# Supplementary material for: Temporal system-level organization of the switch from glycolytic to gluconeogenic operation in yeast
Source: Mol Syst Biol. 2013 Apr 2;9:651. doi: 10.1038/msb.2013.11 (PMC3693829; doi:10.1038/msb.2013.11)
Supplement: Supplementary File 1 — Experimental data and regression results for extracellular metabolites and biomass. [file msb201311-s1.zip]

Archive with 9 entries (8 files):
- Regressions/
- Regressions/Acetate.xlsx
- Regressions/Biomass.xlsx
- Regressions/Carbon dioxide.xlsx
- Regressions/Ethanol.xlsx
- Regressions/Glucose.xlsx
- Regressions/Glycerol.xlsx
- Regressions/Pyruvate.xlsx
- Regressions/Succinate.xlsx
