# Supplementary material for: Temporal system-level organization of the switch from glycolytic to gluconeogenic operation in yeast
Source: Mol Syst Biol. 2013 Apr 2;9:651. doi: 10.1038/msb.2013.11 (PMC3693829; doi:10.1038/msb.2013.11)
Supplement: Supplementary File 1 — Experimental data and regression results for extracellular metabolites and biomass. [file msb201311-s1.zip › Regressions/Acetate.xlsx]

## Sheet: Overview
		Fit 1: (in g/l)
		Smoothing Spline
		10 degrees of freedom
		GCV score=	5.54698e-05
		Experimental			Predicted	Residuals			Fit
		t	Conc	Conc	Conc	Conc		t	Conc	Rate	Specific Rate
		[h]	[g/l]	[mM]	[mM]	[mM]		[h]	[mM]	[mM/h]	[mmol/h gDW]
	Exp 1	-6.8	0.00713259	0.118778	0.0768992	0.0418784		-8	-0.00340447	0.0560082	0.713088
		-5.88333	0.0101008	0.168207	0.150643	0.0175633		-7.98	-0.0022808	0.0563595	0.713186
		-4.96667	0.0160578	0.267407	0.232551	0.0348562		-7.96	-0.00115009	0.0567115	0.713266
		-3.96667	0.0235141	0.391576	0.350902	0.0406738		-7.94	-1.23343e-05	0.0570643	0.713328
		-3.21667	0.0306347	0.510153	0.473012	0.0371405		-7.92	0.00113248	0.0574178	0.713371
		-2.46667	0.0408166	0.679711	0.636242	0.0434686		-7.9	0.00228438	0.057772	0.713397
		-1.71667	0.055548	0.925029	0.861319	0.0637101		-7.88	0.00344337	0.058127	0.713405
		-0.883333	0.0744436	1.23969	1.18312	0.0565725		-7.86	0.00460947	0.0584828	0.713396
		-0.466667	0.0890314	1.48262	1.3722	0.110423		-7.84	0.00578269	0.0588393	0.713369
		-0.266667	0.09519	1.58518	1.46996	0.115217		-7.82	0.00696304	0.0591965	0.713325
		0.266667	0.104288	1.73669	1.75467	-0.0179838		-7.8	0.00815055	0.0595545	0.713264
		0.483333	0.122469	2.03945	1.87945	0.159997		-7.78	0.00934523	0.0599133	0.713186
		1.8	0.148715	2.47652	2.78739	-0.310867		-7.76	0.0105471	0.0602727	0.713092
		2.28333	0.171572	2.85715	3.21149	-0.354333		-7.74	0.0117561	0.060633	0.712981
	Exp 2	-17.9917	0	0	0.00221179	-0.00221179		-7.72	0.0129724	0.060994	0.712853
		-6.99167	0.00112051	0.0186596	0.0623088	-0.0436492		-7.7	0.0141959	0.0613557	0.712709
		-6.075	0.00797685	0.132837	0.134749	-0.0019117		-7.68	0.0154266	0.0617182	0.712549
		-5.15833	0.0128624	0.214195	0.214206	-1.15552e-05		-7.66	0.0166646	0.0620814	0.712373
		-3.74167	0.0232808	0.38769	0.38427	0.00341936		-7.64	0.0179099	0.0624454	0.712182
		-2.40833	0.0404471	0.673557	0.651407	0.0221498		-7.62	0.0191625	0.0628101	0.711974
		-1.74167	0.0540965	0.900858	0.852766	0.0480917		-7.6	0.0204223	0.0631755	0.711752
		-0.941667	0.0704931	1.17391	1.15821	0.0157011		-7.58	0.0216895	0.0635418	0.711513
		-0.591667	0.075909	1.2641	1.31339	-0.049297		-7.56	0.022964	0.0639087	0.71126
		-0.291667	0.0873179	1.45409	1.45748	-0.00339611		-7.54	0.0242458	0.0642764	0.710991
		-0.108333	0.0935979	1.55867	1.55079	0.00787395		-7.52	0.0255351	0.0646449	0.710708
		0.108333	0.0977656	1.62807	1.66651	-0.0384442		-7.5	0.0268316	0.0650141	0.71041
		0.308333	0.109958	1.83111	1.77833	0.0527829		-7.48	0.0281356	0.065384	0.710097
		0.541667	0.121847	2.02909	1.91374	0.115344		-7.46	0.029447	0.0657547	0.709769
		1.30833	0.146937	2.4469	2.40661	0.0402945		-7.44	0.0307658	0.0661262	0.709427
		2.025	0.185202	3.08414	2.98042	0.103715		-7.42	0.0320921	0.0664984	0.709071
		2.775	0.226728	3.77566	3.65728	0.11838		-7.4	0.0334258	0.0668713	0.708701
		3.29167	0.251096	4.18146	4.07202	0.109439		-7.38	0.0347669	0.067245	0.708317
		4.04167	0.281661	4.69044	4.49127	0.199166		-7.36	0.0361156	0.0676194	0.707919
		5.05833	0.288334	4.80157	4.71545	0.0861185		-7.34	0.0374717	0.0679946	0.707507
		5.80833	0.290455	4.83688	4.73192	0.104965		-7.32	0.0388353	0.0683705	0.707082
		6.74167	0.28697	4.77885	4.70133	0.0775234		-7.3	0.0402065	0.0687472	0.706643
		7.425	0.291521	4.85464	4.69674	0.157898		-7.28	0.0415852	0.0691246	0.706191
	Exp 3	-17.775	0	0	-0.00346413	0.00346413		-7.26	0.0429715	0.0695028	0.705726
		-5.44167	0.0110807	0.184524	0.188451	-0.00392715		-7.24	0.0443654	0.0698817	0.705248
		-4.65833	0.0137442	0.22888	0.264212	-0.0353316		-7.22	0.0457668	0.0702614	0.704757
		-4.19167	0.0176917	0.294616	0.320056	-0.02544		-7.2	0.0471758	0.0706418	0.704253
		-3.84167	0.0210208	0.350054	0.369116	-0.0190622		-7.18	0.0485925	0.0710229	0.703736
		-3.45833	0.0265196	0.441625	0.430167	0.0114586		-7.16	0.0500167	0.0714048	0.703207
		-2.64167	0.0300748	0.500829	0.59299	-0.0921608		-7.14	0.0514487	0.0717875	0.702666
		-2.05833	0.040976	0.682365	0.750488	-0.0681231		-7.12	0.0528882	0.0721709	0.702112
		-1.80833	0.0457499	0.761864	0.830277	-0.0684136		-7.1	0.0543355	0.072555	0.701547
		-0.891667	0.0669904	1.11558	1.17954	-0.0639611		-7.08	0.0557904	0.0729399	0.700969
		-0.575	0.0785876	1.3087	1.32113	-0.0124286		-7.06	0.0572531	0.0733255	0.700379
		-0.341667	0.0811663	1.35165	1.43275	-0.0811033		-7.04	0.0587235	0.0737119	0.699778
		-0.191667	0.08352	1.39084	1.50785	-0.117013		-7.02	0.0602016	0.0740991	0.699165
		0.191667	0.100118	1.66725	1.71255	-0.0453074		-7	0.0616874	0.0744869	0.69854
		0.491667	0.108771	1.81134	1.88433	-0.0729919		-6.98	0.063181	0.0748711	0.697863
		1.275	0.133131	2.217	2.38288	-0.16588		-6.96	0.0646821	0.0752323	0.696954
		2.09167	0.188497	3.13901	3.03927	0.0997346		-6.94	0.0661902	0.0755682	0.695798
		2.84167	0.231322	3.85216	3.71525	0.136916		-6.92	0.0677047	0.0758787	0.694398
		3.59167	0.260551	4.33891	4.26833	0.0705733		-6.9	0.0692252	0.076164	0.69276
		4.375	0.273118	4.54818	4.60148	-0.0533031		-6.88	0.0707511	0.076424	0.690887
		5.15833	0.275702	4.59121	4.72254	-0.131337		-6.86	0.0722819	0.0766587	0.688784
		5.85833	0.28103	4.67993	4.73063	-0.0507027		-6.84	0.0738173	0.0768681	0.686455
		6.54167	0.26777	4.45912	4.70581	-0.246692		-6.82	0.0753565	0.0770522	0.683904
		7.35833	0.274158	4.5655	4.69673	-0.131227		-6.8	0.0768992	0.077211	0.681136
								-6.78	0.0784449	0.077357	0.678264
								-6.76	0.0799934	0.0775027	0.675399
								-6.74	0.081545	0.077648	0.672541
								-6.72	0.0830994	0.0777931	0.66969
								-6.7	0.0846567	0.0779379	0.666846
								-6.68	0.0862169	0.0780823	0.664009
								-6.66	0.08778	0.0782264	0.661179
								-6.64	0.0893459	0.0783703	0.658357
								-6.62	0.0909148	0.0785138	0.655542
								-6.6	0.0924865	0.078657	0.652734
								-6.58	0.0940611	0.0787999	0.649933
								-6.56	0.0956385	0.0789425	0.64714
								-6.54	0.0972188	0.0790848	0.644355
								-6.52	0.0988019	0.0792268	0.641576
								-6.5	0.100388	0.0793684	0.638805
								-6.48	0.101977	0.0795098	0.636042
								-6.46	0.103568	0.0796508	0.633286
								-6.44	0.105163	0.0797916	0.630537
								-6.42	0.10676	0.079932	0.627797
								-6.4	0.10836	0.0800721	0.625063
								-6.38	0.109963	0.0802119	0.622337
								-6.36	0.111568	0.0803514	0.619619
								-6.34	0.113177	0.0804906	0.616909
								-6.32	0.114788	0.0806295	0.614206
								-6.3	0.116402	0.0807681	0.611511
								-6.28	0.118019	0.0809063	0.608824
								-6.26	0.119638	0.0810443	0.606144
								-6.24	0.121261	0.0811819	0.603472
								-6.22	0.122886	0.0813193	0.600808
								-6.2	0.124513	0.0814563	0.598151
								-6.18	0.126144	0.081593	0.595503
								-6.16	0.127777	0.0817294	0.592862
								-6.14	0.129413	0.0818655	0.590229
								-6.12	0.131052	0.0820013	0.587604
								-6.1	0.132693	0.0821368	0.584987
								-6.08	0.134337	0.082272	0.582378
								-6.06	0.135984	0.0824065	0.579774
								-6.04	0.137633	0.0825396	0.57717
								-6.02	0.139285	0.0826713	0.574567
								-6	0.14094	0.0828015	0.571964
								-5.98	0.142597	0.0829303	0.569361
								-5.96	0.144257	0.0830576	0.566759
								-5.94	0.14592	0.0831835	0.564158
								-5.92	0.147585	0.0833079	0.561557
								-5.9	0.149252	0.0834309	0.558958
								-5.88	0.150922	0.0835526	0.556361
								-5.86	0.152594	0.0836796	0.55381
								-5.84	0.154269	0.0838157	0.551329
								-5.82	0.155947	0.0839609	0.548917
								-5.8	0.157628	0.084115	0.546572
								-5.78	0.159312	0.0842782	0.544294
								-5.76	0.160999	0.0844504	0.542082
								-5.74	0.16269	0.0846316	0.539933
								-5.72	0.164384	0.0848219	0.537848
								-5.7	0.166083	0.0850212	0.535825
								-5.68	0.167785	0.0852295	0.533864
								-5.66	0.169492	0.0854469	0.531962
								-5.64	0.171203	0.0856732	0.53012
								-5.62	0.172919	0.0859086	0.528336
								-5.6	0.174639	0.0861531	0.52661
								-5.58	0.176365	0.0864066	0.524939
								-5.56	0.178096	0.0866691	0.523324
								-5.54	0.179832	0.0869406	0.521764
								-5.52	0.181573	0.0872211	0.520256
								-5.5	0.183321	0.0875107	0.518802
								-5.48	0.185074	0.0878093	0.517398
								-5.46	0.186833	0.088117	0.516046
								-5.44	0.188599	0.0884336	0.514743
								-5.42	0.190371	0.088758	0.513482
								-5.4	0.192149	0.089089	0.512255
								-5.38	0.193934	0.0894267	0.511062
								-5.36	0.195726	0.0897711	0.509903
								-5.34	0.197525	0.0901222	0.508776
								-5.32	0.199331	0.0904799	0.507682
								-5.3	0.201144	0.0908444	0.506619
								-5.28	0.202965	0.0912155	0.505588
								-5.26	0.204793	0.0915933	0.504587
								-5.24	0.206629	0.0919778	0.503617
								-5.22	0.208472	0.092369	0.502676
								-5.2	0.210323	0.0927669	0.501763
								-5.18	0.212183	0.0931715	0.500879
								-5.16	0.21405	0.0935827	0.500023
								-5.14	0.215926	0.0940006	0.499194
								-5.12	0.21781	0.0944253	0.498393
								-5.1	0.219703	0.0948566	0.497617
								-5.08	0.221605	0.0952945	0.496867
								-5.06	0.223515	0.0957392	0.496142
								-5.04	0.225434	0.0961905	0.495442
								-5.02	0.227363	0.0966485	0.494767
								-5	0.2293	0.0971132	0.494115
								-4.98	0.231247	0.0975846	0.493486
								-4.96	0.233204	0.0980638	0.492887
								-4.94	0.23517	0.0985658	0.49239
								-4.92	0.237147	0.0990953	0.492017
								-4.9	0.239134	0.0996523	0.491767
								-4.88	0.241133	0.100237	0.491636
								-4.86	0.243144	0.100849	0.491622
								-4.84	0.245167	0.101488	0.491723
								-4.82	0.247203	0.102155	0.491937
								-4.8	0.249253	0.102849	0.492261
								-4.78	0.251318	0.103571	0.492694
								-4.76	0.253396	0.104321	0.493234
								-4.74	0.255491	0.105097	0.493877
								-4.72	0.257601	0.105902	0.494623
								-4.7	0.259727	0.106734	0.495469
								-4.68	0.26187	0.107593	0.496413
								-4.66	0.264031	0.108479	0.497453
								-4.64	0.266209	0.109385	0.498546
								-4.62	0.268406	0.110297	0.499638
								-4.6	0.270621	0.111215	0.500726
								-4.58	0.272855	0.112139	0.501811
								-4.56	0.275107	0.11307	0.502892
								-4.54	0.277378	0.114008	0.50397
								-4.52	0.279667	0.114952	0.505045
								-4.5	0.281976	0.115902	0.506115
								-4.48	0.284303	0.116858	0.507181
								-4.46	0.28665	0.117821	0.508243
								-4.44	0.289016	0.118791	0.509301
								-4.42	0.291402	0.119766	0.510354
								-4.4	0.293807	0.120748	0.511403
								-4.38	0.296232	0.121737	0.512446
								-4.36	0.298676	0.122732	0.513485
								-4.34	0.301141	0.123733	0.514518
								-4.32	0.303626	0.124741	0.515547
								-4.3	0.306131	0.125755	0.51657
								-4.28	0.308656	0.126776	0.517587
								-4.26	0.311202	0.127803	0.518599
								-4.24	0.313768	0.128836	0.519605
								-4.22	0.316355	0.129876	0.520605
								-4.2	0.318963	0.130922	0.521599
								-4.18	0.321592	0.131972	0.522577
								-4.16	0.324242	0.133014	0.523494
								-4.14	0.326913	0.134048	0.524346
								-4.12	0.329604	0.135073	0.525134
								-4.1	0.332316	0.136089	0.525859
								-4.08	0.335047	0.137096	0.526522
								-4.06	0.337799	0.138095	0.527123
								-4.04	0.340571	0.139084	0.527665
								-4.02	0.343363	0.140065	0.528147
								-4	0.346174	0.141037	0.528571
								-3.98	0.349004	0.142001	0.528937
								-3.96	0.351854	0.142957	0.529252
								-3.94	0.354722	0.143923	0.52958
								-3.92	0.357611	0.144904	0.529942
								-3.9	0.360519	0.145901	0.530335
								-3.88	0.363447	0.146914	0.53076
								-3.86	0.366395	0.147942	0.531216
								-3.84	0.369365	0.148985	0.531701
								-3.82	0.372355	0.150038	0.532193
								-3.8	0.375366	0.151094	0.532673
								-3.78	0.378399	0.152155	0.533142
								-3.76	0.381452	0.153219	0.533599
								-3.74	0.384527	0.154288	0.534046
								-3.72	0.387624	0.155362	0.534485
								-3.7	0.390742	0.156442	0.534921
								-3.68	0.393882	0.157529	0.535352
								-3.66	0.397043	0.158621	0.535778
								-3.64	0.400227	0.15972	0.536201
								-3.62	0.403432	0.160825	0.536618
								-3.6	0.40666	0.161936	0.537031
								-3.58	0.40991	0.163053	0.53744
								-3.56	0.413182	0.164176	0.537843
								-3.54	0.416477	0.165306	0.538242
								-3.52	0.419794	0.166441	0.538636
								-3.5	0.423134	0.167583	0.539025
								-3.48	0.426497	0.168731	0.539408
								-3.46	0.429884	0.169885	0.539787
								-3.44	0.433293	0.171048	0.540169
								-3.42	0.436726	0.172224	0.540568
								-3.4	0.440182	0.173413	0.540982
								-3.38	0.443662	0.174615	0.541411
								-3.36	0.447167	0.17583	0.541854
								-3.34	0.450695	0.177058	0.542312
								-3.32	0.454249	0.178299	0.542784
								-3.3	0.457828	0.179553	0.543269
								-3.28	0.461431	0.18082	0.543768
								-3.26	0.46506	0.1821	0.544278
								-3.24	0.468715	0.183393	0.544801
								-3.22	0.472396	0.184699	0.545336
								-3.2	0.476103	0.186025	0.545904
								-3.18	0.479837	0.187387	0.546547
								-3.16	0.483599	0.188783	0.547264
								-3.14	0.487389	0.190215	0.548053
								-3.12	0.491208	0.191682	0.548913
								-3.1	0.495057	0.193184	0.549841
								-3.08	0.498936	0.194721	0.550838
								-3.06	0.502846	0.196293	0.551901
								-3.04	0.506788	0.197901	0.553028
								-3.02	0.510762	0.199544	0.554219
								-3	0.51477	0.201221	0.555472
								-2.98	0.518811	0.202934	0.556786
								-2.96	0.522887	0.204682	0.558158
								-2.94	0.526999	0.206466	0.559589
								-2.92	0.531146	0.208284	0.561076
								-2.9	0.53533	0.210137	0.562618
								-2.88	0.539552	0.212026	0.564214
								-2.86	0.543811	0.21395	0.565862
								-2.84	0.54811	0.215909	0.567562
								-2.82	0.552448	0.217903	0.569312
								-2.8	0.556826	0.219932	0.571111
								-2.78	0.561245	0.221996	0.572958
								-2.76	0.565706	0.224096	0.574851
								-2.74	0.57021	0.226231	0.576789
								-2.72	0.574756	0.2284	0.578771
								-2.7	0.579346	0.230605	0.580796
								-2.68	0.58398	0.232846	0.582863
								-2.66	0.58866	0.235121	0.58497
								-2.64	0.593385	0.237431	0.587117
								-2.62	0.598157	0.239745	0.589224
								-2.6	0.602975	0.242038	0.591235
								-2.58	0.607839	0.244312	0.593151
								-2.56	0.612747	0.246566	0.594974
								-2.54	0.617701	0.2488	0.596705
								-2.52	0.622699	0.251014	0.598346
								-2.5	0.627741	0.253209	0.599897
								-2.48	0.632827	0.255383	0.601361
								-2.46	0.637957	0.25754	0.602741
								-2.44	0.643129	0.259696	0.604083
								-2.42	0.648345	0.261859	0.6054
								-2.4	0.653603	0.264029	0.606696
								-2.38	0.658906	0.266216	0.607992
								-2.36	0.664252	0.268422	0.609294
								-2.34	0.669643	0.270647	0.6106
								-2.32	0.675078	0.272892	0.611912
								-2.3	0.680559	0.275157	0.613228
								-2.28	0.686085	0.27744	0.614547
								-2.26	0.691656	0.279743	0.615871
								-2.24	0.697274	0.282065	0.617197
								-2.22	0.702939	0.284406	0.618527
								-2.2	0.708651	0.286767	0.619859
								-2.18	0.71441	0.289147	0.621194
								-2.16	0.720217	0.291547	0.62253
								-2.14	0.726072	0.293965	0.623868
								-2.12	0.731976	0.296403	0.625208
								-2.1	0.737928	0.298861	0.626548
								-2.08	0.74393	0.301337	0.627889
								-2.06	0.749982	0.303833	0.62923
								-2.04	0.756083	0.306331	0.630536
								-2.02	0.762235	0.308808	0.63176
								-2	0.768436	0.311264	0.632902
								-1.98	0.774685	0.313698	0.633963
								-1.96	0.780983	0.316111	0.634945
								-1.94	0.78733	0.318503	0.635849
								-1.92	0.793723	0.320873	0.636676
								-1.9	0.800164	0.323222	0.637427
								-1.88	0.806652	0.32555	0.638104
								-1.86	0.813186	0.327856	0.638707
								-1.84	0.819766	0.330141	0.639237
								-1.82	0.826392	0.332405	0.639697
								-1.8	0.833062	0.334643	0.640079
								-1.78	0.839777	0.336827	0.640328
								-1.76	0.846535	0.338948	0.640433
								-1.74	0.853335	0.341008	0.640396
								-1.72	0.860175	0.343022	0.640251
								-1.7	0.867055	0.345015	0.640046
								-1.68	0.873976	0.347013	0.639828
								-1.66	0.880936	0.349015	0.639596
								-1.64	0.887936	0.351022	0.639352
								-1.62	0.894977	0.353033	0.639096
								-1.6	0.902058	0.355049	0.638827
								-1.58	0.909179	0.357069	0.638545
								-1.56	0.91634	0.359094	0.638252
								-1.54	0.923543	0.361123	0.637946
								-1.52	0.930785	0.363157	0.637629
								-1.5	0.938069	0.365196	0.637299
								-1.48	0.945393	0.367239	0.636958
								-1.46	0.952758	0.369287	0.636605
								-1.44	0.960165	0.371339	0.63624
								-1.42	0.967612	0.373396	0.635864
								-1.4	0.975101	0.375457	0.635477
								-1.38	0.98263	0.377523	0.635078
								-1.36	0.990202	0.379594	0.634668
								-1.34	0.997814	0.381669	0.634247
								-1.32	1.00547	0.383748	0.633816
								-1.3	1.01316	0.385832	0.633373
								-1.28	1.0209	0.387921	0.63292
								-1.26	1.02868	0.390014	0.632456
								-1.24	1.0365	0.392112	0.631981
								-1.22	1.04437	0.394214	0.631497
								-1.2	1.05227	0.396321	0.631001
								-1.18	1.06022	0.398433	0.630496
								-1.16	1.06821	0.400549	0.62998
								-1.14	1.07624	0.402669	0.629455
								-1.12	1.08431	0.404794	0.628919
								-1.1	1.09243	0.406924	0.628374
								-1.08	1.10059	0.409058	0.627819
								-1.06	1.10879	0.411197	0.627254
								-1.04	1.11704	0.41334	0.62668
								-1.02	1.12533	0.415488	0.626096
								-1	1.13366	0.41764	0.625503
								-0.98	1.14203	0.419797	0.624901
								-0.96	1.15045	0.421959	0.624289
								-0.94	1.15891	0.424125	0.623669
								-0.92	1.16742	0.426301	0.623047
								-0.9	1.17596	0.428491	0.62243
								-0.88	1.18456	0.430689	0.621809
								-0.86	1.19319	0.432888	0.621174
								-0.84	1.20187	0.435097	0.620537
								-0.82	1.2106	0.437315	0.619898
								-0.8	1.21936	0.439542	0.619258
								-0.78	1.22818	0.441779	0.618615
								-0.76	1.23704	0.444026	0.617971
								-0.74	1.24594	0.446282	0.617324
								-0.72	1.25489	0.448548	0.616676
								-0.7	1.26388	0.450823	0.616025
								-0.68	1.27292	0.453107	0.615373
								-0.66	1.282	0.455402	0.614718
								-0.64	1.29114	0.457705	0.614061
								-0.62	1.30031	0.460018	0.613402
								-0.6	1.30954	0.462341	0.612741
								-0.58	1.31881	0.464668	0.612071
								-0.56	1.32812	0.466976	0.611361
								-0.54	1.33749	0.469257	0.610602
								-0.52	1.34689	0.47151	0.609794
								-0.5	1.35635	0.473736	0.608938
								-0.48	1.36584	0.475935	0.608035
								-0.46	1.37538	0.47811	0.60709
								-0.44	1.38497	0.480309	0.606164
								-0.42	1.3946	0.482547	0.605276
								-0.4	1.40427	0.484823	0.604424
								-0.38	1.41399	0.487137	0.603607
								-0.36	1.42376	0.489491	0.602826
								-0.34	1.43357	0.491882	0.602078
								-0.32	1.44343	0.494285	0.60133
								-0.3	1.45334	0.496677	0.600557
								-0.28	1.4633	0.499059	0.599759
								-0.26	1.4733	0.501434	0.598939
								-0.24	1.48336	0.50385	0.598156
								-0.22	1.49346	0.506322	0.597427
								-0.2	1.50361	0.508852	0.596752
								-0.18	1.51381	0.511427	0.596115
								-0.16	1.52407	0.513995	0.595456
								-0.14	1.53437	0.51655	0.594768
								-0.12	1.54473	0.519092	0.594052
								-0.1	1.55513	0.521622	0.593307
								-0.08	1.56559	0.524142	0.593281
								-0.06	1.5761	0.526654	0.595425
								-0.04	1.58666	0.529159	0.597553
								-0.02	1.59727	0.531654	0.599668
								0	1.60792	0.534142	0.601768
								0.02	1.61863	0.536622	0.603855
								0.04	1.62939	0.539093	0.605927
								0.06	1.6402	0.541556	0.607985
								0.08	1.65105	0.544011	0.61003
								0.1	1.66196	0.546457	0.612061
								0.12	1.67291	0.548892	0.614073
								0.14	1.68391	0.551297	0.616049
								0.16	1.69496	0.553671	0.617985
								0.18	1.70606	0.556014	0.619883
								0.2	1.7172	0.558323	0.621739
								0.22	1.72839	0.560579	0.623531
								0.24	1.73962	0.562777	0.625255
								0.26	1.7509	0.564916	0.626911
								0.28	1.76222	0.566995	0.628496
								0.3	1.77358	0.569006	0.630001
								0.32	1.78498	0.570953	0.631434
								0.34	1.79642	0.57286	0.632819
								0.36	1.80789	0.574729	0.63416
								0.38	1.81941	0.576561	0.635457
								0.4	1.83096	0.578356	0.63671
								0.42	1.84254	0.580113	0.63792
								0.44	1.85416	0.581833	0.639086
								0.46	1.86581	0.583515	0.640208
								0.48	1.8775	0.58516	0.641288
								0.5	1.88922	0.586797	0.642356
								0.52	1.90097	0.588454	0.643445
								0.54	1.91276	0.590126	0.644548
								0.56	1.92458	0.591841	0.645695
								0.58	1.93643	0.593639	0.646931
								0.6	1.94832	0.595521	0.648256
								0.62	1.96025	0.597486	0.649668
								0.64	1.97222	0.599534	0.651168
								0.66	1.98424	0.601666	0.652756
								0.68	1.99629	0.60388	0.65443
								0.7	2.00839	0.606178	0.656191
								0.72	2.02054	0.60856	0.658039
								0.74	2.03274	0.611025	0.659974
								0.76	2.04498	0.613573	0.661994
								0.78	2.05728	0.616204	0.6641
								0.8	2.06963	0.618918	0.666291
								0.82	2.08204	0.621716	0.668568
								0.84	2.0945	0.624598	0.670929
								0.86	2.10702	0.627562	0.673375
								0.88	2.1196	0.63061	0.675906
								0.9	2.13225	0.633741	0.67852
								0.92	2.14495	0.636955	0.681218
								0.94	2.15772	0.640253	0.684
								0.96	2.17056	0.643634	0.686864
								0.98	2.18347	0.647099	0.689812
								1	2.19645	0.650646	0.692842
								1.02	2.2095	0.654277	0.695955
								1.04	2.22262	0.657991	0.699149
								1.06	2.23582	0.661789	0.702426
								1.08	2.24909	0.66567	0.705783
								1.1	2.26244	0.669634	0.709223
								1.12	2.27588	0.673681	0.712743
								1.14	2.28939	0.677812	0.716344
								1.16	2.30299	0.682026	0.720025
								1.18	2.31667	0.686323	0.723787
								1.2	2.33044	0.690704	0.727629
								1.22	2.3443	0.695168	0.73155
								1.24	2.35825	0.699715	0.735551
								1.26	2.37229	0.704346	0.739632
								1.28	2.38643	0.709056	0.743787
								1.3	2.40065	0.713779	0.747948
								1.32	2.41498	0.718491	0.752087
								1.34	2.42939	0.723208	0.756224
								1.36	2.4439	0.727934	0.760362
								1.38	2.45851	0.732669	0.7645
								1.4	2.47321	0.737411	0.768638
								1.42	2.48801	0.742162	0.772777
								1.44	2.5029	0.746922	0.776916
								1.46	2.51788	0.75169	0.781055
								1.48	2.53297	0.756466	0.785194
								1.5	2.54814	0.76125	0.789333
								1.52	2.56342	0.766043	0.793473
								1.54	2.57878	0.770845	0.797613
								1.56	2.59425	0.775654	0.801753
								1.58	2.60981	0.780473	0.805894
								1.6	2.62547	0.785299	0.810034
								1.62	2.64122	0.790134	0.814175
								1.64	2.65707	0.794977	0.818316
								1.66	2.67302	0.799829	0.822457
								1.68	2.68907	0.804689	0.826597
								1.7	2.70521	0.809557	0.830738
								1.72	2.72145	0.814434	0.834879
								1.74	2.73779	0.819319	0.83902
								1.76	2.75422	0.824212	0.843161
								1.78	2.77076	0.829114	0.847301
								1.8	2.78739	0.834024	0.851442
								1.82	2.80412	0.83885	0.855488
								1.84	2.82094	0.843498	0.859344
								1.86	2.83785	0.84797	0.863013
								1.88	2.85486	0.852265	0.866494
								1.9	2.87194	0.856382	0.869787
								1.92	2.88911	0.860322	0.872894
								1.94	2.90636	0.864085	0.875815
								1.96	2.92367	0.867672	0.87855
								1.98	2.94106	0.871081	0.8811
								2	2.95852	0.874312	0.883466
								2.02	2.97603	0.877367	0.885648
								2.04	2.99361	0.880262	0.887664
								2.06	3.01124	0.88304	0.889558
								2.08	3.02893	0.885703	0.891331
								2.1	3.04667	0.888256	0.89299
								2.12	3.06446	0.890742	0.894578
								2.14	3.0823	0.893174	0.896108
								2.16	3.10019	0.895549	0.897577
								2.18	3.11812	0.897869	0.898988
								2.2	3.1361	0.900133	0.900339
								2.22	3.15413	0.902341	0.901632
								2.24	3.17219	0.904493	0.902865
								2.26	3.19031	0.90659	0.90404
								2.28	3.20846	0.908631	0.905157
								2.3	3.22665	0.910543	0.906142
								2.32	3.24488	0.912191	0.906861
								2.34	3.26314	0.913572	0.907314
								2.36	3.28142	0.914685	0.907499
								2.38	3.29972	0.915532	0.907419
								2.4	3.31804	0.916111	0.907074
								2.42	3.33636	0.916423	0.906464
								2.44	3.35469	0.916468	0.905591
								2.46	3.37302	0.916246	0.904456
								2.48	3.39134	0.915757	0.903058
								2.5	3.40965	0.915	0.901399
								2.52	3.42794	0.913977	0.899481
								2.54	3.44621	0.912686	0.897302
								2.56	3.46445	0.911128	0.894865
								2.58	3.48265	0.909304	0.89217
								2.6	3.50082	0.907212	0.889217
								2.62	3.51894	0.904853	0.886009
								2.64	3.53701	0.902226	0.882544
								2.66	3.55502	0.899333	0.878825
								2.68	3.57298	0.896173	0.874852
								2.7	3.59087	0.892745	0.870625
								2.72	3.60869	0.88905	0.866146
								2.74	3.62643	0.885088	0.861415
								2.76	3.64409	0.880859	0.856433
								2.78	3.66166	0.876366	0.851203
								2.8	3.67914	0.871655	0.845773
								2.82	3.69653	0.866749	0.840163
								2.84	3.71381	0.861645	0.834373
								2.86	3.73099	0.85638	0.828436
								2.88	3.74807	0.850999	0.8224
								2.9	3.76503	0.845504	0.816264
								2.92	3.78188	0.839894	0.810029
								2.94	3.79863	0.834169	0.803694
								2.96	3.81525	0.828329	0.797261
								2.98	3.83176	0.822375	0.79073
								3	3.84815	0.816306	0.784101
								3.02	3.86441	0.810121	0.777374
								3.04	3.88055	0.803822	0.770549
								3.06	3.89656	0.797409	0.763628
								3.08	3.91244	0.79088	0.756609
								3.1	3.9282	0.784237	0.749494
								3.12	3.94381	0.777479	0.742283
								3.14	3.95929	0.770606	0.734976
								3.16	3.97464	0.763618	0.727573
								3.18	3.98984	0.756515	0.720075
								3.2	4.0049	0.749298	0.712482
								3.22	4.01981	0.741966	0.704795
								3.24	4.03457	0.734519	0.697013
								3.26	4.04919	0.726957	0.689138
								3.28	4.06365	0.71928	0.681169
								3.3	4.07796	0.711495	0.673111
								3.32	4.09211	0.703648	0.665012
								3.34	4.10611	0.695752	0.656882
								3.36	4.11994	0.687807	0.648721
								3.38	4.13362	0.679812	0.640529
								3.4	4.14713	0.671768	0.632306
								3.42	4.16049	0.663674	0.624053
								3.44	4.17368	0.65553	0.615769
								3.46	4.18671	0.647337	0.607455
								3.48	4.19957	0.639095	0.59911
								3.5	4.21227	0.630803	0.590736
								3.52	4.22481	0.622462	0.582331
								3.54	4.23717	0.614071	0.573897
								3.56	4.24937	0.60563	0.565432
								3.58	4.2614	0.59714	0.556939
								3.6	4.27325	0.588604	0.548419
								3.62	4.28494	0.580054	0.539902
								3.64	4.29646	0.571496	0.531395
								3.66	4.3078	0.562931	0.522898
								3.68	4.31897	0.554358	0.51441
								3.7	4.32997	0.545778	0.505933
								3.72	4.3408	0.537191	0.497465
								3.74	4.35146	0.528596	0.489007
								3.76	4.36195	0.519994	0.480559
								3.78	4.37226	0.511384	0.47212
								3.8	4.3824	0.502767	0.463691
								3.82	4.39237	0.494142	0.455272
								3.84	4.40217	0.485511	0.446862
								3.86	4.41179	0.476871	0.438463
								3.88	4.42124	0.468225	0.430073
								3.9	4.43052	0.459571	0.421692
								3.92	4.43963	0.450909	0.413321
								3.94	4.44856	0.44224	0.40496
								3.96	4.45732	0.433564	0.396609
								3.98	4.4659	0.42488	0.388267
								4	4.47431	0.416189	0.379935
								4.02	4.48255	0.407491	0.371613
								4.04	4.49061	0.398785	0.363301
								4.06	4.4985	0.390121	0.355043
								4.08	4.50622	0.381569	0.346903
								4.1	4.51376	0.373128	0.33888
								4.12	4.52114	0.364799	0.330975
								4.14	4.52835	0.35658	0.323186
								4.16	4.53541	0.348474	0.315513
								4.18	4.54229	0.340479	0.307957
								4.2	4.54903	0.332595	0.300516
								4.22	4.5556	0.324822	0.29319
								4.24	4.56202	0.317161	0.28598
								4.26	4.56829	0.309612	0.278884
								4.28	4.5744	0.302174	0.271903
								4.3	4.58037	0.294847	0.265036
								4.32	4.5862	0.287632	0.258283
								4.34	4.59188	0.280528	0.251643
								4.36	4.59742	0.273536	0.245116
								4.38	4.60282	0.266654	0.238701
								4.4	4.60809	0.25986	0.232379
								4.42	4.61322	0.253147	0.22614
								4.44	4.61821	0.246512	0.219985
								4.46	4.62308	0.239958	0.213913
								4.48	4.62781	0.233483	0.207924
								4.5	4.63242	0.227088	0.202018
								4.52	4.6369	0.220772	0.196195
								4.54	4.64125	0.214536	0.190454
								4.56	4.64548	0.20838	0.184796
								4.58	4.64959	0.202303	0.17922
								4.6	4.65357	0.196306	0.173725
								4.62	4.65744	0.190388	0.168312
								4.64	4.66119	0.18455	0.16298
								4.66	4.66482	0.178792	0.157729
								4.68	4.66834	0.173113	0.152559
								4.7	4.67175	0.167514	0.14747
								4.72	4.67504	0.161995	0.142461
								4.74	4.67823	0.156555	0.137533
								4.76	4.6813	0.151195	0.132684
								4.78	4.68427	0.145914	0.127915
								4.8	4.68714	0.140713	0.123226
								4.82	4.6899	0.135592	0.118616
								4.84	4.69256	0.13055	0.114085
								4.86	4.69513	0.125588	0.109633
								4.88	4.69759	0.120706	0.105259
								4.9	4.69995	0.115903	0.100964
								4.92	4.70223	0.11118	0.096747
								4.94	4.7044	0.106536	0.092608
								4.96	4.70649	0.101972	0.0885467
								4.98	4.70848	0.0974879	0.0845629
								5	4.71039	0.0930832	0.0806564
								5.02	4.71221	0.0887581	0.076827
								5.04	4.71394	0.0845126	0.0730743
								5.06	4.71559	0.080347	0.0693985
								5.08	4.71715	0.0762908	0.0658247
								5.1	4.71864	0.0723655	0.0623714
								5.12	4.72005	0.0685713	0.059038
								5.14	4.72138	0.0649081	0.0558244
								5.16	4.72265	0.0613756	0.0527298
								5.18	4.72384	0.0579287	0.0497151
								5.2	4.72496	0.0545344	0.046752
								5.22	4.72602	0.0511928	0.0438402
								5.24	4.72701	0.0479038	0.0409795
								5.26	4.72794	0.0446675	0.0381699
								5.28	4.7288	0.0414838	0.0354112
								5.3	4.7296	0.0383527	0.0327033
								5.32	4.73033	0.0352743	0.0300459
								5.34	4.73101	0.0322485	0.027439
								5.36	4.73162	0.0292754	0.0248824
								5.38	4.73218	0.0263549	0.022376
								5.4	4.73268	0.0234871	0.0199196
								5.42	4.73312	0.0206719	0.017513
								5.44	4.7335	0.0179094	0.0151562
								5.46	4.73384	0.0151995	0.012849
								5.48	4.73411	0.0125422	0.0105911
								5.5	4.73434	0.00993763	0.0083826
								5.52	4.73451	0.00738566	0.0062232
								5.54	4.73463	0.00488634	0.00411278
								5.56	4.73471	0.00243967	0.00205121
								5.58	4.73473	4.56398e-05	3.8331e-05
								5.6	4.73471	-0.00229575	-0.001926
								5.62	4.73464	-0.00458449	-0.00384194
								5.64	4.73453	-0.00682058	-0.00570962
								5.66	4.73437	-0.00900404	-0.00752919
								5.68	4.73417	-0.0111348	-0.00930081
								5.7	4.73392	-0.013213	-0.0110246
								5.72	4.73364	-0.0152385	-0.0127008
								5.74	4.73331	-0.0172114	-0.0143294
								5.76	4.73295	-0.0191316	-0.0159106
								5.78	4.73255	-0.0209992	-0.0174447
								5.8	4.73211	-0.0228142	-0.0189316
								5.82	4.73164	-0.0245658	-0.0203628
								5.84	4.73113	-0.0262076	-0.0216999
								5.86	4.73059	-0.0277343	-0.0229388
								5.88	4.73002	-0.0291632	-0.0240942
								5.9	4.72942	-0.0305071	-0.0251768
								5.92	4.7288	-0.0317659	-0.0261869
								5.94	4.72815	-0.0329398	-0.0271248
								5.96	4.72748	-0.0340286	-0.0279906
								5.98	4.72679	-0.0350324	-0.0287846
								6	4.72608	-0.0359512	-0.029507
								6.02	4.72535	-0.036785	-0.0301581
								6.04	4.72461	-0.0375338	-0.0307381
								6.06	4.72385	-0.0381975	-0.0312472
								6.08	4.72308	-0.0387762	-0.0316857
								6.1	4.7223	-0.0392699	-0.0320538
								6.12	4.72151	-0.0396786	-0.0323517
								6.14	4.72072	-0.0400023	-0.0325796
								6.16	4.71991	-0.0402409	-0.0327379
								6.18	4.71911	-0.0403945	-0.0328266
								6.2	4.7183	-0.0404631	-0.0328461
								6.22	4.71749	-0.0404467	-0.0327966
								6.24	4.71668	-0.0403453	-0.0326783
								6.26	4.71588	-0.0401588	-0.0324914
								6.28	4.71508	-0.0398873	-0.0322361
								6.3	4.71428	-0.0395308	-0.0319128
								6.32	4.7135	-0.0390893	-0.0315216
								6.34	4.71272	-0.0385628	-0.0310627
								6.36	4.71195	-0.0379512	-0.0305364
								6.38	4.7112	-0.0372546	-0.0299428
								6.4	4.71046	-0.036473	-0.0292823
								6.42	4.70974	-0.0356064	-0.028555
								6.44	4.70904	-0.0346548	-0.0277612
								6.46	4.70836	-0.0336181	-0.0269011
								6.48	4.7077	-0.0324965	-0.0259749
								6.5	4.70706	-0.0312898	-0.0249828
								6.52	4.70644	-0.0299981	-0.0239251
								6.54	4.70586	-0.0286213	-0.022802
								6.56	4.7053	-0.0272214	-0.0216628
								6.58	4.70477	-0.0258832	-0.0205752
								6.6	4.70426	-0.0246071	-0.0195392
								6.62	4.70378	-0.0233931	-0.0185549
								6.64	4.70333	-0.0222414	-0.017622
								6.66	4.70289	-0.0211518	-0.0167403
								6.68	4.70248	-0.0201244	-0.0159096
								6.7	4.70209	-0.0191591	-0.0151299
								6.72	4.70171	-0.018256	-0.0144009
								6.74	4.70136	-0.0174151	-0.0137225
								6.76	4.70102	-0.0166169	-0.0130792
								6.78	4.70069	-0.0158347	-0.0124499
								6.8	4.70038	-0.0150685	-0.0118345
								6.82	4.70009	-0.0143182	-0.0112329
								6.84	4.69981	-0.0135838	-0.0106451
								6.86	4.69955	-0.0128654	-0.0100711
								6.88	4.6993	-0.0121628	-0.00951069
								6.9	4.69906	-0.0114762	-0.00896397
								6.92	4.69884	-0.0108054	-0.00843085
								6.94	4.69863	-0.0101506	-0.00791129
								6.96	4.69843	-0.0095117	-0.00740525
								6.98	4.69825	-0.0088887	-0.00691268
								7	4.69808	-0.00828162	-0.00643355
								7.02	4.69792	-0.00769045	-0.0059678
								7.04	4.69777	-0.00711519	-0.0055154
								7.06	4.69763	-0.00655584	-0.0050763
								7.08	4.69751	-0.00601241	-0.00465046
								7.1	4.69739	-0.00548489	-0.00423783
								7.12	4.69729	-0.00497328	-0.00383838
								7.14	4.69719	-0.00447759	-0.00345206
								7.16	4.69711	-0.0039978	-0.00307883
								7.18	4.69703	-0.00353393	-0.00271865
								7.2	4.69697	-0.00308598	-0.00237147
								7.22	4.69691	-0.00265393	-0.00203726
								7.24	4.69686	-0.0022378	-0.00171597
								7.26	4.69682	-0.00183758	-0.00140756
								7.28	4.69679	-0.00145327	-0.00111199
								7.3	4.69676	-0.00108488	-0.000829216
								7.32	4.69674	-0.000732399	-0.0005592
								7.34	4.69673	-0.00039583	-0.000301899
								7.36	4.69673	-7.54464e-05	-5.74812e-05
								7.38	4.69673	0.000183625	0.00013975
								7.4	4.69673	0.000348488	0.000264938
								7.42	4.69674	0.000419144	0.000318314
								7.44	4.69675	0.000422088	0.000320207
								7.46	4.69676	0.000422088	0.000319866
								7.48	4.69677	0.000422088	0.000319525
								7.5	4.69677	0.000422088	0.000319185
								7.52	4.69678	0.000422088	0.000318845
								7.54	4.69679	0.000422088	0.000318506
								7.56	4.6968	0.000422088	0.000318168
								7.58	4.69681	0.000422088	0.000317831
								7.6	4.69682	0.000422088	0.000317494
								7.62	4.69683	0.000422088	0.000317159
								7.64	4.69683	0.000422088	0.000316823
								7.66	4.69684	0.000422088	0.000316489
								7.68	4.69685	0.000422088	0.000316155
								7.7	4.69686	0.000422088	0.000315822
								7.72	4.69687	0.000422088	0.00031549
								7.74	4.69688	0.000422088	0.000315158
								7.76	4.69688	0.000422088	0.000314827
								7.78	4.69689	0.000422088	0.000314497
								7.8	4.6969	0.000422088	0.000314167
								7.82	4.69691	0.000422088	0.000313838
								7.84	4.69692	0.000422088	0.00031351
								7.86	4.69693	0.000422088	0.000313183
								7.88	4.69694	0.000422088	0.000312856
								7.9	4.69694	0.000422088	0.00031253
								7.92	4.69695	0.000422088	0.000312204
								7.94	4.69696	0.000422088	0.00031188
								7.96	4.69697	0.000422088	0.000311555
								7.98	4.69698	0.000422088	0.000311232
								8	4.69699	0.000422088	0.000310909

## Sheet: Cross-validation 
	Fit 1
	DFs	GCV score
	60.39	0.00114213
	60.3611	0.00113495
	60.3311	0.00112747
	60.3	0.00111968
	60.2677	0.00111159
	60.2343	0.00110317
	60.1998	0.00109444
	60.1641	0.00108538
	60.1272	0.00107598
	60.0892	0.00106626
	60.0499	0.00105619
	60.0095	0.00104579
	59.9678	0.00103505
	59.9249	0.00102397
	59.8809	0.00101256
	59.8356	0.0010008
	59.7891	0.00098872
	59.7414	0.000976309
	59.6925	0.000963578
	59.6424	0.000950533
	59.5911	0.000937182
	59.5386	0.000923536
	59.4849	0.000909607
	59.43	0.000895406
	59.374	0.000880947
	59.3168	0.000866246
	59.2584	0.000851318
	59.1988	0.000836183
	59.138	0.000820857
	59.0761	0.000805362
	59.013	0.000789717
	58.9488	0.000773945
	58.8833	0.000758067
	58.8167	0.000742107
	58.7489	0.000726087
	58.6799	0.000710031
	58.6097	0.000693964
	58.5383	0.000677908
	58.4657	0.000661889
	58.3919	0.000645928
	58.3168	0.000630049
	58.2404	0.000614275
	58.1628	0.000598628
	58.0839	0.000583127
	58.0037	0.000567794
	57.9221	0.000552647
	57.8393	0.000537705
	57.7551	0.000522983
	57.6695	0.000508497
	57.5825	0.000494263
	57.4941	0.000480291
	57.4043	0.000466594
	57.313	0.000453183
	57.2203	0.000440065
	57.1261	0.000427249
	57.0304	0.000414741
	56.9331	0.000402546
	56.8343	0.000390668
	56.7339	0.00037911
	56.6319	0.000367874
	56.5282	0.00035696
	56.4229	0.000346367
	56.3159	0.000336096
	56.2071	0.000326144
	56.0966	0.000316509
	55.9843	0.000307187
	55.8701	0.000298174
	55.7541	0.000289466
	55.6361	0.000281057
	55.5162	0.000272943
	55.3943	0.000265118
	55.2703	0.000257574
	55.1442	0.000250306
	55.0159	0.000243307
	54.8854	0.000236569
	54.7526	0.000230086
	54.6175	0.000223849
	54.48	0.000217852
	54.34	0.000212086
	54.1976	0.000206543
	54.0525	0.000201216
	53.9048	0.000196096
	53.7545	0.000191176
	53.6014	0.000186449
	53.4455	0.000181905
	53.2867	0.000177537
	53.125	0.000173338
	52.9603	0.0001693
	52.7927	0.000165416
	52.6219	0.000161679
	52.4481	0.000158081
	52.2711	0.000154616
	52.0909	0.000151278
	51.9076	0.00014806
	51.721	0.000144957
	51.5312	0.000141962
	51.3382	0.000139071
	51.1419	0.000136279
	50.9423	0.00013358
	50.7396	0.00013097
	50.5336	0.000128446
	50.3244	0.000126004
	50.112	0.000123639
	49.8965	0.00012135
	49.6779	0.000119132
	49.4562	0.000116984
	49.2316	0.000114903
	49.004	0.000112887
	48.7735	0.000110933
	48.5402	0.000109041
	48.3042	0.000107208
	48.0655	0.000105434
	47.8242	0.000103717
	47.5804	0.000102057
	47.3342	0.000100451
	47.0857	9.89003e-05
	46.8348	9.74031e-05
	46.5818	9.59592e-05
	46.3267	9.45678e-05
	46.0696	9.32287e-05
	45.8106	9.19412e-05
	45.5497	9.0705e-05
	45.287	8.95197e-05
	45.0226	8.83849e-05
	44.7566	8.73002e-05
	44.4891	8.62652e-05
	44.2201	8.52796e-05
	43.9496	8.43428e-05
	43.6779	8.34544e-05
	43.4048	8.2614e-05
	43.1305	8.18209e-05
	42.855	8.10746e-05
	42.5783	8.03744e-05
	42.3006	7.97197e-05
	42.0219	7.91097e-05
	41.7422	7.85435e-05
	41.4615	7.80203e-05
	41.1799	7.75392e-05
	40.8975	7.70991e-05
	40.6142	7.66989e-05
	40.3301	7.63375e-05
	40.0453	7.60137e-05
	39.7598	7.57262e-05
	39.4736	7.54736e-05
	39.1868	7.52546e-05
	38.8994	7.50675e-05
	38.6114	7.4911e-05
	38.3229	7.47833e-05
	38.0339	7.46828e-05
	37.7444	7.46079e-05
	37.4546	7.45567e-05
	37.1644	7.45274e-05
	36.8739	7.45183e-05
	36.5831	7.45274e-05
	36.2921	7.45528e-05
	36.001	7.45927e-05
	35.7097	7.4645e-05
	35.4183	7.4708e-05
	35.127	7.47796e-05
	34.8357	7.4858e-05
	34.5445	7.49412e-05
	34.2535	7.50275e-05
	33.9627	7.5115e-05
	33.6721	7.5202e-05
	33.3819	7.52868e-05
	33.0922	7.53678e-05
	32.8028	7.54434e-05
	32.5141	7.55122e-05
	32.2259	7.55728e-05
	31.9384	7.5624e-05
	31.6516	7.56646e-05
	31.3656	7.56935e-05
	31.0805	7.57098e-05
	30.7963	7.57127e-05
	30.513	7.57015e-05
	30.2309	7.56755e-05
	29.9498	7.56342e-05
	29.6699	7.55774e-05
	29.3912	7.55046e-05
	29.1138	7.54157e-05
	28.8378	7.53106e-05
	28.5631	7.51894e-05
	28.2899	7.50522e-05
	28.0182	7.4899e-05
	27.748	7.47302e-05
	27.4793	7.4546e-05
	27.2123	7.43469e-05
	26.9469	7.41333e-05
	26.6833	7.39056e-05
	26.4213	7.36643e-05
	26.161	7.341e-05
	25.9025	7.31433e-05
	25.6457	7.28647e-05
	25.3908	7.25749e-05
	25.1376	7.22745e-05
	24.8862	7.19641e-05
	24.6366	7.16444e-05
	24.3887	7.13159e-05
	24.1427	7.09794e-05
	23.8984	7.06354e-05
	23.6559	7.02846e-05
	23.4152	6.99276e-05
	23.1761	6.9565e-05
	22.9388	6.91974e-05
	22.7032	6.88254e-05
	22.4693	6.84495e-05
	22.237	6.80703e-05
	22.0063	6.76884e-05
	21.7772	6.73043e-05
	21.5498	6.69185e-05
	21.3238	6.65316e-05
	21.0995	6.61439e-05
	20.8766	6.57561e-05
	20.6552	6.53686e-05
	20.4354	6.49817e-05
	20.2169	6.45961e-05
	20	6.42121e-05
	19.7845	6.38301e-05
	19.5704	6.34506e-05
	19.3577	6.30739e-05
	19.1464	6.27005e-05
	18.9366	6.23306e-05
	18.7282	6.19648e-05
	18.5212	6.16033e-05
	18.3156	6.12465e-05
	18.1115	6.08946e-05
	17.9088	6.05481e-05
	17.7076	6.02072e-05
	17.5078	5.98723e-05
	17.3096	5.95435e-05
	17.1129	5.92212e-05
	16.9177	5.89057e-05
	16.724	5.85972e-05
	16.532	5.82959e-05
	16.3416	5.80021e-05
	16.1527	5.7716e-05
	15.9656	5.74379e-05
	15.7801	5.71679e-05
	15.5964	5.69063e-05
	15.4143	5.66533e-05
	15.2341	5.64091e-05
	15.0556	5.61738e-05
	14.8789	5.59479e-05
	14.704	5.57313e-05
	14.531	5.55244e-05
	14.3598	5.53273e-05
	14.1905	5.51404e-05
	14.0232	5.49637e-05
	13.8577	5.47976e-05
	13.6941	5.46422e-05
	13.5324	5.44979e-05
	13.3727	5.43648e-05
	13.2149	5.42433e-05
	13.059	5.41335e-05
	12.9051	5.40358e-05
	12.7531	5.39504e-05
	12.603	5.38775e-05
	12.4548	5.38176e-05
	12.3086	5.37708e-05
	12.1642	5.37374e-05
	12.0218	5.37177e-05
	11.8812	5.3712e-05
	11.7425	5.37205e-05
	11.6056	5.37435e-05
	11.4706	5.37813e-05
	11.3374	5.38341e-05
	11.206	5.39022e-05
	11.0763	5.39858e-05
	10.9484	5.40851e-05
	10.8223	5.42003e-05
	10.6978	5.43317e-05
	10.5751	5.44794e-05
	10.454	5.46437e-05
	10.3346	5.48246e-05
	10.2168	5.50225e-05
	10.1007	5.52375e-05
	9.98607	5.54698e-05
	9.87305	5.57196e-05
	9.76158	5.59871e-05
	9.65163	5.62726e-05
	9.54318	5.65763e-05
	9.4362	5.68986e-05
	9.33069	5.72397e-05
	9.22662	5.76001e-05
	9.12396	5.79803e-05
	9.0227	5.83808e-05
	8.92281	5.88021e-05
	8.82428	5.9245e-05
	8.72709	5.97103e-05
	8.63121	6.01989e-05
	8.53663	6.07117e-05
	8.44332	6.12499e-05
	8.35127	6.18148e-05
	8.26047	6.24077e-05
	8.17088	6.30302e-05
	8.0825	6.36839e-05
	7.9953	6.43708e-05
	7.90927	6.50928e-05
	7.82439	6.58521e-05
	7.74065	6.6651e-05
	7.65802	6.7492e-05
	7.5765	6.83779e-05
	7.49606	6.93114e-05
	7.41669	7.02957e-05
	7.33837	7.13338e-05
	7.26109	7.24293e-05
	7.18484	7.35855e-05
	7.10959	7.48062e-05
	7.03534	7.60952e-05
	6.96207	7.74566e-05
	6.88976	7.88944e-05
	6.81841	8.04129e-05
	6.74799	8.20165e-05
	6.67849	8.37097e-05
	6.60991	8.5497e-05
	6.54222	8.7383e-05
	6.47542	8.93725e-05
	6.40949	9.14702e-05
	6.34441	9.36807e-05
	6.28018	9.6009e-05
	6.21679	9.84596e-05
	6.15421	0.000101037
	6.09245	0.000103746
	6.03148	0.000106591
	5.9713	0.000109577
	5.91189	0.000112706
	5.85325	0.000115984
	5.79536	0.000119414
	5.73822	0.000122999
	5.68181	0.000126742
	5.62612	0.000130645
	5.57115	0.000134712
	5.51688	0.000138942
	5.46331	0.000143338
	5.41042	0.000147901
	5.35821	0.000152629
	5.30667	0.000157523
	5.25579	0.000162582
	5.20556	0.000167802
	5.15598	0.000173182
	5.10703	0.000178718
	5.0587	0.000184406
	5.011	0.000190241
	4.9639	0.000196217
	4.91741	0.000202328
	4.87151	0.000208567
	4.82619	0.000214926
	4.78145	0.000221397
	4.73728	0.000227971
	4.69366	0.00023464
	4.65059	0.000241393
	4.60806	0.000248221
	4.56605	0.000255114
	4.52456	0.000262062
	4.48358	0.000269054
	4.44309	0.000276082
	4.40309	0.000283135
	4.36356	0.000290206
	4.3245	0.000297284
	4.28589	0.000304363
	4.24772	0.000311436
	4.20998	0.000318496
	4.17265	0.000325538
	4.13574	0.000332559
	4.09923	0.000339556
	4.0631	0.000346527
	4.02736	0.000353472
	3.99198	0.000360393
	3.95697	0.000367293
	3.9223	0.000374176
	3.88799	0.00038105
	3.85401	0.000387922
	3.82036	0.000394801
	3.78703	0.000401701
	3.75402	0.000408634
	3.72133	0.000415615
	3.68894	0.000422664
	3.65686	0.000429798
	3.62508	0.000437041
	3.59359	0.000444414
	3.5624	0.000451943
	3.53149	0.000459657
	3.50087	0.000467583
	3.47054	0.000475754
	3.44048	0.000484203
	3.41071	0.000492965
	3.38121	0.000502076
	3.35198	0.000511575
	3.32302	0.000521501
	3.29432	0.000531895
	3.2659	0.0005428
	3.23773	0.000554259
	3.20983	0.000566316
	3.18218	0.000579014
	3.15479	0.000592397
	3.12765	0.000606511
	3.10076	0.000621397
	3.07413	0.000637099
	3.04775	0.000653657
	3.02162	0.00067111
	2.99574	0.000689495
	2.97011	0.000708845
	2.94473	0.000729191
	2.91961	0.000750559
	2.89475	0.000772971
	2.87016	0.000796445
	2.84583	0.000820993
	2.82177	0.000846622
	2.79799	0.000873334
	2.7745	0.000901121
	2.7513	0.000929974
	2.7284	0.000959873
	2.70581	0.000990794
	2.68353	0.00102271
	2.66159	0.00105557
	2.63998	0.00108934
	2.61872	0.00112397
	2.59782	0.0011594
	2.57728	0.00119557
	2.55713	0.00123241
	2.53735	0.00126986
	2.51798	0.00130784
	2.49901	0.00134626
	2.48045	0.00138505
	2.46231	0.00142414
	2.44459	0.00146343
	2.42732	0.00150284
	2.41047	0.00154229
	2.39408	0.00158171
	2.37812	0.001621
	2.36262	0.00166009
	2.34756	0.0016989
	2.33296	0.00173738
	2.3188	0.00177543
	2.30509	0.00181301
	2.29183	0.00185005
	2.27901	0.00188649
	2.26663	0.00192229
	2.25469	0.0019574
	2.24317	0.00199177
	2.23207	0.00202538
	2.22139	0.00205819
	2.21111	0.00209017
	2.20123	0.0021213
	2.19175	0.00215156
	2.18264	0.00218094
	2.1739	0.00220943
	2.16553	0.00223703
	2.15751	0.00226373
	2.14983	0.00228952
	2.14249	0.00231443
	2.13546	0.00233844
	2.12875	0.00236158
	2.12233	0.00238385
	2.11621	0.00240527
	2.11036	0.00242585
	2.10479	0.00244561
	2.09947	0.00246456
	2.09441	0.00248273
	2.08958	0.00250014
	2.08499	0.0025168
	2.08061	0.00253274
	2.07645	0.00254798
	2.07249	0.00256254
	2.06872	0.00257645
	2.06514	0.00258973
	2.06174	0.00260239
	2.05851	0.00261447
	2.05544	0.00262598
	2.05252	0.00263694
	2.04975	0.00264739
	2.04712	0.00265733
	2.04463	0.00266679
	2.04226	0.00267579
	2.04002	0.00268435
	2.03789	0.00269248
	2.03587	0.00270021
	2.03396	0.00270756
	2.03214	0.00271453
	2.03042	0.00272116
	2.02879	0.00272745
	2.02725	0.00273342
	2.02579	0.00273908
	2.0244	0.00274446
	2.02309	0.00274956
	2.02184	0.00275439
	2.02067	0.00275898
	2.01955	0.00276332
	2.0185	0.00276744
	2.0175	0.00277134
	2.01655	0.00277504
	2.01566	0.00277855
	2.01481	0.00278187
	2.01401	0.00278502
	2.01325	0.002788
	2.01253	0.00279082
	2.01185	0.00279349
	2.0112	0.00279602
	2.0106	0.00279841
	2.01002	0.00280068

## Sheet: Confidence intervals
	Fit
	Concentration [mM]			Rate [mM/h]			Specific rate [mmol/h gDW]
Time [h]	Predicted	95% CI up	95% CI lo	Predicted	95% CI up	95% CI lo	Predicted	95% CI up	95% CI lo
-17.9917	0.00221179	0.154334	-0.14991	-0.0261707	0.115837	-0.168178	-7.06981	31.7843	-45.924
-17.775	-0.00346413	0.144642	-0.15157	-0.0262482	0.111594	-0.16409	-6.63624	28.6698	-41.9423
-6.99167	0.0623088	0.191521	-0.066903	0.0746488	0.17342	-0.0241223	0.698276	1.63919	-0.242638
-6.8	0.0768992	0.192918	-0.0391192	0.077211	0.179508	-0.0250861	0.681136	1.59963	-0.237357
-6.075	0.134749	0.21815	0.0513468	0.0823057	0.168391	-0.00377952	0.581726	1.2022	-0.0387502
-5.88333	0.150643	0.230618	0.0706685	0.0835323	0.162349	0.00471555	0.556793	1.09326	0.0203304
-5.44167	0.188451	0.264432	0.11247	0.0884069	0.156349	0.0204645	0.51485	0.919901	0.109799
-5.15833	0.214206	0.288814	0.139598	0.0936173	0.157374	0.0298609	0.499953	0.848999	0.150907
-4.96667	0.232551	0.306057	0.159044	0.0979025	0.161268	0.0345373	0.49308	0.820299	0.165861
-4.65833	0.264212	0.335751	0.192673	0.108555	0.172769	0.0443404	0.497544	0.799439	0.195648
-4.19167	0.320056	0.389614	0.250499	0.131359	0.195114	0.0676048	0.522011	0.782424	0.261599
-3.96667	0.350902	0.420088	0.281716	0.142638	0.204834	0.0804427	0.52915	0.766608	0.291693
-3.84167	0.369116	0.43812	0.300113	0.148898	0.210405	0.0873912	0.53166	0.757806	0.305514
-3.74167	0.38427	0.453098	0.315443	0.154199	0.215526	0.0928723	0.534009	0.752763	0.315255
-3.45833	0.430167	0.498441	0.361892	0.169981	0.231095	0.108867	0.539818	0.739829	0.339808
-3.21667	0.473012	0.540794	0.40523	0.184918	0.24614	0.123696	0.545426	0.731571	0.359281
-2.64167	0.59299	0.660304	0.525675	0.237237	0.296435	0.178039	0.586937	0.738424	0.43545
-2.46667	0.636242	0.703386	0.569098	0.256822	0.315485	0.19816	0.602288	0.744765	0.459812
-2.40833	0.651407	0.718436	0.584378	0.263123	0.321845	0.204401	0.606157	0.746291	0.466024
-2.05833	0.750488	0.816365	0.684612	0.304042	0.362629	0.245455	0.629342	0.755232	0.503452
-1.80833	0.830277	0.894912	0.765643	0.333715	0.389997	0.277433	0.639932	0.752345	0.527519
-1.74167	0.852766	0.916926	0.788607	0.340838	0.396862	0.284815	0.640404	0.750117	0.530692
-1.71667	0.861319	0.925281	0.797357	0.343354	0.399346	0.287362	0.640219	0.749055	0.531382
-0.941667	1.15821	1.2147	1.10171	0.423944	0.480688	0.367201	0.623721	0.711597	0.535845
-0.891667	1.17954	1.23553	1.12355	0.429408	0.486441	0.372375	0.622175	0.709228	0.535121
-0.883333	1.18312	1.23902	1.12722	0.430324	0.487432	0.373215	0.621915	0.708872	0.534957
-0.591667	1.31339	1.36625	1.26054	0.463312	0.523737	0.402886	0.612465	0.696975	0.527955
-0.575	1.32113	1.37383	1.26843	0.465248	0.525863	0.404633	0.611898	0.696266	0.527531
-0.466667	1.3722	1.42396	1.32044	0.477386	0.539204	0.415567	0.607407	0.690804	0.52401
-0.341667	1.43275	1.48369	1.3818	0.491682	0.554627	0.428737	0.602139	0.684088	0.520191
-0.291667	1.45748	1.50821	1.40676	0.497671	0.561014	0.434328	0.600228	0.68154	0.518916
-0.266667	1.46996	1.5206	1.41932	0.500641	0.564187	0.437095	0.599212	0.680213	0.518211
-0.191667	1.50785	1.55835	1.45736	0.509923	0.574024	0.445823	0.596486	0.676497	0.516475
-0.108333	1.55079	1.60134	1.50025	0.520569	0.585137	0.456001	0.593621	0.672379	0.514862
0.108333	1.66651	1.7183	1.61473	0.547474	0.611175	0.483774	0.6132	0.696217	0.530183
0.191667	1.71255	1.76519	1.65992	0.557366	0.61994	0.494792	0.623554	0.705089	0.54202
0.266667	1.75467	1.80818	1.70116	0.565617	0.626994	0.504239	0.627688	0.707103	0.548272
0.308333	1.77833	1.83236	1.7243	0.569823	0.630527	0.509119	0.630907	0.709308	0.552505
0.483333	1.87945	1.93574	1.82317	0.58543	0.643581	0.52728	0.641584	0.715966	0.567202
0.491667	1.88433	1.94072	1.82794	0.58611	0.644163	0.528057	0.641605	0.715774	0.567436
0.541667	1.91374	1.97076	1.85672	0.590266	0.647885	0.532646	0.6447	0.718096	0.571305
1.275	2.38288	2.44832	2.31745	0.707873	0.764076	0.651671	0.742546	0.81028	0.674812
1.30833	2.40661	2.47234	2.34088	0.715742	0.771993	0.659492	0.750005	0.817815	0.682195
1.8	2.78739	2.85604	2.71874	0.834024	0.893308	0.77474	0.851442	0.92203	0.780853
2.025	2.98042	3.04985	2.91099	0.878103	0.938562	0.817645	0.886391	0.957899	0.814883
2.09167	3.03927	3.10888	2.96967	0.887203	0.948113	0.826293	0.891931	0.963711	0.820152
2.28333	3.21149	3.28149	3.14148	0.908966	0.972045	0.845887	0.90549	0.979033	0.831947
2.775	3.65728	3.72942	3.58513	0.877512	0.941667	0.813358	0.852317	0.924706	0.779928
2.84167	3.71525	3.78781	3.64269	0.861211	0.925255	0.797167	0.833952	0.905829	0.762076
3.29167	4.07202	4.14767	3.99637	0.714749	0.778371	0.651127	0.67619	0.744374	0.608007
3.59167	4.26833	4.34606	4.1906	0.592165	0.655269	0.52906	0.551736	0.617055	0.486417
4.04167	4.49127	4.57153	4.41102	0.398059	0.460962	0.335156	0.362639	0.424233	0.301046
4.375	4.60148	4.68292	4.52005	0.268364	0.331986	0.204743	0.240233	0.300025	0.18044
5.05833	4.71545	4.79856	4.63234	0.0806909	0.144375	0.017007	0.0696955	0.125525	0.0138656
5.15833	4.72254	4.80581	4.63927	0.0616652	0.125273	-0.00194227	0.0529786	0.108252	-0.00229501
5.80833	4.73192	4.81457	4.64927	-0.0235548	0.0425388	-0.0896485	-0.0195463	0.0355389	-0.0746314
5.85833	4.73063	4.81313	4.64814	-0.0276113	0.0390541	-0.0942768	-0.0228371	0.0325857	-0.0782599
6.54167	4.70581	4.78865	4.62297	-0.0285028	0.0610922	-0.118098	-0.0227075	0.0490174	-0.0944324
6.74167	4.70133	4.78797	4.61469	-0.0173478	0.0826896	-0.117385	-0.0136695	0.0653764	-0.0927154
7.35833	4.69673	4.8183	4.57516	-0.000101288	0.122246	-0.122448	-7.71695e-05	0.0931381	-0.0932925
7.425	4.69674	4.82407	4.56942	0.000422088	0.122851	-0.122007	0.00032055	0.0933041	-0.092663

## Sheet: DV-IDENTITY-0
0	#VALUE!	#VALUE!	#VALUE!	#VALUE!	#VALUE!	#VALUE!	#VALUE!	#VALUE!	#VALUE!	#VALUE!	#VALUE!	0	#VALUE!	#VALUE!	#VALUE!	#VALUE!	#VALUE!	#VALUE!	#VALUE!	#VALUE!	#VALUE!	#VALUE!	#VALUE!	0	#VALUE!	#VALUE!	#VALUE!	#VALUE!	#VALUE!	#VALUE!	#VALUE!	#VALUE!	#VALUE!	#VALUE!	#VALUE!	0	#VALUE!	#VALUE!	#VALUE!	#VALUE!	#VALUE!	#VALUE!	#VALUE!	#VALUE!	#VALUE!	#VALUE!	#VALUE!	0	#VALUE!
#VALUE!	#VALUE!	#VALUE!	#VALUE!	#VALUE!	#VALUE!	#VALUE!	#VALUE!	AAAAAFrx/gg=	#VALUE!	#VALUE!	#VALUE!	#VALUE!	#VALUE!	#VALUE!	#VALUE!	#VALUE!	#VALUE!	#VALUE!	#VALUE!	0	#VALUE!	#VALUE!	#VALUE!	#VALUE!	#VALUE!	#VALUE!	#VALUE!	#VALUE!	#VALUE!	#VALUE!	#VALUE!	0	#VALUE!	#VALUE!	#VALUE!	#VALUE!	#VALUE!	#VALUE!	#VALUE!	#VALUE!	#VALUE!	#VALUE!	#VALUE!	0	#VALUE!	#VALUE!	#VALUE!	#VALUE!	#VALUE!
#VALUE!	#VALUE!	#VALUE!	#VALUE!	AAAAAB1rfAQ=	#VALUE!	#VALUE!	#VALUE!	#VALUE!	#VALUE!	#VALUE!	#VALUE!	#VALUE!	#VALUE!	#VALUE!	#VALUE!	0	#VALUE!	#VALUE!	#VALUE!	#VALUE!	#VALUE!	#VALUE!	#VALUE!	#VALUE!	#VALUE!	#VALUE!	#VALUE!	0	#VALUE!	#VALUE!	#VALUE!	#VALUE!	#VALUE!	#VALUE!	#VALUE!	#VALUE!	#VALUE!	#VALUE!	#VALUE!	0	#VALUE!	#VALUE!	#VALUE!	#VALUE!	#VALUE!	#VALUE!	#VALUE!	#VALUE!	#VALUE!
0	#VALUE!	#VALUE!	#VALUE!	#VALUE!	#VALUE!	#VALUE!	#VALUE!	#VALUE!	#VALUE!	#VALUE!	#VALUE!	0	#VALUE!	#VALUE!	#VALUE!	#VALUE!	#VALUE!	#VALUE!	#VALUE!	#VALUE!	#VALUE!	#VALUE!	#VALUE!	0	#VALUE!	#VALUE!	#VALUE!	#VALUE!	#VALUE!	#VALUE!	#VALUE!	#VALUE!	#VALUE!	#VALUE!	#VALUE!	0	#VALUE!	#VALUE!	#VALUE!	#VALUE!	#VALUE!	#VALUE!	#VALUE!	#VALUE!	#VALUE!	#VALUE!	#VALUE!	0	#VALUE!
#VALUE!	#VALUE!	#VALUE!	#VALUE!	#VALUE!	#VALUE!	#VALUE!	#VALUE!	AAAAAHzetQg=	#VALUE!	#VALUE!	#VALUE!	#VALUE!	#VALUE!	#VALUE!	#VALUE!	#VALUE!	#VALUE!	#VALUE!	#VALUE!	0	#VALUE!	#VALUE!	#VALUE!	#VALUE!	#VALUE!	#VALUE!	#VALUE!	#VALUE!	#VALUE!	#VALUE!	#VALUE!	0	#VALUE!	#VALUE!	#VALUE!	#VALUE!	#VALUE!	#VALUE!	#VALUE!	#VALUE!	#VALUE!	#VALUE!	#VALUE!	0	#VALUE!	#VALUE!	#VALUE!	#VALUE!	#VALUE!
#VALUE!	#VALUE!	#VALUE!	#VALUE!	0	#VALUE!	#VALUE!	#VALUE!	#VALUE!	#VALUE!	#VALUE!	#VALUE!	#VALUE!	#VALUE!	#VALUE!	#VALUE!	0	#VALUE!	#VALUE!	#VALUE!	#VALUE!	#VALUE!	#VALUE!	#VALUE!	#VALUE!	#VALUE!	#VALUE!	#VALUE!	0	#VALUE!	#VALUE!	#VALUE!	#VALUE!	#VALUE!	#VALUE!	#VALUE!	#VALUE!	#VALUE!	#VALUE!	#VALUE!	0	#VALUE!	#VALUE!	#VALUE!	#VALUE!	#VALUE!	#VALUE!	#VALUE!	#VALUE!	#VALUE!
0	#VALUE!	#VALUE!	#VALUE!	#VALUE!	#VALUE!	#VALUE!	#VALUE!	#VALUE!	#VALUE!	#VALUE!	#VALUE!	0	#VALUE!	#VALUE!	#VALUE!	#VALUE!	#VALUE!	#VALUE!	#VALUE!	#VALUE!	#VALUE!	#VALUE!	#VALUE!	0	#VALUE!	#VALUE!	#VALUE!	#VALUE!	#VALUE!	#VALUE!	#VALUE!	#VALUE!	#VALUE!	#VALUE!	#VALUE!	0	#VALUE!	#VALUE!	#VALUE!	#VALUE!	#VALUE!	#VALUE!	#VALUE!	#VALUE!	#VALUE!	#VALUE!	#VALUE!	0	#VALUE!
#VALUE!	#VALUE!	#VALUE!	#VALUE!	#VALUE!	#VALUE!	#VALUE!	#VALUE!	AAAAAHX/Pwg=	#VALUE!	#VALUE!	#VALUE!	#VALUE!	#VALUE!	#VALUE!	#VALUE!	#VALUE!	#VALUE!	#VALUE!	#VALUE!	0	#VALUE!	#VALUE!	#VALUE!	#VALUE!	#VALUE!	#VALUE!	#VALUE!	#VALUE!	#VALUE!	#VALUE!	#VALUE!	0	#VALUE!	#VALUE!	#VALUE!	#VALUE!	#VALUE!	#VALUE!	#VALUE!	#VALUE!	#VALUE!	#VALUE!	#VALUE!	0	#VALUE!	#VALUE!	#VALUE!	#VALUE!	#VALUE!
#VALUE!	#VALUE!	#VALUE!	#VALUE!	0	#VALUE!	#VALUE!	#VALUE!	#VALUE!	#VALUE!	#VALUE!	#VALUE!	#VALUE!	#VALUE!	#VALUE!	#VALUE!	0	#VALUE!	#VALUE!	#VALUE!	#VALUE!	#VALUE!	#VALUE!	#VALUE!	#VALUE!	#VALUE!	#VALUE!	#VALUE!	0	#VALUE!	#VALUE!	#VALUE!	#VALUE!	#VALUE!	#VALUE!	#VALUE!	#VALUE!	#VALUE!	#VALUE!	#VALUE!	0	#VALUE!	#VALUE!	#VALUE!	#VALUE!	#VALUE!	#VALUE!	#VALUE!	#VALUE!	#VALUE!
0	#VALUE!	#VALUE!	#VALUE!	#VALUE!	#VALUE!	#VALUE!	#VALUE!	#VALUE!	#VALUE!	#VALUE!	#VALUE!	0	#VALUE!	#VALUE!	#VALUE!	#VALUE!	#VALUE!	#VALUE!	#VALUE!	#VALUE!	#VALUE!	#VALUE!	#VALUE!	0	#VALUE!	#VALUE!	#VALUE!	#VALUE!	#VALUE!	#VALUE!	#VALUE!	#VALUE!	#VALUE!	#VALUE!	#VALUE!	0	#VALUE!	#VALUE!	#VALUE!	#VALUE!	#VALUE!	#VALUE!	#VALUE!	#VALUE!	#VALUE!	#VALUE!	#VALUE!	0	#VALUE!
#VALUE!	#VALUE!	#VALUE!	#VALUE!	#VALUE!	#VALUE!	#VALUE!	#VALUE!	AAAAAHe/3gg=	#VALUE!	#VALUE!	#VALUE!	#VALUE!	#VALUE!	#VALUE!	#VALUE!	#VALUE!	#VALUE!	#VALUE!	#VALUE!	0	#VALUE!	#VALUE!	#VALUE!	#VALUE!	#VALUE!	#VALUE!	#VALUE!	#VALUE!	#VALUE!	#VALUE!	#VALUE!	0	#VALUE!	#VALUE!	#VALUE!	#VALUE!	#VALUE!	#VALUE!	#VALUE!	#VALUE!	#VALUE!	#VALUE!	#VALUE!	0	#VALUE!	#VALUE!	#VALUE!	#VALUE!	#VALUE!
#VALUE!	#VALUE!	#VALUE!	#VALUE!	0	#VALUE!	#VALUE!	#VALUE!	#VALUE!	#VALUE!	#VALUE!	#VALUE!	#VALUE!	#VALUE!	#VALUE!	#VALUE!	0	#VALUE!	#VALUE!	#VALUE!	#VALUE!	#VALUE!	#VALUE!	#VALUE!	#VALUE!	#VALUE!	#VALUE!	#VALUE!	0	#VALUE!	#VALUE!	#VALUE!	#VALUE!	#VALUE!	#VALUE!	#VALUE!	#VALUE!	#VALUE!	#VALUE!	#VALUE!	0	#VALUE!	#VALUE!	#VALUE!	#VALUE!	#VALUE!	#VALUE!	#VALUE!	#VALUE!	#VALUE!
0	#VALUE!	#VALUE!	#VALUE!	#VALUE!	#VALUE!	#VALUE!	#VALUE!	#VALUE!	#VALUE!	#VALUE!	#VALUE!	0	#VALUE!	#VALUE!	#VALUE!	#VALUE!	#VALUE!	#VALUE!	#VALUE!	#VALUE!	#VALUE!	#VALUE!	#VALUE!	0	#VALUE!	#VALUE!	#VALUE!	#VALUE!	#VALUE!	#VALUE!	#VALUE!	#VALUE!	#VALUE!	#VALUE!	#VALUE!	0	#VALUE!	#VALUE!	#VALUE!	#VALUE!	#VALUE!	#VALUE!	#VALUE!	#VALUE!	#VALUE!	#VALUE!	#VALUE!	0	#VALUE!
#VALUE!	#VALUE!	#VALUE!	#VALUE!	#VALUE!	#VALUE!	#VALUE!	#VALUE!	AAAAAD/f/Qg=	#VALUE!	#VALUE!	#VALUE!	#VALUE!	#VALUE!	#VALUE!	#VALUE!	#VALUE!	#VALUE!	#VALUE!	#VALUE!	0	#VALUE!	#VALUE!	#VALUE!	#VALUE!	#VALUE!	#VALUE!	#VALUE!	#VALUE!	#VALUE!	#VALUE!	#VALUE!	0	#VALUE!	#VALUE!	#VALUE!	#VALUE!	#VALUE!	#VALUE!	#VALUE!	#VALUE!	#VALUE!	#VALUE!	#VALUE!	0	#VALUE!	#VALUE!	#VALUE!	#VALUE!	#VALUE!
#VALUE!	#VALUE!	#VALUE!	#VALUE!	0	#VALUE!	#VALUE!	#VALUE!	#VALUE!	#VALUE!	#VALUE!	#VALUE!	#VALUE!	#VALUE!	#VALUE!	#VALUE!	0	#VALUE!	#VALUE!	#VALUE!	#VALUE!	#VALUE!	#VALUE!	#VALUE!	#VALUE!	#VALUE!	#VALUE!	#VALUE!	0	#VALUE!	#VALUE!	#VALUE!	#VALUE!	#VALUE!	#VALUE!	#VALUE!	#VALUE!	#VALUE!	#VALUE!	#VALUE!	0	#VALUE!	#VALUE!	#VALUE!	#VALUE!	#VALUE!	#VALUE!	#VALUE!	#VALUE!	#VALUE!
0	#VALUE!	#VALUE!	#VALUE!	#VALUE!	#VALUE!	#VALUE!	#VALUE!	#VALUE!	#VALUE!	#VALUE!	#VALUE!	0	#VALUE!	#VALUE!	#VALUE!	#VALUE!	#VALUE!	#VALUE!	#VALUE!	#VALUE!	#VALUE!	#VALUE!	#VALUE!	0	#VALUE!	#VALUE!	#VALUE!	#VALUE!	#VALUE!	#VALUE!	#VALUE!	#VALUE!	#VALUE!	#VALUE!	#VALUE!	0	#VALUE!	#VALUE!	#VALUE!	#VALUE!	#VALUE!	#VALUE!	#VALUE!	#VALUE!	#VALUE!	#VALUE!	#VALUE!	0	#VALUE!
#VALUE!	#VALUE!	#VALUE!	#VALUE!	#VALUE!	#VALUE!	#VALUE!	#VALUE!	AAAAAHbv6wg=	#VALUE!	#VALUE!	#VALUE!	#VALUE!	#VALUE!	#VALUE!	#VALUE!	#VALUE!	#VALUE!	#VALUE!	#VALUE!	0	#VALUE!	#VALUE!	#VALUE!	#VALUE!	#VALUE!	#VALUE!	#VALUE!	#VALUE!	#VALUE!	#VALUE!	#VALUE!	0	#VALUE!	#VALUE!	#VALUE!	#VALUE!	#VALUE!	#VALUE!	#VALUE!	#VALUE!	#VALUE!	#VALUE!	#VALUE!	0	#VALUE!	#VALUE!	#VALUE!	#VALUE!	#VALUE!
#VALUE!	#VALUE!	#VALUE!	#VALUE!	0	#VALUE!	#VALUE!	#VALUE!	#VALUE!	#VALUE!	#VALUE!	#VALUE!	#VALUE!	#VALUE!	#VALUE!	#VALUE!	0	#VALUE!	#VALUE!	#VALUE!	#VALUE!	#VALUE!	#VALUE!	#VALUE!	#VALUE!	#VALUE!	#VALUE!	#VALUE!	0	#VALUE!	#VALUE!	#VALUE!	#VALUE!	#VALUE!	#VALUE!	#VALUE!	#VALUE!	#VALUE!	#VALUE!	#VALUE!	0	#VALUE!	#VALUE!	#VALUE!	#VALUE!	#VALUE!	#VALUE!	#VALUE!	#VALUE!	#VALUE!
0	#VALUE!	#VALUE!	#VALUE!	#VALUE!	#VALUE!	#VALUE!	#VALUE!	#VALUE!	#VALUE!	#VALUE!	#VALUE!	0	#VALUE!	#VALUE!	#VALUE!	#VALUE!	#VALUE!	#VALUE!	#VALUE!	#VALUE!	#VALUE!	#VALUE!	#VALUE!	0	#VALUE!	#VALUE!	#VALUE!	#VALUE!	#VALUE!	#VALUE!	#VALUE!	#VALUE!	#VALUE!	#VALUE!	#VALUE!	0	#VALUE!	#VALUE!	#VALUE!	#VALUE!	#VALUE!	#VALUE!	#VALUE!	#VALUE!	#VALUE!	#VALUE!	#VALUE!	0	#VALUE!
#VALUE!	#VALUE!	#VALUE!	#VALUE!	#VALUE!	#VALUE!	#VALUE!	#VALUE!	AAAAAHybuwg=	#VALUE!	#VALUE!	#VALUE!	#VALUE!	#VALUE!	#VALUE!	#VALUE!	#VALUE!	#VALUE!	#VALUE!	#VALUE!	0	#VALUE!	#VALUE!	#VALUE!	#VALUE!	#VALUE!	#VALUE!	#VALUE!	#VALUE!	#VALUE!	#VALUE!	#VALUE!	0	#VALUE!	#VALUE!	#VALUE!	#VALUE!	#VALUE!	#VALUE!	#VALUE!	#VALUE!	#VALUE!	#VALUE!	#VALUE!	0	#VALUE!	#VALUE!	#VALUE!	#VALUE!	#VALUE!
#VALUE!	#VALUE!	#VALUE!	#VALUE!	0	#VALUE!	#VALUE!	#VALUE!	#VALUE!	#VALUE!	#VALUE!	#VALUE!	#VALUE!	#VALUE!	#VALUE!	#VALUE!	0	#VALUE!	#VALUE!	#VALUE!	#VALUE!	#VALUE!	#VALUE!	#VALUE!	#VALUE!	#VALUE!	#VALUE!	#VALUE!	0	#VALUE!	#VALUE!	#VALUE!	#VALUE!	#VALUE!	#VALUE!	#VALUE!	#VALUE!	#VALUE!	#VALUE!	#VALUE!	0	#VALUE!	#VALUE!	#VALUE!	#VALUE!	#VALUE!	#VALUE!	#VALUE!	#VALUE!	#VALUE!
0	#VALUE!	#VALUE!	#VALUE!	#VALUE!	#VALUE!	#VALUE!	#VALUE!	#VALUE!	#VALUE!	#VALUE!	#VALUE!	0	#VALUE!	#VALUE!	#VALUE!	#VALUE!	#VALUE!	#VALUE!	#VALUE!	#VALUE!	#VALUE!	#VALUE!	#VALUE!	0	#VALUE!	#VALUE!	#VALUE!	#VALUE!	#VALUE!	#VALUE!	#VALUE!	#VALUE!	#VALUE!	#VALUE!	#VALUE!	0	#VALUE!	#VALUE!	#VALUE!	#VALUE!	#VALUE!	#VALUE!	#VALUE!	#VALUE!	#VALUE!	#VALUE!	#VALUE!	0	#VALUE!
#VALUE!	#VALUE!	#VALUE!	#VALUE!	#VALUE!	#VALUE!	#VALUE!	#VALUE!	AAAAAGevfgg=	#VALUE!	#VALUE!	#VALUE!	#VALUE!	#VALUE!	#VALUE!	#VALUE!	#VALUE!	#VALUE!	#VALUE!	#VALUE!	0	#VALUE!	#VALUE!	#VALUE!	#VALUE!	#VALUE!	#VALUE!	#VALUE!	#VALUE!	#VALUE!	#VALUE!	#VALUE!	0	#VALUE!	#VALUE!	#VALUE!	#VALUE!	#VALUE!	#VALUE!	#VALUE!	#VALUE!	#VALUE!	#VALUE!	#VALUE!	0	#VALUE!	#VALUE!	#VALUE!	#VALUE!	#VALUE!
#VALUE!	#VALUE!	#VALUE!	#VALUE!	0	#VALUE!	#VALUE!	#VALUE!	#VALUE!	#VALUE!	#VALUE!	#VALUE!	#VALUE!	#VALUE!	#VALUE!	#VALUE!	0	#VALUE!	#VALUE!	#VALUE!	#VALUE!	#VALUE!	#VALUE!	#VALUE!	#VALUE!	#VALUE!	#VALUE!	#VALUE!	0	#VALUE!	#VALUE!	#VALUE!	#VALUE!	#VALUE!	#VALUE!	#VALUE!	#VALUE!	#VALUE!	#VALUE!	#VALUE!	0	#VALUE!	#VALUE!	#VALUE!	#VALUE!	#VALUE!	#VALUE!	#VALUE!	#VALUE!	#VALUE!
0	#VALUE!	#VALUE!	#VALUE!	#VALUE!	#VALUE!	#VALUE!	#VALUE!	#VALUE!	#VALUE!	#VALUE!	#VALUE!	0	#VALUE!	#VALUE!	#VALUE!	#VALUE!	#VALUE!	#VALUE!	#VALUE!	#VALUE!	#VALUE!	#VALUE!	#VALUE!	0	#VALUE!	#VALUE!	#VALUE!	#VALUE!	#VALUE!	#VALUE!	#VALUE!	#VALUE!	#VALUE!	#VALUE!	#VALUE!	0	#VALUE!	#VALUE!	#VALUE!	#VALUE!	#VALUE!	#VALUE!	#VALUE!	#VALUE!	#VALUE!	#VALUE!	#VALUE!	0	#VALUE!
#VALUE!	#VALUE!	#VALUE!	#VALUE!	#VALUE!	#VALUE!	#VALUE!	#VALUE!	AAAAAFO/zgg=	#VALUE!	#VALUE!	#VALUE!	#VALUE!	#VALUE!	#VALUE!	#VALUE!	#VALUE!	#VALUE!	#VALUE!	#VALUE!	0	#VALUE!	#VALUE!	#VALUE!	#VALUE!	#VALUE!	#VALUE!	#VALUE!	#VALUE!	#VALUE!	#VALUE!	#VALUE!	0	#VALUE!	#VALUE!	#VALUE!	#VALUE!	#VALUE!	#VALUE!	#VALUE!	#VALUE!	#VALUE!	#VALUE!	#VALUE!	0	#VALUE!	#VALUE!	#VALUE!	#VALUE!	#VALUE!
#VALUE!	#VALUE!	#VALUE!	#VALUE!	0	#VALUE!	#VALUE!	#VALUE!	#VALUE!	#VALUE!	#VALUE!	#VALUE!	#VALUE!	#VALUE!	#VALUE!	#VALUE!	0	#VALUE!	#VALUE!	#VALUE!	#VALUE!	#VALUE!	#VALUE!	#VALUE!	#VALUE!	#VALUE!	#VALUE!	#VALUE!	0	#VALUE!	#VALUE!	#VALUE!	#VALUE!	#VALUE!	#VALUE!	#VALUE!	#VALUE!	#VALUE!	#VALUE!	#VALUE!	0	#VALUE!	#VALUE!	#VALUE!	#VALUE!	#VALUE!	#VALUE!	#VALUE!	#VALUE!	#VALUE!
0	#VALUE!	#VALUE!	#VALUE!	#VALUE!	#VALUE!	#VALUE!	#VALUE!	#VALUE!	#VALUE!	#VALUE!	#VALUE!	0	#VALUE!	#VALUE!	#VALUE!	#VALUE!	#VALUE!	#VALUE!	#VALUE!	#VALUE!	#VALUE!	#VALUE!	#VALUE!	0	#VALUE!	#VALUE!	#VALUE!	#VALUE!	#VALUE!	#VALUE!	#VALUE!	#VALUE!	#VALUE!	#VALUE!	#VALUE!	0	#VALUE!	#VALUE!	#VALUE!	#VALUE!	#VALUE!	#VALUE!	#VALUE!	#VALUE!	#VALUE!	#VALUE!	#VALUE!	0	#VALUE!
#VALUE!	#VALUE!	#VALUE!	#VALUE!	#VALUE!	#VALUE!	#VALUE!	#VALUE!	AAAAAHv/LQg=	#VALUE!	#VALUE!	#VALUE!	#VALUE!	#VALUE!	#VALUE!	#VALUE!	#VALUE!	#VALUE!	#VALUE!	#VALUE!	0	#VALUE!	#VALUE!	#VALUE!	#VALUE!	#VALUE!	#VALUE!	#VALUE!	#VALUE!	#VALUE!	#VALUE!	#VALUE!	0	#VALUE!	#VALUE!	#VALUE!	#VALUE!	#VALUE!	#VALUE!	#VALUE!	#VALUE!	#VALUE!	#VALUE!	#VALUE!	0	#VALUE!	#VALUE!	#VALUE!	#VALUE!	#VALUE!
#VALUE!	#VALUE!	#VALUE!	#VALUE!	0	#VALUE!	#VALUE!	#VALUE!	#VALUE!	#VALUE!	#VALUE!	#VALUE!	#VALUE!	#VALUE!	#VALUE!	#VALUE!	0	#VALUE!	#VALUE!	#VALUE!	#VALUE!	#VALUE!	#VALUE!	#VALUE!	#VALUE!	#VALUE!	#VALUE!	#VALUE!	0	#VALUE!	#VALUE!	#VALUE!	#VALUE!	#VALUE!	#VALUE!	#VALUE!	#VALUE!	#VALUE!	#VALUE!	#VALUE!	0	#VALUE!	#VALUE!	#VALUE!	#VALUE!	#VALUE!	#VALUE!	#VALUE!	#VALUE!	#VALUE!
0	#VALUE!	#VALUE!	#VALUE!	#VALUE!	#VALUE!	#VALUE!	#VALUE!	#VALUE!	#VALUE!	#VALUE!	#VALUE!	0	#VALUE!	#VALUE!	#VALUE!	#VALUE!	#VALUE!	#VALUE!	#VALUE!	#VALUE!	#VALUE!	#VALUE!	#VALUE!	0	#VALUE!	#VALUE!	#VALUE!	#VALUE!	#VALUE!	#VALUE!	#VALUE!	#VALUE!	#VALUE!	#VALUE!	#VALUE!	0	#VALUE!	#VALUE!	#VALUE!	#VALUE!	#VALUE!	#VALUE!	#VALUE!	#VALUE!	#VALUE!	#VALUE!	#VALUE!	0	#VALUE!
#VALUE!	#VALUE!	#VALUE!	#VALUE!	#VALUE!	#VALUE!	#VALUE!	#VALUE!	AAAAAH313wg=	#VALUE!	#VALUE!	#VALUE!	#VALUE!	#VALUE!	#VALUE!	#VALUE!	#VALUE!	#VALUE!	#VALUE!	#VALUE!	0	#VALUE!	#VALUE!	#VALUE!	#VALUE!	#VALUE!	#VALUE!	#VALUE!	#VALUE!	#VALUE!	#VALUE!	#VALUE!	0	#VALUE!	#VALUE!	#VALUE!	#VALUE!	#VALUE!	#VALUE!	#VALUE!	#VALUE!	#VALUE!	#VALUE!	#VALUE!	0	#VALUE!	#VALUE!	#VALUE!	#VALUE!	#VALUE!
#VALUE!	#VALUE!	#VALUE!	#VALUE!	0	#VALUE!	#VALUE!	#VALUE!	#VALUE!	#VALUE!	#VALUE!	#VALUE!	#VALUE!	#VALUE!	#VALUE!	#VALUE!	0	#VALUE!	#VALUE!	#VALUE!	#VALUE!	#VALUE!	#VALUE!	#VALUE!	#VALUE!	#VALUE!	#VALUE!	#VALUE!	0	#VALUE!	#VALUE!	#VALUE!	#VALUE!	#VALUE!	#VALUE!	#VALUE!	#VALUE!	#VALUE!	#VALUE!	#VALUE!	0	#VALUE!	#VALUE!	#VALUE!	#VALUE!	#VALUE!	#VALUE!	#VALUE!	#VALUE!	#VALUE!
0	#VALUE!	#VALUE!	#VALUE!	#VALUE!	#VALUE!	#VALUE!	#VALUE!	#VALUE!	#VALUE!	#VALUE!	#VALUE!	0	#VALUE!	#VALUE!	#VALUE!	#VALUE!	#VALUE!	#VALUE!	#VALUE!	#VALUE!	#VALUE!	#VALUE!	#VALUE!	0	#VALUE!	#VALUE!	#VALUE!	#VALUE!	#VALUE!	#VALUE!	#VALUE!	#VALUE!	#VALUE!	#VALUE!	#VALUE!	0	#VALUE!	#VALUE!	#VALUE!	#VALUE!	#VALUE!	#VALUE!	#VALUE!	#VALUE!	#VALUE!	#VALUE!	#VALUE!	0	#VALUE!
#VALUE!	#VALUE!	#VALUE!	#VALUE!	#VALUE!	#VALUE!	#VALUE!	#VALUE!	AAAAAD/v7wg=	#VALUE!	#VALUE!	#VALUE!	#VALUE!	#VALUE!	#VALUE!	#VALUE!	#VALUE!	#VALUE!	#VALUE!	#VALUE!	0	#VALUE!	#VALUE!	#VALUE!	#VALUE!	#VALUE!	#VALUE!	#VALUE!	#VALUE!	#VALUE!	#VALUE!	#VALUE!	0	#VALUE!	#VALUE!	#VALUE!	#VALUE!	#VALUE!	#VALUE!	#VALUE!	#VALUE!	#VALUE!	#VALUE!	#VALUE!	0	#VALUE!	#VALUE!	#VALUE!	#VALUE!	#VALUE!
#VALUE!	#VALUE!	#VALUE!	#VALUE!	0	#VALUE!	#VALUE!	#VALUE!	#VALUE!	#VALUE!	#VALUE!	#VALUE!	#VALUE!	#VALUE!	#VALUE!	#VALUE!	0	#VALUE!	#VALUE!	#VALUE!	#VALUE!	#VALUE!	#VALUE!	#VALUE!	#VALUE!	#VALUE!	#VALUE!	#VALUE!	0	#VALUE!	#VALUE!	#VALUE!	#VALUE!	#VALUE!	#VALUE!	#VALUE!	#VALUE!	#VALUE!	#VALUE!	#VALUE!	0	#VALUE!	#VALUE!	#VALUE!	#VALUE!	#VALUE!	#VALUE!	#VALUE!	#VALUE!	#VALUE!
0	#VALUE!	#VALUE!	#VALUE!	#VALUE!	#VALUE!	#VALUE!	#VALUE!	#VALUE!	#VALUE!	#VALUE!	#VALUE!	0	#VALUE!	#VALUE!	#VALUE!	#VALUE!	#VALUE!	#VALUE!	#VALUE!	#VALUE!	#VALUE!	#VALUE!	#VALUE!	0	#VALUE!	#VALUE!	#VALUE!	#VALUE!	#VALUE!	#VALUE!	#VALUE!	#VALUE!	#VALUE!	#VALUE!	#VALUE!	0	#VALUE!	#VALUE!	#VALUE!	#VALUE!	#VALUE!	#VALUE!	#VALUE!	#VALUE!	#VALUE!	#VALUE!	#VALUE!	0	#VALUE!
#VALUE!	#VALUE!	#VALUE!	#VALUE!	#VALUE!	#VALUE!	#VALUE!	#VALUE!	AAAAAFX83gg=	#VALUE!	#VALUE!	#VALUE!	#VALUE!	#VALUE!	#VALUE!	#VALUE!	#VALUE!	#VALUE!	#VALUE!	#VALUE!	0	#VALUE!	#VALUE!	#VALUE!	#VALUE!	#VALUE!	#VALUE!	#VALUE!	#VALUE!	#VALUE!	#VALUE!	#VALUE!	0	#VALUE!	#VALUE!	#VALUE!	#VALUE!	#VALUE!	#VALUE!	#VALUE!	#VALUE!	#VALUE!	#VALUE!	#VALUE!	0	#VALUE!	#VALUE!	#VALUE!	#VALUE!	#VALUE!
#VALUE!	#VALUE!	#VALUE!	#VALUE!	0	#VALUE!	#VALUE!	#VALUE!	#VALUE!	#VALUE!	#VALUE!	#VALUE!	#VALUE!	#VALUE!	#VALUE!	#VALUE!	0	#VALUE!	#VALUE!	#VALUE!	#VALUE!	#VALUE!	#VALUE!	#VALUE!	#VALUE!	#VALUE!	#VALUE!	#VALUE!	0	0	AAAAAH/k+h4=	AAAAAH/k+h8=	AAAAAH/k+iA=	AAAAAH/k+iE=	AAAAAH/k+iI=	0	AAAAAH/k+iQ=	AAAAAH/k+iU=	AAAAAH/k+iY=	AAAAAH/k+ic=	0	0	0	0	0	0	0	0	0	0
#VALUE!	#VALUE!	AAAAAD//dwI=	#VALUE!	#VALUE!	0	#VALUE!	#VALUE!	0	#VALUE!	#VALUE!	0	#VALUE!	#VALUE!	0	#VALUE!	#VALUE!	0	#VALUE!	#VALUE!	0	#VALUE!	#VALUE!	0	#VALUE!	#VALUE!	0	#VALUE!	#VALUE!	0	#VALUE!	#VALUE!	0	#VALUE!	#VALUE!	0	#VALUE!	#VALUE!	0	#VALUE!	#VALUE!	0	#VALUE!	#VALUE!	0	#VALUE!	#VALUE!	0	#VALUE!	#VALUE!
#VALUE!	AAAAAC/7fQE=	#VALUE!	#VALUE!	0	#VALUE!	#VALUE!	0	#VALUE!	#VALUE!	0	#VALUE!	#VALUE!	0	#VALUE!	#VALUE!	0	#VALUE!	#VALUE!	0	#VALUE!	#VALUE!	0	#VALUE!	#VALUE!	0	#VALUE!	#VALUE!	0	#VALUE!	#VALUE!	0	#VALUE!	#VALUE!	0	#VALUE!	#VALUE!	0	#VALUE!	#VALUE!	0	#VALUE!	#VALUE!	0	#VALUE!	#VALUE!	0	#VALUE!	#VALUE!	0
0	#VALUE!	#VALUE!	0	#VALUE!	#VALUE!	0	#VALUE!	#VALUE!	0	#VALUE!	#VALUE!	0	#VALUE!	#VALUE!	0	#VALUE!	#VALUE!	0	#VALUE!	#VALUE!	0	#VALUE!	#VALUE!	0	#VALUE!	#VALUE!	0	#VALUE!	#VALUE!	0	#VALUE!	#VALUE!	0	#VALUE!	#VALUE!	0	#VALUE!	#VALUE!	0	#VALUE!	#VALUE!	0	#VALUE!	#VALUE!	0	#VALUE!	#VALUE!	0	#VALUE!
#VALUE!	#VALUE!	AAAAAG/3/QI=	#VALUE!	#VALUE!	0	#VALUE!	#VALUE!	0	#VALUE!	#VALUE!	0	#VALUE!	#VALUE!	0	#VALUE!	#VALUE!	0	#VALUE!	#VALUE!	0	#VALUE!	#VALUE!	0	#VALUE!	#VALUE!	0	#VALUE!	#VALUE!	0	#VALUE!	#VALUE!	0	#VALUE!	#VALUE!	0	#VALUE!	#VALUE!	0	#VALUE!	#VALUE!	0	#VALUE!	#VALUE!	0	#VALUE!	#VALUE!	0	#VALUE!	#VALUE!
#VALUE!	AAAAAG/7LwE=	#VALUE!	#VALUE!	0	#VALUE!	#VALUE!	0	#VALUE!	#VALUE!	0	#VALUE!	#VALUE!	0	#VALUE!	#VALUE!	0	#VALUE!	#VALUE!	0	#VALUE!	#VALUE!	0	#VALUE!	#VALUE!	0	#VALUE!	#VALUE!	0	#VALUE!	#VALUE!	0	#VALUE!	#VALUE!	0	#VALUE!	#VALUE!	0	#VALUE!	#VALUE!	0	#VALUE!	#VALUE!	0	#VALUE!	#VALUE!	0	#VALUE!	#VALUE!	0
0	#VALUE!	#VALUE!	0	#VALUE!	#VALUE!	0	#VALUE!	#VALUE!	0	#VALUE!	#VALUE!	0	#VALUE!	#VALUE!	0	#VALUE!	#VALUE!	0	#VALUE!	#VALUE!	0	#VALUE!	#VALUE!	0	AAAAAD+ulhk=	AAAAAD+ulho=	0	0	0	0	#VALUE!	#VALUE!	#VALUE!	#VALUE!	#VALUE!	#VALUE!	#VALUE!	#VALUE!	#VALUE!	#VALUE!	#VALUE!	#VALUE!	#VALUE!	#VALUE!	#VALUE!	#VALUE!	#VALUE!	#VALUE!	#VALUE!
#REF!	#VALUE!	#VALUE!	#VALUE!	#REF!	#REF!	#REF!	#VALUE!	#VALUE!	#VALUE!	#VALUE!	#VALUE!	#VALUE!	#VALUE!	#VALUE!	#VALUE!	#VALUE!	0	#VALUE!	#VALUE!	#VALUE!	#VALUE!	#VALUE!	#VALUE!	#VALUE!	#REF!	#REF!	#REF!	#VALUE!	#VALUE!	#VALUE!	#REF!	#REF!	#REF!	#VALUE!	#VALUE!	#VALUE!	#VALUE!	#VALUE!	#VALUE!	#VALUE!	#VALUE!	#VALUE!	#VALUE!	0	#VALUE!	#VALUE!	#VALUE!	#VALUE!	#VALUE!
#VALUE!	#VALUE!	#VALUE!	#VALUE!	AAAAADv/7AQ=	#VALUE!	#VALUE!	#VALUE!	#VALUE!	#VALUE!	#VALUE!	#VALUE!	#REF!	#REF!	#REF!	#VALUE!	#VALUE!	#VALUE!	#REF!	#REF!	#REF!	#VALUE!	#VALUE!	#VALUE!	#VALUE!	#VALUE!	#VALUE!	#VALUE!	#VALUE!	#VALUE!	#VALUE!	0	#VALUE!	#VALUE!	#VALUE!	#VALUE!	#VALUE!	#VALUE!	#VALUE!	#REF!	#REF!	#REF!	#VALUE!	#VALUE!	#VALUE!	#REF!	#REF!	#REF!	#VALUE!	#VALUE!
#REF!	#REF!	#VALUE!	#VALUE!	#VALUE!	#REF!	#REF!	#REF!	#VALUE!	#VALUE!	#VALUE!	#VALUE!	#VALUE!	#VALUE!	#VALUE!	#VALUE!	#VALUE!	#VALUE!	0	#VALUE!	#VALUE!	#VALUE!	#VALUE!	#VALUE!	#VALUE!	#VALUE!	#REF!	#REF!	#REF!	#VALUE!	#VALUE!	#VALUE!	#REF!	#REF!	#REF!	#VALUE!	#VALUE!	#VALUE!	#VALUE!	#VALUE!	#VALUE!	#VALUE!	#VALUE!	#VALUE!	#VALUE!	0	#VALUE!	#VALUE!	#VALUE!	#VALUE!
#VALUE!	#VALUE!	#VALUE!	#VALUE!	#VALUE!	AAAAAAPH8wU=	#VALUE!	#VALUE!	#VALUE!	#VALUE!	#VALUE!	#VALUE!	#VALUE!	#REF!	#REF!	#REF!	#VALUE!	#VALUE!	#VALUE!	#REF!	#REF!	#REF!	#VALUE!	#VALUE!	#VALUE!	#VALUE!	#VALUE!	#VALUE!	#VALUE!	#VALUE!	#VALUE!	#VALUE!	0	#VALUE!	#VALUE!	#VALUE!	#VALUE!	#VALUE!	#VALUE!	#VALUE!	#REF!	#REF!	#REF!	#VALUE!	#VALUE!	#VALUE!	#REF!	#REF!	#REF!	#VALUE!
#REF!	#REF!	#REF!	#VALUE!	#VALUE!	#VALUE!	#REF!	#REF!	#VALUE!	#VALUE!	#VALUE!	#VALUE!	#VALUE!	#VALUE!	#VALUE!	#VALUE!	#VALUE!	#VALUE!	#VALUE!	0	#VALUE!	#VALUE!	#VALUE!	#VALUE!	#VALUE!	#VALUE!	#VALUE!	#REF!	#REF!	#REF!	#VALUE!	#VALUE!	#VALUE!	#REF!	#REF!	#VALUE!	#VALUE!	#VALUE!	#VALUE!	#VALUE!	#VALUE!	#VALUE!	#VALUE!	#VALUE!	#VALUE!	#VALUE!	0	#VALUE!	#VALUE!	#VALUE!
#VALUE!	#VALUE!	#VALUE!	#VALUE!	#VALUE!	#VALUE!	AAAAAH/8+gY=	#VALUE!	#VALUE!	#VALUE!	#VALUE!	#VALUE!	#VALUE!	#VALUE!	#REF!	#REF!	#REF!	#VALUE!	#VALUE!	#VALUE!	#REF!	#REF!	#VALUE!	#VALUE!	#VALUE!	#VALUE!	#VALUE!	#VALUE!	#VALUE!	#VALUE!	#VALUE!	#VALUE!	#VALUE!	0	#VALUE!	#VALUE!	#VALUE!	#VALUE!	#VALUE!	#VALUE!	#VALUE!	#REF!	#REF!	#REF!	#VALUE!	#VALUE!	#VALUE!	#REF!	#REF!	#VALUE!
#VALUE!	#REF!	#REF!	#REF!	#VALUE!	#VALUE!	#VALUE!	#REF!	#REF!	#VALUE!	#VALUE!	#VALUE!	#VALUE!	#VALUE!	#VALUE!	#VALUE!	#VALUE!	#VALUE!	#VALUE!	#VALUE!	0	0	0	0	0	0	0	0	0	0	0	0	0	0	0	0	0	0	0	0	0	0	0	0	0	0	0	0	0	0
#VALUE!	#VALUE!	#VALUE!	#VALUE!	#VALUE!	#VALUE!	#VALUE!	#VALUE!	#VALUE!	#VALUE!	#VALUE!	#VALUE!	#VALUE!	#VALUE!	#VALUE!	#VALUE!	#VALUE!	#VALUE!	#VALUE!	#VALUE!	#VALUE!	#VALUE!	#VALUE!	#VALUE!	#VALUE!	#VALUE!	#VALUE!	#VALUE!	#VALUE!	#VALUE!	#VALUE!	#VALUE!	#VALUE!	#VALUE!	#VALUE!	#VALUE!	#VALUE!	#VALUE!	#VALUE!	#VALUE!	#VALUE!	#VALUE!	#VALUE!	#VALUE!	#VALUE!	#VALUE!	#VALUE!	#VALUE!	#VALUE!	#VALUE!
#VALUE!	#VALUE!	#VALUE!	#VALUE!	#VALUE!	#VALUE!	#VALUE!	#VALUE!	#VALUE!	#VALUE!	#VALUE!	#VALUE!	#VALUE!	#VALUE!	#VALUE!	#VALUE!	#VALUE!	#VALUE!	#VALUE!	#VALUE!	#VALUE!	#VALUE!	#VALUE!	#VALUE!	#VALUE!	#VALUE!	#VALUE!	#VALUE!	#VALUE!	#VALUE!	#VALUE!	#VALUE!	#VALUE!	#VALUE!	#VALUE!	#VALUE!	#VALUE!	#VALUE!	#VALUE!	#VALUE!	#VALUE!	#VALUE!	#VALUE!	#VALUE!	#VALUE!	#VALUE!	#VALUE!	#VALUE!	#VALUE!	#VALUE!
[truncated: 206 more columns]
