# Supplementary material for: Temporal system-level organization of the switch from glycolytic to gluconeogenic operation in yeast
Source: Mol Syst Biol. 2013 Apr 2;9:651. doi: 10.1038/msb.2013.11 (PMC3693829; doi:10.1038/msb.2013.11)
Supplement: Supplementary File 1 — Experimental data and regression results for extracellular metabolites and biomass. [file msb201311-s1.zip › Regressions/Biomass.xlsx]

## Sheet: Overview
		Fit 1: (in gDW)					Fit 2: (in AU)
		f(t)=A0*exp(K*t)					Smoothing Spline
		Coefficients with 95% confidence intervals					3 degrees of freedom
		K=	0.305739	0.301567	0.30991		GCV score=	0.0142176
		A0=	0.906471	0.898378	0.914564
		Experimental			Predicted	Residuals			Fit
		t	OD	Dry weight	Dry weight	Dry Weight		t	DW	Rate	Specific Rate
		[h]	[AU]	[gDW/l]	[gDW/l]	[gDW/l]		[h]	[gDW/l]	[gDW/h l]	[1/h]
	Exp 1	-7.5	0.16	0.0776	0.0915163	-0.0139163		-8	0.0785431	0.0240137	0.305739
		-6.5	0.2245	0.108882	0.124245	-0.0153626		-7.98	0.0790249	0.024161	0.305739
		-5.5	0.302	0.14647	0.168679	-0.0222086		-7.96	0.0795096	0.0243092	0.305739
		-4.5	0.49325	0.239226	0.229003	0.0102235		-7.94	0.0799973	0.0244583	0.305739
		-3.5	0.715	0.346775	0.3109	0.0358745		-7.92	0.0804879	0.0246083	0.305739
		-2.5	0.951667	0.461558	0.422087	0.0394712		-7.9	0.0809816	0.0247592	0.305739
		-1.5	1.31667	0.638583	0.573037	0.0655462		-7.88	0.0814783	0.0249111	0.305739
		-0.5	1.71875	0.833594	0.777971	0.0556226		-7.86	0.0819781	0.0250639	0.305739
		0.5	1.87333	0.908567	0.913507	-0.00493995		-7.84	0.0824809	0.0252176	0.305739
		1.5	1.98	0.9603	0.964422	-0.00412191		-7.82	0.0829868	0.0253723	0.305739
		2.5	2.07	1.00395	1.01509	-0.0111386		-7.8	0.0834958	0.0255279	0.305739
		3.5	2.16	1.0476	1.06783	-0.020226		-7.78	0.0840079	0.0256845	0.305739
		4.5	2.33	1.13005	1.12409	0.00595518		-7.76	0.0845231	0.025842	0.305739
		5.5	2.48	1.2028	1.18551	0.0172939		-7.74	0.0850416	0.0260005	0.305739
	Exp 2	-18.2833	0.015	0.007275	0.00338595	0.00388905		-7.72	0.0855632	0.02616	0.305739
		-5.95	0.27	0.13095	0.146997	-0.0160471		-7.7	0.086088	0.0263204	0.305739
		-5.16667	0.348	0.16878	0.186776	-0.0179956		-7.68	0.086616	0.0264819	0.305739
		-4.7	0.414	0.20079	0.215419	-0.0146293		-7.66	0.0871473	0.0266443	0.305739
		-4.35	0.475	0.230375	0.23975	-0.00937456		-7.64	0.0876818	0.0268077	0.305739
		-3.96667	0.54	0.2619	0.269561	-0.00766101		-7.62	0.0882196	0.0269721	0.305739
		-3.96667	0.545	0.264325	0.269561	-0.00523601		-7.6	0.0887607	0.0271376	0.305739
		-3.15	0.71	0.34435	0.346015	-0.00166477		-7.58	0.0893051	0.027304	0.305739
		-3.15	0.695	0.337075	0.346015	-0.00893977		-7.56	0.0898528	0.0274715	0.305739
		-2.56667	0.835	0.404975	0.413571	-0.00859597		-7.54	0.0904039	0.02764	0.305739
		-2.56667	0.84	0.4074	0.413571	-0.00617097		-7.52	0.0909584	0.0278095	0.305739
		-2.31667	0.92	0.4462	0.446422	-0.000221617		-7.5	0.0915163	0.0279801	0.305739
		-2.31667	0.925	0.448625	0.446422	0.00220338		-7.48	0.0920777	0.0281517	0.305739
		-2.05	1.05	0.50925	0.484343	0.0249066		-7.46	0.0926424	0.0283244	0.305739
		-2.05	1.04	0.5044	0.484343	0.0200566		-7.44	0.0932106	0.0284981	0.305739
		-1.4	1.23	0.59655	0.590828	0.0057223		-7.42	0.0937823	0.0286729	0.305739
		-1.4	1.31	0.63535	0.590828	0.0445223		-7.4	0.0943576	0.0288488	0.305739
		-1.08333	1.39	0.67415	0.650891	0.0232593		-7.38	0.0949363	0.0290257	0.305739
		-1.08333	1.41	0.68385	0.650891	0.0329593		-7.36	0.0955186	0.0292037	0.305739
		-0.85	1.47	0.71295	0.699021	0.013929		-7.34	0.0961045	0.0293829	0.305739
		-0.85	1.48	0.7178	0.699021	0.018779		-7.32	0.0966939	0.0295631	0.305739
		-0.7	1.65	0.80025	0.731825	0.0684248		-7.3	0.097287	0.0297444	0.305739
		-0.7	1.62	0.7857	0.731825	0.0538748		-7.28	0.0978837	0.0299268	0.305739
		-0.316667	1.76	0.8536	0.822823	0.0307767		-7.26	0.0984841	0.0301104	0.305739
		-0.316667	1.73	0.83905	0.822823	0.0162267		-7.24	0.0990881	0.0302951	0.305739
		-0.0166667	1.81	0.87785	0.886755	-0.00890479		-7.22	0.0996959	0.0304809	0.305739
		0.766667	1.89	0.91665	0.927196	-0.0105463		-7.2	0.100307	0.0306679	0.305739
		0.766667	1.88	0.9118	0.927196	-0.0153963		-7.18	0.100923	0.030856	0.305739
		1.58333	1.93	0.93605	0.968624	-0.0325738		-7.16	0.101542	0.0310452	0.305739
		1.58333	1.89	0.91665	0.968624	-0.0519738		-7.14	0.102164	0.0312356	0.305739
		2.33333	2.06	0.9991	1.00656	-0.00745712		-7.12	0.102791	0.0314272	0.305739
		2.33333	1.98	0.9603	1.00656	-0.0462571		-7.1	0.103422	0.03162	0.305739
		3.08333	2.06	0.9991	1.04547	-0.046372		-7.08	0.104056	0.0318139	0.305739
		3.08333	2.04	0.9894	1.04547	-0.056072		-7.06	0.104694	0.032009	0.305739
		3.86667	2.16	1.0476	1.08797	-0.0403688		-7.04	0.105336	0.0322054	0.305739
		3.86667	2.12	1.0282	1.08797	-0.0597688		-7.02	0.105982	0.0324029	0.305739
		4.65	2.26	1.0961	1.13294	-0.0368422		-7	0.106632	0.0326017	0.305739
		4.65	2.32	1.1252	1.13294	-0.0077422		-6.98	0.107286	0.0328016	0.305739
		5.35	2.3	1.1155	1.17591	-0.0604148		-6.96	0.107944	0.0330028	0.305739
		5.35	2.32	1.1252	1.17591	-0.0507148		-6.94	0.108607	0.0332052	0.305739
		6.03333	2.46	1.1931	1.22063	-0.0275336		-6.92	0.109273	0.0334089	0.305739
		6.03333	2.48	1.2028	1.22063	-0.0178336		-6.9	0.109943	0.0336138	0.305739
		6.85	2.64	1.2804	1.27676	0.00363862		-6.88	0.110617	0.03382	0.305739
		6.85	2.64	1.2804	1.27676	0.00363862		-6.86	0.111296	0.0340274	0.305739
		7.55	2.84	1.3774	1.32591	0.0514863		-6.84	0.111978	0.0342361	0.305739
		7.55	2.76	1.3386	1.32591	0.0126863		-6.82	0.112665	0.0344461	0.305739
	Exp 3	-7.3	0.161	0.078085	0.097287	-0.019202		-6.8	0.113356	0.0346574	0.305739
		-6.38333	0.288	0.13968	0.128757	0.0109231		-6.78	0.114051	0.03487	0.305739
		-5.46667	0.302	0.14647	0.170406	-0.0239365		-6.76	0.114751	0.0350838	0.305739
		-4.71667	0.408	0.19788	0.214324	-0.0164444		-6.74	0.115455	0.035299	0.305739
		-4.05	0.5	0.2425	0.26278	-0.0202798		-6.72	0.116163	0.0355155	0.305739
		-4.05	0.495	0.240075	0.26278	-0.0227048		-6.7	0.116875	0.0357334	0.305739
		-3.56667	0.57	0.27645	0.304628	-0.0281777		-6.68	0.117592	0.0359525	0.305739
		-3.56667	0.58	0.2813	0.304628	-0.0233277		-6.66	0.118314	0.036173	0.305739
		-2.71667	0.85	0.41225	0.395033	0.0172174		-6.64	0.119039	0.0363949	0.305739
		-2.71667	0.825	0.400125	0.395033	0.0050924		-6.62	0.119769	0.0366181	0.305739
		-2.05	0.98	0.4753	0.484343	-0.00904342		-6.6	0.120504	0.0368427	0.305739
		-1.93333	1.05	0.50925	0.501932	0.00731847		-6.58	0.121243	0.0370687	0.305739
		-1.93333	1.02	0.4947	0.501932	-0.00723153		-6.56	0.121987	0.0372961	0.305739
		-1.25	1.25	0.60625	0.618554	-0.0123045		-6.54	0.122735	0.0375248	0.305739
		-1.25	1.26	0.6111	0.618554	-0.00745447		-6.52	0.123488	0.037755	0.305739
		-0.9	1.42	0.6887	0.688416	0.00028362		-6.5	0.124245	0.0379866	0.305739
		-0.9	1.41	0.68385	0.688416	-0.00456638		-6.48	0.125007	0.0382195	0.305739
		-0.6	1.54	0.7469	0.754545	-0.00764545		-6.46	0.125774	0.038454	0.305739
		-0.6	1.55	0.75175	0.754545	-0.00279545		-6.44	0.126545	0.0386898	0.305739
		-0.416667	1.65	0.80025	0.798047	0.00220289		-6.42	0.127322	0.0389271	0.305739
		-0.416667	1.67	0.80995	0.798047	0.0119029		-6.4	0.128102	0.0391659	0.305739
		-0.2	1.73	0.83905	0.852703	-0.0136528		-6.38	0.128888	0.0394061	0.305739
		-0.2	1.77	0.85845	0.852703	0.00574722		-6.36	0.129679	0.0396478	0.305739
		0	1.77	0.85845	0.887621	-0.0291709		-6.34	0.130474	0.039891	0.305739
		0	1.78	0.8633	0.887621	-0.0243209		-6.32	0.131274	0.0401357	0.305739
		0.233333	1.83	0.88755	0.89973	-0.0121805		-6.3	0.13208	0.0403818	0.305739
		0.233333	1.84	0.8924	0.89973	-0.0073305		-6.28	0.13289	0.0406295	0.305739
		0.85	1.9	0.9215	0.931454	-0.00995439		-6.26	0.133705	0.0408787	0.305739
		1	1.88	0.9118	0.939097	-0.0272974		-6.24	0.134525	0.0411295	0.305739
		1	1.9	0.9215	0.939097	-0.0175974		-6.22	0.13535	0.0413817	0.305739
		1.71667	1.93	0.93605	0.975343	-0.0392927		-6.2	0.13618	0.0416355	0.305739
		1.71667	1.94	0.9409	0.975343	-0.0344427		-6.18	0.137015	0.0418909	0.305739
		2.2	2.03	0.98455	0.999771	-0.0152205		-6.16	0.137856	0.0421478	0.305739
		2.46667	2.1	1.0185	1.01338	0.00512237		-6.14	0.138701	0.0424064	0.305739
		2.46667	2.06	0.9991	1.01338	-0.0142776		-6.12	0.139552	0.0426665	0.305739
		2.98333	2.08	1.0088	1.04019	-0.0313949		-6.1	0.140408	0.0429282	0.305739
		2.98333	2.08	1.0088	1.04019	-0.0313949		-6.08	0.141269	0.0431915	0.305739
		3.73333	2.24	1.0864	1.08059	0.00580978		-6.06	0.142136	0.0434564	0.305739
		3.73333	2.2	1.067	1.08059	-0.0135902		-6.04	0.143007	0.0437229	0.305739
		4.75	2.38	1.1543	1.13891	0.0153914		-6.02	0.143885	0.0439911	0.305739
		4.75	2.34	1.1349	1.13891	-0.00400855		-6	0.144767	0.0442609	0.305739
		5.5	2.4	1.164	1.18551	-0.0215061		-5.98	0.145655	0.0445324	0.305739
		5.5	2.42	1.1737	1.18551	-0.0118061		-5.96	0.146548	0.0448055	0.305739
		6.43333	2.54	1.2319	1.24786	-0.015957		-5.94	0.147447	0.0450803	0.305739
		6.43333	2.6	1.261	1.24786	0.013143		-5.92	0.148352	0.0453568	0.305739
		7.11667	2.68	1.2998	1.29544	0.00436229		-5.9	0.149261	0.045635	0.305739
		7.11667	2.72	1.3192	1.29544	0.0237623		-5.88	0.150177	0.0459149	0.305739
	Exp 4	-7.31667	0.166	0.08051	0.0967925	-0.0162825		-5.86	0.151098	0.0461966	0.305739
		-7.06667	0.184	0.08924	0.104481	-0.0152409		-5.84	0.152025	0.0464799	0.305739
		-6.15	0.264	0.12804	0.138278	-0.0102378		-5.82	0.152957	0.046765	0.305739
		-5.23333	0.332	0.16102	0.183007	-0.0219872		-5.8	0.153895	0.0470518	0.305739
		-4.23333	0.5	0.2425	0.248456	-0.00595566		-5.78	0.154839	0.0473404	0.305739
		-3.48333	0.64	0.3104	0.312489	-0.00208877		-5.76	0.155789	0.0476308	0.305739
		-3.48333	0.62	0.3007	0.312489	-0.0117888		-5.74	0.156745	0.0479229	0.305739
		-2.73333	0.785	0.380725	0.393025	-0.0122998		-5.72	0.157706	0.0482169	0.305739
		-2.73333	0.785	0.380725	0.393025	-0.0122998		-5.7	0.158673	0.0485126	0.305739
		-1.98333	1.02	0.4947	0.494317	0.000383114		-5.68	0.159647	0.0488101	0.305739
		-1.98333	1	0.485	0.494317	-0.00931689		-5.66	0.160626	0.0491095	0.305739
		-1.15	1.29	0.62565	0.637758	-0.0121082		-5.64	0.161611	0.0494107	0.305739
		-1.15	1.3	0.6305	0.637758	-0.00725816		-5.62	0.162602	0.0497138	0.305739
		-0.733333	1.59	0.77115	0.724405	0.0467452		-5.6	0.163599	0.0500187	0.305739
		-0.733333	1.57	0.76145	0.724405	0.0370452		-5.58	0.164603	0.0503255	0.305739
		-0.533333	1.6	0.776	0.770083	0.00591716		-5.56	0.165613	0.0506342	0.305739
		-0.533333	1.63	0.79055	0.770083	0.0204672		-5.54	0.166628	0.0509447	0.305739
		0	1.85	0.89725	0.887621	0.00962908		-5.52	0.16765	0.0512572	0.305739
		0	1.82	0.8827	0.887621	-0.00492092		-5.5	0.168679	0.0515716	0.305739
		0.216667	2	0.97	0.898867	0.071133		-5.48	0.169713	0.0518879	0.305739
		0.216667	1.89	0.91665	0.898867	0.017783		-5.46	0.170754	0.0522062	0.305739
		0.766667	2.02	0.9797	0.927196	0.0525037		-5.44	0.171801	0.0525264	0.305739
		0.766667	2.04	0.9894	0.927196	0.0622037		-5.42	0.172855	0.0528486	0.305739
		1.53333	2.2	1.067	0.966103	0.100897		-5.4	0.173915	0.0531727	0.305739
		1.53333	2.2	1.067	0.966103	0.100897		-5.38	0.174982	0.0534988	0.305739
		2.01667	2.1	1.0185	0.990482	0.0280184		-5.36	0.176055	0.053827	0.305739
		2.01667	2.06	0.9991	0.990482	0.0086184		-5.34	0.177135	0.0541571	0.305739
		2.8	2.24	1.0864	1.0306	0.0557984		-5.32	0.178222	0.0544893	0.305739
		2.8	2.2	1.067	1.0306	0.0363984		-5.3	0.179315	0.0548235	0.305739
		3.61667	2.4	1.164	1.07419	0.0898134		-5.28	0.180415	0.0551598	0.305739
		3.61667	2.42	1.1737	1.07419	0.0995134		-5.26	0.181521	0.0554981	0.305739
								-5.24	0.182635	0.0558385	0.305739
								-5.22	0.183755	0.056181	0.305739
								-5.2	0.184882	0.0565256	0.305739
								-5.18	0.186016	0.0568723	0.305739
								-5.16	0.187157	0.0572211	0.305739
								-5.14	0.188305	0.057572	0.305739
								-5.12	0.18946	0.0579252	0.305739
								-5.1	0.190622	0.0582805	0.305739
								-5.08	0.191791	0.0586379	0.305739
								-5.06	0.192967	0.0589976	0.305739
								-5.04	0.194151	0.0593594	0.305739
								-5.02	0.195342	0.0597235	0.305739
								-5	0.19654	0.0600898	0.305739
								-4.98	0.197745	0.0604584	0.305739
								-4.96	0.198958	0.0608292	0.305739
								-4.94	0.200178	0.0612023	0.305739
								-4.92	0.201406	0.0615777	0.305739
								-4.9	0.202642	0.0619554	0.305739
								-4.88	0.203884	0.0623354	0.305739
								-4.86	0.205135	0.0627177	0.305739
								-4.84	0.206393	0.0631024	0.305739
								-4.82	0.207659	0.0634894	0.305739
								-4.8	0.208933	0.0638789	0.305739
								-4.78	0.210214	0.0642707	0.305739
								-4.76	0.211504	0.0646649	0.305739
								-4.74	0.212801	0.0650615	0.305739
								-4.72	0.214106	0.0654605	0.305739
								-4.7	0.215419	0.065862	0.305739
								-4.68	0.216741	0.066266	0.305739
								-4.66	0.21807	0.0666724	0.305739
								-4.64	0.219407	0.0670814	0.305739
								-4.62	0.220753	0.0674928	0.305739
								-4.6	0.222107	0.0679068	0.305739
								-4.58	0.223469	0.0683233	0.305739
								-4.56	0.22484	0.0687424	0.305739
								-4.54	0.226219	0.069164	0.305739
								-4.52	0.227607	0.0695882	0.305739
								-4.5	0.229003	0.070015	0.305739
								-4.48	0.230407	0.0704445	0.305739
								-4.46	0.231821	0.0708765	0.305739
								-4.44	0.233242	0.0713113	0.305739
								-4.42	0.234673	0.0717487	0.305739
								-4.4	0.236112	0.0721887	0.305739
								-4.38	0.237561	0.0726315	0.305739
								-4.36	0.239018	0.073077	0.305739
								-4.34	0.240484	0.0735252	0.305739
								-4.32	0.241959	0.0739762	0.305739
								-4.3	0.243443	0.0744299	0.305739
								-4.28	0.244936	0.0748864	0.305739
								-4.26	0.246438	0.0753457	0.305739
								-4.24	0.24795	0.0758079	0.305739
								-4.22	0.249471	0.0762728	0.305739
								-4.2	0.251001	0.0767407	0.305739
								-4.18	0.25254	0.0772113	0.305739
								-4.16	0.254089	0.0776849	0.305739
								-4.14	0.255648	0.0781614	0.305739
								-4.12	0.257216	0.0786408	0.305739
								-4.1	0.258793	0.0791232	0.305739
								-4.08	0.260381	0.0796085	0.305739
								-4.06	0.261978	0.0800967	0.305739
								-4.04	0.263584	0.080588	0.305739
								-4.02	0.265201	0.0810823	0.305739
								-4	0.266828	0.0815796	0.305739
								-3.98	0.268464	0.08208	0.305739
								-3.96	0.270111	0.0825834	0.305739
								-3.94	0.271768	0.08309	0.305739
								-3.92	0.273435	0.0835996	0.305739
								-3.9	0.275112	0.0841123	0.305739
								-3.88	0.276799	0.0846282	0.305739
								-3.86	0.278497	0.0851473	0.305739
								-3.84	0.280205	0.0856696	0.305739
								-3.82	0.281924	0.086195	0.305739
								-3.8	0.283653	0.0867237	0.305739
								-3.78	0.285393	0.0872556	0.305739
								-3.76	0.287143	0.0877908	0.305739
								-3.74	0.288904	0.0883293	0.305739
								-3.72	0.290676	0.088871	0.305739
								-3.7	0.292459	0.0894161	0.305739
								-3.68	0.294253	0.0899646	0.305739
								-3.66	0.296058	0.0905164	0.305739
								-3.64	0.297874	0.0910715	0.305739
								-3.62	0.299701	0.0916301	0.305739
								-3.6	0.301539	0.0921921	0.305739
								-3.58	0.303388	0.0927576	0.305739
								-3.56	0.305249	0.0933265	0.305739
								-3.54	0.307121	0.093899	0.305739
								-3.52	0.309005	0.0944749	0.305739
								-3.5	0.3109	0.0950544	0.305739
								-3.48	0.312807	0.0956374	0.305739
								-3.46	0.314726	0.096224	0.305739
								-3.44	0.316656	0.0968142	0.305739
								-3.42	0.318599	0.097408	0.305739
								-3.4	0.320553	0.0980054	0.305739
								-3.38	0.322519	0.0986065	0.305739
								-3.36	0.324497	0.0992113	0.305739
								-3.34	0.326487	0.0998199	0.305739
								-3.32	0.32849	0.100432	0.305739
								-3.3	0.330505	0.101048	0.305739
								-3.28	0.332532	0.101668	0.305739
								-3.26	0.334571	0.102291	0.305739
								-3.24	0.336623	0.102919	0.305739
								-3.22	0.338688	0.10355	0.305739
								-3.2	0.340765	0.104185	0.305739
								-3.18	0.342856	0.104824	0.305739
								-3.16	0.344958	0.105467	0.305739
								-3.14	0.347074	0.106114	0.305739
								-3.12	0.349203	0.106765	0.305739
								-3.1	0.351345	0.10742	0.305739
								-3.08	0.3535	0.108079	0.305739
								-3.06	0.355668	0.108742	0.305739
								-3.04	0.35785	0.109409	0.305739
								-3.02	0.360044	0.11008	0.305739
								-3	0.362253	0.110755	0.305739
								-2.98	0.364475	0.111434	0.305739
								-2.96	0.36671	0.112118	0.305739
								-2.94	0.368959	0.112805	0.305739
								-2.92	0.371222	0.113497	0.305739
								-2.9	0.373499	0.114193	0.305739
								-2.88	0.37579	0.114894	0.305739
								-2.86	0.378095	0.115598	0.305739
								-2.84	0.380414	0.116307	0.305739
								-2.82	0.382747	0.117021	0.305739
								-2.8	0.385095	0.117738	0.305739
								-2.78	0.387457	0.118461	0.305739
								-2.76	0.389833	0.119187	0.305739
								-2.74	0.392225	0.119918	0.305739
								-2.72	0.39463	0.120654	0.305739
								-2.7	0.397051	0.121394	0.305739
								-2.68	0.399486	0.122138	0.305739
								-2.66	0.401936	0.122888	0.305739
								-2.64	0.404402	0.123641	0.305739
								-2.62	0.406882	0.1244	0.305739
								-2.6	0.409378	0.125163	0.305739
								-2.58	0.411888	0.12593	0.305739
								-2.56	0.414415	0.126703	0.305739
								-2.54	0.416957	0.12748	0.305739
								-2.52	0.419514	0.128262	0.305739
								-2.5	0.422087	0.129048	0.305739
								-2.48	0.424676	0.12984	0.305739
								-2.46	0.427281	0.130636	0.305739
								-2.44	0.429901	0.131438	0.305739
								-2.42	0.432538	0.132244	0.305739
								-2.4	0.435191	0.133055	0.305739
								-2.38	0.437861	0.133871	0.305739
								-2.36	0.440546	0.134692	0.305739
								-2.34	0.443248	0.135518	0.305739
								-2.32	0.445967	0.136349	0.305739
								-2.3	0.448702	0.137186	0.305739
								-2.28	0.451454	0.138027	0.305739
								-2.26	0.454223	0.138874	0.305739
								-2.24	0.457009	0.139726	0.305739
								-2.22	0.459812	0.140583	0.305739
								-2.2	0.462633	0.141445	0.305739
								-2.18	0.46547	0.142312	0.305739
								-2.16	0.468325	0.143185	0.305739
								-2.14	0.471198	0.144063	0.305739
								-2.12	0.474088	0.144947	0.305739
								-2.1	0.476996	0.145836	0.305739
								-2.08	0.479921	0.146731	0.305739
								-2.06	0.482865	0.147631	0.305739
								-2.04	0.485827	0.148536	0.305739
								-2.02	0.488806	0.149447	0.305739
								-2	0.491804	0.150364	0.305739
								-1.98	0.494821	0.151286	0.305739
								-1.96	0.497856	0.152214	0.305739
								-1.94	0.50091	0.153147	0.305739
								-1.92	0.503982	0.154087	0.305739
								-1.9	0.507073	0.155032	0.305739
								-1.88	0.510183	0.155983	0.305739
								-1.86	0.513312	0.15694	0.305739
								-1.84	0.516461	0.157902	0.305739
								-1.82	0.519628	0.158871	0.305739
								-1.8	0.522816	0.159845	0.305739
								-1.78	0.526022	0.160825	0.305739
								-1.76	0.529249	0.161812	0.305739
								-1.74	0.532495	0.162804	0.305739
								-1.72	0.535761	0.163803	0.305739
								-1.7	0.539047	0.164808	0.305739
								-1.68	0.542353	0.165818	0.305739
								-1.66	0.54568	0.166836	0.305739
								-1.64	0.549027	0.167859	0.305739
								-1.62	0.552394	0.168888	0.305739
								-1.6	0.555782	0.169924	0.305739
								-1.58	0.559191	0.170966	0.305739
								-1.56	0.562621	0.172015	0.305739
								-1.54	0.566072	0.17307	0.305739
								-1.52	0.569544	0.174132	0.305739
								-1.5	0.573037	0.1752	0.305739
								-1.48	0.576552	0.176274	0.305739
								-1.46	0.580088	0.177355	0.305739
								-1.44	0.583646	0.178443	0.305739
								-1.42	0.587226	0.179538	0.305739
								-1.4	0.590828	0.180639	0.305739
								-1.38	0.594452	0.181747	0.305739
								-1.36	0.598098	0.182862	0.305739
								-1.34	0.601766	0.183983	0.305739
								-1.32	0.605457	0.185112	0.305739
								-1.3	0.609171	0.186247	0.305739
								-1.28	0.612907	0.187389	0.305739
								-1.26	0.616666	0.188539	0.305739
								-1.24	0.620449	0.189695	0.305739
								-1.22	0.624254	0.190859	0.305739
								-1.2	0.628083	0.192029	0.305739
								-1.18	0.631935	0.193207	0.305739
								-1.16	0.635811	0.194392	0.305739
								-1.14	0.639711	0.195585	0.305739
								-1.12	0.643635	0.196784	0.305739
								-1.1	0.647582	0.197991	0.305739
								-1.08	0.651554	0.199205	0.305739
								-1.06	0.655551	0.200427	0.305739
								-1.04	0.659572	0.201657	0.305739
								-1.02	0.663617	0.202893	0.305739
								-1	0.667687	0.204138	0.305739
								-0.98	0.671783	0.20539	0.305739
								-0.96	0.675903	0.20665	0.305739
								-0.94	0.680049	0.207917	0.305739
								-0.92	0.68422	0.209193	0.305739
								-0.9	0.688416	0.210476	0.305739
								-0.88	0.692639	0.211767	0.305739
								-0.86	0.696887	0.213065	0.305739
								-0.84	0.701161	0.214372	0.305739
								-0.82	0.705462	0.215687	0.305739
								-0.8	0.709789	0.21701	0.305739
								-0.78	0.714142	0.218341	0.305739
								-0.76	0.718523	0.21968	0.305739
								-0.74	0.72293	0.221028	0.305739
								-0.72	0.727364	0.222383	0.305739
								-0.7	0.731825	0.223747	0.305739
								-0.68	0.736314	0.22512	0.305739
								-0.66	0.74083	0.226501	0.305739
								-0.64	0.745374	0.22789	0.305739
								-0.62	0.749946	0.229288	0.305739
								-0.6	0.754545	0.230694	0.305739
								-0.58	0.759173	0.232109	0.305739
								-0.56	0.76383	0.233532	0.305739
								-0.54	0.768515	0.234965	0.305739
								-0.52	0.773229	0.236406	0.305739
								-0.5	0.777971	0.237856	0.305739
								-0.48	0.782743	0.239315	0.305739
								-0.46	0.787544	0.240783	0.305739
								-0.44	0.792374	0.24226	0.305739
								-0.42	0.797234	0.243745	0.305739
								-0.4	0.802124	0.24524	0.305739
								-0.38	0.807044	0.246745	0.305739
								-0.36	0.811994	0.248258	0.305739
								-0.34	0.816974	0.249781	0.305739
								-0.32	0.821985	0.251313	0.305739
								-0.3	0.827027	0.252854	0.305739
								-0.28	0.832099	0.254405	0.305739
								-0.26	0.837203	0.255966	0.305739
								-0.24	0.842338	0.257535	0.305739
								-0.22	0.847505	0.259115	0.305739
								-0.2	0.852703	0.260704	0.305739
								-0.18	0.857933	0.262303	0.305739
								-0.16	0.863195	0.263912	0.305739
								-0.14	0.868489	0.265531	0.305739
								-0.12	0.873816	0.26716	0.305739
								-0.1	0.879176	0.268798	0.305739
								-0.08	0.883463	0.0519856	0.058843
								-0.06	0.884503	0.0519814	0.0587691
								-0.04	0.885542	0.0519765	0.0586946
								-0.02	0.886582	0.051971	0.0586195
								0	0.887621	0.0519648	0.0585439
								0.02	0.88866	0.0519576	0.0584673
								0.04	0.889699	0.0519491	0.0583896
								0.06	0.890738	0.0519395	0.0583106
								0.08	0.891777	0.0519285	0.0582304
								0.1	0.892815	0.0519163	0.058149
								0.12	0.893853	0.0519029	0.0580665
								0.14	0.894891	0.0518883	0.0579828
								0.16	0.895929	0.0518724	0.0578979
								0.18	0.896966	0.0518552	0.0578118
								0.2	0.898003	0.0518368	0.0577245
								0.22	0.89904	0.0518172	0.0576362
								0.24	0.900076	0.0517971	0.0575475
								0.26	0.901112	0.0517767	0.0574587
								0.28	0.902147	0.051756	0.0573698
								0.3	0.903182	0.051735	0.0572808
								0.32	0.904216	0.0517136	0.0571917
								0.34	0.90525	0.051692	0.0571025
								0.36	0.906284	0.0516701	0.0570131
								0.38	0.907317	0.0516479	0.0569237
								0.4	0.90835	0.0516253	0.0568342
								0.42	0.909382	0.0516025	0.0567445
								0.44	0.910414	0.0515793	0.0566548
								0.46	0.911445	0.0515559	0.056565
								0.48	0.912476	0.0515321	0.056475
								0.5	0.913507	0.051508	0.056385
								0.52	0.914537	0.0514836	0.0562948
								0.54	0.915566	0.0514589	0.0562045
								0.56	0.916595	0.0514338	0.056114
								0.58	0.917623	0.0514084	0.0560234
								0.6	0.918651	0.0513826	0.0559327
								0.62	0.919679	0.0513565	0.0558418
								0.64	0.920705	0.05133	0.0557508
								0.66	0.921732	0.0513032	0.0556596
								0.68	0.922758	0.0512761	0.0555683
								0.7	0.923783	0.0512486	0.0554769
								0.72	0.924808	0.0512208	0.0553853
								0.74	0.925832	0.0511926	0.0552936
								0.76	0.926855	0.0511641	0.0552018
								0.78	0.927878	0.0511355	0.0551101
								0.8	0.928901	0.0511077	0.0550195
								0.82	0.929923	0.0510807	0.05493
								0.84	0.930944	0.0510545	0.0548416
								0.86	0.931965	0.0510291	0.0547544
								0.88	0.932985	0.0510045	0.0546681
								0.9	0.934005	0.0509807	0.0545829
								0.92	0.935024	0.0509576	0.0544986
								0.94	0.936043	0.0509352	0.0544154
								0.96	0.937062	0.0509135	0.0543331
								0.98	0.93808	0.0508926	0.0542519
								1	0.939097	0.0508724	0.0541716
								1.02	0.940115	0.0508527	0.054092
								1.04	0.941132	0.0508332	0.0540129
								1.06	0.942148	0.050814	0.0539342
								1.08	0.943164	0.050795	0.0538559
								1.1	0.94418	0.0507762	0.0537781
								1.12	0.945195	0.0507576	0.0537007
								1.14	0.94621	0.0507393	0.0536238
								1.16	0.947225	0.0507213	0.0535472
								1.18	0.948239	0.0507034	0.0534712
								1.2	0.949253	0.0506858	0.0533955
								1.22	0.950266	0.0506685	0.0533203
								1.24	0.95128	0.0506513	0.0532455
								1.26	0.952292	0.0506344	0.0531711
								1.28	0.953305	0.0506178	0.0530971
								1.3	0.954317	0.0506013	0.0530236
								1.32	0.955329	0.0505851	0.0529505
								1.34	0.956341	0.0505692	0.0528778
								1.36	0.957352	0.0505534	0.0528055
								1.38	0.958363	0.050538	0.0527336
								1.4	0.959373	0.0505227	0.0526622
								1.42	0.960384	0.0505077	0.0525911
								1.44	0.961394	0.0504929	0.0525205
								1.46	0.962403	0.0504783	0.0524503
								1.48	0.963413	0.050464	0.0523804
								1.5	0.964422	0.0504499	0.052311
								1.52	0.965431	0.050436	0.052242
								1.54	0.966439	0.0504225	0.0521735
								1.56	0.967448	0.0504111	0.0521074
								1.58	0.968456	0.0504025	0.0520442
								1.6	0.969464	0.0503962	0.0519836
								1.62	0.970472	0.0503917	0.051925
								1.64	0.971479	0.0503889	0.0518682
								1.66	0.972487	0.0503879	0.0518134
								1.68	0.973495	0.0503886	0.0517605
								1.7	0.974503	0.050391	0.0517094
								1.72	0.975511	0.0503951	0.0516603
								1.74	0.976519	0.0504005	0.0516124
								1.76	0.977527	0.0504067	0.0515655
								1.78	0.978535	0.0504138	0.0515197
								1.8	0.979543	0.0504218	0.0514748
								1.82	0.980552	0.0504306	0.0514309
								1.84	0.98156	0.0504404	0.051388
								1.86	0.982569	0.050451	0.051346
								1.88	0.983579	0.0504626	0.0513051
								1.9	0.984588	0.050475	0.0512651
								1.92	0.985598	0.0504883	0.051226
								1.94	0.986607	0.0505024	0.051188
								1.96	0.987618	0.0505175	0.0511509
								1.98	0.988628	0.0505335	0.0511147
								2	0.989639	0.0505503	0.0510795
								2.02	0.99065	0.050568	0.0510453
								2.04	0.991662	0.0505869	0.0510123
								2.06	0.992674	0.0506073	0.0509808
								2.08	0.993686	0.050629	0.0509507
								2.1	0.994699	0.050652	0.050922
								2.12	0.995712	0.0506765	0.0508947
								2.14	0.996726	0.0507023	0.0508689
								2.16	0.99774	0.0507296	0.0508445
								2.18	0.998755	0.0507582	0.0508214
								2.2	0.999771	0.0507882	0.0507998
								2.22	1.00079	0.0508195	0.0507795
								2.24	1.0018	0.050852	0.0507604
								2.26	1.00282	0.0508857	0.0507426
								2.28	1.00384	0.0509206	0.0507259
								2.3	1.00486	0.0509568	0.0507105
								2.32	1.00588	0.0509942	0.0506963
								2.34	1.0069	0.0510328	0.0506832
								2.36	1.00792	0.0510721	0.0506709
								2.38	1.00894	0.0511121	0.0506592
								2.4	1.00996	0.0511526	0.050648
								2.42	1.01099	0.0511938	0.0506375
								2.44	1.01201	0.0512356	0.0506276
								2.46	1.01304	0.051278	0.0506182
								2.48	1.01406	0.051321	0.0506094
								2.5	1.01509	0.0513646	0.0506011
								2.52	1.01612	0.0514087	0.0505933
								2.54	1.01714	0.0514532	0.0505859
								2.56	1.01817	0.0514982	0.0505789
								2.58	1.0192	0.0515436	0.0505724
								2.6	1.02024	0.0515894	0.0505662
								2.62	1.02127	0.0516357	0.0505604
								2.64	1.0223	0.0516825	0.050555
								2.66	1.02334	0.0517297	0.0505501
								2.68	1.02437	0.0517773	0.0505455
								2.7	1.02541	0.0518254	0.0505413
								2.72	1.02644	0.0518739	0.0505375
								2.74	1.02748	0.0519229	0.0505341
								2.76	1.02852	0.0519723	0.0505311
								2.78	1.02956	0.0520222	0.0505285
								2.8	1.0306	0.0520725	0.0505263
								2.82	1.03164	0.0521238	0.050525
								2.84	1.03269	0.0521768	0.0505253
								2.86	1.03373	0.0522314	0.050527
								2.88	1.03478	0.0522876	0.0505303
								2.9	1.03582	0.0523454	0.0505351
								2.92	1.03687	0.0524048	0.0505414
								2.94	1.03792	0.0524659	0.0505491
								2.96	1.03897	0.0525286	0.0505584
								2.98	1.04002	0.0525929	0.0505691
								3	1.04107	0.0526586	0.0505811
								3.02	1.04213	0.0527252	0.0505939
								3.04	1.04318	0.0527927	0.0506074
								3.06	1.04424	0.0528611	0.0506217
								3.08	1.0453	0.0529304	0.0506368
								3.1	1.04635	0.0530003	0.0506523
								3.12	1.04742	0.0530698	0.0506674
								3.14	1.04848	0.0531391	0.0506821
								3.16	1.04954	0.053208	0.0506965
								3.18	1.05061	0.0532767	0.0507104
								3.2	1.05167	0.0533451	0.0507241
								3.22	1.05274	0.0534132	0.0507373
								3.24	1.05381	0.053481	0.0507502
								3.26	1.05488	0.0535485	0.0507627
								3.28	1.05595	0.0536157	0.0507748
								3.3	1.05702	0.0536827	0.0507866
								3.32	1.0581	0.0537493	0.0507981
								3.34	1.05917	0.0538157	0.0508091
								3.36	1.06025	0.0538817	0.0508198
								3.38	1.06133	0.0539475	0.0508302
								3.4	1.06241	0.054013	0.0508402
								3.42	1.06349	0.0540782	0.0508498
								3.44	1.06457	0.0541431	0.0508591
								3.46	1.06566	0.0542077	0.050868
								3.48	1.06674	0.0542721	0.0508766
								3.5	1.06783	0.0543361	0.0508848
								3.52	1.06891	0.0543997	0.0508926
								3.54	1.07	0.0544629	0.0508998
								3.56	1.07109	0.0545255	0.0509065
								3.58	1.07218	0.0545876	0.0509126
								3.6	1.07328	0.0546492	0.0509182
								3.62	1.07437	0.0547103	0.0509232
								3.64	1.07546	0.0547725	0.0509292
								3.66	1.07656	0.0548365	0.0509368
								3.68	1.07766	0.0549024	0.0509461
								3.7	1.07876	0.0549701	0.0509569
								3.72	1.07986	0.0550397	0.0509695
								3.74	1.08096	0.0551111	0.0509836
								3.76	1.08206	0.0551844	0.0509993
								3.78	1.08316	0.0552594	0.0510166
								3.8	1.08427	0.0553363	0.0510355
								3.82	1.08538	0.055415	0.0510559
								3.84	1.08649	0.0554955	0.0510779
								3.86	1.0876	0.0555778	0.0511014
								3.88	1.08871	0.0556617	0.0511262
								3.9	1.08982	0.0557463	0.0511516
								3.92	1.09094	0.0558315	0.0511774
								3.94	1.09206	0.0559174	0.0512037
								3.96	1.09318	0.0560039	0.0512304
								3.98	1.0943	0.0560911	0.0512576
								4	1.09542	0.0561789	0.0512852
								4.02	1.09655	0.0562674	0.0513133
								4.04	1.09767	0.0563565	0.0513418
								4.06	1.0988	0.0564462	0.0513708
								4.08	1.09993	0.0565366	0.0514002
								4.1	1.10106	0.0566277	0.0514301
								4.12	1.10219	0.0567194	0.0514604
								4.14	1.10333	0.0568117	0.0514911
								4.16	1.10447	0.0569047	0.0515223
								4.18	1.10561	0.0569983	0.0515539
								4.2	1.10675	0.0570926	0.051586
								4.22	1.10789	0.0571875	0.0516184
								4.24	1.10903	0.0572831	0.0516513
								4.26	1.11018	0.0573793	0.0516847
								4.28	1.11133	0.0574762	0.0517184
								4.3	1.11248	0.0575737	0.0517526
								4.32	1.11363	0.0576719	0.0517872
								4.34	1.11479	0.0577707	0.0518222
								4.36	1.11594	0.0578701	0.0518576
								4.38	1.1171	0.0579702	0.0518934
								4.4	1.11826	0.058071	0.0519297
								4.42	1.11942	0.0581724	0.0519663
								4.44	1.12059	0.0582744	0.0520034
								4.46	1.12176	0.0583771	0.0520408
								4.48	1.12292	0.0584804	0.0520787
								4.5	1.12409	0.0585844	0.052117
								4.52	1.12527	0.0586891	0.0521557
								4.54	1.12644	0.0587945	0.0521949
								4.56	1.12762	0.0589007	0.0522345
								4.58	1.1288	0.0590076	0.0522747
								4.6	1.12998	0.0591152	0.0523153
								4.62	1.13116	0.0592237	0.0523564
								4.64	1.13235	0.0593328	0.052398
								4.66	1.13354	0.0594427	0.05244
								4.68	1.13473	0.0595528	0.0524821
								4.7	1.13592	0.0596633	0.0525242
								4.72	1.13711	0.0597739	0.0525664
								4.74	1.13831	0.0598849	0.0526086
								4.76	1.13951	0.0599961	0.0526509
								4.78	1.14071	0.0601078	0.0526933
								4.8	1.14191	0.0602199	0.052736
								4.82	1.14312	0.0603325	0.0527789
								4.84	1.14433	0.0604455	0.0528219
								4.86	1.14554	0.060559	0.0528652
								4.88	1.14675	0.0606729	0.0529087
								4.9	1.14796	0.0607873	0.0529524
								4.92	1.14918	0.0609022	0.0529962
								4.94	1.1504	0.0610175	0.0530403
								4.96	1.15162	0.0611333	0.0530846
								4.98	1.15284	0.0612495	0.053129
								5	1.15407	0.0613662	0.0531737
								5.02	1.1553	0.0614833	0.0532185
								5.04	1.15653	0.0616009	0.0532636
								5.06	1.15776	0.061719	0.0533088
								5.08	1.159	0.0618375	0.0533542
								5.1	1.16024	0.0619564	0.0533998
								5.12	1.16148	0.0620759	0.0534456
								5.14	1.16272	0.0621957	0.0534916
								5.16	1.16396	0.0623161	0.0535378
								5.18	1.16521	0.0624369	0.0535841
								5.2	1.16646	0.0625581	0.0536306
								5.22	1.16771	0.0626798	0.0536773
								5.24	1.16897	0.062802	0.0537242
								5.26	1.17023	0.0629246	0.0537713
								5.28	1.17149	0.0630477	0.0538185
								5.3	1.17275	0.0631712	0.0538659
								5.32	1.17401	0.0632952	0.0539135
								5.34	1.17528	0.0634196	0.0539613
								5.36	1.17655	0.0635443	0.054009
								5.38	1.17782	0.0636684	0.054056
								5.4	1.1791	0.0637916	0.0541021
								5.42	1.18037	0.063914	0.0541472
								5.44	1.18165	0.0640355	0.0541915
								5.46	1.18294	0.0641562	0.0542348
								5.48	1.18422	0.0642761	0.0542772
								5.5	1.18551	0.0643951	0.0543186
								5.52	1.1868	0.0645132	0.0543592
								5.54	1.18809	0.0646304	0.0543987
								5.56	1.18938	0.0647466	0.0544372
								5.58	1.19068	0.0648619	0.0544748
								5.6	1.19197	0.0649762	0.0545114
								5.62	1.19328	0.0650896	0.054547
								5.64	1.19458	0.065202	0.0545816
								5.66	1.19588	0.0653135	0.0546153
								5.68	1.19719	0.065424	0.054648
								5.7	1.1985	0.0655336	0.0546797
								5.72	1.19981	0.0656423	0.0547105
								5.74	1.20113	0.06575	0.0547403
								5.76	1.20244	0.0658568	0.0547692
								5.78	1.20376	0.0659626	0.0547971
								5.8	1.20508	0.0660674	0.0548241
								5.82	1.2064	0.0661713	0.0548501
								5.84	1.20773	0.0662743	0.0548752
								5.86	1.20905	0.0663763	0.0548994
								5.88	1.21038	0.0664774	0.0549226
								5.9	1.21171	0.0665776	0.054945
								5.92	1.21305	0.0666767	0.0549664
								5.94	1.21438	0.066775	0.0549869
								5.96	1.21572	0.0668723	0.0550064
								5.98	1.21706	0.0669686	0.0550251
								6	1.2184	0.067064	0.0550429
								6.02	1.21974	0.0671585	0.0550597
								6.04	1.22108	0.0672519	0.0550757
								6.06	1.22243	0.0673441	0.0550904
								6.08	1.22378	0.0674348	0.0551039
								6.1	1.22513	0.067524	0.055116
								6.12	1.22648	0.0676119	0.0551269
								6.14	1.22783	0.0676983	0.0551365
								6.16	1.22918	0.0677832	0.0551449
								6.18	1.23054	0.0678667	0.0551519
								6.2	1.2319	0.0679488	0.0551578
								6.22	1.23326	0.0680294	0.0551623
								6.24	1.23462	0.0681086	0.0551657
								6.26	1.23598	0.0681864	0.0551677
								6.28	1.23735	0.0682627	0.0551686
								6.3	1.23871	0.0683376	0.0551682
								6.32	1.24008	0.068411	0.0551666
								6.34	1.24145	0.068483	0.0551637
								6.36	1.24282	0.0685536	0.0551597
								6.38	1.24419	0.0686227	0.0551544
								6.4	1.24557	0.0686904	0.055148
								6.42	1.24694	0.0687566	0.0551403
								6.44	1.24832	0.0688214	0.0551314
								6.46	1.24969	0.0688848	0.0551214
								6.48	1.25107	0.0689468	0.0551102
								6.5	1.25245	0.0690074	0.0550979
								6.52	1.25383	0.0690665	0.0550844
								6.54	1.25521	0.0691243	0.0550698
								6.56	1.2566	0.0691806	0.055054
								6.58	1.25798	0.0692356	0.0550371
								6.6	1.25937	0.0692891	0.055019
								6.62	1.26075	0.0693412	0.0549998
								6.64	1.26214	0.0693919	0.0549796
								6.66	1.26353	0.0694412	0.0549582
								6.68	1.26492	0.069489	0.0549356
								6.7	1.26631	0.0695355	0.054912
								6.72	1.2677	0.0695805	0.0548873
								6.74	1.26909	0.0696242	0.0548615
								6.76	1.27048	0.0696664	0.0548346
								6.78	1.27188	0.0697072	0.0548066
								6.8	1.27327	0.0697466	0.0547775
								6.82	1.27467	0.0697846	0.0547473
								6.84	1.27606	0.0698212	0.0547161
								6.86	1.27746	0.0698564	0.0546838
								6.88	1.27886	0.0698903	0.0546506
								6.9	1.28026	0.069923	0.0546164
								6.92	1.28165	0.0699544	0.0545813
								6.94	1.28305	0.0699846	0.0545453
								6.96	1.28445	0.0700134	0.0545083
								6.98	1.28585	0.0700411	0.0544705
								7	1.28726	0.0700674	0.0544317
								7.02	1.28866	0.0700926	0.054392
								7.04	1.29006	0.0701164	0.0543513
								7.06	1.29146	0.070139	0.0543098
								7.08	1.29286	0.0701604	0.0542674
								7.1	1.29427	0.0701804	0.054224
								7.12	1.29567	0.0701993	0.0541798
								7.14	1.29708	0.0702171	0.0541349
								7.16	1.29848	0.0702341	0.0540895
								7.18	1.29989	0.0702502	0.0540434
								7.2	1.30129	0.0702655	0.0539968
								7.22	1.3027	0.07028	0.0539496
								7.24	1.3041	0.0702936	0.0539019
								7.26	1.30551	0.0703063	0.0538536
								7.28	1.30691	0.0703182	0.0538048
								7.3	1.30832	0.0703293	0.0537554
								7.32	1.30973	0.0703395	0.0537054
								7.34	1.31113	0.0703488	0.0536549
								7.36	1.31254	0.0703573	0.0536039
								7.38	1.31395	0.0703649	0.0535523
								7.4	1.31536	0.0703717	0.0535002
								7.42	1.31676	0.0703777	0.0534475
								7.44	1.31817	0.0703828	0.0533943
								7.46	1.31958	0.070387	0.0533405
								7.48	1.32099	0.0703904	0.0532863
								7.5	1.32239	0.070393	0.0532315
								7.52	1.3238	0.0703947	0.0531761
								7.54	1.32521	0.0703955	0.0531203
								7.56	1.32662	0.0703956	0.053064
								7.58	1.32803	0.0703956	0.0530077
								7.6	1.32943	0.0703956	0.0529516
								7.62	1.33084	0.0703956	0.0528956
								7.64	1.33225	0.0703956	0.0528397
								7.66	1.33366	0.0703956	0.0527839
								7.68	1.33507	0.0703956	0.0527282
								7.7	1.33647	0.0703956	0.0526727
								7.72	1.33788	0.0703956	0.0526173
								7.74	1.33929	0.0703956	0.0525619
								7.76	1.3407	0.0703956	0.0525067
								7.78	1.3421	0.0703956	0.0524517
								7.8	1.34351	0.0703956	0.0523967
								7.82	1.34492	0.0703956	0.0523419
								7.84	1.34633	0.0703956	0.0522871
								7.86	1.34774	0.0703956	0.0522325
								7.88	1.34914	0.0703956	0.052178
								7.9	1.35055	0.0703956	0.0521236
								7.92	1.35196	0.0703956	0.0520693
								7.94	1.35337	0.0703956	0.0520151
								7.96	1.35478	0.0703956	0.0519611
								7.98	1.35618	0.0703956	0.0519071
								8	1.35759	0.0703956	0.0518533

## Sheet: Cross-validation
	Fit 1
	DFs	GCV
	34.65	16.779
	34.6348	15.4252
	34.619	14.1861
	34.6026	13.0518
	34.5856	12.0132
	34.5679	11.0621
	34.5495	10.1909
	34.5305	9.39274
	34.5107	8.66135
	34.4902	7.991
	34.469	7.37644
	34.447	6.8129
	34.4242	6.29602
	34.4006	5.8218
	34.3762	5.38661
	34.3509	4.98713
	34.3248	4.62031
	34.2978	4.2834
	34.2699	3.97386
	34.2411	3.68936
	34.2114	3.4278
	34.1808	3.18725
	34.1492	2.96594
	34.1167	2.76225
	34.0831	2.57471
	34.0487	2.40197
	34.0132	2.2428
	33.9767	2.09607
	33.9392	1.96074
	33.9007	1.83588
	33.8612	1.72062
	33.8207	1.61417
	33.7792	1.51581
	33.7366	1.42487
	33.693	1.34074
	33.6484	1.26288
	33.6028	1.19078
	33.5562	1.12396
	33.5085	1.062
	33.4599	1.00452
	33.4103	0.951147
	33.3597	0.901558
	33.3082	0.855452
	33.2556	0.81255
	33.2022	0.772601
	33.1478	0.73537
	33.0925	0.700645
	33.0362	0.668229
	32.9791	0.637941
	32.9212	0.609618
	32.8623	0.583105
	32.8026	0.558265
	32.7421	0.534968
	32.6808	0.513096
	32.6187	0.492542
	32.5558	0.473205
	32.4921	0.454993
	32.4277	0.437823
	32.3626	0.421616
	32.2967	0.406302
	32.2301	0.391814
	32.1627	0.378092
	32.0947	0.365081
	32.026	0.352729
	31.9566	0.34099
	31.8865	0.329819
	31.8157	0.319178
	31.7443	0.309029
	31.6721	0.299338
	31.5993	0.290076
	31.5258	0.281212
	31.4516	0.272721
	31.3767	0.264579
	31.301	0.256764
	31.2247	0.249255
	31.1475	0.242034
	31.0697	0.235083
	30.9911	0.228387
	30.9117	0.22193
	30.8315	0.215701
	30.7504	0.209686
	30.6686	0.203875
	30.5859	0.198257
	30.5022	0.192823
	30.4177	0.187564
	30.3323	0.182472
	30.246	0.177541
	30.1586	0.172762
	30.0703	0.16813
	29.981	0.16364
	29.8907	0.159286
	29.7993	0.155063
	29.7069	0.150966
	29.6133	0.146992
	29.5187	0.143137
	29.423	0.139396
	29.3262	0.135767
	29.2282	0.132246
	29.1291	0.12883
	29.0289	0.125516
	28.9275	0.122302
	28.825	0.119184
	28.7212	0.116159
	28.6164	0.113227
	28.5103	0.110383
	28.4032	0.107627
	28.2948	0.104954
	28.1853	0.102364
	28.0747	0.0998532
	27.963	0.0974203
	27.8501	0.095063
	27.7361	0.092779
	27.6211	0.0905664
	27.5049	0.0884232
	27.3877	0.0863472
	27.2694	0.0843365
	27.1501	0.0823891
	27.0298	0.0805033
	26.9085	0.078677
	26.7862	0.0769084
	26.6629	0.0751958
	26.5387	0.0735373
	26.4136	0.0719314
	26.2875	0.0703762
	26.1605	0.0688702
	26.0327	0.0674118
	25.904	0.0659994
	25.7744	0.0646316
	25.644	0.0633069
	25.5128	0.0620239
	25.3807	0.0607813
	25.2479	0.0595777
	25.1143	0.0584119
	24.9799	0.0572826
	24.8447	0.0561889
	24.7088	0.0551293
	24.5721	0.054103
	24.4347	0.0531089
	24.2966	0.052146
	24.1578	0.0512132
	24.0182	0.0503098
	23.878	0.0494347
	23.7371	0.0485872
	23.5955	0.0477664
	23.4532	0.0469715
	23.3103	0.0462017
	23.1667	0.0454564
	23.0225	0.0447347
	22.8777	0.044036
	22.7323	0.0433597
	22.5863	0.0427049
	22.4397	0.0420712
	22.2926	0.0414578
	22.1449	0.0408642
	21.9967	0.0402898
	21.848	0.0397339
	21.6988	0.0391961
	21.5492	0.0386757
	21.3991	0.0381722
	21.2486	0.037685
	21.0978	0.0372136
	20.9466	0.0367575
	20.7951	0.0363161
	20.6432	0.035889
	20.4912	0.0354756
	20.3389	0.0350754
	20.1864	0.034688
	20.0338	0.0343129
	19.8811	0.0339495
	19.7282	0.0335975
	19.5754	0.0332564
	19.4225	0.0329257
	19.2697	0.032605
	19.117	0.0322939
	18.9644	0.0319919
	18.812	0.0316987
	18.6598	0.0314138
	18.5078	0.031137
	18.3561	0.0308677
	18.2048	0.0306057
	18.0538	0.0303506
	17.9032	0.0301021
	17.7531	0.0298599
	17.6035	0.0296235
	17.4544	0.0293929
	17.3059	0.0291676
	17.158	0.0289474
	17.0107	0.028732
	16.8642	0.0285213
	16.7183	0.0283148
	16.5731	0.0281125
	16.4288	0.0279142
	16.2852	0.0277195
	16.1425	0.0275283
	16.0006	0.0273405
	15.8596	0.0271559
	15.7195	0.0269742
	15.5803	0.0267954
	15.4421	0.0266194
	15.3048	0.0264458
	15.1685	0.0262748
	15.0332	0.026106
	14.8988	0.0259395
	14.7655	0.0257751
	14.6332	0.0256127
	14.502	0.0254522
	14.3717	0.0252935
	14.2425	0.0251366
	14.1144	0.0249814
	13.9872	0.0248278
	13.8612	0.0246757
	13.7361	0.0245251
	13.6121	0.024376
	13.4891	0.0242283
	13.3672	0.0240819
	13.2463	0.0239367
	13.1264	0.0237929
	13.0075	0.0236503
	12.8896	0.0235089
	12.7727	0.0233687
	12.6567	0.0232296
	12.5418	0.0230916
	12.4278	0.0229548
	12.3148	0.022819
	12.2027	0.0226844
	12.0915	0.0225508
	11.9813	0.0224183
	11.8719	0.0222868
	11.7635	0.0221564
	11.656	0.022027
	11.5493	0.0218987
	11.4436	0.0217715
	11.3386	0.0216452
	11.2346	0.0215201
	11.1314	0.021396
	11.029	0.0212729
	10.9274	0.0211509
	10.8267	0.02103
	10.7268	0.0209102
	10.6276	0.0207914
	10.5293	0.0206738
	10.4318	0.0205572
	10.3351	0.0204417
	10.2391	0.0203274
	10.1439	0.0202141
	10.0495	0.020102
	9.95584	0.019991
	9.86294	0.0198811
	9.7708	0.0197724
	9.67942	0.0196648
	9.58878	0.0195584
	9.49888	0.0194531
	9.40973	0.0193491
	9.32131	0.0192461
	9.23362	0.0191444
	9.14667	0.0190438
	9.06044	0.0189445
	8.97494	0.0188463
	8.89016	0.0187493
	8.8061	0.0186535
	8.72275	0.0185589
	8.64012	0.0184656
	8.55821	0.0183734
	8.477	0.0182825
	8.3965	0.0181928
	8.31671	0.0181042
	8.23762	0.018017
	8.15923	0.0179309
	8.08154	0.0178461
	8.00455	0.0177625
	7.92826	0.0176802
	7.85266	0.017599
	7.77775	0.0175192
	7.70353	0.0174405
	7.63001	0.0173631
	7.55717	0.0172869
	7.48501	0.017212
	7.41354	0.0171383
	7.34275	0.0170658
	7.27264	0.0169945
	7.20321	0.0169245
	7.13446	0.0168557
	7.06638	0.0167881
	6.99897	0.0167218
	6.93223	0.0166566
	6.86615	0.0165926
	6.80075	0.0165299
	6.736	0.0164683
	6.67192	0.0164079
	6.60849	0.0163487
	6.54572	0.0162906
	6.4836	0.0162337
	6.42212	0.0161779
	6.3613	0.0161232
	6.30111	0.0160696
	6.24156	0.0160171
	6.18265	0.0159657
	6.12437	0.0159154
	6.06672	0.0158661
	6.00969	0.0158179
	5.95328	0.0157706
	5.89749	0.0157243
	5.8423	0.0156791
	5.78772	0.0156347
	5.73375	0.0155914
	5.68037	0.0155489
	5.62758	0.0155073
	5.57538	0.0154667
	5.52376	0.0154268
	5.47271	0.0153879
	5.42224	0.0153497
	5.37233	0.0153124
	5.32299	0.0152759
	5.27419	0.0152401
	5.22595	0.0152051
	5.17825	0.0151709
	5.13109	0.0151374
	5.08446	0.0151046
	5.03836	0.0150725
	4.99278	0.0150412
	4.94772	0.0150105
	4.90316	0.0149804
	4.85911	0.0149511
	4.81556	0.0149224
	4.7725	0.0148943
	4.72993	0.0148669
	4.68784	0.0148401
	4.64622	0.014814
	4.60508	0.0147885
	4.5644	0.0147636
	4.52418	0.0147393
	4.48442	0.0147156
	4.4451	0.0146926
	4.40623	0.0146701
	4.3678	0.0146483
	4.32981	0.014627
	4.29224	0.0146064
	4.2551	0.0145864
	4.21838	0.014567
	4.18207	0.0145481
	4.14617	0.0145299
	4.11069	0.0145123
	4.0756	0.0144952
	4.04091	0.0144788
	4.00662	0.0144629
	3.97271	0.0144476
	3.93919	0.0144329
	3.90605	0.0144188
	3.87329	0.0144052
	3.8409	0.0143922
	3.80889	0.0143797
	3.77724	0.0143678
	3.74595	0.0143565
	3.71501	0.0143456
	3.68444	0.0143353
	3.65421	0.0143255
	3.62433	0.0143162
	3.59479	0.0143074
	3.56558	0.0142991
	3.53671	0.0142913
	3.50817	0.0142839
	3.47996	0.0142769
	3.45206	0.0142704
	3.42448	0.0142643
	3.39721	0.0142587
	3.37025	0.0142534
	3.34359	0.0142485
	3.31723	0.0142441
	3.29116	0.01424
	3.26538	0.0142362
	3.23988	0.0142329
	3.21467	0.0142298
	3.18973	0.0142272
	3.16506	0.0142248
	3.14066	0.0142228
	3.11652	0.0142212
	3.09265	0.0142198
	3.06903	0.0142188
	3.04567	0.0142181
	3.02257	0.0142177
	2.99971	0.0142176
	2.9771	0.0142179
	2.95475	0.0142184
	2.93264	0.0142193
	2.91077	0.0142205
	2.88915	0.0142219
	2.86778	0.0142237
	2.84666	0.0142258
	2.82579	0.0142282
	2.80517	0.0142309
	2.7848	0.0142339
	2.76468	0.0142372
	2.74482	0.0142408
	2.72523	0.0142447
	2.70589	0.0142488
	2.68682	0.0142533
	2.66803	0.014258
	2.6495	0.014263
	2.63126	0.0142682
	2.61329	0.0142737
	2.59562	0.0142795
	2.57823	0.0142854
	2.56113	0.0142916
	2.54433	0.014298
	2.52784	0.0143046
	2.51164	0.0143114
	2.49576	0.0143184
	2.48018	0.0143255
	2.46492	0.0143327
	2.44998	0.0143401
	2.43535	0.0143476
	2.42104	0.0143552
	2.40705	0.0143629
	2.39339	0.0143706
	2.38004	0.0143784
	2.36702	0.0143863
	2.35433	0.0143941
	2.34195	0.014402
	2.32989	0.0144099
	2.31816	0.0144177
	2.30674	0.0144256
	2.29563	0.0144334
	2.28484	0.0144411
	2.27436	0.0144488
	2.26418	0.0144564
	2.25431	0.0144639
	2.24474	0.0144713
	2.23546	0.0144786
	2.22647	0.0144859
	2.21777	0.014493
	2.20934	0.0144999
	2.20119	0.0145068
	2.19332	0.0145135
	2.1857	0.0145201
	2.17835	0.0145265
	2.17125	0.0145328
	2.16439	0.014539
	2.15778	0.014545
	2.1514	0.0145508
	2.14525	0.0145565
	2.13933	0.0145621
	2.13362	0.0145675
	2.12812	0.0145727
	2.12283	0.0145778
	2.11774	0.0145827
	2.11284	0.0145875
	2.10812	0.0145922
	2.10359	0.0145966
	2.09924	0.014601
	2.09505	0.0146052
	2.09103	0.0146093
	2.08717	0.0146132
	2.08346	0.014617
	2.0799	0.0146207
	2.07648	0.0146242
	2.0732	0.0146276
	2.07006	0.0146309
	2.06704	0.0146341
	2.06415	0.0146371
	2.06137	0.0146401
	2.05872	0.0146429
	2.05617	0.0146456
	2.05372	0.0146482
	2.05138	0.0146508
	2.04914	0.0146532
	2.04699	0.0146555
	2.04494	0.0146577
	2.04297	0.0146599
	2.04108	0.0146619
	2.03927	0.0146639
	2.03755	0.0146658
	2.03589	0.0146676
	2.03431	0.0146694
	2.03279	0.0146711
	2.03134	0.0146727
	2.02995	0.0146742
	2.02863	0.0146757
	2.02736	0.0146771
	2.02614	0.0146785
	2.02498	0.0146798
	2.02387	0.014681
	2.02281	0.0146822
	2.02179	0.0146833
	2.02082	0.0146844
	2.01989	0.0146855
	2.01901	0.0146865
	2.01816	0.0146874
	2.01735	0.0146884
	2.01657	0.0146892
	2.01583	0.0146901
	2.01512	0.0146909
	2.01445	0.0146916
	2.0138	0.0146924
	2.01318	0.0146931
	2.01259	0.0146938
	2.01202	0.0146944
	2.01149	0.014695
	2.01097	0.0146956
	2.01048	0.0146962
	2.01001	0.0146967

## Sheet: Confidence intervals
	Fit
	DW [gDW/l]			Rate [gDW/h l]			Specific rate [1/h]
Time [h]	Predicted	95% CI up	95% CI lo	Predicted	95% CI up	95% CI lo	Predicted	95% CI up	95% CI lo
-18.2833	0.00338595	0.00362933	0.00314947	0.00103522	0.00472606	-0.00265563	0.305739	0.30991	0.301567
-7.5	0.0915163	0.0939305	0.0891022	0.0279801	0.0321112	0.023849	0.305739	0.30991	0.301567
-7.31667	0.0967925	0.0991746	0.0942133	0.0295932	0.0337505	0.025436	0.305739	0.30991	0.301567
-7.3	0.097287	0.099775	0.094799	0.0297444	0.0339041	0.0255847	0.305739	0.30991	0.301567
-7.06667	0.104481	0.106947	0.101802	0.0319439	0.036139	0.0277487	0.305739	0.30991	0.301567
-6.5	0.124245	0.127025	0.121465	0.0379866	0.0422778	0.0336953	0.305739	0.30991	0.301567
-6.38333	0.128757	0.131711	0.126066	0.039366	0.0436789	0.035053	0.305739	0.30991	0.301567
-6.15	0.138278	0.14118	0.135376	0.0422769	0.0466353	0.0379185	0.305739	0.30991	0.301567
-5.95	0.146997	0.149966	0.144028	0.0449427	0.0493424	0.0405431	0.305739	0.30991	0.301567
-5.5	0.168679	0.17179	0.165568	0.0515716	0.0560723	0.0470709	0.305739	0.30991	0.301567
-5.46667	0.170406	0.173353	0.167113	0.0520999	0.0566085	0.0475912	0.305739	0.30991	0.301567
-5.23333	0.183007	0.186381	0.180006	0.0559524	0.0605188	0.0513861	0.305739	0.30991	0.301567
-5.16667	0.186776	0.189789	0.183382	0.0571046	0.0616881	0.0525211	0.305739	0.30991	0.301567
-4.71667	0.214324	0.217417	0.210795	0.0655273	0.0702342	0.0608203	0.305739	0.30991	0.301567
-4.7	0.215419	0.218734	0.212104	0.065862	0.0705739	0.0611502	0.305739	0.30991	0.301567
-4.5	0.229003	0.232357	0.225649	0.070015	0.0747867	0.0652434	0.305739	0.30991	0.301567
-4.35	0.23975	0.243128	0.236371	0.0733008	0.0781193	0.0684822	0.305739	0.30991	0.301567
-4.23333	0.248456	0.252106	0.245312	0.0759625	0.0808188	0.0711063	0.305739	0.30991	0.301567
-4.05	0.26278	0.266199	0.259361	0.080342	0.0852599	0.075424	0.305739	0.30991	0.301567
-3.96667	0.269561	0.272714	0.265859	0.0824153	0.0873622	0.0774683	0.305739	0.30991	0.301567
-3.56667	0.304628	0.307772	0.300863	0.0931365	0.098232	0.088041	0.305739	0.30991	0.301567
-3.5	0.3109	0.314357	0.307444	0.0950544	0.100176	0.0899325	0.305739	0.30991	0.301567
-3.48333	0.312489	0.316265	0.30935	0.09554	0.100668	0.0904114	0.305739	0.30991	0.301567
-3.15	0.346015	0.349476	0.342554	0.10579	0.111059	0.100521	0.305739	0.30991	0.301567
-2.73333	0.393025	0.396886	0.389965	0.120163	0.125628	0.114698	0.305739	0.30991	0.301567
-2.71667	0.395033	0.398091	0.391169	0.120777	0.12625	0.115304	0.305739	0.30991	0.301567
-2.56667	0.413571	0.416615	0.409684	0.126445	0.131996	0.120894	0.305739	0.30991	0.301567
-2.5	0.422087	0.425557	0.418618	0.129048	0.134635	0.123462	0.305739	0.30991	0.301567
-2.31667	0.446422	0.449455	0.442479	0.136488	0.142178	0.130799	0.305739	0.30991	0.301567
-2.05	0.484343	0.487893	0.480794	0.148083	0.153936	0.142229	0.305739	0.30991	0.301567
-1.98333	0.494317	0.498395	0.491247	0.151132	0.157029	0.145235	0.305739	0.30991	0.301567
-1.93333	0.501932	0.506038	0.498848	0.15346	0.159391	0.147529	0.305739	0.30991	0.301567
-1.5	0.573037	0.576937	0.569137	0.1752	0.181455	0.168945	0.305739	0.30991	0.301567
-1.4	0.590828	0.59484	0.586816	0.180639	0.186979	0.174299	0.305739	0.30991	0.301567
-1.25	0.618554	0.62277	0.614339	0.189116	0.195592	0.18264	0.305739	0.30991	0.301567
-1.15	0.637758	0.642135	0.633381	0.194987	0.20156	0.188415	0.305739	0.30991	0.301567
-1.08333	0.650891	0.656058	0.647051	0.199003	0.205643	0.192363	0.305739	0.30991	0.301567
-0.9	0.688416	0.693298	0.683535	0.210476	0.217315	0.203636	0.305739	0.30991	0.301567
-0.85	0.699021	0.704022	0.69402	0.213718	0.220615	0.206821	0.305739	0.30991	0.301567
-0.733333	0.724405	0.730456	0.719831	0.221479	0.228518	0.214439	0.305739	0.30991	0.301567
-0.7	0.731825	0.737222	0.726428	0.223747	0.23083	0.216665	0.305739	0.30991	0.301567
-0.6	0.754545	0.76024	0.748851	0.230694	0.237909	0.223479	0.305739	0.30991	0.301567
-0.533333	0.770083	0.776788	0.764949	0.235444	0.242753	0.228136	0.305739	0.30991	0.301567
-0.5	0.777971	0.783991	0.771951	0.237856	0.245212	0.2305	0.305739	0.30991	0.301567
-0.416667	0.798047	0.803535	0.790933	0.243994	0.251475	0.236513	0.305739	0.30991	0.301567
-0.316667	0.822823	0.836583	0.809063	0.251569	0.259209	0.24393	0.305739	0.30991	0.301567
-0.2	0.852703	0.866702	0.838703	0.260704	0.268542	0.252867	0.305739	0.30991	0.301567
-0.0166667	0.886755	0.901203	0.872307	0.275735	0.283914	0.267555	0.310948	0.325239	0.296658
0	0.887621	0.905416	0.869826	0.0519648	0.0612147	0.0427148	0.0585439	0.0701386	0.0469492
0.216667	0.898867	0.915272	0.882462	0.0518206	0.0609973	0.0426438	0.057651	0.0689124	0.0463895
0.233333	0.89973	0.916034	0.883427	0.0518038	0.0609716	0.042636	0.057577	0.0688098	0.0463442
0.5	0.913507	0.928311	0.898702	0.051508	0.0604557	0.0425604	0.056385	0.0670936	0.0456763
0.766667	0.927196	0.940769	0.913624	0.0511545	0.0597543	0.0425547	0.0551712	0.0652539	0.0450885
0.85	0.931454	0.944702	0.918206	0.0510417	0.0595125	0.0425709	0.0547979	0.0646714	0.0449243
1	0.939097	0.951837	0.926358	0.0508724	0.0590927	0.042652	0.0541716	0.0636599	0.0446832
1.5	0.964422	0.976153	0.952691	0.0504499	0.0577166	0.0431831	0.052311	0.0604821	0.0441399
1.53333	0.966103	0.977801	0.954406	0.0504269	0.057627	0.0432268	0.0521962	0.0602809	0.0441114
1.58333	0.968624	0.980278	0.956969	0.0504013	0.0575021	0.0433005	0.0520339	0.0599908	0.0440771
1.71667	0.975343	0.98692	0.963766	0.0503943	0.0572356	0.0435531	0.0516684	0.0592958	0.0440409
2.01667	0.990482	1.00205	0.978916	0.050565	0.0568605	0.0442695	0.0510509	0.058003	0.0440988
2.2	0.999771	1.01141	0.988131	0.0507882	0.0567842	0.0447921	0.0507998	0.0573887	0.0442109
2.33333	1.00656	1.01828	0.994839	0.0510198	0.0568196	0.0452201	0.0506875	0.0570395	0.0443354
2.46667	1.01338	1.02519	1.00157	0.0512923	0.0569174	0.0456672	0.0506152	0.056756	0.0444744
2.5	1.01509	1.02692	1.00325	0.0513646	0.0569498	0.0457794	0.0506011	0.0566933	0.044509
2.8	1.0306	1.04267	1.01853	0.0520725	0.0573637	0.0467813	0.0505263	0.0562521	0.0448005
2.98333	1.04019	1.05241	1.02798	0.0526038	0.0577746	0.0474329	0.0505711	0.0561359	0.0450063
3.08333	1.04547	1.05776	1.03318	0.0529421	0.0580676	0.0478165	0.0506394	0.0561373	0.0451416
3.5	1.06783	1.0804	1.05525	0.0543361	0.0594155	0.0492568	0.0508848	0.0562406	0.0455289
3.61667	1.07419	1.08683	1.06154	0.0547002	0.0598067	0.0495936	0.0509224	0.0562756	0.0455692
3.73333	1.08059	1.0933	1.06788	0.0550871	0.0602413	0.0499329	0.0509787	0.056348	0.0456094
3.86667	1.08797	1.10075	1.07519	0.0556057	0.0608399	0.0503714	0.0511096	0.056521	0.0456982
4.5	1.12409	1.13724	1.11095	0.0585844	0.0644714	0.0526974	0.052117	0.0579636	0.0462703
4.65	1.13294	1.14621	1.11967	0.0593877	0.0654829	0.0532925	0.052419	0.0584128	0.0464251
4.75	1.13891	1.15227	1.12555	0.0599405	0.0661875	0.0536934	0.0526297	0.0587322	0.0465273
5.35	1.17591	1.19016	1.16167	0.063482	0.0707812	0.0561827	0.0539852	0.0608467	0.0471237
5.5	1.18551	1.2001	1.17091	0.0643951	0.0719823	0.0568079	0.0543186	0.0613873	0.0472499
6.03333	1.22063	1.237	1.20427	0.0672209	0.0758126	0.0586292	0.0550705	0.0628475	0.0472935
6.43333	1.24786	1.26616	1.22956	0.0688	0.0780198	0.0595802	0.0551345	0.0633316	0.0469374
6.85	1.27676	1.2976	1.25592	0.069839	0.0795154	0.0601626	0.0547001	0.063172	0.0462283
7.11667	1.29544	1.31815	1.27273	0.0701962	0.0800406	0.0603518	0.0541873	0.0627365	0.0456381
7.55	1.32591	1.35195	1.29987	0.0703956	0.0803396	0.0604516	0.0530922	0.0616346	0.0445497

## Sheet: DV-IDENTITY-0
0	#VALUE!	0	0	#VALUE!	0	0	#VALUE!	0	AAAAAE9nnwk=
#VALUE!	#VALUE!	#VALUE!	#VALUE!	#VALUE!	#VALUE!	#VALUE!	#VALUE!	#VALUE!	#VALUE!	#VALUE!	#VALUE!	#VALUE!	0	#VALUE!	#VALUE!	#VALUE!	#VALUE!	#VALUE!	#VALUE!	#VALUE!	#VALUE!	#VALUE!	#VALUE!	#VALUE!	#VALUE!	#VALUE!	#VALUE!	0	#VALUE!	#VALUE!	#VALUE!	#VALUE!	#VALUE!	#VALUE!	#VALUE!	#VALUE!	#VALUE!	#REF!	#VALUE!	#VALUE!	#VALUE!	#VALUE!	0	#VALUE!	#VALUE!	#VALUE!	#VALUE!	#VALUE!	#VALUE!
#VALUE!	#VALUE!	#REF!	#VALUE!	#VALUE!	#VALUE!	#VALUE!	0	#VALUE!	#VALUE!	#VALUE!	#VALUE!	#REF!	#VALUE!	#VALUE!	#VALUE!	#VALUE!	0	#VALUE!	#VALUE!	#VALUE!	#VALUE!	#REF!	#VALUE!	#VALUE!	#VALUE!	#VALUE!	0	#VALUE!	#VALUE!	#VALUE!	#VALUE!	#REF!	#VALUE!	#VALUE!	#VALUE!	#VALUE!	0	#VALUE!	#VALUE!	#VALUE!	#VALUE!	#REF!	#VALUE!	#VALUE!	#VALUE!	#VALUE!	0	#VALUE!	#VALUE!
#VALUE!	0	#VALUE!	#VALUE!	#VALUE!	#VALUE!	#REF!	#VALUE!	#VALUE!	#VALUE!	#VALUE!	AAAAAHc9cws=	#VALUE!	#VALUE!	#VALUE!	#VALUE!	#REF!	#VALUE!	#VALUE!	#VALUE!	#VALUE!	0	#VALUE!	#VALUE!	#VALUE!	#VALUE!	#REF!	#VALUE!	#VALUE!	#VALUE!	#VALUE!	0	#VALUE!	#VALUE!	#VALUE!	#VALUE!	#REF!	#VALUE!	#VALUE!	#VALUE!	#VALUE!	0	#VALUE!	#VALUE!	#VALUE!	#VALUE!	#REF!	#VALUE!	#VALUE!	#VALUE!
#REF!	#VALUE!	#VALUE!	#VALUE!	#VALUE!	AAAAAH91vgU=	#VALUE!	#VALUE!	#VALUE!	#VALUE!	#REF!	#VALUE!	#VALUE!	#VALUE!	#VALUE!	0	#VALUE!	#VALUE!	#VALUE!	#VALUE!	#REF!	#VALUE!	#VALUE!	#VALUE!	#VALUE!	0	#VALUE!	#VALUE!	#VALUE!	#VALUE!	#REF!	#VALUE!	#VALUE!	#VALUE!	#VALUE!	0	#VALUE!	#VALUE!	#VALUE!	#VALUE!	#REF!	#VALUE!	#VALUE!	#VALUE!	#VALUE!	0	#VALUE!	#VALUE!	#VALUE!	#VALUE!
#VALUE!	#VALUE!	#VALUE!	#VALUE!	#REF!	#VALUE!	#VALUE!	#VALUE!	#VALUE!	AAAAADr3vwk=	#VALUE!	#VALUE!	#VALUE!	#VALUE!	#REF!	#VALUE!	#VALUE!	#VALUE!	#VALUE!	0	#VALUE!	#VALUE!	#VALUE!	#VALUE!	#REF!	#VALUE!	#VALUE!	#VALUE!	#VALUE!	0	#VALUE!	#VALUE!	#VALUE!	#VALUE!	#REF!	#VALUE!	#VALUE!	#VALUE!	#VALUE!	0	#VALUE!	#VALUE!	#VALUE!	#VALUE!	#REF!	#VALUE!	#VALUE!	#VALUE!	#VALUE!	0
#VALUE!	#VALUE!	#VALUE!	AAAAAG33+wM=	#VALUE!	#VALUE!	#VALUE!	#VALUE!	#REF!	#VALUE!	#VALUE!	#VALUE!	#VALUE!	0	#VALUE!	#VALUE!	#VALUE!	#VALUE!	#REF!	#VALUE!	#VALUE!	#VALUE!	#VALUE!	0	#VALUE!	#VALUE!	#VALUE!	#VALUE!	#REF!	#VALUE!	#VALUE!	#VALUE!	#VALUE!	0	#VALUE!	#VALUE!	#VALUE!	#VALUE!	#REF!	#VALUE!	#VALUE!	#VALUE!	#VALUE!	0	#VALUE!	#VALUE!	#VALUE!	#VALUE!	#REF!	#VALUE!
#VALUE!	#VALUE!	#VALUE!	#VALUE!	#VALUE!	#VALUE!	#VALUE!	0	#VALUE!	#VALUE!	#VALUE!	#VALUE!	#VALUE!	#VALUE!	#VALUE!	#VALUE!	#VALUE!	0	#VALUE!	#VALUE!	#VALUE!	#VALUE!	#VALUE!	#VALUE!	#VALUE!	#VALUE!	#VALUE!	0	#VALUE!	#VALUE!	#VALUE!	#VALUE!	#VALUE!	#VALUE!	#VALUE!	#VALUE!	#VALUE!	0	#VALUE!	#VALUE!	#VALUE!	#VALUE!	#VALUE!	#VALUE!	#VALUE!	#VALUE!	#VALUE!	0	#VALUE!	#VALUE!
#VALUE!	0	#VALUE!	#VALUE!	#VALUE!	#VALUE!	#VALUE!	#VALUE!	#VALUE!	#VALUE!	#VALUE!	AAAAAGS/5ws=	#VALUE!	#VALUE!	#VALUE!	#VALUE!	#VALUE!	#VALUE!	#VALUE!	#VALUE!	#VALUE!	0	#VALUE!	#VALUE!	#VALUE!	#VALUE!	#VALUE!	#VALUE!	#VALUE!	#VALUE!	#VALUE!	0	#VALUE!	#VALUE!	#VALUE!	#VALUE!	#VALUE!	#VALUE!	#VALUE!	#VALUE!	#VALUE!	0	#VALUE!	#VALUE!	#VALUE!	#VALUE!	#VALUE!	#VALUE!	#VALUE!	#VALUE!
#VALUE!	#VALUE!	#VALUE!	#VALUE!	#VALUE!	0	#VALUE!	#VALUE!	#VALUE!	#VALUE!	#VALUE!	#VALUE!	#VALUE!	#VALUE!	#VALUE!	0	#VALUE!	#VALUE!	#VALUE!	#VALUE!	#VALUE!	#VALUE!	#VALUE!	#VALUE!	#VALUE!	0	#VALUE!	#VALUE!	#VALUE!	#VALUE!	#VALUE!	#VALUE!	#VALUE!	#VALUE!	#VALUE!	0	#VALUE!	#VALUE!	#VALUE!	#VALUE!	#VALUE!	#VALUE!	#VALUE!	#VALUE!	#VALUE!	0	#VALUE!	#VALUE!	#VALUE!	#VALUE!
#VALUE!	#VALUE!	#VALUE!	#VALUE!	#VALUE!	#VALUE!	#VALUE!	#VALUE!	#VALUE!	AAAAAE3n+wk=	#VALUE!	#VALUE!	#VALUE!	#VALUE!	#VALUE!	#VALUE!	#VALUE!	#VALUE!	#VALUE!	0	#VALUE!	#VALUE!	#VALUE!	#VALUE!	#VALUE!	#VALUE!	#VALUE!	#VALUE!	#VALUE!	0	#VALUE!	#VALUE!	#VALUE!	#VALUE!	#VALUE!	#VALUE!	#VALUE!	#VALUE!	#VALUE!	0	#VALUE!	#VALUE!	#VALUE!	#VALUE!	#VALUE!	#VALUE!	#VALUE!	#VALUE!	#VALUE!	0
#VALUE!	#VALUE!	#VALUE!	0	#VALUE!	#VALUE!	#VALUE!	#VALUE!	#VALUE!	#VALUE!	#VALUE!	#VALUE!	#VALUE!	0	#VALUE!	#VALUE!	#VALUE!	#VALUE!	#VALUE!	#VALUE!	#VALUE!	#VALUE!	#VALUE!	0	#VALUE!	#VALUE!	#VALUE!	#VALUE!	#VALUE!	#VALUE!	#VALUE!	#VALUE!	#VALUE!	0	#VALUE!	#VALUE!	#VALUE!	#VALUE!	#VALUE!	#VALUE!	#VALUE!	#VALUE!	#VALUE!	0	#VALUE!	#VALUE!	#VALUE!	#VALUE!	#VALUE!	#VALUE!
#VALUE!	#VALUE!	#VALUE!	#VALUE!	#VALUE!	#VALUE!	#VALUE!	0	#VALUE!	#VALUE!	#VALUE!	#VALUE!	#VALUE!	#VALUE!	#VALUE!	#VALUE!	#VALUE!	0	#VALUE!	#VALUE!	#VALUE!	#VALUE!	#VALUE!	#VALUE!	#VALUE!	#VALUE!	#VALUE!	0	#VALUE!	#VALUE!	#VALUE!	#VALUE!	#VALUE!	#VALUE!	#VALUE!	#VALUE!	#VALUE!	0	#VALUE!	#VALUE!	#VALUE!	#VALUE!	#VALUE!	#VALUE!	#VALUE!	#VALUE!	#VALUE!	0	#VALUE!	#VALUE!
#VALUE!	0	#VALUE!	#VALUE!	#VALUE!	#VALUE!	#VALUE!	#VALUE!	#VALUE!	#VALUE!	#VALUE!	AAAAAG32uQs=	#VALUE!	#VALUE!	#VALUE!	#VALUE!	#VALUE!	#VALUE!	#VALUE!	#VALUE!	#VALUE!	0	#VALUE!	#VALUE!	#VALUE!	#VALUE!	#VALUE!	#VALUE!	#VALUE!	#VALUE!	#VALUE!	0	#VALUE!	#VALUE!	#VALUE!	#VALUE!	#VALUE!	#VALUE!	#VALUE!	#VALUE!	#VALUE!	0	#VALUE!	#VALUE!	#VALUE!	#VALUE!	#VALUE!	#VALUE!	#VALUE!	#VALUE!
#VALUE!	#VALUE!	#VALUE!	#VALUE!	#VALUE!	0	#VALUE!	#VALUE!	#VALUE!	#VALUE!	#VALUE!	#VALUE!	#VALUE!	#VALUE!	#VALUE!	0	#VALUE!	#VALUE!	#VALUE!	#VALUE!	#VALUE!	#VALUE!	#VALUE!	#VALUE!	#VALUE!	0	#VALUE!	#VALUE!	#VALUE!	#VALUE!	#VALUE!	#VALUE!	#VALUE!	#VALUE!	#VALUE!	0	#VALUE!	#VALUE!	#VALUE!	#VALUE!	#VALUE!	#VALUE!	#VALUE!	#VALUE!	#VALUE!	0	#VALUE!	#VALUE!	#VALUE!	#VALUE!
#VALUE!	#VALUE!	#VALUE!	#VALUE!	#VALUE!	#VALUE!	#VALUE!	#VALUE!	#VALUE!	AAAAAHV/7wk=	#VALUE!	#VALUE!	#VALUE!	#VALUE!	#VALUE!	#VALUE!	#VALUE!	#VALUE!	#VALUE!	0	#VALUE!	#VALUE!	#VALUE!	#VALUE!	#VALUE!	#VALUE!	#VALUE!	#VALUE!	#VALUE!	0	#VALUE!	#VALUE!	#VALUE!	#VALUE!	#VALUE!	#VALUE!	#VALUE!	#VALUE!	#VALUE!	0	#VALUE!	#VALUE!	#VALUE!	#VALUE!	#VALUE!	#VALUE!	#VALUE!	#VALUE!	#VALUE!	0
#VALUE!	#VALUE!	#VALUE!	0	#VALUE!	#VALUE!	#VALUE!	#VALUE!	#VALUE!	#VALUE!	#VALUE!	#VALUE!	#VALUE!	0	#VALUE!	#VALUE!	#VALUE!	#VALUE!	#VALUE!	#VALUE!	#VALUE!	#VALUE!	#VALUE!	0	#VALUE!	#VALUE!	#VALUE!	#VALUE!	#VALUE!	#VALUE!	#VALUE!	#VALUE!	#VALUE!	0	#VALUE!	#VALUE!	#VALUE!	#VALUE!	#VALUE!	#VALUE!	#VALUE!	#VALUE!	#VALUE!	0	#VALUE!	#VALUE!	#VALUE!	#VALUE!	#VALUE!	#VALUE!
#VALUE!	#VALUE!	#VALUE!	#VALUE!	#VALUE!	#VALUE!	#VALUE!	0	#VALUE!	#VALUE!	#VALUE!	#VALUE!	#VALUE!	#VALUE!	#VALUE!	#VALUE!	#VALUE!	0	#VALUE!	#VALUE!	#VALUE!	#VALUE!	#VALUE!	#VALUE!	#VALUE!	#VALUE!	#VALUE!	0	#VALUE!	#VALUE!	#VALUE!	#VALUE!	#VALUE!	#VALUE!	#VALUE!	#VALUE!	#VALUE!	0	#VALUE!	#VALUE!	#VALUE!	#VALUE!	#VALUE!	#VALUE!	#VALUE!	#VALUE!	#VALUE!	0	#VALUE!	#VALUE!
#VALUE!	0	#VALUE!	#VALUE!	#VALUE!	#VALUE!	#VALUE!	#VALUE!	#VALUE!	#VALUE!	#VALUE!	AAAAAA3nuws=	#VALUE!	#VALUE!	#VALUE!	#VALUE!	#VALUE!	#VALUE!	#VALUE!	#VALUE!	#VALUE!	0	#VALUE!	#VALUE!	#VALUE!	#VALUE!	#VALUE!	#VALUE!	#VALUE!	#VALUE!	#VALUE!	0	#VALUE!	#VALUE!	#VALUE!	#VALUE!	#VALUE!	#VALUE!	#VALUE!	#VALUE!	#VALUE!	0	#VALUE!	#VALUE!	#VALUE!	#VALUE!	#VALUE!	#VALUE!	#VALUE!	#VALUE!
#VALUE!	#VALUE!	#VALUE!	#VALUE!	#VALUE!	0	#VALUE!	#VALUE!	#VALUE!	#VALUE!	#VALUE!	#VALUE!	#VALUE!	#VALUE!	#VALUE!	0	#VALUE!	#VALUE!	#VALUE!	#VALUE!	#VALUE!	#VALUE!	#VALUE!	#VALUE!	#VALUE!	0	#VALUE!	#VALUE!	#VALUE!	#VALUE!	#VALUE!	#VALUE!	#VALUE!	#VALUE!	#VALUE!	0	#VALUE!	#VALUE!	#VALUE!	#VALUE!	#VALUE!	#VALUE!	#VALUE!	#VALUE!	#VALUE!	0	#VALUE!	#VALUE!	#VALUE!	#VALUE!
#VALUE!	#VALUE!	#VALUE!	#VALUE!	#VALUE!	#VALUE!	#VALUE!	#VALUE!	#VALUE!	AAAAAH/Wqgk=	#VALUE!	#VALUE!	#VALUE!	#VALUE!	#VALUE!	#VALUE!	#VALUE!	#VALUE!	#VALUE!	0	#VALUE!	#VALUE!	#VALUE!	#VALUE!	#VALUE!	#VALUE!	#VALUE!	#VALUE!	#VALUE!	0	#VALUE!	#VALUE!	#VALUE!	#VALUE!	#VALUE!	#VALUE!	#VALUE!	#VALUE!	#VALUE!	0	#VALUE!	#VALUE!	#VALUE!	#VALUE!	#VALUE!	#VALUE!	#VALUE!	#VALUE!	#VALUE!	0
#VALUE!	#VALUE!	#VALUE!	0	#VALUE!	#VALUE!	#VALUE!	#VALUE!	#VALUE!	#VALUE!	#VALUE!	#VALUE!	#VALUE!	0	#VALUE!	#VALUE!	#VALUE!	#VALUE!	#VALUE!	#VALUE!	#VALUE!	#VALUE!	#VALUE!	0	#VALUE!	#VALUE!	#VALUE!	#VALUE!	#VALUE!	#VALUE!	#VALUE!	#VALUE!	#VALUE!	0	#VALUE!	#VALUE!	#VALUE!	#VALUE!	#VALUE!	#VALUE!	#VALUE!	#VALUE!	#VALUE!	0	#VALUE!	#VALUE!	#VALUE!	#VALUE!	#VALUE!	#VALUE!
#VALUE!	#VALUE!	#VALUE!	#VALUE!	#VALUE!	#VALUE!	#VALUE!	0	#VALUE!	#VALUE!	#VALUE!	#VALUE!	#VALUE!	#VALUE!	#VALUE!	#VALUE!	#VALUE!	0	#VALUE!	#VALUE!	#VALUE!	#VALUE!	#VALUE!	#VALUE!	#VALUE!	#VALUE!	#VALUE!	0	#VALUE!	#VALUE!	#VALUE!	#VALUE!	#VALUE!	#VALUE!	#VALUE!	#VALUE!	#VALUE!	0	#VALUE!	#VALUE!	#VALUE!	#VALUE!	#VALUE!	#VALUE!	#VALUE!	#VALUE!	#VALUE!	0	#VALUE!	#VALUE!
#VALUE!	0	#VALUE!	#VALUE!	#VALUE!	#VALUE!	#VALUE!	#VALUE!	#VALUE!	#VALUE!	#VALUE!	AAAAAF/x/Qs=	#VALUE!	#VALUE!	#VALUE!	#VALUE!	#VALUE!	#VALUE!	#VALUE!	#VALUE!	#VALUE!	0	#VALUE!	#VALUE!	#VALUE!	#VALUE!	#VALUE!	#VALUE!	#VALUE!	#VALUE!	#VALUE!	0	#VALUE!	#VALUE!	#VALUE!	#VALUE!	#VALUE!	#VALUE!	#VALUE!	#VALUE!	#VALUE!	0	#VALUE!	#VALUE!	#VALUE!	#VALUE!	#VALUE!	#VALUE!	#VALUE!	#VALUE!
#VALUE!	#VALUE!	#VALUE!	#VALUE!	#VALUE!	0	#VALUE!	#VALUE!	#VALUE!	#VALUE!	#VALUE!	#VALUE!	#VALUE!	#VALUE!	#VALUE!	0	#VALUE!	#VALUE!	#VALUE!	#VALUE!	#VALUE!	#VALUE!	#VALUE!	#VALUE!	#VALUE!	0	#VALUE!	#VALUE!	#VALUE!	#VALUE!	#VALUE!	#VALUE!	#VALUE!	#VALUE!	#VALUE!	0	#VALUE!	#VALUE!	#VALUE!	#VALUE!	#VALUE!	#VALUE!	#VALUE!	#VALUE!	#VALUE!	0	#VALUE!	#VALUE!	#VALUE!	#VALUE!
#VALUE!	#VALUE!	#VALUE!	#VALUE!	#VALUE!	#VALUE!	#VALUE!	#VALUE!	#VALUE!	AAAAAH/fXwk=	#VALUE!	#VALUE!	#VALUE!	#VALUE!	#VALUE!	#VALUE!	#VALUE!	#VALUE!	#VALUE!	0	#VALUE!	#VALUE!	#VALUE!	#VALUE!	#VALUE!	#VALUE!	#VALUE!	#VALUE!	#VALUE!	0	#VALUE!	#VALUE!	#VALUE!	#VALUE!	#VALUE!	#VALUE!	#VALUE!	#VALUE!	#VALUE!	0	#VALUE!	#VALUE!	#VALUE!	#VALUE!	#VALUE!	#VALUE!	#VALUE!	#VALUE!	#VALUE!	0
#VALUE!	#VALUE!	#VALUE!	0	#VALUE!	#VALUE!	#VALUE!	#VALUE!	#VALUE!	#VALUE!	#VALUE!	#VALUE!	#VALUE!	0	#VALUE!	#VALUE!	#VALUE!	#VALUE!	#VALUE!	#VALUE!	#VALUE!	#VALUE!	#VALUE!	0	#VALUE!	#VALUE!	#VALUE!	#VALUE!	#VALUE!	#VALUE!	#VALUE!	#VALUE!	#VALUE!	0	#VALUE!	#VALUE!	#VALUE!	#VALUE!	#VALUE!	#VALUE!	#VALUE!	#VALUE!	#VALUE!	0	#VALUE!	#VALUE!	#VALUE!	#VALUE!	#VALUE!	#VALUE!
#VALUE!	#VALUE!	#VALUE!	#VALUE!	#VALUE!	#VALUE!	#VALUE!	0	#VALUE!	#VALUE!	#VALUE!	#VALUE!	#VALUE!	#VALUE!	#VALUE!	#VALUE!	#VALUE!	0	#VALUE!	#VALUE!	#VALUE!	#VALUE!	#VALUE!	#VALUE!	#VALUE!	#VALUE!	#VALUE!	0	#VALUE!	#VALUE!	#VALUE!	#VALUE!	#VALUE!	#VALUE!	#VALUE!	#VALUE!	#VALUE!	0	#VALUE!	#VALUE!	#VALUE!	#VALUE!	#VALUE!	#VALUE!	#VALUE!	#VALUE!	#VALUE!	0	#VALUE!	#VALUE!
#VALUE!	0	#VALUE!	#VALUE!	#VALUE!	#VALUE!	#VALUE!	#VALUE!	#VALUE!	#VALUE!	#VALUE!	AAAAAH/PSQs=	#VALUE!	#VALUE!	#VALUE!	#VALUE!	#VALUE!	#VALUE!	#VALUE!	#VALUE!	#VALUE!	0	#VALUE!	#VALUE!	#VALUE!	#VALUE!	#VALUE!	#VALUE!	#VALUE!	#VALUE!	#VALUE!	0	#VALUE!	#VALUE!	#VALUE!	#VALUE!	#VALUE!	#VALUE!	#VALUE!	#VALUE!	#VALUE!	0	#VALUE!	#VALUE!	#VALUE!	#VALUE!	#VALUE!	#VALUE!	#VALUE!	#VALUE!
#VALUE!	#VALUE!	#VALUE!	#VALUE!	#VALUE!	0	#VALUE!	#VALUE!	#VALUE!	#VALUE!	#VALUE!	#VALUE!	#VALUE!	#VALUE!	#VALUE!	0	#VALUE!	#VALUE!	#VALUE!	#VALUE!	#VALUE!	#VALUE!	#VALUE!	#VALUE!	#VALUE!	0	#VALUE!	#VALUE!	#VALUE!	#VALUE!	#VALUE!	#VALUE!	#VALUE!	#VALUE!	#VALUE!	0	#VALUE!	#VALUE!	#VALUE!	#VALUE!	#VALUE!	#VALUE!	#VALUE!	#VALUE!	#VALUE!	0	#VALUE!	#VALUE!	#VALUE!	#VALUE!
#VALUE!	#VALUE!	#VALUE!	#VALUE!	#VALUE!	#VALUE!	#VALUE!	#VALUE!	#VALUE!	AAAAAA7X/wk=	#VALUE!	#VALUE!	#VALUE!	#VALUE!	#VALUE!	#VALUE!	#VALUE!	#VALUE!	#VALUE!	0	#VALUE!	#VALUE!	#VALUE!	#VALUE!	#VALUE!	#VALUE!	#VALUE!	#VALUE!	#VALUE!	0	#VALUE!	#VALUE!	#VALUE!	#VALUE!	#VALUE!	#VALUE!	#VALUE!	#VALUE!	#VALUE!	0	#VALUE!	#VALUE!	#VALUE!	#VALUE!	#VALUE!	#VALUE!	#VALUE!	#VALUE!	#VALUE!	0
#VALUE!	#VALUE!	#VALUE!	0	#VALUE!	#VALUE!	#VALUE!	#VALUE!	#VALUE!	#VALUE!	#VALUE!	#VALUE!	#VALUE!	0	#VALUE!	#VALUE!	#VALUE!	#VALUE!	#VALUE!	#VALUE!	#VALUE!	#VALUE!	#VALUE!	0	#VALUE!	#VALUE!	#VALUE!	#VALUE!	#VALUE!	#VALUE!	#VALUE!	#VALUE!	#VALUE!	0	#VALUE!	#VALUE!	#VALUE!	#VALUE!	#VALUE!	#VALUE!	#VALUE!	#VALUE!	#VALUE!	0	#VALUE!	#VALUE!	#VALUE!	#VALUE!	#VALUE!	#VALUE!
#VALUE!	#VALUE!	#VALUE!	#VALUE!	#VALUE!	#VALUE!	#VALUE!	0	#VALUE!	#VALUE!	#VALUE!	#VALUE!	#VALUE!	#VALUE!	#VALUE!	#VALUE!	#VALUE!	0	#VALUE!	#VALUE!	#VALUE!	#VALUE!	#VALUE!	#VALUE!	#VALUE!	#VALUE!	#VALUE!	0	#VALUE!	#VALUE!	#VALUE!	#VALUE!	#VALUE!	#VALUE!	#VALUE!	#VALUE!	#VALUE!	0	#VALUE!	#VALUE!	#VALUE!	#VALUE!	#VALUE!	#VALUE!	#VALUE!	#VALUE!	#VALUE!	0	#VALUE!	#VALUE!
#VALUE!	#VALUE!	#VALUE!	AAAAAF/ubwM=	#VALUE!	#VALUE!	#REF!	#REF!	#VALUE!	#VALUE!	#VALUE!	#VALUE!	#VALUE!	#VALUE!	0	#VALUE!	#VALUE!	#REF!	#REF!	#VALUE!	#VALUE!	#VALUE!	#VALUE!	#VALUE!	#VALUE!	0	#VALUE!	#VALUE!	#REF!	#REF!	#VALUE!	#VALUE!	#VALUE!	#VALUE!	#VALUE!	#VALUE!	0	#VALUE!	#VALUE!	#REF!	#REF!	#VALUE!	#VALUE!	#VALUE!	#VALUE!	#VALUE!	#VALUE!	0	#VALUE!	#VALUE!
AAAAAH8n5wA=	#REF!	#REF!	#REF!	#REF!	#REF!	#REF!	#REF!	#REF!	#VALUE!	#VALUE!	0	#REF!	#REF!	#REF!	#REF!	#REF!	#REF!	#REF!	#REF!	#REF!	#REF!	0	#VALUE!	#VALUE!	#REF!	#REF!	#VALUE!	#VALUE!	#VALUE!	#VALUE!	#VALUE!	#VALUE!	0	#REF!	#REF!	#REF!	#REF!	#REF!	#REF!	#REF!	#REF!	#REF!	#REF!	0	#VALUE!	#VALUE!	#REF!	#REF!	#VALUE!
#REF!	#REF!	#VALUE!	#VALUE!	#VALUE!	#VALUE!	#VALUE!	#VALUE!	AAAAAD///Qg=	#REF!	#REF!	#REF!	#REF!	#REF!	#REF!	#REF!	#REF!	#REF!	#REF!	0	#VALUE!	#VALUE!	#REF!	#REF!	#VALUE!	#VALUE!	#VALUE!	#VALUE!	#VALUE!	#VALUE!	0	#REF!	#REF!	#REF!	#REF!	#REF!	#REF!	#REF!	#REF!	#REF!	#REF!	0	#REF!	#REF!	#REF!	#REF!	#REF!	#REF!	#REF!	#REF!
#REF!	#REF!	#REF!	#VALUE!	#VALUE!	AAAAAGe6/wU=	#REF!	#REF!	#REF!	#REF!	#REF!	#REF!	#REF!	#REF!	#VALUE!	#VALUE!	0	#VALUE!	#VALUE!	#REF!	#REF!	#VALUE!	#VALUE!	#VALUE!	#VALUE!	#VALUE!	#VALUE!	0	#REF!	#REF!	#REF!	#REF!	#REF!	#REF!	#REF!	#REF!	#VALUE!	#VALUE!	0	#REF!	#REF!	#REF!	#REF!	#REF!	#REF!	#REF!	#VALUE!	#VALUE!	#VALUE!	0
#VALUE!	#VALUE!	#REF!	#REF!	#VALUE!	#VALUE!	#VALUE!	0	#REF!	#REF!	#REF!	#REF!	#REF!	#REF!	#REF!	0	#REF!	#REF!	#REF!	#REF!	#REF!	#REF!	#REF!	0	#VALUE!	#VALUE!	#REF!	#REF!	#VALUE!	#VALUE!	#VALUE!	0	#REF!	#REF!	#REF!	#REF!	#REF!	#REF!	#REF!	0	#REF!	#REF!	#REF!	#REF!	#REF!	#REF!	#REF!	0	#REF!	#REF!
#VALUE!	#VALUE!	#REF!	#REF!	#VALUE!	#VALUE!	#VALUE!	0	#REF!	#REF!	#REF!	#REF!	#REF!	#REF!	#REF!	0	#REF!	#REF!	#REF!	#REF!	#REF!	#REF!	#REF!	0	#REF!	#REF!	#REF!	#REF!	#REF!	#REF!	#REF!	0	#VALUE!	#VALUE!	#REF!	#REF!	#VALUE!	#VALUE!	#VALUE!	AAAAAH9zzyc=	AAAAAH9zzyg=	AAAAAH9zzyk=	AAAAAH9zzyo=	AAAAAH9zzys=	AAAAAH9zzyw=	AAAAAH9zzy0=	AAAAAH9zzy4=	AAAAAH9zzy8=	AAAAAH9zzzA=
#VALUE!	#VALUE!	#VALUE!	#VALUE!	#VALUE!	#VALUE!	#VALUE!	#VALUE!	#VALUE!	#REF!	#VALUE!	#VALUE!	#VALUE!	#VALUE!	#VALUE!	#VALUE!	#REF!	#REF!	#VALUE!	#VALUE!	#VALUE!	#VALUE!	#VALUE!	#VALUE!	#REF!	#VALUE!	#VALUE!	#VALUE!	#VALUE!	#VALUE!	#VALUE!	#VALUE!	#VALUE!	#VALUE!	#VALUE!	#VALUE!	#VALUE!	#VALUE!	#VALUE!	#VALUE!	#VALUE!	#VALUE!	#VALUE!	#VALUE!	#VALUE!	#VALUE!	#VALUE!	#VALUE!	#VALUE!	#VALUE!
#VALUE!	#VALUE!	#VALUE!	#VALUE!	#VALUE!	#VALUE!	#VALUE!	#VALUE!	#VALUE!	#VALUE!	#VALUE!	#VALUE!	#VALUE!	#VALUE!	#VALUE!	#VALUE!	#VALUE!	#VALUE!	#VALUE!	#VALUE!	#VALUE!	#VALUE!	#VALUE!	#VALUE!	#VALUE!	#VALUE!	#VALUE!	#VALUE!	#VALUE!	#VALUE!	#VALUE!	#VALUE!	#VALUE!	#VALUE!	#VALUE!	#VALUE!	#VALUE!	#VALUE!	#VALUE!	#VALUE!	#VALUE!	#VALUE!	#VALUE!	#VALUE!	#VALUE!	#VALUE!	#VALUE!	#VALUE!	#VALUE!	#VALUE!
#VALUE!	#VALUE!	#VALUE!	#VALUE!	#VALUE!	#VALUE!	#VALUE!	#VALUE!	#VALUE!	#VALUE!	#VALUE!	#VALUE!	#VALUE!	#VALUE!	#VALUE!	#VALUE!	#VALUE!	#VALUE!	#VALUE!	#VALUE!	#VALUE!	#VALUE!	#VALUE!	#VALUE!	#VALUE!	#VALUE!	#VALUE!	#VALUE!	#VALUE!	#VALUE!	#VALUE!	#VALUE!	#VALUE!	#VALUE!	#VALUE!	#VALUE!	#VALUE!	#VALUE!	#VALUE!	#VALUE!	#VALUE!	#VALUE!	#VALUE!	#VALUE!	#VALUE!	#VALUE!	#VALUE!	#VALUE!	#VALUE!	#VALUE!
#VALUE!	#VALUE!	#VALUE!	#VALUE!	#VALUE!	#VALUE!	#VALUE!	#VALUE!	#VALUE!	#VALUE!	#VALUE!	#VALUE!	#VALUE!	#VALUE!	#VALUE!	#VALUE!	#VALUE!	#VALUE!	#VALUE!	#VALUE!	#VALUE!	#VALUE!	#VALUE!	#VALUE!	#VALUE!	#VALUE!	#VALUE!	#VALUE!	#VALUE!	#VALUE!	#VALUE!	#VALUE!	#VALUE!	#VALUE!	#VALUE!	#VALUE!	#VALUE!	#VALUE!	#VALUE!	#VALUE!	#VALUE!	#VALUE!	#VALUE!	#VALUE!	#VALUE!	#VALUE!	#VALUE!	#VALUE!	#VALUE!	#VALUE!
#VALUE!	#VALUE!	#VALUE!	#VALUE!	#VALUE!	#VALUE!	#VALUE!	#VALUE!	#VALUE!	#VALUE!	#VALUE!	#VALUE!	#VALUE!	#VALUE!	#VALUE!	#VALUE!	#VALUE!	#VALUE!	#VALUE!	#VALUE!	#VALUE!	#VALUE!	#VALUE!	#VALUE!	#VALUE!	#VALUE!	#VALUE!	#VALUE!	#VALUE!	#VALUE!	#VALUE!	#VALUE!	#VALUE!	#VALUE!	#VALUE!	#VALUE!	#VALUE!	#VALUE!	#VALUE!	#VALUE!	#VALUE!	#VALUE!	#VALUE!	#VALUE!	#VALUE!	#VALUE!	#VALUE!	#VALUE!	#VALUE!	#VALUE!
#VALUE!	#VALUE!	#VALUE!	#VALUE!	#VALUE!	#VALUE!	#VALUE!	#VALUE!	#VALUE!	#VALUE!	#VALUE!	#VALUE!	#VALUE!	#VALUE!	#VALUE!	#VALUE!	#VALUE!	#VALUE!	#VALUE!	#VALUE!	#VALUE!	#VALUE!	#VALUE!	#VALUE!	#VALUE!	#VALUE!	#VALUE!	#VALUE!	#VALUE!	#VALUE!	#VALUE!	#VALUE!	#VALUE!	#VALUE!	#VALUE!	#VALUE!	#VALUE!	#VALUE!	#VALUE!	#VALUE!	#VALUE!	#VALUE!	#VALUE!	#VALUE!	#VALUE!	#VALUE!	#VALUE!	#VALUE!	#VALUE!	#VALUE!
#VALUE!	#VALUE!	#VALUE!	#VALUE!	#VALUE!	#VALUE!	#VALUE!	#VALUE!	#VALUE!	#VALUE!	#VALUE!	#VALUE!	#VALUE!	#VALUE!	#VALUE!	#VALUE!	#VALUE!	#VALUE!	#VALUE!	#VALUE!	#VALUE!	#VALUE!	#VALUE!	#VALUE!	#VALUE!	#VALUE!	#VALUE!	#VALUE!	#VALUE!	#VALUE!	#VALUE!	#VALUE!	#VALUE!	#VALUE!	#VALUE!	#VALUE!	#VALUE!	#VALUE!	#VALUE!	#VALUE!	#VALUE!	#VALUE!	#VALUE!	#VALUE!	#VALUE!	#VALUE!	#VALUE!	#VALUE!	#VALUE!	#VALUE!
#VALUE!	#VALUE!	#VALUE!	#VALUE!	#VALUE!	#VALUE!	#VALUE!	0	#VALUE!	#VALUE!	#VALUE!	#VALUE!	#VALUE!	#VALUE!	#VALUE!	0	#VALUE!	#VALUE!	#VALUE!	#VALUE!	#VALUE!	#VALUE!	#VALUE!	0	#VALUE!	#VALUE!	#VALUE!	#VALUE!	#VALUE!	#VALUE!	#VALUE!	0	#VALUE!	#VALUE!	#VALUE!	#VALUE!	#VALUE!	#VALUE!	#VALUE!	0	#VALUE!	#VALUE!	#VALUE!	#VALUE!	#VALUE!	#VALUE!	#VALUE!	0	#VALUE!	#VALUE!
0	#VALUE!	#VALUE!	0	#VALUE!	#VALUE!	0	#VALUE!	#VALUE!	0	#VALUE!	#VALUE!	0	#VALUE!	#VALUE!	0	#VALUE!	#VALUE!	0	#VALUE!	#VALUE!	0	#VALUE!	#VALUE!	0	#VALUE!	#VALUE!	0	#VALUE!	#VALUE!	0	#VALUE!	#VALUE!	0	#VALUE!	#VALUE!	0	#VALUE!	#VALUE!	0	#VALUE!	#VALUE!	0	#VALUE!	#VALUE!	0	#VALUE!	#VALUE!	0	#VALUE!
#VALUE!	#VALUE!	AAAAAHy4FwI=	#VALUE!	#VALUE!	0	#VALUE!	#VALUE!	0	#VALUE!	#VALUE!	0	#VALUE!	#VALUE!	0	#VALUE!	#VALUE!	0	#VALUE!	#VALUE!	0	#VALUE!	#VALUE!	0	#VALUE!	#VALUE!	0	#VALUE!	#VALUE!	0	#VALUE!	#VALUE!	0	#VALUE!	#VALUE!	0	#VALUE!	#VALUE!	0	#VALUE!	#VALUE!	0	#VALUE!	#VALUE!	0	#VALUE!	#VALUE!	0	#VALUE!	#VALUE!
#VALUE!	AAAAAF/trwE=	#VALUE!	#VALUE!	0	#VALUE!	#VALUE!	0	#VALUE!	#VALUE!	0	#VALUE!	#VALUE!	0	#VALUE!	#VALUE!	0	#VALUE!	#VALUE!	0	#VALUE!	#VALUE!	0	#VALUE!	#VALUE!	0	#VALUE!	#VALUE!	0	#VALUE!	#VALUE!	0	#VALUE!	#VALUE!	0	#VALUE!	#VALUE!	0	#VALUE!	#VALUE!	0	#VALUE!	#VALUE!	0	#VALUE!	#VALUE!	0	#VALUE!	#VALUE!	0
0	#VALUE!	#VALUE!	0	#VALUE!	#VALUE!	0	#VALUE!	#VALUE!	0	#VALUE!	#VALUE!	0	#VALUE!	#VALUE!	0	#VALUE!	#VALUE!	0	#VALUE!	#VALUE!	0	#VALUE!	#VALUE!	0	#VALUE!	#VALUE!	0	#VALUE!	#VALUE!	0	#VALUE!	#VALUE!	0	#VALUE!	#VALUE!	0	#VALUE!	#VALUE!	0	#VALUE!	#VALUE!	0	#VALUE!	#VALUE!	0	#VALUE!	#VALUE!	0	#VALUE!
#VALUE!	#VALUE!	AAAAAGz/PwI=	#VALUE!	#VALUE!	0	#VALUE!	#VALUE!	0	#VALUE!	#VALUE!	0	#VALUE!	#VALUE!	0	#VALUE!	#VALUE!	0	#VALUE!	#VALUE!	0	#VALUE!	#VALUE!	0	#VALUE!	#VALUE!	0	#VALUE!	#VALUE!	0	#VALUE!	#VALUE!	0	#VALUE!	#VALUE!	0	#VALUE!	#VALUE!	0	#VALUE!	#VALUE!	0	#VALUE!	#VALUE!	0	#VALUE!	#VALUE!	0	#VALUE!	#VALUE!
#VALUE!	AAAAAH9/9QE=	#VALUE!	#VALUE!	0	#VALUE!	#VALUE!	0	#VALUE!	#VALUE!	0	#VALUE!	#VALUE!	0	#VALUE!	#VALUE!	0	#VALUE!	#VALUE!	0	#VALUE!	#VALUE!	0	#VALUE!	#VALUE!	AAAAAH9/9Rk=	AAAAAH9/9Ro=	#VALUE!	#VALUE!	#VALUE!	#VALUE!	#VALUE!	#VALUE!	#VALUE!	#VALUE!	#VALUE!	#VALUE!	#VALUE!	#REF!	#REF!	#VALUE!	#VALUE!	#VALUE!	#VALUE!	#VALUE!	#REF!	#REF!	#VALUE!	#VALUE!	#VALUE!
#VALUE!	#VALUE!	#VALUE!	#REF!	#REF!	#VALUE!	#VALUE!	#VALUE!	#VALUE!	#VALUE!	#VALUE!	#VALUE!	#VALUE!	#REF!	#REF!	#VALUE!	#VALUE!	#VALUE!	#VALUE!	#VALUE!	#VALUE!	#VALUE!	#VALUE!	#REF!	#REF!	#VALUE!	#VALUE!	#VALUE!	#VALUE!	#VALUE!	#VALUE!	#VALUE!	#VALUE!	#REF!	#REF!	#VALUE!	#VALUE!	#VALUE!	#VALUE!	#VALUE!	#VALUE!	#VALUE!	#VALUE!	#REF!	#REF!	#VALUE!	#VALUE!	#VALUE!	#VALUE!	#VALUE!
#VALUE!	#VALUE!	#VALUE!	#VALUE!	#VALUE!	#VALUE!	#VALUE!	#VALUE!	#VALUE!	#VALUE!	#VALUE!	#VALUE!	#VALUE!	#VALUE!	#VALUE!	#VALUE!	#VALUE!	#VALUE!	0	#VALUE!	#VALUE!	#VALUE!	#VALUE!	#VALUE!	#VALUE!	#VALUE!	#VALUE!	#VALUE!	#VALUE!	#VALUE!	#VALUE!	#VALUE!	#VALUE!	#VALUE!	#VALUE!	#VALUE!	#VALUE!	#VALUE!	#VALUE!	#VALUE!	#VALUE!	0	#VALUE!	#VALUE!	#VALUE!	#VALUE!	#VALUE!	#VALUE!	#VALUE!	#VALUE!
#VALUE!	#VALUE!	#VALUE!	#VALUE!	#VALUE!	#VALUE!	#VALUE!	#VALUE!	#VALUE!	#VALUE!	#VALUE!	#VALUE!	#VALUE!	#VALUE!	#VALUE!	0	#VALUE!	#VALUE!	#VALUE!	#VALUE!	#VALUE!	#VALUE!	#VALUE!	#VALUE!	#VALUE!	#VALUE!	#VALUE!	#VALUE!	#VALUE!	#VALUE!	#VALUE!	#VALUE!	#VALUE!	#VALUE!	#VALUE!	#VALUE!	#VALUE!	#VALUE!	0	#VALUE!	#VALUE!	#VALUE!	#VALUE!	#VALUE!	#VALUE!	#VALUE!	#VALUE!	#VALUE!	#VALUE!	#VALUE!
#VALUE!	#VALUE!	#VALUE!	#VALUE!	#VALUE!	#VALUE!	#VALUE!	#VALUE!	#VALUE!	#VALUE!	#VALUE!	#VALUE!	0	#VALUE!	#VALUE!	#VALUE!	#VALUE!	#VALUE!	#VALUE!	#VALUE!	#VALUE!	#VALUE!	#VALUE!	#VALUE!	#VALUE!	#VALUE!	#VALUE!	#VALUE!	#VALUE!	#VALUE!	#VALUE!	#VALUE!	#VALUE!	#VALUE!	#VALUE!	0	#VALUE!	#VALUE!	#VALUE!	#VALUE!	#VALUE!	#VALUE!	#VALUE!	#VALUE!	#VALUE!	#VALUE!	#VALUE!	#VALUE!	#VALUE!	#VALUE!
#VALUE!	#VALUE!	#VALUE!	#VALUE!	#VALUE!	#VALUE!	#VALUE!	#VALUE!	#VALUE!	0	#VALUE!	#VALUE!	#VALUE!	#VALUE!	#VALUE!	#VALUE!	#VALUE!	#VALUE!	#VALUE!	#VALUE!	#VALUE!	#VALUE!	#VALUE!	#VALUE!	#VALUE!	#VALUE!	#VALUE!	#VALUE!	#VALUE!	#VALUE!	#VALUE!	#VALUE!	0	#VALUE!	#VALUE!	#VALUE!	#VALUE!	#VALUE!	#VALUE!	#VALUE!	#VALUE!	#VALUE!	#VALUE!	#VALUE!	#VALUE!	#VALUE!	#VALUE!	#VALUE!	#VALUE!	#VALUE!
#VALUE!	#VALUE!	#VALUE!	#VALUE!	#VALUE!	#VALUE!	0	#VALUE!	#VALUE!	#VALUE!	#VALUE!	#VALUE!	#VALUE!	#VALUE!	#VALUE!	#VALUE!	#VALUE!	#VALUE!	#VALUE!	#VALUE!	#VALUE!	#VALUE!	#VALUE!	#VALUE!	#VALUE!	#VALUE!	#VALUE!	#VALUE!	#VALUE!	0	#VALUE!	#VALUE!	#VALUE!	#VALUE!	#VALUE!	#VALUE!	#VALUE!	#VALUE!	#VALUE!	#VALUE!	#VALUE!	#VALUE!	#VALUE!	#VALUE!	#VALUE!	#VALUE!	#VALUE!	#VALUE!	#VALUE!	#VALUE!
#VALUE!	#VALUE!	#VALUE!	0	#VALUE!	#VALUE!	#VALUE!	#VALUE!	#VALUE!	#VALUE!	#VALUE!	#VALUE!	#VALUE!	#VALUE!	#VALUE!	#VALUE!	#VALUE!	#VALUE!	#VALUE!	#VALUE!	#VALUE!	#VALUE!	#VALUE!	#VALUE!	#VALUE!	#VALUE!	0	#VALUE!	#VALUE!	#VALUE!	#VALUE!	#VALUE!	#VALUE!	#VALUE!	#VALUE!	#VALUE!	#VALUE!	#VALUE!	#VALUE!	#VALUE!	#VALUE!	#VALUE!	#VALUE!	#VALUE!	#VALUE!	#VALUE!	#VALUE!	#VALUE!	#VALUE!	0
0	#VALUE!	#VALUE!	#VALUE!	#VALUE!	#VALUE!	#VALUE!	#VALUE!	#VALUE!	#VALUE!	#VALUE!	#VALUE!	#VALUE!	#VALUE!	#VALUE!	#VALUE!	#VALUE!	#VALUE!	#VALUE!	#VALUE!	#VALUE!	#VALUE!	#VALUE!	0	#VALUE!	#VALUE!	#VALUE!	#VALUE!	#VALUE!	#VALUE!	#VALUE!	#VALUE!	#VALUE!	#VALUE!	#VALUE!	#VALUE!	#VALUE!	#VALUE!	#VALUE!	#VALUE!	#VALUE!	#VALUE!	#VALUE!	#VALUE!	#VALUE!	#VALUE!	0	#VALUE!	#VALUE!	#VALUE!
#VALUE!	#VALUE!	#VALUE!	#VALUE!	#VALUE!	#VALUE!	#VALUE!	#VALUE!	#VALUE!	#VALUE!	#VALUE!	#VALUE!	#VALUE!	#VALUE!	#VALUE!	#VALUE!	#VALUE!	#VALUE!	#VALUE!	#VALUE!	0	#VALUE!	#VALUE!	#VALUE!	#VALUE!	#VALUE!	#VALUE!	#VALUE!	#VALUE!	#VALUE!	#VALUE!	#VALUE!	#VALUE!	#VALUE!	#VALUE!	#VALUE!	#VALUE!	#VALUE!	#VALUE!	#VALUE!	#VALUE!	#VALUE!	#VALUE!	0	#VALUE!	#VALUE!	#VALUE!	#VALUE!	#VALUE!	#VALUE!
#VALUE!	#VALUE!	#VALUE!	#VALUE!	#VALUE!	#VALUE!	#VALUE!	#VALUE!	#VALUE!	#VALUE!	#VALUE!	#VALUE!	#VALUE!	#VALUE!	#VALUE!	#VALUE!	#VALUE!	0	#VALUE!	#VALUE!	#VALUE!	#VALUE!	#VALUE!	#VALUE!	#VALUE!	#VALUE!	#VALUE!	#VALUE!	#VALUE!	#VALUE!	#VALUE!	#VALUE!	#VALUE!	#VALUE!	#VALUE!	#VALUE!	#VALUE!	#VALUE!	#VALUE!	#VALUE!	0	#VALUE!	#VALUE!	#VALUE!	#VALUE!	#VALUE!	#VALUE!	#VALUE!	#VALUE!	#VALUE!
#VALUE!	#VALUE!	#VALUE!	#VALUE!	#VALUE!	#VALUE!	#VALUE!	#VALUE!	#VALUE!	#VALUE!	#VALUE!	#VALUE!	#VALUE!	#VALUE!	0	#VALUE!	#VALUE!	#VALUE!	#VALUE!	#VALUE!	#VALUE!	#VALUE!	#VALUE!	#VALUE!	#VALUE!	#VALUE!	#VALUE!	#VALUE!	#VALUE!	#VALUE!	#VALUE!	#VALUE!	#VALUE!	#VALUE!	#VALUE!	#VALUE!	#VALUE!	0	#VALUE!	#VALUE!	#VALUE!	#VALUE!	#VALUE!	#VALUE!	#VALUE!	#VALUE!	#VALUE!	#VALUE!	#VALUE!	#VALUE!
#VALUE!	#VALUE!	#VALUE!	#VALUE!	#VALUE!	#VALUE!	#VALUE!	#VALUE!	#VALUE!	#VALUE!	#VALUE!	0	#VALUE!	#VALUE!	#VALUE!	#VALUE!	#VALUE!	#VALUE!	#VALUE!	#VALUE!	#VALUE!	#VALUE!	#VALUE!	#VALUE!	#VALUE!	#VALUE!	#VALUE!	#VALUE!	#VALUE!	#VALUE!	#VALUE!	#VALUE!	#VALUE!	#VALUE!	0	#VALUE!	#VALUE!	#VALUE!	#VALUE!	#VALUE!	#VALUE!	#VALUE!	#VALUE!	#VALUE!	#VALUE!	#VALUE!	#VALUE!	#VALUE!	#VALUE!	#VALUE!
#VALUE!	#VALUE!	#VALUE!	#VALUE!	#VALUE!	#VALUE!	#VALUE!	#VALUE!	0	#VALUE!	#VALUE!	#VALUE!	#VALUE!	#VALUE!	#VALUE!	#VALUE!	#VALUE!	#VALUE!	#VALUE!	#VALUE!	#VALUE!	#VALUE!	#VALUE!	#VALUE!	#VALUE!	#VALUE!	#VALUE!	#VALUE!	#VALUE!	#VALUE!	#VALUE!	0	#VALUE!	#VALUE!	#VALUE!	#VALUE!	#VALUE!	#VALUE!	#VALUE!	#VALUE!	#VALUE!	#VALUE!	#VALUE!	#VALUE!	#VALUE!	#VALUE!	#VALUE!	#VALUE!	#VALUE!	#VALUE!
#VALUE!	#VALUE!	#VALUE!	#VALUE!	#VALUE!	0	0	0	0	0	0	0	0	0	0	0	0	0	0	0	0	0	0	0	0	0	0	0
#REF!	#REF!	#REF!	#REF!	#REF!	#REF!	#REF!	#REF!	#REF!	#REF!	#REF!	#REF!	#REF!	#REF!	#REF!	#REF!	#REF!	#REF!	#REF!	#REF!	#REF!	#REF!	#REF!	#REF!	#REF!	#REF!	#REF!	#REF!	#REF!	#REF!	#REF!	#REF!	#REF!	#REF!	#REF!	#REF!	#REF!	#REF!	#REF!	#REF!	#REF!	#REF!	#REF!	#REF!	#REF!	#REF!	#REF!	#REF!	#REF!	#REF!
#VALUE!	#VALUE!	#VALUE!	#VALUE!
#VALUE!	#VALUE!	AAAAAE8t+wI=
#VALUE!	#VALUE!	#VALUE!	#VALUE!	#VALUE!	#VALUE!	#VALUE!	#VALUE!	#VALUE!	#VALUE!	#VALUE!	#VALUE!	#VALUE!	#VALUE!	#VALUE!	#VALUE!	#VALUE!	#VALUE!	#VALUE!	#VALUE!	#VALUE!	#VALUE!	#VALUE!	#VALUE!	#VALUE!	#VALUE!	#VALUE!	#VALUE!	#VALUE!	#VALUE!	#VALUE!	#VALUE!	#VALUE!	#VALUE!	#VALUE!	#VALUE!	#VALUE!	#VALUE!	#VALUE!	#VALUE!	#VALUE!	#VALUE!	#VALUE!	#VALUE!	#VALUE!	#VALUE!	#VALUE!	#VALUE!	#VALUE!	#VALUE!
#VALUE!	0
[truncated: 206 more columns]
