# Supplementary material for: Temporal system-level organization of the switch from glycolytic to gluconeogenic operation in yeast
Source: Mol Syst Biol. 2013 Apr 2;9:651. doi: 10.1038/msb.2013.11 (PMC3693829; doi:10.1038/msb.2013.11)
Supplement: Supplementary File 1 — Experimental data and regression results for extracellular metabolites and biomass. [file msb201311-s1.zip › Regressions/Carbon dioxide.xlsx]

## Sheet: Overview
		Fit 1: (in mmol/h lbroth)
		Smoothing Spline
		123 degrees of freedom
		GCV score=	0.102227
		Exp 1					Exp 2					Exp 3
		Experimental		Predicted	Residuals		Experimental		Predicted	Residuals		Experimental		Predicted	Residuals			Fit
		t	Rate	Rate	Rate		t	Rate	Rate	Rate		t	Rate	Rate	Rate		t	Rate	Specific Rate
		[h]	[mmol/h lbroth]	[mmol/h lbroth]	[mmol/h lbroth]		[h]	[mmol/h lbroth]	[mmol/h lbroth]	[mmol/h lbroth]		[h]	[mmol/h lbroth]	[mmol/h lbroth]	[mmol/h lbroth]		[h]	[mmol/h lbroth]	[mmol/h gDW]
		-21.9691	-0.830503	-0.146569	-0.683934		-18.8961	-0.110575	-0.223209	0.112633		-19.4502	0	-0.283355	0.283355		-8	1.19269	15.1851
		-21.9525	-0.055972	-0.141085	0.0851125		-18.8905	-0.110929	-0.218106	0.107177		-19.4335	-0.750228	-0.29519	-0.455037		-7.98	1.20422	15.2385
		-21.9358	-0.0553812	-0.135655	0.0802733		-18.8849	-0.110464	-0.21305	0.102587		-19.4168	-0.750365	-0.306893	-0.443472		-7.96	1.21572	15.2902
		-21.9191	-0.0556974	-0.130327	0.0746292		-18.8794	-0.109703	-0.208049	0.0983455		-19.4002	-0.750396	-0.318294	-0.432102		-7.94	1.22702	15.3383
		-21.9025	-0.0545576	-0.125146	0.0705882		-18.8738	-0.110817	-0.203099	0.0922822		-19.3835	-0.750353	-0.329268	-0.421085		-7.92	1.23798	15.3809
		-21.8858	-0.0521364	-0.120143	0.0680066		-18.8683	-0.109734	-0.198223	0.0884887		-19.3668	-0.750359	-0.339698	-0.410661		-7.9	1.24849	15.4169
		-21.8691	-0.0519783	-0.115355	0.0633769		-18.8627	-0.110066	-0.193417	0.0833518		-19.3501	-0.750328	-0.349459	-0.400868		-7.88	1.25848	15.4456
		-21.8524	-0.0524443	-0.110806	0.0583619		-18.8572	-0.109306	-0.188687	0.0793808		-19.3335	-0.750409	-0.358464	-0.391945		-7.86	1.26792	15.4665
		-21.8358	-0.0528103	-0.106513	0.0537028		-18.8516	-0.109053	-0.184035	0.0749827		-19.3168	-0.750284	-0.366631	-0.383653		-7.84	1.2768	15.48
		-21.8191	-0.0529435	-0.102493	0.0495498		-18.846	-0.109495	-0.179467	0.069972		-19.3001	-0.750278	-0.373896	-0.376381		-7.82	1.28516	15.4863
		-21.8024	-0.0528935	-0.0987561	0.0458626		-18.8405	-0.109718	-0.174983	0.0652654		-19.2835	-0.750409	-0.380203	-0.370206		-7.8	1.29302	15.486
		-21.7858	-0.0527188	-0.0953074	0.0425886		-18.8349	-0.10997	-0.170588	0.0606189		-19.2668	-0.750234	-0.385512	-0.364722		-7.78	1.30044	15.48
		-21.7691	-0.0526855	-0.0921518	0.0394663		-18.8294	-0.110379	-0.166281	0.0559019		-19.2501	-0.750427	-0.389781	-0.360647		-7.76	1.30751	15.4693
		-21.7524	-0.0528935	-0.0892877	0.0363942		-18.8238	-0.109198	-0.162049	0.0528506		-19.2335	-0.75039	-0.392975	-0.357415		-7.74	1.31435	15.4554
		-21.7358	-0.0527355	-0.0867108	0.0339753		-18.8182	-0.109795	-0.157912	0.0481161		-19.2168	-0.750246	-0.395073	-0.355174		-7.72	1.3211	15.4401
		-21.7191	-0.0535342	-0.0844154	0.0308812		-18.8127	-0.107864	-0.153885	0.0460213		-19.2001	-0.750278	-0.396052	-0.354226		-7.7	1.32788	15.4247
		-21.7024	-0.0532513	-0.0823914	0.0291401		-18.8015	-0.107313	-0.146127	0.0388136		-19.1834	-0.750396	-0.395895	-0.354502		-7.68	1.3348	15.4106
		-21.6858	-0.0533844	-0.0806262	0.0272418		-18.796	-0.107757	-0.142383	0.0346257		-19.1668	-0.750384	-0.394582	-0.355802		-7.66	1.34201	15.3993
		-21.6691	-0.0535675	-0.0791062	0.0255388		-18.7904	-0.107488	-0.138744	0.031256		-19.1501	-0.750309	-0.392097	-0.358212		-7.64	1.34961	15.3921
		-21.6524	-0.24757	-0.0778144	-0.169756		-18.7848	-0.109566	-0.135194	0.0256279		-19.1334	-0.750409	-0.388423	-0.361986		-7.62	1.35771	15.3901
		-21.6357	-0.0533345	-0.0767337	0.0233992		-18.7793	-0.110139	-0.131747	0.0216076		-19.1168	-0.750371	-0.383549	-0.366822		-7.6	1.36639	15.3941
		-21.6191	-0.0532929	-0.0758583	0.0225653		-18.7737	-0.10921	-0.128395	0.0191848		-19.1001	-0.750646	-0.377475	-0.373171		-7.58	1.37573	15.4049
		-21.6024	-0.0533096	-0.0751797	0.0218702		-18.7682	-0.109475	-0.125137	0.0156616		-19.0834	-0.750446	-0.370207	-0.380239		-7.56	1.38577	15.4227
		-21.5857	-0.0539752	-0.0746906	0.0207155		-18.7626	-0.10826	-0.121957	0.013697		-19.0668	-0.750708	-0.361757	-0.388951		-7.54	1.39653	15.4477
		-21.569	-0.0535092	-0.07438	0.0208708		-18.757	-0.108198	-0.118885	0.0106873		-19.0501	-0.750459	-0.352154	-0.398305		-7.52	1.40798	15.4794
		-21.5524	-0.053842	-0.0742355	0.0203935		-18.7515	-0.10739	-0.115898	0.0085079		-19.0334	-0.750571	-0.341436	-0.409135		-7.5	1.42011	15.5176
		-21.5357	-0.0537672	-0.0742433	0.0204761		-18.7459	-0.107667	-0.113008	0.00534112		-19.0168	-0.750353	-0.329664	-0.420689		-7.48	1.43283	15.5611
		-21.519	-0.0533928	-0.0743877	0.0209949		-18.7404	-0.107872	-0.110201	0.00232971		-19.0001	-0.750546	-0.316906	-0.43364		-7.46	1.44602	15.6087
		-21.5024	-0.247502	-0.0746516	-0.17285		-18.7348	-0.109701	-0.107489	-0.00221117		-18.9834	-0.750546	-0.303243	-0.447303		-7.44	1.45951	15.6582
		-21.4857	-0.0531681	-0.0750194	0.0218513		-18.7292	-0.108487	-0.104864	-0.00362327		-18.9668	-0.750371	-0.288781	-0.46159		-7.42	1.47314	15.7081
		-21.469	-0.0533844	-0.075483	0.0220986		-18.7237	-0.107511	-0.102324	-0.00518674		-18.9501	-0.528103	-0.273684	-0.254419		-7.4	1.48678	15.7568
		-21.4523	-0.0531015	-0.0760357	0.0229341		-18.7181	-0.106306	-0.0998619	-0.0064441		-18.9334	-0.305685	-0.258169	-0.0475159		-7.38	1.50026	15.8028
		-21.4356	-0.24762	-0.0766692	-0.170951		-18.7125	-0.107988	-0.0974816	-0.0105061		-18.9168	-0.0832047	-0.242512	0.159307		-7.36	1.51345	15.8446
		-21.419	-0.0537089	-0.0773752	0.0236663		-18.707	-0.107819	-0.0951832	-0.012636		-18.9001	-0.0833482	-0.226942	0.143594		-7.34	1.52627	15.8814
		-21.4023	-0.0541582	-0.0781553	0.0239971		-18.7014	-0.109171	-0.0929644	-0.016207		-18.8834	-0.0833482	-0.211677	0.128329		-7.32	1.53865	15.9125
		-21.3856	-0.0534344	-0.0790116	0.0255772		-18.6959	-0.107639	-0.090823	-0.0168159		-18.8667	-0.0838599	-0.196902	0.113042		-7.3	1.55053	15.9377
		-21.3689	-0.0533262	-0.0799431	0.0266169		-18.6903	-0.107035	-0.0887503	-0.0182845		-18.8501	-0.0782002	-0.182774	0.104574		-7.28	1.56193	15.957
		-21.3523	-0.0523943	-0.0809473	0.0285529		-18.6847	-0.107532	-0.0867538	-0.0207778		-18.8334	-0.0775575	-0.169399	0.0918416		-7.26	1.57288	15.9709
		-21.3356	-0.0527687	-0.0820205	0.0292518		-18.6792	-0.106962	-0.0848263	-0.0221361		-18.8167	-0.0819692	-0.15684	0.0748709		-7.24	1.58342	15.9799
		-21.3189	-0.0539086	-0.0831549	0.0292463		-18.6736	-0.10758	-0.0829627	-0.0246169		-18.8001	-0.0819442	-0.145125	0.063181		-7.22	1.59361	15.9847
		-21.3023	-0.247408	-0.0843422	-0.163066		-18.6681	-0.106494	-0.0811652	-0.0253286		-18.7834	-0.0830425	-0.13428	0.0512372		-7.2	1.60354	15.9863
		-21.2856	-0.0531931	-0.0855736	0.0323805		-18.6625	-0.106647	-0.0794313	-0.0272154		-18.7667	-0.0821127	-0.124297	0.0421845		-7.18	1.61329	15.9854
		-21.2689	-0.0526356	-0.0868476	0.034212		-18.6569	-0.106094	-0.0777559	-0.0283379		-18.7501	-0.0252722	-0.115151	0.0898788		-7.16	1.62294	15.983
		-21.2522	-0.0528187	-0.0881622	0.0353435		-18.6514	-0.107035	-0.0761394	-0.0308961		-18.7334	-0.0195813	-0.106809	0.0872274		-7.14	1.63258	15.98
		-21.2356	-0.247396	-0.089515	-0.157881		-18.6458	-0.106597	-0.0745744	-0.0320223		-18.7167	-0.0217465	-0.0992514	0.0775048		-7.12	1.64232	15.9773
		-21.2189	-0.0528935	-0.0909021	0.0380085		-18.6403	-0.104919	-0.0730661	-0.0318533		-18.7	-0.0205173	-0.0924221	0.0719048		-7.1	1.65224	15.9758
		-21.2022	-0.053035	-0.0923259	0.0392909		-18.6347	-0.107369	-0.0716062	-0.035763		-18.6834	-0.0214657	-0.0862701	0.0648043		-7.08	1.66245	15.9765
		-21.1856	-0.0527188	-0.0937903	0.0410714		-18.6291	-0.106229	-0.0701971	-0.0360322		-18.6667	-0.0221397	-0.0807342	0.0585946		-7.06	1.67301	15.98
		-21.1689	-0.0533761	-0.0952951	0.041919		-18.6236	-0.106414	-0.068831	-0.037583		-18.65	-0.0249976	-0.0757526	0.050755		-7.04	1.68395	15.9864
		-21.1522	-0.0527022	-0.0968371	0.0441349		-18.618	-0.107523	-0.0675122	-0.0400112		-18.6334	-0.0263205	-0.0712584	0.044938		-7.02	1.69519	15.995
		-21.1356	-0.246871	-0.0984094	-0.148462		-18.6125	-0.106551	-0.0662335	-0.0403177		-18.6167	-0.0264703	-0.0671982	0.040728		-7	1.70668	16.0053
		-21.1189	-0.0527022	-0.100004	0.0473019		-18.6069	-0.105269	-0.0649968	-0.0402721		-18.6	-0.0261895	-0.0635125	0.037323		-6.98	1.71834	16.0164
		-21.1022	-0.0527521	-0.10162	0.0488683		-18.6013	-0.105496	-0.0637963	-0.0416997		-18.5833	-0.0264203	-0.0601509	0.0337305		-6.96	1.73007	16.0274
		-21.0856	-0.246884	-0.103256	-0.143628		-18.5958	-0.106049	-0.062633	-0.0434159		-18.5667	-0.0277557	-0.0570665	0.0293108		-6.94	1.74174	16.0371
		-21.0689	-0.0520865	-0.104907	0.0528209		-18.5902	-0.105598	-0.0615041	-0.0440936		-18.55	-0.0271754	-0.0542222	0.0270468		-6.92	1.75324	16.0446
		-21.0522	-0.0533428	-0.106578	0.0532352		-18.5847	-0.105814	-0.060408	-0.0454056		-18.5333	-0.0268696	-0.0515868	0.0247172		-6.9	1.76451	16.0494
		-21.0356	-0.0528935	-0.108268	0.0553745		-18.5791	-0.106341	-0.0593439	-0.046997		-18.5167	-0.0283236	-0.0491235	0.0207999		-6.88	1.77553	16.0512
		-21.0189	-0.0531099	-0.109975	0.0568651		-18.5735	-0.104689	-0.0583062	-0.046383		-18.5	-0.0266075	-0.0467985	0.0201909		-6.86	1.78631	16.0501
		-21.0022	-0.0527438	-0.111692	0.0589483		-18.568	-0.106065	-0.0572984	-0.0487667		-18.4833	-0.218738	-0.0445879	-0.174151		-6.84	1.79688	16.0466
		-20.9855	-0.0532014	-0.113406	0.0602043		-18.5624	-0.104194	-0.056319	-0.0478753		-18.4667	-0.72606	-0.0424714	-0.683589		-6.82	1.80728	16.0411
		-20.9689	-0.0529684	-0.115099	0.0621303		-18.5569	-0.0993951	-0.0553654	-0.0440297		-18.45	-0.114405	-0.040456	-0.073949		-6.8	1.81758	16.0342
		-20.9522	-0.247708	-0.11675	-0.130958		-18.5513	0.0300577	-0.054435	0.0844927		-18.4333	-0.0312564	-0.0386049	0.00734856		-6.78	1.82785	16.0266
		-20.9355	-0.0535092	-0.118334	0.0648252		-18.5457	0.0276478	-0.0535289	0.0811767		-18.4167	-0.0278867	-0.0370107	0.00912397		-6.76	1.83818	16.0189
		-20.9189	-0.247052	-0.119836	-0.127217		-18.5402	-0.0567831	-0.052646	-0.00413715		-18.4	-0.0267199	-0.03578	0.00906009		-6.74	1.84866	16.0119
		-20.9022	-0.0533179	-0.12123	0.0679126		-18.5346	-0.0882704	-0.0517833	-0.0364871		-18.3833	-0.0283173	-0.0349921	0.00667483		-6.72	1.85935	16.0064
		-20.8855	-0.247202	-0.122507	-0.124695		-18.529	-0.0982969	-0.0509387	-0.0473582		-18.3667	-0.02584	-0.0346686	0.00882862		-6.7	1.87033	16.0027
		-20.8689	-0.0524526	-0.123651	0.0711985		-18.5235	-0.103741	-0.0501141	-0.0536272		-18.35	-0.027113	-0.034768	0.00765504		-6.68	1.88163	16.0013
		-20.8522	-0.24772	-0.124654	-0.123067		-18.5179	-0.103666	-0.0493037	-0.0543621		-18.3333	-0.0276184	-0.0352044	0.00758599		-6.66	1.89329	16.0023
		-20.8355	-0.247402	-0.125505	-0.121897		-18.5124	-0.104056	-0.0485113	-0.0555445		-18.3167	-0.0294031	-0.0358612	0.00645816		-6.64	1.9053	16.0057
		-20.8189	-0.247502	-0.126202	-0.1213		-18.5068	-0.103768	-0.0477334	-0.0560341		-18.3	-0.0347337	-0.036603	0.00186929		-6.62	1.91765	16.0112
		-20.8022	-0.0517204	-0.126753	0.0750323		-18.5012	-0.105075	-0.0469686	-0.0581068		-18.2833	-0.0354999	-0.0373121	0.00181219		-6.6	1.93029	16.0185
		-20.7855	-0.052178	-0.127172	0.0749937		-18.4957	0.144533	-0.0462167	0.190749		-18.2667	-0.0356245	-0.0378901	0.00226562		-6.58	1.94319	16.0272
		-20.7688	-0.24709	-0.127471	-0.119619		-18.4901	-0.103859	-0.0454776	-0.0583817		-18.25	-0.0368205	-0.0382593	0.00143889		-6.56	1.95636	16.0375
		-20.7522	-0.0523028	-0.127657	0.075354		-18.4846	-0.105044	-0.0447485	-0.0602957		-18.2333	-0.0365339	-0.0383699	0.00183601		-6.54	1.96979	16.0492
		-20.7355	-0.246591	-0.127743	-0.118848		-18.479	-0.104777	-0.0440304	-0.0607462		-18.2166	-0.0242127	-0.0381905	0.0139778		-6.52	1.98342	16.0617
		-20.7188	-0.0519118	-0.127741	0.0758287		-18.4735	-0.104899	-0.0433227	-0.0615768		-18.2	-0.0196467	-0.0377073	0.0180605		-6.5	1.99719	16.0746
		-20.7022	-0.0527438	-0.127665	0.0749213		-18.4679	-0.105533	-0.0426227	-0.0629101		-18.1833	-0.0207617	-0.036922	0.0161603		-6.48	2.01106	16.0876
		-20.6855	-0.0528603	-0.127529	0.0746688		-18.4623	-0.104068	-0.0419346	-0.0621331		-18.1666	-0.0187995	-0.0358529	0.0170533		-6.46	2.02505	16.1007
		-20.6688	-0.246871	-0.127339	-0.119533		-18.4568	-0.106369	-0.0412589	-0.0651101		-18.15	-0.0197526	-0.0345396	0.014787		-6.44	2.03916	16.1141
		-20.6521	-0.246584	-0.127097	-0.119488		-18.4512	-0.104418	-0.0405978	-0.0638199		-18.1333	-0.0212725	-0.0330527	0.0117802		-6.42	2.05343	16.1279
		-20.6355	-0.0520782	-0.126813	0.0747347		-18.4457	-0.102825	-0.0399542	-0.0628705		-18.1166	-0.020824	-0.0314646	0.0106406		-6.4	2.06789	16.1424
		-20.6188	-0.0523777	-0.126504	0.0741267		-18.4401	-0.102238	-0.0393311	-0.062907		-18.0999	-0.0199519	-0.0298303	0.00987841		-6.38	2.08258	16.158
		-20.6021	-0.0510548	-0.126185	0.07513		-18.4345	-0.105091	-0.038732	-0.0663591		-18.0833	-0.0200703	-0.0281821	0.00811186		-6.36	2.09755	16.175
		-20.5855	-0.0522113	-0.125861	0.07365		-18.429	-0.104471	-0.0381605	-0.0663109		-18.0666	-0.0189553	-0.0265663	0.00761098		-6.34	2.11284	16.1935
		-20.5688	-0.0511547	-0.125535	0.0743808		-18.4234	-0.103137	-0.0376206	-0.0655167		-18.0499	-0.0205686	-0.0250391	0.00447046		-6.32	2.12847	16.2139
		-20.5521	-0.246797	-0.125203	-0.121594		-18.4179	0.14527	-0.0371162	0.182387		-18.0333	-0.0191235	-0.023637	0.00451357		-6.3	2.14447	16.2362
		-20.5355	-0.0519617	-0.124854	0.0728927		-18.4123	0.144278	-0.0366516	0.180929		-18.0166	-0.0201949	-0.0223953	0.00220038		-6.28	2.16085	16.2605
		-20.5188	-0.246971	-0.124488	-0.122484		-18.4068	0.144279	-0.0362303	0.180509		-17.9999	-0.0207804	-0.0213328	0.000552415		-6.26	2.17761	16.2867
		-20.5021	-0.0531681	-0.124098	0.0709303		-18.4012	0.145152	-0.0358557	0.181008		-17.9833	-0.0209299	-0.020469	-0.000460902		-6.24	2.19474	16.3148
		-20.4855	-0.24621	-0.123687	-0.122523		-18.3957	0.395139	-0.0355302	0.430669		-17.9666	-0.0203008	-0.0198393	-0.000461421		-6.22	2.21217	16.3441
		-20.4688	-0.246516	-0.123253	-0.123263		-18.3901	0.143657	-0.035256	0.178913		-17.9499	-0.0205935	-0.0194883	-0.00110527		-6.2	2.22983	16.3741
		-20.4521	-0.05197	-0.122805	0.070835		-18.3845	0.39252	-0.0350339	0.427554		-17.9333	-0.0205686	-0.0194456	-0.00112304		-6.18	2.24765	16.4044
		-20.4354	-0.0525108	-0.122357	0.0698465		-18.379	0.145211	-0.0348641	0.180075		-17.9166	-0.0218518	-0.0197407	-0.00211116		-6.16	2.2656	16.4346
		-20.4188	-0.0524443	-0.121922	0.0694775		-18.3734	0.145136	-0.0347457	0.179881		-17.8999	-0.0198398	-0.020405	0.000565178		-6.14	2.28363	16.4644
		-20.4021	-0.246591	-0.121504	-0.125086		-18.3679	0.144997	-0.0346772	0.179674		-17.8833	-0.0222318	-0.0214607	-0.000771074		-6.12	2.3017	16.4935
		-20.3854	-0.0523028	-0.121108	0.0688051		-18.3623	0.146463	-0.0346565	0.181119		-17.8666	-0.0297753	-0.0228957	-0.00687955		-6.1	2.31977	16.5217
		-20.3688	-0.0522529	-0.12074	0.0684876		-18.3568	0.14624	-0.0346812	0.180921		-17.8499	-0.0365526	-0.0246602	-0.0118924		-6.08	2.33785	16.5489
		-20.3521	-0.0517038	-0.120407	0.0687032		-18.3512	0.1456	-0.034748	0.180348		-17.8333	-0.0363221	-0.0266718	-0.0096503		-6.06	2.35595	16.5754
		-20.3354	-0.0518951	-0.120107	0.0682116		-18.3457	-0.104543	-0.0348534	-0.0696897		-17.8166	-0.037786	-0.0288473	-0.00893867		-6.04	2.37408	16.6011
		-20.3188	-0.246379	-0.119833	-0.126545		-18.3401	0.143614	-0.0349934	0.178608		-17.7999	-0.0373126	-0.0311248	-0.0061878		-6.02	2.39228	16.6264
		-20.3021	-0.0516788	-0.119578	0.0678994		-18.3345	0.145598	-0.0351636	0.180762		-17.7832	-0.0371008	-0.033459	-0.00364177		-6	2.41061	16.6516
		-20.2854	-0.246559	-0.119337	-0.127223		-18.329	0.14549	-0.0353596	0.18085		-17.7665	-0.03844	-0.0358037	-0.00263637		-5.98	2.42911	16.6771
		-20.2688	-0.0522612	-0.119105	0.0668435		-18.3234	-0.103897	-0.0355767	-0.0683206		-17.7499	-0.0398914	-0.0381311	-0.00176033		-5.96	2.44783	16.7032
		-20.2521	-0.246691	-0.118883	-0.127808		-18.3179	-0.103836	-0.0358091	-0.0680265		-17.7332	-0.0394554	-0.0404254	0.000969995		-5.94	2.46678	16.7299
		-20.2354	-0.0516788	-0.118672	0.0669928		-18.3123	-0.103695	-0.0360516	-0.0676429		-17.7165	-0.0396734	-0.0426723	0.00299889		-5.92	2.48592	16.757
		-20.2187	-0.0515707	-0.118477	0.0669061		-18.3068	-0.104289	-0.0362996	-0.0679896		-17.6998	-0.040153	-0.0448565	0.00470341		-5.9	2.50521	16.784
		-20.2021	-0.0525441	-0.118301	0.065757		-18.3012	-0.103469	-0.0365489	-0.0669197		-17.6832	-0.0408071	-0.0469738	0.00616666		-5.88	2.52453	16.8104
		-20.1854	-0.24684	-0.118142	-0.128698		-18.2956	-0.103843	-0.0367953	-0.0670478		-17.6665	-0.0409317	-0.0490072	0.0080755		-5.86	2.54381	16.8355
		-20.1687	-0.0517121	-0.117995	0.0662826		-18.2901	-0.103009	-0.0370348	-0.0659739		-17.6498	-0.0416854	-0.0509288	0.00924343		-5.84	2.563	16.8591
		-20.1521	-0.0515873	-0.117858	0.0662711		-18.2845	-0.104461	-0.0372641	-0.0671967		-17.6332	-0.041349	-0.0527173	0.0113682		-5.82	2.58209	16.8811
		-20.1354	-0.05197	-0.117731	0.0657605		-18.279	-0.104203	-0.0374793	-0.0667238		-17.6165	-0.0424578	-0.0543645	0.0119067		-5.8	2.60107	16.9015
		-20.1187	-0.246148	-0.117603	-0.128545		-18.2734	-0.104171	-0.0376773	-0.066494		-17.5998	-0.0412992	-0.0558708	0.0145716		-5.78	2.61997	16.9205
		-20.1021	-0.0518951	-0.117464	0.0655689		-18.2679	-0.104972	-0.0378548	-0.0671171		-17.5831	-0.0421215	-0.0572506	0.0151292		-5.76	2.6388	16.9383
		-20.0854	-0.246447	-0.117309	-0.129138		-18.2623	-0.104347	-0.0380097	-0.0663376		-17.5665	-0.0419221	-0.058519	0.0165968		-5.74	2.65759	16.9549
		-20.0687	-0.245711	-0.117131	-0.12858		-18.2567	-0.10545	-0.0381391	-0.0673114		-17.5498	-0.0409753	-0.0596896	0.0187143		-5.72	2.67635	16.9705
		-20.052	-0.245723	-0.116933	-0.128791		-18.2512	-0.103695	-0.0382414	-0.0654537		-17.5331	-0.0412307	-0.0607704	0.0195397		-5.7	2.69508	16.9851
		-20.0354	-0.0514542	-0.116727	0.0652724		-18.2456	-0.103356	-0.0383151	-0.0650412		-17.5165	-0.0417975	-0.0617555	0.0199579		-5.68	2.71379	16.9987
		-20.0187	-0.246048	-0.116533	-0.129515		-18.24	-0.104622	-0.0383588	-0.0662636		-17.4998	-0.0425201	-0.0626419	0.0201218		-5.66	2.73249	17.0116
		-20.002	-0.246198	-0.116372	-0.129826		-18.2345	-0.103434	-0.0383713	-0.0650624		-17.4831	-0.0429686	-0.063437	0.0204684		-5.64	2.75117	17.0234
		-19.9854	-0.0508718	-0.116272	0.0653999		-18.2289	-0.10266	-0.0383517	-0.0643082		-17.4665	-0.0431057	-0.0641452	0.0210395		-5.62	2.76974	17.0339
		-19.9687	-0.0506139	-0.116269	0.0656549		-18.2234	-0.102483	-0.0382992	-0.0641841		-17.4498	-0.0422896	-0.0647616	0.0224719		-5.6	2.78814	17.0425
		-19.952	-0.0507969	-0.116397	0.0655998		-18.2178	-0.104121	-0.0382133	-0.0659074		-17.4331	-0.0445508	-0.0652873	0.0207365		-5.58	2.80634	17.0491
		-19.9353	-0.0517371	-0.116684	0.0649466		-18.2123	-0.103417	-0.0380934	-0.0653235		-17.4165	-0.0433361	-0.0657301	0.022394		-5.56	2.82433	17.0539
		-19.9187	-0.24563	-0.117152	-0.128478		-18.2067	-0.104099	-0.0379394	-0.0661595		-17.3998	-0.0418349	-0.0661042	0.0242692		-5.54	2.84217	17.0569
		-19.902	-0.0508302	-0.117822	0.0669923		-18.2011	-0.104724	-0.0377515	-0.066972		-17.3831	-0.0408632	-0.0664283	0.0255652		-5.52	2.85989	17.0586
		-19.8853	-0.0504891	-0.11872	0.0682305		-18.1956	-0.10481	-0.0375299	-0.0672803		-17.3665	-0.0407199	-0.0667154	0.0259955		-5.5	2.87751	17.0591
		-19.8687	-0.0514875	-0.119866	0.0683787		-18.19	-0.104131	-0.037275	-0.0668564		-17.3498	-0.0434794	-0.0669732	0.0234938		-5.48	2.89506	17.0586
		-19.852	-0.245648	-0.121279	-0.124369		-18.1845	-0.104196	-0.0369873	-0.0672089		-17.3331	-0.0423831	-0.067202	0.024819		-5.46	2.91254	17.0569
		-19.8353	-0.050747	-0.122973	0.0722256		-18.1789	-0.103273	-0.0366677	-0.066605		-17.3165	-0.0428129	-0.0674048	0.0245919		-5.44	2.92995	17.0543
		-19.8187	-0.245087	-0.124965	-0.120122		-18.1734	-0.10328	-0.036317	-0.0669625		-17.2998	-0.0426447	-0.0675901	0.0249454		-5.42	2.9473	17.0507
		-19.802	-0.0486004	-0.127277	0.0786762		-18.1678	-0.403036	-0.035937	-0.367099		-17.2831	-0.0433548	-0.067772	0.0244172		-5.4	2.96458	17.0461
		-19.7853	-0.244475	-0.129928	-0.114548		-18.1622	-0.140008	-0.0355267	-0.104481		-17.2665	-0.0439217	-0.0679655	0.0240438		-5.38	2.98181	17.0407
		-19.7686	-0.049241	-0.13294	0.0836991		-18.1567	-0.0490954	-0.0350929	-0.0140025		-17.2498	-0.0432552	-0.0681695	0.0249143		-5.36	2.99905	17.0347
		-19.752	-0.245099	-0.13634	-0.108759		-18.1511	-0.0168593	-0.0346363	0.017777		-17.2331	-0.0428316	-0.0683745	0.0255429		-5.34	3.01633	17.0284
		-19.7353	-0.0502228	-0.140151	0.0899285		-18.1456	-0.00342703	-0.03416	0.0307329		-17.2164	-0.0437099	-0.068575	0.0248651		-5.32	3.03367	17.0219
		-19.7186	-0.0502228	-0.144402	0.0941791		-18.14	0.00162678	-0.0336666	0.0352933		-17.1998	-0.0431555	-0.0687709	0.0256155		-5.3	3.05107	17.0152
		-19.702	-0.245024	-0.149115	-0.0959097		-18.1344	0.00364855	-0.0331585	0.0368071		-17.1831	-0.0426883	-0.0689633	0.026275		-5.28	3.06855	17.0083
		-19.6853	-0.245929	-0.154308	-0.0916215		-18.1289	0.00448576	-0.032639	0.0371247		-17.1664	-0.0435105	-0.0691446	0.025634		-5.26	3.08615	17.0016
		-19.6686	-0.0503227	-0.160004	0.109681		-18.1233	0.372101	-0.0321104	0.404212		-17.1498	-0.0436414	-0.0693094	0.025668		-5.24	3.10394	16.9954
		-19.652	-0.0510631	-0.166232	0.115168		-18.1178	0.0629221	-0.0315756	0.0944977		-17.1331	-0.0436476	-0.069457	0.0258094		-5.22	3.12203	16.9902
		-19.6353	-0.0461626	-0.173012	0.126849		-18.1122	-0.0408754	-0.0310355	-0.00983993		-17.1164	-0.0431493	-0.0695944	0.0264452		-5.2	3.14048	16.9864
		-19.6186	-0.239901	-0.180359	-0.0595421		-18.1066	-0.0865026	-0.0304911	-0.0560115		-17.0998	-0.0438158	-0.0697316	0.0259158		-5.18	3.15936	16.9844
		-19.602	-0.049241	-0.188281	0.13904		-18.1011	-0.104665	-0.0299435	-0.0747213		-17.0831	-0.0430621	-0.0698602	0.0267981		-5.16	3.17871	16.9842
		-19.5853	-0.0513627	-0.19677	0.145407		-18.0955	-0.108006	-0.029394	-0.0786124		-17.0664	-0.0440525	-0.069973	0.0259205		-5.14	3.19857	16.9862
		-19.5686	-0.04885	-0.205831	0.156981		-18.09	-0.108262	-0.0288439	-0.0794183		-17.0497	-0.0429126	-0.0700668	0.0271543		-5.12	3.21892	16.99
		-19.552	-0.0483009	-0.215442	0.167141		-18.0844	-0.105032	-0.028295	-0.0767368		-17.0331	-0.0435292	-0.070143	0.0266138		-5.1	3.23977	16.9958
		-19.5353	-0.0504225	-0.225576	0.175154		-18.0789	-0.104317	-0.0277493	-0.076568		-17.0164	-0.0423893	-0.0702064	0.0278171		-5.08	3.26113	17.0036
		-19.5186	-0.0494158	-0.236192	0.186776		-18.0733	0.144256	-0.0272072	0.171464		-16.9997	-0.0448124	-0.0702539	0.0254414		-5.06	3.28297	17.0131
		-19.502	-0.0502727	-0.24723	0.196958		-18.0677	0.145927	-0.0266745	0.172601		-16.9831	-0.0438095	-0.07028	0.0264704		-5.04	3.30525	17.0241
		-19.4853	-0.0497486	-0.25862	0.208872		-18.0622	0.144872	-0.0261511	0.171023		-16.9664	-0.0424018	-0.0702837	0.027882		-5.02	3.32788	17.0362
		-19.4686	-0.0490247	-0.270273	0.221248		-18.0566	-0.105509	-0.0256393	-0.0798692		-16.9497	-0.044339	-0.0702681	0.0259291		-5	3.35081	17.049
		-19.452	-0.0490746	-0.282083	0.233008		-18.0511	-0.1041	-0.0251397	-0.0789604		-16.9331	-0.0411248	-0.070232	0.0291072		-4.98	3.37399	17.0623
		-19.4353	-0.0490164	-0.293924	0.244908		-18.0455	-0.104221	-0.0246528	-0.0795683		-16.9164	-0.0428814	-0.0701673	0.0272859		-4.96	3.39735	17.0757
		-19.4186	-0.0497652	-0.305647	0.255882		-18.04	0.144403	-0.0241817	0.168584		-16.8997	-0.0425513	-0.0700692	0.0275179		-4.94	3.42085	17.089
		-19.4019	-0.0488833	-0.317092	0.268209		-18.0344	0.144839	-0.0237272	0.168567		-16.883	-0.020905	-0.0699373	0.0490323		-4.92	3.44449	17.1022
		-19.3853	-0.0496903	-0.328117	0.278427		-18.0288	0.145599	-0.0232906	0.168889		-16.8664	-0.0191982	-0.069775	0.0505768		-4.9	3.46826	17.1152
		-19.3686	-0.0494657	-0.338604	0.289139		-18.0233	-0.1016	-0.0228726	-0.0787273		-16.8497	-0.0178901	-0.0695888	0.0516987		-4.88	3.49215	17.1281
		-19.3519	-0.244413	-0.348442	0.104029		-18.0177	-0.103469	-0.0224739	-0.0809954		-16.833	-0.0180583	-0.0693832	0.051325		-4.86	3.51617	17.1408
		-19.3353	-0.0502311	-0.35753	0.307299		-18.0122	0.144509	-0.0220948	0.166604		-16.8164	-0.0179835	-0.0691514	0.0511679		-4.84	3.54028	17.1531
		-19.3186	-0.244669	-0.365793	0.121125		-18.0066	-0.105487	-0.0217355	-0.0837514		-16.7997	-0.0185442	-0.0688856	0.0503414		-4.82	3.5645	17.1651
		-19.3019	-0.0496154	-0.373155	0.323539		-18.001	-0.105608	-0.0213977	-0.0842105		-16.783	-0.0191858	-0.0685803	0.0493946		-4.8	3.58884	17.177
		-19.2853	-0.0500231	-0.379567	0.329544		-17.9955	-0.105858	-0.021082	-0.0847764		-16.7664	-0.0188805	-0.0682328	0.0493522		-4.78	3.61337	17.189
		-19.2686	-0.0501396	-0.38499	0.33485		-17.9899	-0.103893	-0.0207889	-0.0831038		-16.7497	-0.0187186	-0.0678426	0.049124		-4.76	3.63818	17.2015
		-19.2519	-0.245068	-0.389374	0.144306		-17.9844	-0.103346	-0.0205198	-0.0828263		-16.733	-0.0185255	-0.0674122	0.0488867		-4.74	3.66336	17.215
		-19.2352	-0.0490414	-0.392685	0.343644		-17.9788	-0.10397	-0.0202762	-0.083694		-16.7164	-0.0190238	-0.0669432	0.0479194		-4.72	3.68896	17.2296
		-19.2186	-0.0504225	-0.394901	0.344479		-17.9733	0.146574	-0.02006	0.166634		-16.6997	-0.0182389	-0.0664267	0.0481877		-4.7	3.71501	17.2455
		-19.2019	-0.0496737	-0.396001	0.346328		-17.9677	0.1449	-0.0198725	0.164773		-16.683	-0.0167128	-0.0658541	0.0491413		-4.68	3.74151	17.2626
		-19.1852	-0.0503227	-0.395966	0.345643		-17.9621	0.145361	-0.0197167	0.165077		-16.6663	-0.0178465	-0.0652201	0.0473736		-4.66	3.76841	17.2808
		-19.1686	-0.0505223	-0.394778	0.344256		-17.9566	-0.104741	-0.0195929	-0.0851478		-16.6497	-0.0169869	-0.0645225	0.0475356		-4.64	3.79566	17.2996
		-19.1519	-0.049474	-0.39242	0.342946		-17.951	-0.103384	-0.0195022	-0.0838815		-16.633	-0.0188494	-0.063764	0.0449147		-4.62	3.82321	17.3189
		-19.1352	-0.245012	-0.388872	0.14386		-17.9455	0.14591	-0.0194454	0.165355		-16.6163	-0.0179898	-0.06295	0.0449603		-4.6	3.85102	17.3386
		-19.1186	-0.0505307	-0.384127	0.333596		-17.9399	-0.104159	-0.0194238	-0.0847353		-16.5997	-0.0181766	-0.0620904	0.0439138		-4.58	3.87908	17.3584
		-19.1019	-0.0501396	-0.378181	0.328041		-17.9343	-0.10357	-0.0194385	-0.0841315		-16.583	-0.0186251	-0.0611998	0.0425746		-4.56	3.90738	17.3785
		-19.0852	-0.24538	-0.371036	0.125656		-17.9288	0.146706	-0.0194903	0.166196		-16.5663	-0.0175849	-0.0602973	0.0427124		-4.54	3.93589	17.3986
		-19.0685	-0.0506139	-0.36271	0.312096		-17.9232	-0.103916	-0.0195807	-0.0843352		-16.5497	-0.0189802	-0.059409	0.0404288		-4.52	3.96461	17.4187
		-19.0519	-0.245636	-0.353228	0.107592		-17.9177	-0.103396	-0.0197106	-0.0836849		-16.533	-0.0192543	-0.0585488	0.0392945		-4.5	3.99349	17.4386
		-19.0352	-0.0507054	-0.342621	0.291915		-17.9121	0.146181	-0.0198812	0.166062		-16.5163	-0.0190051	-0.0577173	0.0387122		-4.48	4.02251	17.4583
		-19.0185	-0.0496238	-0.330956	0.281333		-17.9066	0.147464	-0.020094	0.167558		-16.4996	-0.018675	-0.0569175	0.0382425		-4.46	4.05165	17.4775
		-19.0019	-0.0509051	-0.318296	0.267391		-17.901	0.147131	-0.0203506	0.167481		-16.483	-0.0191733	-0.0561597	0.0369864		-4.44	4.08093	17.4965
		-18.9852	-0.599563	-0.304713	-0.29485		-17.8954	0.146631	-0.0206508	0.167282		-16.4663	-0.0190799	-0.0554605	0.0363807		-4.42	4.11039	17.5154
		-18.9685	-0.808962	-0.290317	-0.518645		-17.8899	0.146521	-0.0209948	0.167516		-16.4496	-0.0182763	-0.0548406	0.0365643		-4.4	4.1401	17.5345
		-18.9518	-0.27917	-0.275261	-0.00390943		-17.8843	0.145869	-0.0213821	0.167251		-16.433	-0.0187248	-0.0543107	0.0355859		-4.38	4.1701	17.5539
		-18.9351	-0.0567873	-0.259779	0.202992		-17.8787	0.145911	-0.0218126	0.167723		-16.4163	-0.0182825	-0.0538651	0.0355826		-4.36	4.20042	17.5737
		-18.9185	-0.0512795	-0.244123	0.192843		-17.8732	0.144305	-0.0222839	0.166589		-16.3996	-0.0184819	-0.053492	0.0350101		-4.34	4.23105	17.5939
		-18.9018	-0.248394	-0.228533	-0.0198609		-17.8676	0.145417	-0.0227949	0.168212		-16.383	-0.0196841	-0.0531873	0.0335032		-4.32	4.26202	17.6147
		-18.8851	-0.0564046	-0.213228	0.156823		-17.8621	0.146631	-0.0233432	0.169974		-16.3663	-0.0263742	-0.0529512	0.026577		-4.3	4.29335	17.636
		-18.8685	-0.0553064	-0.198401	0.143095		-17.8565	0.146803	-0.0239276	0.17073		-16.3496	-0.0280187	-0.0527716	0.0247529		-4.28	4.32506	17.6579
		-18.8518	-0.0565211	-0.184205	0.127684		-17.851	0.145981	-0.0245422	0.170523		-16.333	-0.0229232	-0.0526346	0.0297113		-4.26	4.3572	17.6807
		-18.8351	-0.0552398	-0.170745	0.115505		-17.8454	-0.103175	-0.025185	-0.0779898		-16.3163	-0.0210047	-0.0525453	0.0315406		-4.24	4.3898	17.7044
		-18.8185	-0.0557307	-0.158096	0.102366		-17.8398	-0.10023	-0.0258523	-0.0743774		-16.2996	-0.0196592	-0.0525162	0.0328571		-4.22	4.42291	17.7292
		-18.8018	-0.0554811	-0.14629	0.0908086		-17.8343	-0.0892662	-0.0265411	-0.0627251		-16.283	-0.0195346	-0.0525557	0.0330211		-4.2	4.45654	17.7551
		-18.7851	-0.0554062	-0.13536	0.0799543		-17.8287	-0.100287	-0.0272483	-0.0730383		-16.2663	-0.0196903	-0.0526741	0.0329837		-4.18	4.4906	17.7817
		-18.7684	-0.248101	-0.12529	-0.122811		-17.8232	-0.102581	-0.0279712	-0.0746094		-16.2496	-0.018432	-0.0528753	0.0344432		-4.16	4.52497	17.8086
		-18.7518	-0.0538254	-0.116059	0.0622332		-17.8176	-0.103804	-0.0287074	-0.0750965		-16.2329	-0.018214	-0.0531488	0.0349348		-4.14	4.55952	17.8352
		-18.7351	-0.058235	-0.107642	0.0494069		-17.8121	-0.103274	-0.0294547	-0.0738194		-16.2163	-0.0194349	-0.0534662	0.0340313		-4.12	4.59411	17.8609
		-18.7184	-0.058859	-0.0999943	0.0411352		-17.8065	0.14644	-0.0302118	0.176651		-16.1996	-0.0198772	-0.053795	0.0339178		-4.1	4.62866	17.8855
		-18.7018	-0.0547489	-0.093094	0.0383451		-17.801	0.146424	-0.0309774	0.177402		-16.1829	-0.0199457	-0.0541104	0.0341647		-4.08	4.66304	17.9085
		-18.6851	-0.0562382	-0.086875	0.0306368		-17.7954	-0.103943	-0.0317498	-0.0721935		-16.1663	-0.020768	-0.0543928	0.0336248		-4.06	4.69714	17.9296
		-18.6684	-0.0568872	-0.0812772	0.02439		-17.7898	-0.105734	-0.0325278	-0.0732061		-16.1496	-0.0205562	-0.0546176	0.0340614		-4.04	4.73084	17.9481
		-18.6517	-0.0547323	-0.0762414	0.0215091		-17.7843	-0.102615	-0.03331	-0.069305		-16.1329	-0.0193041	-0.0547652	0.0354611		-4.02	4.76402	17.9638
		-18.6351	-0.0561384	-0.0717039	0.0155655		-17.7787	-0.103039	-0.0340943	-0.0689447		-16.1163	-0.0247235	-0.054824	0.0301005		-4	4.79664	17.9765
		-18.6184	-0.0547406	-0.0676026	0.012862		-17.7731	-0.104297	-0.0348762	-0.0694205		-16.0996	-0.0308156	-0.0547902	0.0239746		-3.98	4.82868	17.9863
		-18.6017	-0.0585096	-0.0638822	0.00537263		-17.7676	-0.103045	-0.0356569	-0.0673878		-16.0829	-0.0333259	-0.0546604	0.0213345		-3.96	4.86017	17.9932
		-18.5851	-0.0534344	-0.0604891	0.0070548		-17.762	-0.102766	-0.0364355	-0.0663302		-16.0662	-0.0332698	-0.0544289	0.021159		-3.94	4.89117	17.9976
		-18.5684	-0.056596	-0.0573776	0.000781647		-17.7565	-0.104126	-0.0372115	-0.0669145		-16.0496	-0.0342665	-0.0540983	0.0198318		-3.92	4.92183	18
		-18.5517	-0.0568705	-0.0545096	-0.0023609		-17.7509	-0.104461	-0.0379848	-0.0664758		-16.0329	-0.0367457	-0.0536805	0.0169348		-3.9	4.95228	18.001
		-18.5351	-0.0556558	-0.0518526	-0.00380316		-17.7454	0.145967	-0.0387547	0.184722		-16.0162	-0.0355061	-0.0531961	0.01769		-3.88	4.98267	18.001
		-18.5184	-0.0506555	-0.0493725	-0.00128291		-17.7398	0.145272	-0.039521	0.184793		-15.9995	-0.0340236	-0.0526665	0.0186429		-3.86	5.01309	18.0005
		-18.5017	-0.0563963	-0.0470338	-0.0093625		-17.7342	-0.104821	-0.0402826	-0.0645383		-15.9829	-0.0352445	-0.0520991	0.0168546		-3.84	5.04364	17.9998
		-18.485	-0.0548155	-0.0448107	-0.0100048		-17.7287	-0.104444	-0.041039	-0.0634047		-15.9662	-0.0369637	-0.0514984	0.0145347		-3.82	5.07439	17.9991
		-18.4684	-0.0492577	-0.0426845	-0.00657318		-17.7231	-0.102925	-0.0417912	-0.0611334		-15.9495	-0.0372253	-0.050853	0.0136276		-3.8	5.10535	17.9986
		-18.4517	-0.0549985	-0.0406566	-0.0143419		-17.7175	-0.10365	-0.0425366	-0.0611135		-15.9329	-0.0386643	-0.0501522	0.0114879		-3.78	5.13652	17.9981
		-18.435	-0.0518868	-0.0387847	-0.0131021		-17.712	-0.103566	-0.0432735	-0.0602921		-15.9162	-0.0357428	-0.0493972	0.0136544		-3.76	5.16787	17.9976
		-18.4184	-0.0508967	-0.03716	-0.0137367		-17.7064	-0.102882	-0.044003	-0.058879		-15.8995	-0.0380289	-0.0485976	0.0105687		-3.74	5.19942	17.997
		-18.4017	-0.0551649	-0.0358868	-0.0192781		-17.7009	-0.102703	-0.0447243	-0.0579789		-15.8829	-0.0364778	-0.0477647	0.0112869		-3.72	5.23119	17.9966
		-18.385	-0.054283	-0.0350514	-0.0192316		-17.6953	0.145543	-0.0454381	0.190982		-15.8662	-0.0356058	-0.0469093	0.0113036		-3.7	5.2632	17.9964
		-18.3684	-0.0576609	-0.0346813	-0.0229797		-17.6898	0.146377	-0.0461445	0.192521		-15.8495	-0.0374807	-0.0460373	0.00855656		-3.68	5.29551	17.9965
		-18.3517	-0.0507969	-0.0347405	-0.0160564		-17.6842	0.145908	-0.0468431	0.192751		-15.8329	-0.0358238	-0.0451503	0.00932652		-3.66	5.32815	17.997
		-18.335	-0.0517371	-0.0351471	-0.0165899		-17.6786	-0.102407	-0.0475333	-0.0548734		-15.8162	-0.0381223	-0.0442551	0.00613278		-3.64	5.36115	17.9981
		-18.3184	-0.247027	-0.0357875	-0.21124		-17.6731	-0.103055	-0.0482135	-0.0548411		-15.7995	-0.0389633	-0.0433611	0.00439787		-3.62	5.39451	17.9996
		-18.3017	-0.0512961	-0.0365263	-0.0147697		-17.6675	-0.102084	-0.0488826	-0.0532014		-15.7828	-0.0383964	-0.0424845	0.00408809		-3.6	5.42821	18.0017
		-18.285	-0.0481594	-0.0372438	-0.0109156		-17.662	-0.102825	-0.0495393	-0.0532858		-15.7662	-0.0383154	-0.0416395	0.00332407		-3.58	5.46223	18.0041
		-18.2684	-0.248744	-0.0378394	-0.210904		-17.6564	-0.102456	-0.0501852	-0.0522709		-15.7495	-0.0395364	-0.040813	0.0012766		-3.56	5.49652	18.0067
		-18.2517	-0.0547988	-0.0382328	-0.0165661		-17.6508	-0.104146	-0.0508159	-0.0533301		-15.7328	-0.0378919	-0.0399728	0.00208098		-3.54	5.53104	18.0093
		-18.235	-0.04781	-0.0383715	-0.00943848		-17.6453	-0.103517	-0.0514303	-0.0520872		-15.7162	-0.0398914	-0.0390945	-0.000796925		-3.52	5.56573	18.0118
		-18.2184	-0.0516955	-0.0382231	-0.0134724		-17.6397	-0.103858	-0.0520294	-0.0518283		-15.6995	-0.0387453	-0.0381687	-0.000576543		-3.5	5.60055	18.014
		-18.2017	-0.0564545	-0.0377715	-0.018683		-17.6342	-0.104634	-0.0526128	-0.052021		-15.6828	-0.0383404	-0.0372021	-0.0011383		-3.48	5.63549	18.0159
		-18.185	-0.0541	-0.0370171	-0.0170829		-17.6286	-0.103645	-0.0531803	-0.0504648		-15.6662	-0.0402714	-0.0362172	-0.00405417		-3.46	5.67053	18.0174
		-18.1684	-0.0555809	-0.035976	-0.0196049		-17.6231	-0.102678	-0.0537318	-0.0489457		-15.6495	-0.0401717	-0.0352458	-0.00492588		-3.44	5.70563	18.0184
		-18.1517	-0.0548987	-0.0346852	-0.0202135		-17.6175	-0.10316	-0.0542688	-0.0488916		-15.6328	-0.0398167	-0.0343207	-0.00549601		-3.42	5.74078	18.0189
		-18.135	-0.0494823	-0.0332127	-0.0162696		-17.6119	-0.102331	-0.0547887	-0.0475423		-15.6162	-0.0400658	-0.0334615	-0.00660429		-3.4	5.77598	18.0188
		-18.1184	-0.0514708	-0.0316331	-0.0198377		-17.6064	-0.103402	-0.0552938	-0.0481086		-15.5995	-0.0395052	-0.0326812	-0.00682401		-3.38	5.81125	18.0183
		-18.1017	-0.0608309	-0.0300023	-0.0308286		-17.6008	-0.103265	-0.0557836	-0.0474818		-15.5828	-0.0412556	-0.0319903	-0.00926533		-3.36	5.84666	18.0176
		-18.085	-0.0524692	-0.0283537	-0.0241155		-17.5953	-0.10229	-0.0562599	-0.0460305		-15.5662	-0.0387577	-0.0313775	-0.00738026		-3.34	5.88229	18.0169
		-18.0684	-0.0552315	-0.0267328	-0.0284987		-17.5897	0.14704	-0.056722	0.203762		-15.5495	-0.0402714	-0.0308286	-0.0094428		-3.32	5.9182	18.0164
		-18.0517	-0.0527937	-0.0251945	-0.0275992		-17.5841	-0.102716	-0.0571713	-0.0455451		-15.5328	-0.0399163	-0.030335	-0.00958131		-3.3	5.95448	18.0163
		-18.035	-0.0589505	-0.0237775	-0.0351731		-17.5786	-0.103047	-0.0576088	-0.0454384		-15.5162	-0.0412618	-0.0298706	-0.0113912		-3.28	5.99114	18.0168
		-18.0184	-0.0560302	-0.0225178	-0.0335124		-17.573	-0.103411	-0.0580335	-0.0453776		-15.4995	-0.0402465	-0.0294065	-0.0108399		-3.26	6.02819	18.0177
		-18.0017	-0.0583515	-0.0214357	-0.0369158		-17.5675	-0.102336	-0.0584466	-0.0438895		-15.4828	-0.0407884	-0.0289089	-0.0118795		-3.24	6.06559	18.0189
		-17.985	-0.0489415	-0.0205497	-0.0283918		-17.5619	-0.103644	-0.0588495	-0.0447943		-15.4662	-0.0403586	-0.0283587	-0.0119999		-3.22	6.10329	18.0204
		-17.9684	-0.0499815	-0.0198931	-0.0300884		-17.5563	0.14701	-0.0592414	0.206252		-15.4495	-0.0395862	-0.0277437	-0.0118425		-3.2	6.14125	18.0219
		-17.9517	-0.0555892	-0.0195112	-0.036078		-17.5508	0.145741	-0.0596235	0.205364		-15.4328	-0.0404832	-0.0270528	-0.0134303		-3.18	6.1795	18.0236
		-17.935	-0.0466036	-0.0194347	-0.0271689		-17.5452	-0.103386	-0.0599956	-0.0433899		-15.4162	-0.0414487	-0.0262877	-0.015161		-3.16	6.21804	18.0255
		-17.9184	-0.0550401	-0.0196924	-0.0353478		-17.5397	-0.10361	-0.0603578	-0.0432522		-15.3995	-0.0254274	-0.025467	3.96754e-05		-3.14	6.2569	18.0276
		-17.9017	-0.0581352	-0.0203159	-0.0378192		-17.5341	-0.102706	-0.0607096	-0.0419967		-15.3828	-0.0203942	-0.0246168	0.00422258		-3.12	6.2961	18.0299
		-17.885	-0.0576443	-0.02133	-0.0363143		-17.5286	-0.102572	-0.0610508	-0.0415211		-15.3662	-0.0215279	-0.0237756	0.00224772		-3.1	6.3356	18.0324
		-17.8684	-0.0646747	-0.0227264	-0.0419483		-17.523	-0.102408	-0.061381	-0.041027		-15.3495	-0.0206807	-0.0229766	0.00229581		-3.08	6.37535	18.0349
		-17.8517	-0.247352	-0.0244593	-0.222893		-17.5174	-0.102137	-0.0617003	-0.0404363		-15.3328	-0.0194598	-0.0222523	0.00279248		-3.06	6.41535	18.0375
		-17.835	-0.0561134	-0.026449	-0.0296644		-17.5119	-0.102252	-0.0620092	-0.0402424		-15.3162	-0.0195159	-0.0216179	0.002102		-3.04	6.45559	18.04
		-17.8184	-0.24996	-0.0286095	-0.221351		-17.5063	-0.103255	-0.0623065	-0.0409483		-15.2995	-0.0189989	-0.0210602	0.0020613		-3.02	6.49609	18.0425
		-17.8017	-0.054674	-0.0308764	-0.0237976		-17.5008	-0.103573	-0.0625931	-0.0409801		-15.2828	-0.0193539	-0.02056	0.00120605		-3	6.53688	18.0451
		-17.785	-0.0536257	-0.033205	-0.0204207		-17.4952	0.146346	-0.0628693	0.209216		-15.2662	-0.0197838	-0.0200859	0.000302181		-2.98	6.57798	18.0478
		-17.7683	-0.0612552	-0.0355502	-0.025705		-17.4897	0.146663	-0.0631359	0.209799		-15.2495	-0.0189989	-0.0196028	0.000603928		-2.96	6.61935	18.0506
		-17.7517	-0.0530766	-0.0378793	-0.0151973		-17.4841	-0.102812	-0.0633938	-0.0394182		-15.2328	-0.0205811	-0.01908	-0.00150109		-2.94	6.66093	18.0533
		-17.735	-0.0528686	-0.0401775	-0.0126911		-17.4785	-0.102331	-0.0636415	-0.0386896		-15.2161	-0.0206185	-0.0184823	-0.00213618		-2.92	6.70267	18.0557
		-17.7183	-0.0615714	-0.0424306	-0.0191408		-17.473	-0.103435	-0.0638795	-0.0395554		-15.1995	-0.0211729	-0.0177622	-0.00341064		-2.9	6.74457	18.0578
		-17.7017	-0.0568206	-0.0446205	-0.0122001		-17.4674	-0.103007	-0.0641076	-0.0388989		-15.1828	-0.0209486	-0.0168634	-0.00408517		-2.88	6.78661	18.0596
		-17.685	-0.0530766	-0.0467426	-0.00633397		-17.4618	-0.102345	-0.0643254	-0.03802		-15.1661	-0.0203693	-0.0157446	-0.00462465		-2.86	6.82881	18.0611
		-17.6683	-0.0521697	-0.0487866	-0.00338314		-17.4563	-0.103562	-0.0645326	-0.0390299		-15.1495	-0.0202883	-0.0143844	-0.0059039		-2.84	6.8712	18.0624
		-17.6517	-0.0543579	-0.0507229	-0.00363499		-17.4507	-0.103257	-0.0647295	-0.0385272		-15.1328	-0.0205312	-0.0127718	-0.00775944		-2.82	6.91382	18.0637
		-17.635	-0.0572949	-0.0525267	-0.00476817		-17.4452	-0.102058	-0.0649163	-0.0371421		-15.1161	-0.0201326	-0.0109097	-0.0092229		-2.8	6.95668	18.0648
		-17.6183	-0.0522113	-0.0541885	0.00197723		-17.4396	-0.10125	-0.065093	-0.0361573		-15.0995	-0.0213223	-0.00881462	-0.0125077		-2.78	6.99978	18.066
		-17.6017	-0.0512878	-0.0557102	0.00442247		-17.4341	-0.101258	-0.0652602	-0.0359977		-15.0828	-0.0270096	-0.00652812	-0.0204814		-2.76	7.04308	18.0669
		-17.585	-0.0540251	-0.0571032	0.00307816		-17.4285	-0.101021	-0.0654179	-0.0356029		-15.0661	-0.0304792	-0.00410984	-0.0263694		-2.74	7.08655	18.0676
		-17.5683	-0.0505556	-0.0583837	0.00782811		-17.4229	-0.101943	-0.0655671	-0.0363756		-15.0495	-0.0314821	-0.00162215	-0.0298599		-2.72	7.13016	18.0679
		-17.5517	-0.0554644	-0.0595638	0.00409938		-17.4174	-0.102153	-0.0657075	-0.0364459		-15.0328	-0.0322794	0.000858	-0.0331374		-2.7	7.17389	18.0679
		-17.535	-0.0494158	-0.0606548	0.011239		-17.4118	-0.102843	-0.0658402	-0.0370024		-15.0161	-0.0337744	0.00327845	-0.0370529		-2.68	7.21773	18.0675
		-17.5183	-0.0512961	-0.0616506	0.0103545		-17.4063	-0.102631	-0.0659659	-0.0366654		-14.9995	-0.0333508	0.00561324	-0.0389641		-2.66	7.26163	18.0666
		-17.5017	-0.245586	-0.0625479	-0.183038		-17.4007	-0.102365	-0.066085	-0.0362798		-14.9828	-0.0333384	0.00784701	-0.0411854		-2.64	7.30557	18.0651
		-17.485	-0.0512961	-0.0633526	0.0120565		-17.3952	0.147091	-0.0661986	0.21329		-14.9661	-0.0339052	0.00995647	-0.0438617		-2.62	7.34947	18.0629
		-17.4683	-0.04885	-0.0640709	0.0152209		-17.3896	-0.102031	-0.0663074	-0.0357234		-14.9494	-0.0348022	0.0119238	-0.046726		-2.6	7.39333	18.0599
		-17.4517	-0.056571	-0.0646976	0.00812656		-17.384	-0.101986	-0.0664117	-0.0355742		-14.9328	-0.034634	0.0137431	-0.0483771		-2.58	7.43715	18.0562
		-17.435	-0.0547572	-0.0652331	0.0104759		-17.3785	-0.103486	-0.0665119	-0.0369743		-14.9161	-0.0354127	0.0154202	-0.0508329		-2.56	7.481	18.052
		-17.4183	-0.0554312	-0.0656846	0.0102534		-17.3729	-0.103898	-0.066608	-0.0372903		-14.8994	-0.0370073	0.0169637	-0.053971		-2.54	7.52499	18.0474
		-17.4016	-0.0529684	-0.0660656	0.0130971		-17.3674	0.146862	-0.0667007	0.213562		-14.8828	-0.0351137	0.0183671	-0.0534808		-2.52	7.5692	18.0428
		-17.385	-0.0560302	-0.0663946	0.0103644		-17.3618	-0.104032	-0.0667905	-0.0372417		-14.8661	-0.0360543	0.0196165	-0.0556708		-2.5	7.61372	18.0383
		-17.3683	-0.0556724	-0.0666854	0.0110129		-17.3562	-0.103551	-0.0668771	-0.0366735		-14.8494	-0.036671	0.0207088	-0.0573798		-2.48	7.65865	18.0341
		-17.3516	-0.0511963	-0.0669463	0.01575		-17.3507	-0.103144	-0.0669605	-0.0361836		-14.8328	-0.036291	0.021649	-0.0579399		-2.46	7.7041	18.0305
		-17.335	-0.0497735	-0.0671782	0.0174047		-17.3451	-0.104201	-0.0670405	-0.0371605		-14.8161	-0.0350576	0.0224556	-0.0575132		-2.44	7.75017	18.0278
		-17.3183	-0.056363	-0.0673835	0.0110205		-17.3395	-0.103796	-0.0671174	-0.036679		-14.7994	-0.0371506	0.0231542	-0.0603048		-2.42	7.79691	18.0259
		-17.3016	-0.0478682	-0.0675701	0.0197019		-17.334	-0.103582	-0.067191	-0.0363908		-14.7827	-0.0358923	0.0237835	-0.0596758		-2.4	7.84432	18.025
		-17.285	-0.0540833	-0.0677516	0.0136683		-17.3284	-0.102679	-0.0672618	-0.0354177		-14.7661	-0.0396298	0.0243865	-0.0640163		-2.38	7.89233	18.0248
		-17.2683	-0.0577025	-0.0679435	0.0102409		-17.3229	-0.102462	-0.0673296	-0.0351328		-14.7494	-0.0379978	0.0249918	-0.0629896		-2.36	7.94085	18.025
		-17.2516	-0.0476103	-0.068147	0.0205367		-17.3173	-0.102804	-0.0673951	-0.0354094		-14.7327	-0.0377797	0.0256235	-0.0634033		-2.34	7.98978	18.0255
		-17.2349	-0.0537172	-0.0683522	0.014635		-17.3117	-0.101617	-0.0674587	-0.0341588		-14.7161	-0.040751	0.0263052	-0.0670563		-2.32	8.03904	18.0261
		-17.2183	-0.0529934	-0.0685535	0.0155601		-17.3062	-0.101976	-0.0675204	-0.034456		-14.6994	-0.0398727	0.0270721	-0.0669449		-2.3	8.08856	18.0266
		-17.2016	-0.0499482	-0.0687497	0.0188014		-17.3006	-0.103047	-0.0675811	-0.0354654		-14.6827	-0.039281	0.0279732	-0.0672542		-2.28	8.13832	18.0269
		-17.1849	-0.0608891	-0.0689427	0.00805359		-17.2951	-0.103619	-0.0676413	-0.0359774		-14.6661	-0.0410438	0.0290429	-0.0700867		-2.26	8.18836	18.0272
		-17.1683	-0.0482426	-0.0691255	0.0208829		-17.2895	-0.102875	-0.0677017	-0.0351735		-14.6494	-0.0382656	0.0302991	-0.0685647		-2.24	8.23871	18.0274
		-17.1516	-0.0493326	-0.0692923	0.0199597		-17.284	0.146164	-0.0677628	0.213927		-14.6327	-0.0389757	0.031732	-0.0707077		-2.22	8.28941	18.0278
		-17.1349	-0.244825	-0.0694416	-0.175383		-17.2784	-0.103581	-0.0678254	-0.0357559		-14.616	-0.0395114	0.0333213	-0.0728328		-2.2	8.34045	18.0282
		-17.1183	-0.0512379	-0.0695794	0.0183416		-17.2728	0.146337	-0.0678896	0.214226		-14.5994	-0.0396173	0.0350472	-0.0746646		-2.18	8.39184	18.0287
		-17.1016	-0.0514625	-0.0697168	0.0182544		-17.2673	-0.102554	-0.0679555	-0.0345982		-14.5827	-0.0400347	0.0368834	-0.0769181		-2.16	8.44357	18.0293
		-17.0849	-0.0521697	-0.0698469	0.0176772		-17.2617	-0.103334	-0.0680227	-0.0353109		-14.566	-0.0412681	0.0387988	-0.0800669		-2.14	8.49564	18.0299
		-17.0682	-0.048642	-0.0699616	0.0213196		-17.2562	-0.10198	-0.0680908	-0.0338888		-14.5494	-0.039038	0.0407753	-0.0798134		-2.12	8.54801	18.0304
		-17.0516	-0.0560052	-0.0700575	0.0140523		-17.2506	-0.103304	-0.0681592	-0.0351443		-14.5327	-0.0394616	0.0428008	-0.0822624		-2.1	8.60068	18.0309
		-17.0349	-0.0519451	-0.0701355	0.0181904		-17.2451	-0.102581	-0.0682278	-0.0343528		-14.516	-0.0383279	0.0448418	-0.0831697		-2.08	8.65362	18.0313
		-17.0182	-0.0515623	-0.0702002	0.0186379		-17.2395	-0.103861	-0.0682963	-0.0355652		-14.4994	-0.0425326	0.0468606	-0.0893932		-2.06	8.70682	18.0316
		-17.0015	-0.0558472	-0.0702497	0.0144025		-17.2339	-0.1038	-0.0683644	-0.0354358		-14.4827	-0.0396547	0.048827	-0.0884818		-2.04	8.76025	18.0316
		-16.9849	-0.048459	-0.0702782	0.0218193		-17.2284	-0.103118	-0.0684319	-0.0346859		-14.466	-0.0407822	0.0507226	-0.0915048		-2.02	8.81394	18.0316
		-16.9682	-0.0497153	-0.0702843	0.0205691		-17.2228	-0.103369	-0.0684989	-0.0348703		-14.4494	-0.0400035	0.0525385	-0.0925421		-2	8.86793	18.0314
		-16.9515	-0.05197	-0.0702707	0.0183006		-17.2173	-0.102888	-0.0685652	-0.0343231		-14.4327	-0.0409005	0.0542644	-0.0951649		-1.98	8.92226	18.0313
		-16.9349	-0.0528769	-0.0702372	0.0173603		-17.2117	-0.104511	-0.0686309	-0.0358797		-14.416	-0.0423021	0.0558881	-0.0981902		-1.96	8.97692	18.0312
		-16.9182	-0.0491994	-0.0701759	0.0209765		-17.2062	-0.102576	-0.0686963	-0.0338799		-14.3993	-0.0399973	0.0574031	-0.0974004		-1.94	9.03192	18.031
		-16.9015	-0.0528436	-0.0700816	0.017238		-17.2006	0.147253	-0.0687613	0.216015		-14.3827	-0.0414674	0.0588103	-0.100278		-1.92	9.08727	18.031
		-16.8849	-0.0496404	-0.0699534	0.020313		-17.195	-0.102644	-0.0688262	-0.0338176		-14.366	-0.0418287	0.0601152	-0.101944		-1.9	9.14296	18.0309
		-16.8682	-0.0541166	-0.0697942	0.0156776		-17.1895	-0.103322	-0.0688905	-0.0344318		-14.3493	-0.042109	0.06133	-0.103439		-1.88	9.19898	18.0307
		-16.8515	-0.0452391	-0.0696102	0.0243712		-17.1839	-0.102529	-0.0689541	-0.0335752		-14.3327	-0.0402465	0.0624705	-0.102717		-1.86	9.2553	18.0305
		-16.8349	-0.0531515	-0.0694071	0.0162556		-17.1784	-0.102275	-0.0690163	-0.0332591		-14.316	-0.0418723	0.0635568	-0.105429		-1.84	9.31187	18.0302
		-16.8182	-0.04885	-0.0691786	0.0203286		-17.1728	-0.102594	-0.069077	-0.0335173		-14.2993	-0.0416543	0.064601	-0.106255		-1.82	9.36859	18.0294
		-16.8015	-0.0506555	-0.0689168	0.0182614		-17.1672	-0.10182	-0.069136	-0.032684		-14.2827	-0.042545	0.0656115	-0.108157		-1.8	9.42536	18.0281
		-16.7849	-0.0490913	-0.0686161	0.0195248		-17.1617	-0.102578	-0.0691932	-0.0333849		-14.266	-0.0436227	0.0665919	-0.110215		-1.78	9.48205	18.0259
		-16.7682	-0.048251	-0.0682731	0.0200222		-17.1561	-0.103349	-0.0692485	-0.0341007		-14.2493	-0.0438158	0.067537	-0.111353		-1.76	9.53855	18.0228
		-16.7515	-0.053684	-0.0678875	0.0142035		-17.1506	-0.103118	-0.0693018	-0.033816		-14.2327	-0.0422024	0.0684412	-0.110644		-1.74	9.59479	18.0186
		-16.7349	-0.0497735	-0.0674613	0.0176878		-17.145	-0.10291	-0.0693531	-0.0335564		-14.216	-0.0338118	0.0693016	-0.103113		-1.72	9.65083	18.0133
		-16.7182	-0.0509217	-0.0669969	0.0160752		-17.1395	-0.1019	-0.0694025	-0.0324976		-14.1993	-0.0185442	0.0701167	-0.0886608		-1.7	9.70679	18.0073
		-16.7015	-0.0499482	-0.0664863	0.0165381		-17.1339	-0.103112	-0.0694502	-0.0336614		-14.1826	-0.0193602	0.070885	-0.0902452		-1.68	9.76287	18.0009
		-16.6849	-0.051138	-0.0659204	0.0147824		-17.1283	-0.102927	-0.0694965	-0.0334306		-14.166	-0.0223564	0.07161	-0.0939663		-1.66	9.81928	17.9946
		-16.6682	-0.0455053	-0.0652936	0.0197882		-17.1228	0.147012	-0.0695422	0.216554		-14.1493	-0.0205437	0.0722962	-0.0928399		-1.64	9.87627	17.9887
		-16.6515	-0.0490913	-0.0646035	0.0155122		-17.1172	0.145091	-0.0695879	0.214679		-14.1326	-0.0204503	0.0729514	-0.0934017		-1.62	9.93407	17.9837
		-16.6349	-0.0444404	-0.0638517	0.0194113		-17.1117	-0.104604	-0.0696339	-0.0349699		-14.1159	-0.0182265	0.0735728	-0.0917993		-1.6	9.99285	17.9798
		-16.6182	-0.0511796	-0.0630435	0.0118639		-17.1061	-0.103685	-0.0696798	-0.0340053		-14.0993	-0.0181829	0.0741535	-0.0923364		-1.58	10.0527	17.9772
		-16.6015	-0.051138	-0.0621883	0.0110503		-17.1006	-0.103826	-0.0697252	-0.0341006		-14.0826	-0.0198523	0.0746883	-0.0945406		-1.56	10.1137	17.976
		-16.5848	-0.0562133	-0.0612996	0.00508631		-17.095	-0.102367	-0.0697696	-0.0325971		-14.0659	-0.0196343	0.0751735	-0.0948077		-1.54	10.1758	17.9761
		-16.5682	-0.0552648	-0.0603967	0.00513192		-17.0894	-0.102891	-0.0698128	-0.033078		-14.0493	-0.0173544	0.0756075	-0.0929619		-1.52	10.2388	17.9771
		-16.5515	-0.0448065	-0.0595058	0.0146993		-17.0839	-0.102829	-0.0698544	-0.0329745		-14.0326	-0.0201637	0.0759904	-0.0961541		-1.5	10.3023	17.9784
		-16.5348	-0.0471277	-0.0586423	0.0115146		-17.0783	-0.102415	-0.0698942	-0.0325213		-14.0159	0.221409	0.0763244	0.145084		-1.48	10.3661	17.9795
		-16.5182	-0.0514625	-0.0578077	0.00634517		-17.0728	-0.101905	-0.0699321	-0.0319724		-13.9993	-0.0267791	0.0766164	-0.103395		-1.46	10.43	17.9799
		-16.5015	-0.0456634	-0.0570041	0.0113407		-17.0672	-0.101805	-0.069968	-0.0318371		-13.9826	-0.0283426	0.0768872	-0.10523		-1.44	10.4936	17.9794
		-16.4848	-0.0495822	-0.056241	0.00665885		-17.0617	-0.104045	-0.0700017	-0.034043		-13.9659	0.212314	0.0771617	0.135152		-1.42	10.5569	17.9776
		-16.4682	-0.0486586	-0.0555343	0.00687571		-17.0561	-0.103118	-0.0700333	-0.0330846		-13.9493	-0.029034	0.0774571	-0.106491		-1.4	10.6197	17.9743
		-16.4515	-0.0514209	-0.0549047	0.00348385		-17.0506	-0.103821	-0.0700627	-0.0337587		-13.9326	-0.0284734	0.0777782	-0.106252		-1.38	10.682	17.9695
		-16.4348	-0.0473524	-0.0543644	0.00701203		-17.045	-0.104649	-0.0700902	-0.0345593		-13.9159	-0.0282429	0.0781284	-0.106371		-1.36	10.7437	17.9631
		-16.4181	-0.0474938	-0.0539102	0.00641641		-17.0394	-0.102733	-0.0701158	-0.0326174		-13.8992	-0.0303546	0.0785104	-0.108865		-1.34	10.8049	17.9554
		-16.4015	-0.0494074	-0.0535295	0.0041221		-17.0339	-0.102612	-0.0701397	-0.0324722		-13.8826	-0.0299248	0.0789271	-0.108852		-1.32	10.8657	17.9462
		-16.3848	-0.0523694	-0.0532173	0.0008479		-17.0283	0.147376	-0.0701623	0.217538		-13.8659	-0.0309215	0.0793805	-0.110302		-1.3	10.9259	17.9357
		-16.3681	-0.0464455	-0.052974	0.00652848		-17.0228	-0.104097	-0.0701837	-0.0339135		-13.8492	-0.0354376	0.079872	-0.11531		-1.28	10.9857	17.9239
		-16.3515	-0.248494	-0.0527892	-0.195705		-17.0172	-0.102516	-0.0702037	-0.0323124		-13.8326	-0.0359172	0.0804017	-0.116319		-1.26	11.0451	17.911
		-16.3348	-0.0436583	-0.0526475	0.00898918		-17.0116	-0.103809	-0.070222	-0.0335869		-13.8159	-0.0364156	0.0809683	-0.117384		-1.24	11.1043	17.8972
		-16.3181	-0.0509883	-0.0525523	0.00156404		-17.0061	-0.103748	-0.0702382	-0.0335101		-13.7992	-0.0357428	0.0815688	-0.117312		-1.22	11.1633	17.8826
		-16.3015	-0.0469946	-0.0525162	0.00552161		-17.0005	-0.101897	-0.0702521	-0.0316449		-13.7826	-0.0371257	0.0821983	-0.119324		-1.2	11.2221	17.8672
		-16.2848	-0.0471028	-0.0525476	0.00544483		-16.9949	-0.103561	-0.0702637	-0.0332976		-13.7659	-0.0356431	0.0828496	-0.118493		-1.18	11.2807	17.8511
		-16.2681	-0.0465537	-0.0526568	0.00610316		-16.9894	-0.103462	-0.0702727	-0.0331891		-13.7492	0.200153	0.0835128	0.11664		-1.16	11.3392	17.8342
		-16.2515	-0.0486919	-0.0528488	0.00415692		-16.9838	-0.102741	-0.0702793	-0.0324615		-13.7326	-0.0362661	0.0841785	-0.120445		-1.14	11.3974	17.8165
		-16.2348	-0.0443988	-0.0531155	0.00871674		-16.9783	-0.102563	-0.0702833	-0.0322798		-13.7159	-0.0358487	0.0848466	-0.120695		-1.12	11.4553	17.7979
		-16.2181	-0.0467367	-0.0534297	0.00669304		-16.9727	-0.103175	-0.0702848	-0.0328905		-13.6992	0.200209	0.0855173	0.114691		-1.1	11.5129	17.7783
		-16.2015	-0.0556724	-0.0537586	-0.0019138		-16.9672	-0.10221	-0.070284	-0.0319257		-13.6826	-0.0376365	0.0861911	-0.123828		-1.08	11.57	17.7575
		-16.1848	-0.0477268	-0.0540764	0.00634965		-16.9616	-0.10289	-0.070281	-0.0326091		-13.6659	-0.0371257	0.0868753	-0.124001		-1.06	11.6264	17.7353
		-16.1681	-0.0472359	-0.0543637	0.00712782		-16.9561	0.146992	-0.0702761	0.217268		-13.6492	-0.037624	0.0875781	-0.125202		-1.04	11.682	17.7115
		-16.1515	-0.0496071	-0.0545961	0.00498896		-16.9505	-0.102712	-0.0702692	-0.0324427		-13.6326	-0.0371444	0.0883051	-0.125449		-1.02	11.7366	17.6858
		-16.1348	-0.052203	-0.054753	0.00255		-16.9449	-0.10275	-0.0702603	-0.0324898		-13.6159	-0.0366273	0.0890557	-0.125683		-1	11.79	17.6579
		-16.1181	-0.0465204	-0.054822	0.0083016		-16.9394	-0.102446	-0.0702487	-0.0321968		-13.5992	0.199054	0.089818	0.109236		-0.98	11.8418	17.6274
		-16.1014	-0.0497652	-0.0547985	0.0050333		-16.9338	-0.102902	-0.0702343	-0.0326678		-13.5825	-0.0368018	0.0905782	-0.12738		-0.96	11.8919	17.5941
		-16.0848	-0.0549403	-0.0546799	-0.000260378		-16.9283	-0.10184	-0.0702167	-0.0316234		-13.5659	0.199214	0.0913287	0.107885		-0.94	11.9398	17.5573
		-16.0681	-0.0452724	-0.0544599	0.00918754		-16.9227	-0.10418	-0.0701957	-0.0339847		-13.5492	-0.0376552	0.0920633	-0.129718		-0.92	11.9851	17.5164
		-16.0514	-0.0452225	-0.0541402	0.00891772		-16.9172	-0.103085	-0.0701711	-0.0329136		-13.5325	0.198905	0.092782	0.106123		-0.9	12.0271	17.4707
		-16.0348	-0.0448647	-0.0537314	0.00886671		-16.9116	-0.102845	-0.0701428	-0.0327024		-13.5159	-0.0386207	0.0934846	-0.132105		-0.88	12.0653	17.4194
		-16.0181	-0.0488167	-0.0532533	0.00443655		-16.9061	-0.10313	-0.0701106	-0.0330191		-13.4992	0.199935	0.094177	0.105758		-0.86	12.099	17.3615
		-16.0014	-0.0436583	-0.0527281	0.00906978		-16.9005	-0.104133	-0.0700747	-0.0340588		-13.4825	-0.0365401	0.0948681	-0.131408		-0.84	12.1273	17.296
		-15.9848	-0.0476852	-0.0521646	0.00447945		-16.8949	-0.102668	-0.0700349	-0.0326333		-13.4659	0.198751	0.0955817	0.103169		-0.82	12.1493	17.2218
		-15.9681	-0.0515291	-0.0515677	3.86859e-05		-16.8894	-0.102051	-0.0699914	-0.0320595		-13.4492	-0.0369637	0.0963426	-0.133306		-0.8	12.164	17.1375
		-15.9514	-0.0501063	-0.0509282	0.000821911		-16.8838	-0.103128	-0.0699443	-0.0331842		-13.4325	-0.0377237	0.0971795	-0.134903		-0.78	12.1703	17.0418
		-15.9347	-0.0481262	-0.0502342	0.002108		-16.8783	-0.103254	-0.0698938	-0.0333598		-13.4158	-0.0379292	0.0981171	-0.136046		-0.76	12.1668	16.933
		-15.9181	-0.0541832	-0.049485	-0.00469812		-16.8727	-0.102798	-0.0698399	-0.0329577		-13.3992	-0.0388013	0.0991696	-0.137971		-0.74	12.1523	16.8098
		-15.9014	-0.0478932	-0.0486904	0.000797207		-16.8671	-0.102436	-0.0697831	-0.0326524		-13.3825	-0.0383154	0.100344	-0.138659		-0.72	12.1253	16.6702
		-15.8847	-0.0445735	-0.0478609	0.00328736		-16.8616	-0.101691	-0.0697236	-0.0319671		-13.3658	-0.0356681	0.101636	-0.137304		-0.7	12.0844	16.5127
		-15.8681	-0.0495322	-0.0470076	-0.00252468		-16.856	-0.10142	-0.0696616	-0.0317582		-13.3492	0.199949	0.103033	0.096916		-0.68	12.0281	16.3356
		-15.8514	-0.0472609	-0.0461374	-0.00112349		-16.8504	0.149013	-0.0695975	0.218611		-13.3325	-0.0399973	0.104513	-0.14451		-0.66	11.9549	16.1371
		-15.8347	-0.05197	-0.0452518	-0.00671826		-16.8449	-0.101146	-0.0695316	-0.0316143		-13.3158	-0.0371319	0.106057	-0.143188		-0.64	11.8633	15.9159
		-15.8181	-0.0487502	-0.044358	-0.00439214		-16.8393	-0.100527	-0.0694634	-0.0310633		-13.2992	0.19845	0.107639	0.0908111		-0.62	11.752	15.6704
		-15.8014	-0.0503892	-0.0434634	-0.00692586		-16.8338	-0.100971	-0.0693928	-0.0315786		-13.2825	0.197744	0.109241	0.0885032		-0.6	11.6196	15.3994
		-15.7847	-0.0460295	-0.0425837	-0.00344581		-16.8282	-0.102385	-0.0693191	-0.0330664		-13.2658	0.197713	0.110859	0.0868538		-0.58	11.4648	15.1017
		-15.7681	-0.0507553	-0.0417351	-0.00902018		-16.8226	-0.103213	-0.0692422	-0.0339707		-13.2492	0.198284	0.112498	0.0857858		-0.56	11.2866	14.7763
		-15.7514	-0.0517537	-0.0409075	-0.0108462		-16.8171	-0.102053	-0.0691619	-0.0328915		-13.2325	-0.0381971	0.114166	-0.152363		-0.54	11.0838	14.4224
		-15.7347	-0.0495406	-0.0400705	-0.00947006		-16.8115	-0.101998	-0.0690779	-0.0329199		-13.2158	-0.0382158	0.115878	-0.154094		-0.52	10.8557	14.0395
		-15.7181	-0.0480263	-0.0391971	-0.00882925		-16.8059	-0.102489	-0.0689897	-0.033499		-13.1992	0.197217	0.117646	0.0795706		-0.5	10.6019	13.6277
		-15.7014	-0.0485838	-0.0382762	-0.0103076		-16.8004	-0.102878	-0.0688974	-0.0339809		-13.1825	0.19938	0.119471	0.079909		-0.48	10.3223	13.1873
		-15.6847	-0.0524359	-0.0373133	-0.0151226		-16.7948	-0.103304	-0.0688008	-0.0345034		-13.1658	-0.0402029	0.121352	-0.161555		-0.46	10.0172	12.7196
		-15.6681	-0.0507803	-0.0363289	-0.0144513		-16.7893	-0.10059	-0.0686997	-0.0318902		-13.1492	0.195246	0.123291	0.0719554		-0.44	9.68737	12.2257
		-15.6514	-0.0450727	-0.0353539	-0.00971877		-16.7837	-0.10144	-0.0685939	-0.0328466		-13.1325	0.197362	0.125286	0.0720762		-0.42	9.33388	11.7078
		-15.6347	-0.0472609	-0.0344222	-0.0128387		-16.7782	-0.102223	-0.0684834	-0.0337401		-13.1158	-0.0399537	0.127335	-0.167289		-0.4	8.95832	11.1683
		-15.618	-0.0475854	-0.0335548	-0.0140306		-16.7726	-0.102811	-0.068368	-0.0344433		-13.0992	0.195792	0.129432	0.0663603		-0.38	8.56275	10.61
		-15.6014	-0.0477102	-0.0327648	-0.0149454		-16.767	-0.101392	-0.0682478	-0.0331439		-13.0825	-0.0396485	0.131557	-0.171206		-0.36	8.1497	10.0367
		-15.5847	-0.0539419	-0.0320639	-0.021878		-16.7615	-0.102106	-0.0681228	-0.0339831		-13.0658	0.198824	0.133681	0.0651426		-0.34	7.72214	9.45212
		-15.568	-0.0511131	-0.0314432	-0.0196698		-16.7559	-0.101905	-0.0679932	-0.0339113		-13.0491	0.194808	0.135773	0.059035		-0.32	7.28331	8.86063
		-15.5514	-0.0521447	-0.0308874	-0.0212573		-16.7504	-0.102507	-0.067859	-0.0346478		-13.0325	0.21156	0.137796	0.0737639		-0.3	6.83672	8.26662
		-15.5347	-0.050539	-0.0303886	-0.0201504		-16.7448	-0.102654	-0.0677202	-0.0349335		-13.0158	0.226151	0.139708	0.0864425		-0.28	6.38611	7.6747
		-15.518	-0.0529102	-0.0299222	-0.022988		-16.7392	-0.102607	-0.0675772	-0.0350303		-12.9991	0.225271	0.141481	0.08379		-0.26	5.93535	7.0895
		-15.5014	-0.0492078	-0.0294599	-0.0197479		-16.7337	0.149107	-0.06743	0.216537		-12.9825	0.22586	0.143094	0.0827666		-0.24	5.48829	6.51554
		-15.4847	-0.0475188	-0.0289673	-0.0185515		-16.7281	-0.100459	-0.0672787	-0.0331805		-12.9658	0.226091	0.144539	0.0815517		-0.22	5.0487	5.95714
		-15.468	-0.0470029	-0.0284236	-0.0185794		-16.7226	-0.101208	-0.067123	-0.0340855		-12.9491	0.226118	0.145814	0.0803033		-0.2	4.6202	5.4183
		-15.4514	-0.0462125	-0.0278159	-0.0183967		-16.717	-0.101531	-0.0669625	-0.0345686		-12.9325	0.227357	0.146916	0.0804417		-0.18	4.20613	4.90263
		-15.4347	-0.0464538	-0.0271337	-0.0193201		-16.7115	-0.102274	-0.0667968	-0.0354767		-12.9158	0.225183	0.147844	0.0773396		-0.16	3.80948	4.41324
		-15.418	-0.0483092	-0.0263762	-0.021933		-16.7059	-0.101506	-0.0666255	-0.03488		-12.8991	0.226531	0.148597	0.0779342		-0.14	3.43282	3.95263
		-15.4014	-0.0500065	-0.0255604	-0.0244461		-16.7004	-0.101089	-0.0664483	-0.0346407		-12.8824	0.22459	0.149179	0.0754107		-0.12	3.07821	3.52271
		-15.3847	-0.0470612	-0.0247114	-0.0223498		-16.6948	-0.101602	-0.0662645	-0.0353373		-12.8658	0.225659	0.149603	0.0760563		-0.1	2.74722	3.12477
		-15.368	-0.048642	-0.0238664	-0.0247756		-16.6892	-0.101422	-0.0660745	-0.0353472		-12.8491	0.225204	0.149888	0.0753164		-0.08	2.44099	2.76298
		-15.3513	-0.0508884	-0.0230612	-0.0278273		-16.6837	-0.102292	-0.0658779	-0.0364138		-12.8324	-0.0181268	0.150061	-0.168188		-0.06	2.16025	2.44233
		-15.3347	-0.0461626	-0.0223277	-0.0238349		-16.6781	-0.102308	-0.0656744	-0.0366335		-12.8157	0.225015	0.150153	0.0748619		-0.04	1.9054	2.15167
		-15.318	-0.0478599	-0.0216836	-0.0261763		-16.6726	-0.101792	-0.065464	-0.0363279		-12.7991	0.227733	0.150185	0.0775485		-0.02	1.67652	1.89099
		-15.3013	-0.050539	-0.0211185	-0.0294205		-16.667	-0.10228	-0.0652464	-0.0370334		-12.7824	-0.0181766	0.150169	-0.168346		0	1.47342	1.65997
		-15.2847	-0.0547822	-0.0206131	-0.0341691		-16.6614	-0.102925	-0.0650219	-0.0379027		-12.7657	0.222704	0.150123	0.0725813		0.02	1.29561	1.45794
		-15.268	-0.0472609	-0.020138	-0.0271229		-16.6559	-0.101253	-0.0647902	-0.0364627		-12.7491	0.20873	0.150054	0.0586758		0.04	1.14232	1.28394
		-15.2513	-0.0478682	-0.0196578	-0.0282104		-16.6503	-0.102242	-0.0645516	-0.03769		-12.7324	0.208319	0.149976	0.0583426		0.06	1.01257	1.13678
		-15.2347	-0.0508219	-0.0191411	-0.0316807		-16.6448	-0.102099	-0.0643063	-0.0377928		-12.7157	-0.0315319	0.149908	-0.18144		0.08	0.905165	1.01501
		-15.218	-0.0509966	-0.0185539	-0.0324426		-16.6392	-0.10141	-0.0640542	-0.0373563		-12.6991	0.207696	0.149869	0.0578271		0.1	0.818722	0.917012
		-15.2013	-0.0487834	-0.0178503	-0.0309331		-16.6337	-0.101693	-0.0637956	-0.0378976		-12.6824	0.206187	0.149875	0.0563121		0.12	0.75167	0.840933
		-15.1847	-0.0472359	-0.0169737	-0.0302622		-16.6281	-0.101318	-0.0635301	-0.0377878		-12.6657	-0.0341419	0.149941	-0.184083		0.14	0.702326	0.784817
		-15.168	-0.0508385	-0.0158801	-0.0349584		-16.6225	-0.101581	-0.0632591	-0.0383214		-12.649	0.201822	0.150087	0.0517352		0.16	0.668949	0.746654
		-15.1513	-0.0511796	-0.014547	-0.0366326		-16.617	-0.101293	-0.0629828	-0.0383101		-12.6324	0.204652	0.150325	0.0543276		0.18	0.649789	0.72443
		-15.1346	-0.0488001	-0.0129618	-0.0358383		-16.6114	-0.100958	-0.0627012	-0.038257		-12.6157	0.206884	0.150664	0.0562201		0.2	0.643111	0.716157
		-15.118	-0.0498983	-0.0111268	-0.0387716		-16.6059	-0.101038	-0.062415	-0.0386227		-12.599	0.202547	0.151111	0.051436		0.22	0.647212	0.719893
		-15.1013	-0.050722	-0.00905579	-0.0416662		-16.6003	-0.100943	-0.0621247	-0.038818		-12.5824	0.204293	0.151669	0.052624		0.24	0.660432	0.733751
		-15.0846	-0.0499732	-0.0067876	-0.0431856		-16.5948	-0.101501	-0.0618308	-0.0396698		-12.5657	0.202777	0.152335	0.0504424		0.26	0.681175	0.755927
		-15.068	-0.048409	-0.00438083	-0.0440282		-16.5892	-0.102598	-0.0615339	-0.0410642		-12.549	0.200942	0.153097	0.0478449		0.28	0.707906	0.78469
		-15.0513	-0.0496654	-0.00189895	-0.0477664		-16.5836	-0.10096	-0.0612349	-0.0397252		-12.5324	0.202673	0.153946	0.0487273		0.3	0.739164	0.8184
		-15.0346	-0.0484673	0.000586959	-0.0490542		-16.5781	-0.102046	-0.0609345	-0.0411113		-12.5157	0.202104	0.154879	0.0472253		0.32	0.773636	0.855587
		-15.018	-0.0430426	0.00301573	-0.0460583		-16.5725	-0.101659	-0.0606329	-0.0410258		-12.499	0.200441	0.155892	0.0445489		0.34	0.810217	0.89502
		-15.0013	-0.0482759	0.00536125	-0.0536372		-16.567	-0.102021	-0.0603317	-0.0416898		-12.4823	0.202491	0.156988	0.0455022		0.36	0.848002	0.935691
		-14.9846	-0.0488999	0.00760552	-0.0565054		-16.5614	0.147312	-0.0600325	0.207345		-12.4657	0.199513	0.158172	0.0413414		0.38	0.886259	0.976791
		-14.968	-0.0501396	0.00972972	-0.0598693		-16.5558	-0.101194	-0.0597356	-0.0414584		-12.449	0.201052	0.159448	0.0416038		0.4	0.924427	1.0177
		-14.9513	-0.0487002	0.0117133	-0.0604135		-16.5503	0.148252	-0.0594416	0.207693		-12.4323	-0.0368454	0.160824	-0.197669		0.42	0.962055	1.05792
		-14.9346	-0.045497	0.013549	-0.059046		-16.5447	-0.100716	-0.0591511	-0.0415645		-12.4157	0.198153	0.162305	0.0358476		0.44	0.998775	1.09706
		-14.9179	-0.0531431	0.0152424	-0.0683856		-16.5392	-0.101119	-0.0588641	-0.0422549		-12.399	0.197723	0.163886	0.0338369		0.46	1.03433	1.13482
		-14.9013	-0.0490663	0.0168011	-0.0658674		-16.5336	-0.101001	-0.0585803	-0.0424212		-12.3823	0.199056	0.165559	0.0334973		0.48	1.06853	1.17102
		-14.8846	-0.050098	0.0182202	-0.0683182		-16.528	-0.100375	-0.0582991	-0.0420763		-12.3656	0.200782	0.167311	0.0334709		0.5	1.10128	1.20555
		-14.8679	-0.0457383	0.0194873	-0.0652256		-16.5225	-0.100377	-0.0580216	-0.0423557		-12.349	0.199177	0.169135	0.0300415		0.52	1.1324	1.23822
		-14.8513	-0.046121	0.0205966	-0.0667176		-16.5169	-0.100402	-0.0577473	-0.0426544		-12.3323	0.197458	0.171036	0.0264219		0.54	1.16157	1.26869
		-14.8346	-0.046953	0.0215529	-0.0685059		-16.5114	-0.101534	-0.0574765	-0.0440578		-12.3156	0.198957	0.173016	0.0259403		0.56	1.18851	1.29666
		-14.8179	-0.0519451	0.0223722	-0.0743173		-16.5058	-0.101124	-0.0572094	-0.0439147		-12.299	0.195473	0.175078	0.0203941		0.58	1.21297	1.32186
		-14.8013	-0.048201	0.0230808	-0.0712818		-16.5003	-0.0999082	-0.0569463	-0.0429619		-12.2823	0.195715	0.177219	0.0184968		0.6	1.2348	1.34414
		-14.7846	-0.0484506	0.0237163	-0.0721669		-16.4947	-0.0999783	-0.0566879	-0.0432904		-12.2656	0.195174	0.179427	0.0157468		0.62	1.25388	1.36339
		-14.7679	-0.0454305	0.0243205	-0.0697509		-16.4891	-0.102271	-0.0564345	-0.0458365		-12.249	0.194758	0.181689	0.0130689		0.64	1.27016	1.37955
		-14.7512	-0.0521031	0.024924	-0.0770272		-16.4836	-0.102091	-0.0561867	-0.0459042		-12.2323	0.194355	0.183995	0.0103609		0.66	1.28363	1.39263
		-14.7346	-0.0549652	0.0255515	-0.0805167		-16.478	-0.101926	-0.0559454	-0.045981		-12.2156	0.194652	0.186333	0.00831931		0.68	1.29431	1.40266
		-14.7179	-0.044873	0.0262262	-0.0710992		-16.4725	-0.100754	-0.0557112	-0.0450426		-12.199	0.193544	0.188686	0.00485726		0.7	1.30228	1.40972
		-14.7012	-0.0463207	0.0269816	-0.0733023		-16.4669	0.149444	-0.0554851	0.204929		-12.1823	0.193689	0.191054	0.00263483		0.72	1.30758	1.4139
		-14.6846	-0.0465287	0.0278659	-0.0743946		-16.4614	-0.101769	-0.0552679	-0.0465009		-12.1656	0.193944	0.19344	0.000504342		0.74	1.31028	1.41524
		-14.6679	-0.0496321	0.0289158	-0.0785479		-16.4558	-0.102574	-0.05506	-0.0475143		-12.1489	0.193471	0.19586	-0.00238901		0.76	1.31041	1.41382
		-14.6512	-0.0468116	0.0301513	-0.0769629		-16.4503	0.1478	-0.054862	0.202662		-12.1323	0.191891	0.198328	-0.00643705		0.78	1.308	1.40967
		-14.6345	-0.0446484	0.0315673	-0.0762157		-16.4447	-0.101588	-0.0546741	-0.046914		-12.1156	0.194166	0.200846	-0.00667915		0.8	1.30306	1.4028
		-14.6179	-0.0520199	0.0331406	-0.0851605		-16.4391	0.14729	-0.0544962	0.201786		-12.0989	0.191664	0.203412	-0.011748		0.82	1.29562	1.39326
		-14.6012	-0.0506638	0.0348533	-0.0855171		-16.4336	-0.102619	-0.0543286	-0.0482908		-12.0823	0.194117	0.20603	-0.0119136		0.84	1.28572	1.38109
		-14.5845	-0.0447732	0.0366792	-0.0814524		-16.428	-0.101927	-0.0541702	-0.0477568		-12.0656	0.192871	0.208702	-0.0158312		0.86	1.27341	1.36637
		-14.5679	-0.0482842	0.0385877	-0.0868719		-16.4225	-0.10122	-0.0540209	-0.0471994		-12.0489	0.193294	0.211438	-0.0181441		0.88	1.25872	1.34913
		-14.5512	-0.0457549	0.0405585	-0.0863135		-16.4169	-0.100756	-0.05388	-0.0468756		-12.0323	0.194418	0.214244	-0.0198261		0.9	1.24169	1.32943
		-14.5345	-0.0478766	0.0425788	-0.0904554		-16.4114	-0.101143	-0.0537471	-0.0473963		-12.0156	0.195356	0.217115	-0.021759		0.92	1.22241	1.30735
		-14.5178	-0.0464372	0.0446201	-0.0910573		-16.4058	-0.103227	-0.0536219	-0.0496054		-11.9989	0.200626	0.220044	-0.0194181		0.94	1.20095	1.28301
		-14.5012	-0.0472442	0.0466425	-0.0938867		-16.4002	-0.10193	-0.0535043	-0.0484259		-11.9823	0.22335	0.223024	0.000325766		0.96	1.17742	1.2565
		-14.4845	-0.0544078	0.0486156	-0.103023		-16.3947	-0.101951	-0.0533942	-0.0485572		-11.9656	0.226687	0.226058	0.000628837		0.98	1.15195	1.22799
		-14.4678	-0.0487585	0.0505206	-0.0992791		-16.3891	-0.101321	-0.0532918	-0.0480293		-11.9489	0.228695	0.229139	-0.000444608		1	1.12467	1.1976
		-14.4512	-0.0479098	0.0523446	-0.100254		-16.3836	0.148225	-0.053197	0.201422		-11.9323	0.226469	0.232263	-0.00579412		1.02	1.09572	1.16551
		-14.4345	-0.0497985	0.0540809	-0.103879		-16.378	-0.101224	-0.0531101	-0.048114		-11.9156	0.224687	0.235408	-0.0107206		1.04	1.06524	1.13188
		-14.4178	-0.0529934	0.0557158	-0.108709		-16.3725	0.149446	-0.0530308	0.202477		-11.8989	0.224953	0.238564	-0.0136111		1.06	1.03339	1.09684
		-14.4012	-0.0476436	0.0572431	-0.104887		-16.3669	-0.100036	-0.0529585	-0.0470779		-11.8822	0.224839	0.241741	-0.0169019		1.08	1.00029	1.06057
		-14.3845	-0.0437415	0.0586619	-0.102403		-16.3613	-0.100642	-0.0528927	-0.0477491		-11.8656	0.22471	0.244972	-0.0202619		1.1	0.966119	1.02324
		-14.3678	-0.0510715	0.0599774	-0.111049		-16.3558	-0.100925	-0.0528325	-0.0480926		-11.8489	0.224569	0.248288	-0.0237189		1.12	0.931067	0.985052
		-14.3512	-0.0451393	0.0612014	-0.106341		-16.3502	-0.101605	-0.0527772	-0.0488278		-11.8322	0.22459	0.25169	-0.0271001		1.14	0.895384	0.946284
		-14.3345	-0.0446567	0.0623491	-0.107006		-16.3447	-0.102104	-0.0527263	-0.0493777		-11.8156	0.224228	0.255149	-0.0309205		1.16	0.859374	0.907254
		-14.3178	-0.0473857	0.0634404	-0.110826		-16.3391	-0.101816	-0.0526801	-0.0491357		-11.7989	0.222389	0.258627	-0.036238		1.18	0.823362	0.868307
		-14.3012	-0.0487918	0.0644891	-0.113281		-16.3336	-0.102614	-0.0526386	-0.0499752		-11.7822	0.22379	0.2621	-0.0383097		1.2	0.787664	0.829772
		-14.2845	-0.0512295	0.0655039	-0.116733		-16.328	-0.101279	-0.0526023	-0.0486768		-11.7656	0.22287	0.265561	-0.0426903		1.22	0.752553	0.791939
		-14.2678	-0.044066	0.0664878	-0.110554		-16.3224	-0.101934	-0.0525717	-0.0493622		-11.7489	0.217771	0.26898	-0.0512096		1.24	0.718263	0.75505
		-14.2511	-0.0516622	0.067437	-0.119099		-16.3169	0.148406	-0.0525474	0.200953		-11.7322	0.209222	0.272332	-0.0631101		1.26	0.685011	0.719328
		-14.2345	-0.0510465	0.0683458	-0.119392		-16.3113	-0.102043	-0.0525299	-0.0495129		-11.7156	0.203764	0.275598	-0.0718348		1.28	0.653026	0.685013
		-14.2178	-0.058884	0.069211	-0.128095		-16.3058	-0.101758	-0.0525194	-0.0492388		-11.6989	0.20545	0.278766	-0.0733161		1.3	0.622577	0.652379
		-14.2011	-0.0477434	0.0700305	-0.117774		-16.3002	-0.102145	-0.0525161	-0.0496285		-11.6822	0.201203	0.281829	-0.080626		1.32	0.593922	0.621693
		-14.1845	-0.0451725	0.0708036	-0.115976		-16.2946	-0.102384	-0.0525204	-0.0498638		-11.6656	0.197038	0.284797	-0.0877587		1.34	0.567227	0.593122
		-14.1678	-0.0465121	0.0715325	-0.118045		-16.2891	-0.100786	-0.0525326	-0.0482531		-11.6489	0.201326	0.287672	-0.086346		1.36	0.542583	0.566754
		-14.1511	-0.0457716	0.0722224	-0.117994		-16.2835	0.1494	-0.0525531	0.201953		-11.6322	0.20138	0.290468	-0.0890886		1.38	0.520051	0.542645
		-14.1345	-0.0448647	0.0728805	-0.117745		-16.278	-0.100846	-0.0525826	-0.0482637		-11.6156	0.200475	0.29321	-0.092735		1.4	0.499664	0.520823
		-14.1178	-0.0445069	0.0735059	-0.118013		-16.2724	-0.100774	-0.0526211	-0.0481527		-11.5989	0.202208	0.295926	-0.0937176		1.42	0.481409	0.501268
		-14.1011	-0.048434	0.0740914	-0.122525		-16.2668	-0.101826	-0.0526686	-0.0491571		-11.5822	0.200821	0.298639	-0.0978179		1.44	0.465241	0.483923
		-14.0845	-0.0528603	0.0746314	-0.127492		-16.2613	0.149296	-0.0527255	0.202022		-11.5655	0.19795	0.301367	-0.103417		1.46	0.451092	0.468714
		-14.0678	-0.046978	0.0751222	-0.1221		-16.2557	0.149919	-0.0527918	0.202711		-11.5489	0.19665	0.304136	-0.107487		1.48	0.438893	0.455561
		-14.0511	-0.0450977	0.0755619	-0.12066		-16.2502	-0.100401	-0.0528671	-0.0475339		-11.5322	0.1955	0.306977	-0.111477		1.5	0.42858	0.444391
		-14.0344	-0.0454388	0.0759505	-0.121389		-16.2446	-0.100754	-0.0529506	-0.0478038		-11.5155	0.195483	0.309889	-0.114406		1.52	0.420097	0.435139
		-14.0178	-0.0530183	0.0762897	-0.129308		-16.2391	0.148625	-0.0530414	0.201666		-11.4989	0.195545	0.312852	-0.117307		1.54	0.413357	0.427711
		-14.0011	-0.0470196	0.0765854	-0.123605		-16.2335	-0.100165	-0.0531386	-0.0470267		-11.4822	0.193676	0.31584	-0.122164		1.56	0.40826	0.421997
		-13.9844	-0.0498234	0.0768576	-0.126681		-16.2279	-0.100956	-0.0532408	-0.047715		-11.4655	0.192925	0.318833	-0.125908		1.58	0.404713	0.417896
		-13.9678	-0.0489748	0.0771305	-0.126105		-16.2224	-0.101541	-0.0533467	-0.0481945		-11.4489	0.186079	0.321805	-0.135726		1.6	0.402638	0.41532
		-13.9511	-0.0496487	0.0774232	-0.127072		-16.2168	-0.102131	-0.0534553	-0.0486756		-11.4322	0.206533	0.324748	-0.118214		1.62	0.401948	0.414178
		-13.9344	-0.0502977	0.0777414	-0.128039		-16.2113	-0.1031	-0.0535652	-0.0495351		-11.4155	0.213064	0.327643	-0.114579		1.64	0.402554	0.414372
		-13.9178	-0.0451309	0.0780882	-0.123219		-16.2057	-0.101923	-0.0536753	-0.0482473		-11.3988	0.211708	0.330465	-0.118757		1.66	0.404368	0.415808
		-13.9011	-0.0496654	0.0784666	-0.128132		-16.2001	-0.101568	-0.0537846	-0.0477835		-11.3822	0.213641	0.333182	-0.119542		1.68	0.407279	0.418367
		-13.8844	-0.044873	0.0788796	-0.123753		-16.1946	-0.102765	-0.0538923	-0.0488728		-11.3655	0.445649	0.335775	0.109874		1.7	0.41118	0.421938
		-13.8677	-0.0522695	0.0793289	-0.131598		-16.189	-0.101494	-0.0539979	-0.0474964		-11.3488	0.213699	0.338228	-0.124529		1.72	0.415973	0.426415
		-13.8511	-0.0443655	0.0798162	-0.124182		-16.1835	0.147842	-0.0541007	0.201943		-11.3322	0.210524	0.340532	-0.130008		1.74	0.421562	0.431699
		-13.8344	-0.0491495	0.0803418	-0.129491		-16.1779	-0.102432	-0.0542	-0.0482317		-11.3155	0.214465	0.342682	-0.128217		1.76	0.427863	0.4377
		-13.8177	-0.041312	0.0809049	-0.122217		-16.1724	-0.0997838	-0.054295	-0.0454888		-11.2988	0.213865	0.344669	-0.130803		1.78	0.434797	0.444335
		-13.801	-0.0440077	0.0815026	-0.12551		-16.1668	-0.101016	-0.0543845	-0.0466319		-11.2821	0.210123	0.346493	-0.13637		1.8	0.442241	0.451476
		-13.7844	-0.051163	0.0821292	-0.133292		-16.1612	-0.101763	-0.0544677	-0.0472949		-11.2655	0.214249	0.348159	-0.13391		1.82	0.450049	0.458975
		-13.7677	-0.047186	0.0827794	-0.129965		-16.1557	-0.101056	-0.0545436	-0.0465129		-11.2488	0.21747	0.349673	-0.132204		1.84	0.458075	0.466681
		-13.751	-0.0477934	0.0834423	-0.131236		-16.1501	-0.100495	-0.0546115	-0.045884		-11.2321	0.214322	0.351044	-0.136723		1.86	0.466196	0.474466
		-13.7343	-0.0468449	0.0841078	-0.130953		-16.1446	-0.0988863	-0.0546709	-0.0442154		-11.2155	0.215192	0.352283	-0.137091		1.88	0.47432	0.482239
		-13.7177	-0.0463956	0.0847756	-0.131171		-16.139	-0.101081	-0.0547211	-0.0463604		-11.1988	0.208691	0.353402	-0.144711		1.9	0.482365	0.489916
		-13.701	-0.0441908	0.0854468	-0.129638		-16.1335	-0.100677	-0.0547618	-0.0459151		-11.1821	0.214042	0.354413	-0.140372		1.92	0.490243	0.497407
		-13.6843	-0.0464039	0.0861198	-0.132524		-16.1279	-0.100731	-0.0547926	-0.0459387		-11.1655	0.456415	0.35533	0.101085		1.94	0.49789	0.504648
		-13.6676	-0.0508884	0.0868022	-0.137691		-16.1224	-0.101031	-0.0548132	-0.0462183		-11.1488	0.214654	0.35617	-0.141516		1.96	0.505261	0.511596
		-13.651	0.152637	0.087503	0.0651338		-16.1168	-0.101542	-0.0548235	-0.0467183		-11.1321	0.215661	0.356961	-0.1413		1.98	0.5123	0.518193
		-13.6343	-0.0544244	0.0882272	-0.142652		-16.1112	-0.100467	-0.0548235	-0.0456432		-11.1155	0.219	0.357737	-0.138737		2	0.518963	0.524396
		-13.6176	-0.0501146	0.0889759	-0.139091		-16.1057	0.149171	-0.0548132	0.203984		-11.0988	0.218159	0.35853	-0.140371		2.02	0.525216	0.530173
		-13.601	-0.0440327	0.0897377	-0.13377		-16.1001	-0.0997137	-0.0547927	-0.044921		-11.0821	0.217316	0.359369	-0.142053		2.04	0.531034	0.535499
		-13.5843	-0.0502977	0.0904982	-0.140796		-16.0946	-0.101018	-0.0547616	-0.0462567		-11.0655	0.217156	0.360287	-0.143131		2.06	0.5364	0.540359
		-13.5676	-0.0451309	0.09125	-0.136381		-16.089	-0.101484	-0.0547196	-0.0467647		-11.0488	0.216475	0.361306	-0.144831		2.08	0.541318	0.544757
		-13.551	-0.0425184	0.0919864	-0.134505		-16.0835	-0.101317	-0.0546663	-0.0466503		-11.0321	0.214872	0.362439	-0.147567		2.1	0.545789	0.548698
		-13.5343	-0.0473191	0.0927068	-0.140026		-16.0779	-0.100528	-0.0546017	-0.0459263		-11.0154	0.215098	0.363692	-0.148594		2.12	0.54983	0.552197
		-13.5176	-0.0478017	0.0934109	-0.141213		-16.0723	-0.101196	-0.0545256	-0.0466703		-10.9988	0.215107	0.36507	-0.149963		2.14	0.553478	0.555296
		-13.501	0.146293	0.0941041	0.0521886		-16.0668	-0.101796	-0.0544383	-0.0473574		-10.9821	0.21339	0.366572	-0.153183		2.16	0.556801	0.558062
		-13.4843	-0.0483342	0.094794	-0.143128		-16.0612	-0.100975	-0.0543399	-0.0466347		-10.9654	0.213911	0.368197	-0.154286		2.18	0.559901	0.560599
		-13.4676	-0.0495988	0.0955038	-0.145103		-16.0557	-0.101716	-0.0542306	-0.0474856		-10.9488	0.213267	0.369935	-0.156668		2.2	0.562896	0.563025
		-13.451	-0.0531847	0.0962579	-0.149443		-16.0501	-0.100451	-0.054111	-0.04634		-10.9321	0.214806	0.371774	-0.156968		2.22	0.565914	0.565469
		-13.4343	-0.0463623	0.0970853	-0.143448		-16.0446	-0.100275	-0.0539816	-0.0462931		-10.9154	0.455813	0.373693	0.0821201		2.24	0.569061	0.568037
		-13.4176	-0.0459879	0.0980107	-0.143999		-16.039	-0.101579	-0.053843	-0.0477363		-10.8988	0.453913	0.375669	0.0782442		2.26	0.572418	0.570808
		-13.401	-0.0478017	0.0990503	-0.146852		-16.0335	-0.101616	-0.053696	-0.0479196		-10.8821	0.214108	0.377688	-0.16358		2.28	0.576052	0.57385
		-13.3843	-0.0535592	0.100211	-0.153771		-16.0279	-0.101584	-0.0535413	-0.048043		-10.8654	0.452825	0.379743	0.0730823		2.3	0.580038	0.577234
		-13.3676	-0.0489998	0.101492	-0.150492		-16.0223	0.149053	-0.05338	0.202433		-10.8487	0.212858	0.381821	-0.168963		2.32	0.584453	0.581039
		-13.351	-0.0479015	0.102879	-0.15078		-16.0168	-0.101689	-0.0532133	-0.048476		-10.832	0.452153	0.383918	0.0682343		2.34	0.589382	0.585345
		-13.3343	-0.0442656	0.10435	-0.148616		-16.0112	0.147991	-0.0530416	0.201032		-10.8154	0.449144	0.38602	0.0631238		2.36	0.594894	0.59022
		-13.3176	0.152013	0.105888	0.0461249		-16.0057	-0.100769	-0.052865	-0.0479044		-10.7987	0.451986	0.38812	0.0638663		2.38	0.601035	0.59571
		-13.301	0.150765	0.107467	0.0432976		-16.0001	-0.0999889	-0.0526845	-0.0473044		-10.782	0.450238	0.390218	0.06002		2.4	0.60784	0.601844
		-13.2843	-0.0512628	0.109067	-0.16033		-15.9945	-0.0995705	-0.0524997	-0.0470708		-10.7654	0.4522	0.39232	0.0598799		2.42	0.615332	0.608645
		-13.2676	-0.0427597	0.110684	-0.153444		-15.989	-0.100734	-0.0523107	-0.0484237		-10.7487	0.454025	0.394438	0.0595874		2.44	0.623538	0.616138
		-13.251	-0.0496737	0.11232	-0.161994		-15.9834	0.148425	-0.052118	0.200543		-10.732	0.452171	0.396583	0.0555886		2.46	0.632475	0.624336
		-13.2343	0.15375	0.113985	0.0397651		-15.9779	0.149597	-0.0519219	0.201519		-10.7153	0.452896	0.398773	0.0541225		2.48	0.642153	0.633248
		-13.2176	-0.0496737	0.115692	-0.165365		-15.9723	-0.0998569	-0.0517223	-0.0481346		-10.6987	0.449594	0.401031	0.0485639		2.5	0.652551	0.642851
		-13.2009	-0.0534427	0.117454	-0.170896		-15.9668	-0.100106	-0.0515184	-0.0485875		-10.682	0.448664	0.403375	0.0452888		2.52	0.6636	0.653075
		-13.1843	-0.0486836	0.119272	-0.167956		-15.9612	-0.10123	-0.0513093	-0.049921		-10.6653	0.45066	0.40583	0.0448299		2.54	0.675181	0.6638
		-13.1676	0.14907	0.121147	0.0279223		-15.9556	-0.101778	-0.051095	-0.0506832		-10.6487	0.450278	0.408415	0.0418623		2.56	0.687167	0.674901
		-13.1509	-0.0528519	0.123082	-0.175934		-15.9501	-0.100564	-0.0508745	-0.0496892		-10.632	0.450265	0.411152	0.0391128		2.58	0.699447	0.686267
		-13.1343	-0.0437498	0.125072	-0.168822		-15.9445	-0.101255	-0.050648	-0.0506067		-10.6153	0.44898	0.414054	0.0349254		2.6	0.711946	0.697824
		-13.1176	-0.0444986	0.127115	-0.171614		-15.939	-0.100292	-0.0504152	-0.049877		-10.5987	0.449734	0.417138	0.0325956		2.62	0.724559	0.709469
		-13.1009	-0.0470945	0.129209	-0.176304		-15.9334	-0.100079	-0.0501758	-0.0499031		-10.582	0.450485	0.42041	0.030075		2.64	0.737184	0.721103
		-13.0842	0.148165	0.131331	0.0168336		-15.9279	-0.100317	-0.0499305	-0.0503861		-10.5653	0.451357	0.423874	0.0274829		2.66	0.749717	0.732621
		-13.0676	-0.0527438	0.133456	-0.1862		-15.9223	-0.100793	-0.0496793	-0.0511133		-10.5487	0.449974	0.427526	0.0224482		2.68	0.762018	0.743888
		-13.0509	-0.0455802	0.135554	-0.181134		-15.9167	-0.101063	-0.0494224	-0.051641		-10.532	0.450612	0.431352	0.0192594		2.7	0.773979	0.754802
		-13.0342	0.151326	0.137585	0.0137413		-15.9112	0.149911	-0.0491605	0.199071		-10.5153	0.450222	0.435346	0.0148758		2.72	0.785541	0.765303
		-13.0176	0.147998	0.139511	0.00848782		-15.9056	-0.101831	-0.0488945	-0.0529362		-10.4987	0.443938	0.439489	0.00444899		2.74	0.796631	0.775324
		-13.0009	0.149506	0.141299	0.00820762		-15.9001	-0.100175	-0.0486244	-0.0515503		-10.482	0.433453	0.443754	-0.0103009		2.76	0.807167	0.784785
		-12.9842	0.146397	0.142929	0.00346732		-15.8945	-0.101273	-0.0483504	-0.0529231		-10.4653	0.431387	0.448102	-0.0167158		2.78	0.817064	0.793605
		-12.9676	-0.0453889	0.144394	-0.189783		-15.889	-0.102274	-0.0480729	-0.0542006		-10.4487	0.428357	0.452508	-0.0241506		2.8	0.82624	0.801707
		-12.9509	0.148591	0.145688	0.00290362		-15.8834	0.148109	-0.0477925	0.195902		-10.432	0.428212	0.456956	-0.0287442		2.82	0.834637	0.809036
		-12.9342	-0.0445901	0.146808	-0.191398		-15.8778	-0.100185	-0.047509	-0.0526763		-10.4153	0.430207	0.461433	-0.0312257		2.84	0.842212	0.815554
		-12.9175	0.147905	0.147754	0.000150295		-15.8723	-0.100739	-0.047224	-0.0535148		-10.3986	0.427473	0.465931	-0.0384585		2.86	0.848934	0.821233
		-12.9009	0.143776	0.148525	-0.00474932		-15.8667	0.148682	-0.046937	0.195619		-10.382	0.426779	0.470438	-0.0436587		2.88	0.854796	0.826069
		-12.8842	0.14648	0.149125	-0.00264486		-15.8612	-0.100521	-0.0466483	-0.0538728		-10.3653	0.427873	0.474935	-0.0470613		2.9	0.859815	0.83008
		-12.8675	0.145731	0.149565	-0.00383351		-15.8556	-0.0996355	-0.0463578	-0.0532777		-10.3486	0.426765	0.4794	-0.0526357		2.92	0.864022	0.833299
		-12.8509	0.144993	0.149863	-0.00487062		-15.8501	-0.101068	-0.0460655	-0.0550023		-10.332	0.423521	0.48382	-0.0602983		2.94	0.867466	0.835775
		-12.8342	0.140999	0.150047	-0.00904802		-15.8445	-0.100811	-0.0457711	-0.0550396		-10.3153	0.427631	0.488179	-0.0605485		2.96	0.870233	0.837594
		-12.8175	-0.0471111	0.150147	-0.197258		-15.8389	-0.10118	-0.0454754	-0.0557042		-10.2986	0.422666	0.492474	-0.0698078		2.98	0.872448	0.838876
		-12.8009	0.147177	0.150184	-0.00300717		-15.8334	0.148937	-0.0451786	0.194115		-10.282	0.449507	0.49674	-0.047233		3	0.874253	0.839762
		-12.7842	0.145565	0.150173	-0.00460806		-15.8278	-0.101166	-0.0448807	-0.0562853		-10.2653	0.451978	0.501017	-0.0490384		3.02	0.875794	0.840392
		-12.7675	0.148518	0.150129	-0.00161071		-15.8223	-0.100714	-0.0445826	-0.0561318		-10.2486	0.450577	0.505312	-0.0547357		3.04	0.877213	0.840902
		-12.7509	0.149631	0.150062	-0.000431231		-15.8167	-0.100174	-0.044284	-0.05589		-10.2319	0.453467	0.509643	-0.0561758		3.06	0.878648	0.841425
		-12.7342	0.14805	0.149985	-0.00193432		-15.8111	-0.101065	-0.0439854	-0.0570798		-10.2153	0.451986	0.514032	-0.0620451		3.08	0.880232	0.842089
		-12.7175	0.145679	0.149914	-0.00423468		-15.8056	-0.102601	-0.0436871	-0.0589141		-10.1986	0.450965	0.518469	-0.0675038		3.1	0.882091	0.843014
		-12.7008	0.149142	0.149871	-0.000728907		-15.8	-0.101559	-0.0433899	-0.0581694		-10.1819	0.451432	0.522957	-0.0715244		3.12	0.884345	0.844312
		-12.6842	0.149059	0.149871	-0.000812254		-15.7945	0.148737	-0.0430942	0.191831		-10.1652	0.448974	0.527474	-0.0785		3.14	0.887101	0.846085
		-12.6675	0.151378	0.14993	0.00144824		-15.7889	-0.100863	-0.0428013	-0.0580619		-10.1486	0.449445	0.532015	-0.0825696		3.16	0.890456	0.848424
		-12.6508	0.146636	0.150067	-0.00343097		-15.7834	0.149202	-0.0425119	0.191714		-10.1319	0.447825	0.536577	-0.0887517		3.18	0.894492	0.851405
		-12.6342	-0.0503809	0.150294	-0.200675		-15.7778	0.149858	-0.0422263	0.192085		-10.1152	0.449765	0.541151	-0.0913866		3.2	0.899272	0.855088
		-12.6175	0.149007	0.150623	-0.00161549		-15.7723	0.151058	-0.0419445	0.193003		-10.0986	0.447387	0.545713	-0.0983254		3.22	0.904845	0.859514
		-12.6008	-0.0462625	0.151057	-0.19732		-15.7667	-0.101198	-0.0416659	-0.0595319		-10.0819	0.448938	0.550225	-0.101286		3.24	0.911252	0.864722
		-12.5842	-0.0472442	0.151603	-0.198848		-15.7611	0.148298	-0.0413896	0.189687		-10.0652	0.448619	0.554647	-0.106028		3.26	0.918511	0.870727
		-12.5675	0.151722	0.152258	-0.000536631		-15.7556	-0.100834	-0.0411143	-0.0597201		-10.0486	0.449428	0.558951	-0.109522		3.28	0.926609	0.877512
		-12.5508	0.150744	0.153011	-0.00226678		-15.75	-0.100055	-0.0408388	-0.0592164		-10.0319	0.446928	0.563112	-0.116184		3.3	0.935503	0.885035
		-12.5342	0.147707	0.153851	-0.006144		-15.7445	-0.10011	-0.0405618	-0.0595484		-10.0152	0.444331	0.567113	-0.122782		3.32	0.945112	0.893218
		-12.5175	0.138399	0.154774	-0.0163751		-15.7389	-0.102698	-0.0402824	-0.0624152		-9.99854	0.451343	0.570931	-0.119588		3.34	0.955306	0.901935
		-12.5008	0.142549	0.155779	-0.0132299		-15.7334	-0.102662	-0.0399994	-0.0626625		-9.98188	0.455765	0.574557	-0.118792		3.36	0.965932	0.911042
		-12.4841	0.143308	0.156866	-0.0135585		-15.7278	-0.0992634	-0.039712	-0.0595514		-9.9652	0.448598	0.577995	-0.129397		3.38	0.976852	0.920404
		-12.4675	0.141779	0.15804	-0.0162605		-15.7222	-0.10006	-0.0394196	-0.06064		-9.94853	0.458284	0.581244	-0.12296		3.4	0.987922	0.929889
		-12.4508	0.149059	0.159305	-0.0102455		-15.7167	-0.100485	-0.0391219	-0.0613635		-9.93185	0.45997	0.584321	-0.124351		3.42	0.998984	0.939345
		-12.4341	0.151503	0.160669	-0.00916591		-15.7111	-0.100697	-0.0388189	-0.061878		-9.91517	0.455462	0.587241	-0.131779		3.44	1.00989	0.94864
		-12.4175	0.153895	0.162139	-0.008244		-15.7056	-0.100364	-0.0385107	-0.0618535		-9.89851	0.454096	0.590022	-0.135925		3.46	1.02051	0.957634
		-12.4008	0.150827	0.16371	-0.0128826		-15.7	-0.10117	-0.0381973	-0.0629723		-9.88184	0.451729	0.592686	-0.140957		3.48	1.03067	0.966185
		-12.3841	0.150713	0.165372	-0.0146593		-15.6944	-0.101129	-0.0378793	-0.0632497		-9.86516	0.455763	0.595259	-0.139496		3.5	1.04025	0.974175
		-12.3675	0.145856	0.167116	-0.0212602		-15.6889	-0.0998457	-0.0375569	-0.0622888		-9.84849	0.698872	0.597757	0.101115		3.52	1.04915	0.981515
		-12.3508	0.148654	0.168933	-0.0202795		-15.6833	-0.101894	-0.0372314	-0.0646625		-9.83183	0.456274	0.600206	-0.143932		3.54	1.05729	0.98812
		-12.3341	0.147094	0.170827	-0.0237338		-15.6778	-0.101591	-0.0369032	-0.0646874		-9.81516	0.455664	0.60264	-0.146976		3.56	1.06461	0.993945
		-12.3174	0.149974	0.1728	-0.0228256		-15.6722	0.148284	-0.0365745	0.184859		-9.79849	0.457242	0.605092	-0.147851		3.58	1.07108	0.99897
		-12.3008	0.144317	0.174853	-0.0305366		-15.6666	-0.101559	-0.0362456	-0.0653137		-9.78182	0.453201	0.607595	-0.154394		3.6	1.07671	1.0032
		-12.2841	0.150297	0.176986	-0.0266888		-15.6611	-0.100963	-0.0359186	-0.065044		-9.76515	0.695758	0.61017	0.0855872		3.62	1.08156	1.00669
		-12.2674	0.145024	0.179187	-0.034163		-15.6555	-0.100344	-0.0355941	-0.0647494		-9.74848	0.454518	0.612842	-0.158325		3.64	1.08569	1.00951
		-12.2508	0.147874	0.181445	-0.0335715		-15.65	0.149902	-0.0352734	0.185175		-9.73181	0.456121	0.615637	-0.159517		3.66	1.0892	1.01174
		-12.2341	0.14855	0.183746	-0.0351964		-15.6444	0.149613	-0.034958	0.184571		-9.71515	0.448224	0.618578	-0.170354		3.68	1.09223	1.01352
		-12.2174	0.148227	0.186081	-0.0378535		-15.6389	-0.101626	-0.0346484	-0.0669772		-9.69848	0.701607	0.62168	0.0799273		3.7	1.09494	1.01501
		-12.2008	0.146199	0.188433	-0.042234		-15.6333	0.148876	-0.0343458	0.183222		-9.68181	0.693964	0.624946	0.0690178		3.72	1.0975	1.01634
		-12.1841	0.150266	0.1908	-0.0405349		-15.6277	-0.100911	-0.034051	-0.0668604		-9.66515	0.697894	0.628387	0.0695071		3.74	1.10005	1.01766
		-12.1674	0.153032	0.193183	-0.0401514		-15.6222	-0.100832	-0.0337638	-0.0670682		-9.64848	0.697776	0.63202	0.0657559		3.76	1.10273	1.0191
		-12.1507	0.148477	0.195601	-0.047124		-15.6166	-0.10029	-0.0334847	-0.066805		-9.63181	0.457763	0.635866	-0.178103		3.78	1.10564	1.02075
		-12.134	0.14128	0.198063	-0.0567832		-15.6111	0.149489	-0.0332136	0.182703		-9.61514	0.68239	0.639947	0.042443		3.8	1.10884	1.02266
		-12.1174	0.14985	0.200576	-0.0507268		-15.6055	-0.100714	-0.0329524	-0.067762		-9.59848	0.693179	0.644272	0.0489069		3.82	1.11234	1.02485
		-12.1007	0.149298	0.203138	-0.0538396		-15.6	0.148379	-0.0327012	0.18108		-9.58181	0.43801	0.648848	-0.210838		3.84	1.11616	1.02731
		-12.084	0.147447	0.20575	-0.0583032		-15.5944	0.148467	-0.0324601	0.180927		-9.56514	0.672081	0.653676	0.0184047		3.86	1.12022	1.02999
		-12.0674	0.150619	0.208416	-0.0577967		-15.5888	0.148898	-0.0322292	0.181127		-9.54848	0.672317	0.658739	0.0135781		3.88	1.12441	1.03279
		-12.0507	0.149194	0.211145	-0.0619509		-15.5833	-0.101035	-0.0320077	-0.0690275		-9.53181	0.670424	0.664011	0.00641297		3.9	1.12863	1.0356
		-12.034	0.151212	0.213943	-0.0627306		-15.5777	-0.0998807	-0.0317949	-0.0680858		-9.51514	0.669004	0.669459	-0.00045524		3.92	1.13278	1.03835
		-12.0174	0.154956	0.216808	-0.061852		-15.5722	-0.0994098	-0.0315901	-0.0678197		-9.49847	0.667097	0.67506	-0.00796299		3.94	1.13679	1.04096
		-12.0007	0.154634	0.219731	-0.0650977		-15.5666	-0.100146	-0.0313926	-0.0687533		-9.48181	0.666767	0.680814	-0.0140463		3.96	1.14061	1.04339
		-11.984	0.155382	0.222706	-0.0673234		-15.561	-0.100409	-0.0312022	-0.0692064		-9.46514	0.668611	0.68672	-0.0181085		3.98	1.1442	1.0456
		-11.9674	0.153874	0.225733	-0.0718588		-15.5555	0.148756	-0.0310187	0.179775		-9.44847	0.665104	0.692763	-0.0276587		4	1.14756	1.0476
		-11.9507	0.148435	0.22881	-0.0803745		-15.5499	0.148655	-0.0308421	0.179498		-9.43181	0.645981	0.69891	-0.052929		4.02	1.15067	1.04936
		-11.934	0.147967	0.231927	-0.08396		-15.5444	0.148396	-0.030672	0.179068		-9.41514	0.667203	0.705112	-0.0379092		4.04	1.15353	1.05089
		-11.9174	0.153531	0.23507	-0.0815392		-15.5388	-0.101717	-0.0305075	-0.0712094		-9.39847	0.665216	0.711313	-0.0460964		4.06	1.15612	1.05217
		-11.9007	0.151742	0.238226	-0.0864833		-15.5333	-0.101548	-0.0303474	-0.0712007		-9.3818	0.661865	0.717468	-0.0556031		4.08	1.15848	1.05324
		-11.884	0.150775	0.241399	-0.0906237		-15.5277	-0.102436	-0.0301901	-0.0722461		-9.36513	0.664948	0.723547	-0.0585985		4.1	1.16068	1.05415
		-11.8674	0.14699	0.244622	-0.0976327		-15.5221	0.148167	-0.0300353	0.178203		-9.34846	0.664606	0.729521	-0.064915		4.12	1.16279	1.05498
		-11.8507	0.152252	0.247928	-0.0956764		-15.5166	0.148989	-0.0298817	0.178871		-9.33178	0.667533	0.735371	-0.0678376		4.14	1.16487	1.05578
		-11.834	0.150484	0.251322	-0.100838		-15.511	-0.101863	-0.0297289	-0.0721344		-9.31512	0.666306	0.741076	-0.0747693		4.16	1.16697	1.05659
		-11.8174	0.147614	0.254777	-0.107163		-15.5055	-0.101201	-0.0295747	-0.0716263		-9.29845	0.665577	0.746647	-0.08107		4.18	1.16913	1.05745
		-11.8007	0.150058	0.258254	-0.108197		-15.4999	-0.101128	-0.0294176	-0.0717108		-9.28178	0.664494	0.752108	-0.0876143		4.2	1.17138	1.0584
		-11.784	0.149777	0.261729	-0.111952		-15.4943	-0.100218	-0.0292569	-0.0709609		-9.2651	0.663628	0.75746	-0.0938318		4.22	1.17377	1.05947
		-11.7673	0.150744	0.265194	-0.11445		-15.4888	-0.100445	-0.0290916	-0.0713533		-9.24842	0.663061	0.762707	-0.0996466		4.24	1.17631	1.06066
		-11.7507	0.148581	0.26862	-0.120039		-15.4832	-0.0997725	-0.0289207	-0.0708518		-9.23176	0.666886	0.767834	-0.100949		4.26	1.17899	1.06198
		-11.734	0.147728	0.271981	-0.124253		-15.4777	0.150145	-0.028744	0.178889		-9.21509	0.646136	0.772827	-0.12669		4.28	1.18182	1.06343
		-11.7173	0.152803	0.275257	-0.122453		-15.4721	-0.100703	-0.0285607	-0.0721424		-9.19842	0.671258	0.777675	-0.106417		4.3	1.18479	1.065
		-11.7007	0.153874	0.278435	-0.12456		-15.4665	-0.100096	-0.0283711	-0.0717248		-9.18176	0.665509	0.782375	-0.116866		4.32	1.18789	1.06668
		-11.684	0.14883	0.281509	-0.132679		-15.461	0.15028	-0.0281743	0.178454		-9.16509	0.663036	0.786937	-0.123901		4.34	1.1911	1.06845
		-11.6673	0.148654	0.284486	-0.135832		-15.4554	-0.100661	-0.0279699	-0.0726907		-9.14842	0.669527	0.791379	-0.121852		4.36	1.19437	1.07028
		-11.6507	0.151139	0.28737	-0.136231		-15.4498	-0.102096	-0.0277573	-0.0743386		-9.13175	0.648672	0.795705	-0.147034		4.38	1.19775	1.0722
		-11.634	0.145274	0.290174	-0.144901		-15.4443	-0.100429	-0.0275359	-0.0728932		-9.11508	0.667751	0.799902	-0.13215		4.4	1.20129	1.07424
		-11.6173	0.150994	0.29292	-0.141926		-15.4387	-0.100674	-0.027306	-0.0733684		-9.09841	0.703525	0.803951	-0.100426		4.42	1.20505	1.07649
		-11.6007	0.148581	0.295637	-0.147056		-15.4332	-0.100478	-0.0270673	-0.0734107		-9.08174	0.707855	0.807846	-0.0999914		4.44	1.20908	1.07897
		-11.584	0.347156	0.298349	0.0488064		-15.4276	-0.0996943	-0.0268197	-0.0728746		-9.06508	0.712352	0.81159	-0.0992382		4.46	1.21344	1.08173
		-11.5673	0.147426	0.301075	-0.153649		-15.422	-0.100158	-0.0265648	-0.0735929		-9.04841	0.716943	0.815197	-0.0982545		4.48	1.21813	1.08478
		-11.5506	0.14597	0.303839	-0.157869		-15.4165	0.149243	-0.0263028	0.175546		-9.03173	0.710371	0.818693	-0.108321		4.5	1.22317	1.08814
		-11.534	0.145648	0.306671	-0.161023		-15.4109	-0.100689	-0.0260347	-0.0746546		-9.01507	0.712701	0.8221	-0.109399		4.52	1.22856	1.09179
		-11.5173	0.145502	0.309577	-0.164075		-15.4054	-0.100402	-0.0257612	-0.0746411		-8.99839	0.700317	0.82546	-0.125143		4.54	1.23431	1.09576
		-11.5006	0.151919	0.312535	-0.160616		-15.3998	-0.100472	-0.025483	-0.0749887		-8.98172	0.691933	0.828809	-0.136876		4.56	1.24044	1.10005
		-11.484	0.152886	0.315522	-0.162636		-15.3943	-0.101746	-0.0252009	-0.0765448		-8.96506	0.69065	0.832191	-0.141541		4.58	1.24695	1.10467
		-11.4673	0.354494	0.318514	0.0359801		-15.3887	-0.100794	-0.024917	-0.0758774		-8.94838	0.692612	0.835648	-0.143036		4.6	1.25381	1.10959
		-11.4506	0.346432	0.321489	0.0249426		-15.3831	0.148742	-0.0246325	0.173375		-8.93171	0.698386	0.839218	-0.140832		4.62	1.26099	1.11477
		-11.434	0.346694	0.324435	0.0222583		-15.3776	0.148546	-0.0243492	0.172895		-8.91503	0.695403	0.842941	-0.147538		4.64	1.26848	1.12022
		-11.4173	0.149818	0.327337	-0.177518		-15.372	-0.102073	-0.0240683	-0.0780044		-8.89837	0.68865	0.846848	-0.158198		4.66	1.27632	1.12596
		-11.4006	0.346619	0.330167	0.0164516		-15.3665	-0.101616	-0.0237909	-0.0778247		-8.8817	0.678173	0.850969	-0.172796		4.68	1.28453	1.13202
		-11.384	0.349851	0.332898	0.0169533		-15.3609	-0.10012	-0.0235177	-0.0766019		-8.86503	0.678079	0.855324	-0.177244		4.7	1.29314	1.13841
		-11.3673	0.148009	0.335503	-0.187494		-15.3553	0.149568	-0.02325	0.172818		-8.84837	0.674697	0.859924	-0.185227		4.72	1.30213	1.14512
		-11.3506	0.15429	0.337969	-0.183679		-15.3498	0.15097	-0.0229903	0.17396		-8.8317	0.67365	0.86477	-0.191119		4.74	1.31145	1.1521
		-11.334	0.348503	0.34029	0.00821359		-15.3442	-0.0986599	-0.022739	-0.0759209		-8.81503	0.910543	0.86986	0.0406826		4.76	1.321	1.15927
		-11.3173	0.345383	0.342455	0.0029281		-15.3387	0.150364	-0.0224967	0.172861		-8.79837	0.901919	0.875185	0.0267345		4.78	1.3307	1.16656
		-11.3006	0.345521	0.34446	0.00106102		-15.3331	0.150782	-0.0222645	0.173046		-8.7817	0.660987	0.880743	-0.219757		4.8	1.34049	1.1739
		-11.284	0.344123	0.346302	-0.00217898		-15.3276	0.147604	-0.0220426	0.169646		-8.76503	0.906874	0.886532	0.0203421		4.82	1.35026	1.18121
		-11.2673	0.343586	0.347985	-0.0043988		-15.322	0.147783	-0.0218307	0.169613		-8.74835	0.669433	0.892534	-0.223101		4.84	1.35993	1.18841
		-11.2506	0.343724	0.349516	-0.00579259		-15.3164	-0.101503	-0.0216284	-0.0798746		-8.73168	0.673233	0.898711	-0.225478		4.86	1.36937	1.1954
		-11.2339	0.338657	0.350902	-0.0122459		-15.3109	-0.101295	-0.0214346	-0.0798601		-8.71501	0.907802	0.905025	0.0027766		4.88	1.37848	1.20208
		-11.2173	0.337134	0.352156	-0.0150216		-15.3053	-0.101698	-0.0212484	-0.0804491		-8.69834	0.905956	0.911429	-0.00547358		4.9	1.38717	1.20837
		-11.2006	0.346132	0.353287	-0.00715489		-15.2998	0.148122	-0.0210694	0.169192		-8.68166	0.909114	0.917877	-0.00876338		4.92	1.39534	1.21421
		-11.1839	0.3507	0.354309	-0.00360941		-15.2942	0.148041	-0.020897	0.168938		-8.665	0.903767	0.924318	-0.0205507		4.94	1.40292	1.21951
		-11.1673	0.344684	0.355236	-0.0105512		-15.2887	0.147949	-0.0207303	0.168679		-8.64833	0.904313	0.930738	-0.0264242		4.96	1.40986	1.22424
		-11.1506	0.342426	0.356082	-0.0136564		-15.2831	-0.100616	-0.0205682	-0.0800479		-8.63166	0.668156	0.937128	-0.268971		4.98	1.41616	1.2284
		-11.1339	0.344847	0.356877	-0.0120301		-15.2776	-0.100371	-0.0204091	-0.0799619		-8.61499	0.903134	0.943482	-0.0403475		5	1.42187	1.23204
		-11.1173	0.346794	0.357653	-0.0108593		-15.272	-0.101243	-0.0202514	-0.0809921		-8.59832	0.906452	0.949793	-0.0433405		5.02	1.42708	1.23525
		-11.1006	0.349889	0.358442	-0.00855374		-15.2664	0.149409	-0.0200938	0.169503		-8.58165	0.888624	0.95608	-0.0674553		5.04	1.43188	1.23809
		-11.0839	0.340803	0.359276	-0.0184724		-15.2609	-0.0995267	-0.0199354	-0.0795913		-8.56498	0.894945	0.962347	-0.0674021		5.06	1.43632	1.2406
		-11.0673	0.148352	0.360183	-0.211831		-15.2553	-0.101177	-0.019775	-0.0814021		-8.54831	0.888838	0.968593	-0.0797543		5.08	1.44049	1.24287
		-11.0506	0.339805	0.36119	-0.0213856		-15.2498	0.149895	-0.0196114	0.169506		-8.53165	0.896475	0.97481	-0.0783347		5.1	1.44446	1.24497
		-11.0339	0.348429	0.36231	-0.0138817		-15.2442	-0.0998982	-0.0194434	-0.0804548		-8.51497	0.900387	0.980988	-0.0806009		5.12	1.44832	1.24696
		-11.0173	0.34567	0.36355	-0.0178795		-15.2386	0.149469	-0.0192696	0.168739		-8.4983	0.904035	0.987106	-0.0830709		5.14	1.45212	1.2489
		-11.0006	0.348765	0.364914	-0.0161488		-15.2331	-0.1021	-0.0190893	-0.0830103		-8.48162	0.905862	0.993158	-0.0872956		5.16	1.4559	1.25081
		-10.9839	0.344697	0.366403	-0.0217064		-15.2275	0.148114	-0.0189009	0.167015		-8.46496	0.904178	0.99913	-0.0949512		5.18	1.4597	1.25273
		-10.9672	0.348878	0.368015	-0.0191375		-15.222	0.148185	-0.0187028	0.166888		-8.44829	0.908306	1.00504	-0.0967309		5.2	1.4635	1.25465
		-10.9506	0.345071	0.369742	-0.0246703		-15.2164	-0.101067	-0.0184934	-0.0825737		-8.43162	0.910219	1.01089	-0.100668		5.22	1.46727	1.25653
		-10.9339	0.339568	0.37157	-0.0320025		-15.2109	0.149353	-0.0182705	0.167624		-8.41495	0.944664	1.01668	-0.0720123		5.24	1.47097	1.25835
		-10.9172	0.340291	0.373482	-0.0331901		-15.2053	-0.101423	-0.0180321	-0.0833908		-8.39829	0.947403	1.0224	-0.0749959		5.26	1.47451	1.26002
		-10.9006	0.350151	0.375452	-0.0253016		-15.1998	-0.10097	-0.0177759	-0.0831942		-8.38162	0.953453	1.02806	-0.0746044		5.28	1.47777	1.26145
		-10.8839	0.345196	0.377467	-0.0322713		-15.1942	-0.101645	-0.0174998	-0.0841452		-8.36495	0.957805	1.03367	-0.0758683		5.3	1.48071	1.2626
		-10.8672	0.34728	0.379518	-0.0322373		-15.1886	-0.101885	-0.0172019	-0.0846833		-8.34828	0.957448	1.03927	-0.0818198		5.32	1.48331	1.26345
		-10.8506	0.348129	0.381592	-0.0334635		-15.1831	-0.102154	-0.0168807	-0.0852734		-8.33161	0.957708	1.04486	-0.0871555		5.34	1.48561	1.26405
		-10.8339	0.350325	0.383686	-0.0333604		-15.1775	-0.101577	-0.016534	-0.0850435		-8.31494	0.941018	1.05048	-0.109464		5.36	1.48766	1.26443
		-10.8172	0.347605	0.385786	-0.0381816		-15.172	-0.100854	-0.0161626	-0.0846919		-8.29827	0.937575	1.05616	-0.118582		5.38	1.48949	1.26462
		-10.8006	0.345209	0.387886	-0.0426776		-15.1664	0.14842	-0.0157649	0.164185		-8.2816	0.934928	1.06193	-0.127005		5.4	1.49114	1.26464
		-10.7839	0.348603	0.389984	-0.041381		-15.1609	-0.101716	-0.0153405	-0.0863758		-8.26493	0.933819	1.06783	-0.134013		5.42	1.49265	1.26456
		-10.7672	0.343486	0.392085	-0.0485988		-15.1553	-0.101095	-0.0148886	-0.086206		-8.24826	0.931888	1.07389	-0.141999		5.44	1.49409	1.26441
		-10.7506	0.343549	0.394199	-0.05065		-15.1497	-0.10208	-0.0144087	-0.0876709		-8.2316	0.931165	1.08012	-0.148956		5.46	1.49551	1.26424
		-10.7339	0.34597	0.396339	-0.0503694		-15.1442	-0.102145	-0.0139002	-0.0882445		-8.21493	0.929292	1.08656	-0.157268		5.48	1.49693	1.26406
		-10.7172	0.345471	0.398525	-0.0530539		-15.1386	0.148649	-0.013364	0.162013		-8.19826	0.9195	1.09322	-0.173723		5.5	1.49831	1.26386
		-10.7005	0.341864	0.400774	-0.0589099		-15.1331	-0.101518	-0.0127985	-0.0887195		-8.18159	0.920385	1.10014	-0.179756		5.52	1.49966	1.26362
		-10.6839	0.346794	0.403109	-0.0563154		-15.1275	-0.102148	-0.0122059	-0.0899419		-8.16492	0.920144	1.10733	-0.187189		5.54	1.50096	1.26335
		-10.6672	0.344435	0.405551	-0.0611158		-15.1219	-0.100406	-0.0115853	-0.0888207		-8.14825	0.915111	1.11481	-0.199702		5.56	1.50223	1.26303
		-10.6505	0.3508	0.408121	-0.057321		-15.1164	-0.100499	-0.0109386	-0.0895607		-8.13158	0.911734	1.12258	-0.210848		5.58	1.50345	1.26268
		-10.6339	0.345196	0.410838	-0.0656418		-15.1108	-0.101927	-0.0102657	-0.0916613		-8.11492	1.14812	1.13063	0.0174914		5.6	1.50463	1.2623
		-10.6172	0.352073	0.413721	-0.061648		-15.1053	-0.100591	-0.00956733	-0.0910232		-8.09825	1.14618	1.13895	0.00723007		5.62	1.50577	1.26188
		-10.6005	0.344535	0.416783	-0.0722479		-15.0997	-0.100195	-0.00884609	-0.0913492		-8.08158	1.13374	1.14753	-0.0137915		5.64	1.50686	1.26142
		-10.5839	0.342987	0.420033	-0.0770461		-15.0941	-0.10092	-0.00810328	-0.0928169		-8.06491	0.906377	1.15636	-0.249978		5.66	1.50793	1.26093
		-10.5672	0.347667	0.423476	-0.0758088		-15.0886	0.148935	-0.0073411	0.156277		-8.04825	0.915144	1.16543	-0.250281		5.68	1.50895	1.26041
		-10.5505	0.34305	0.427108	-0.0840588		-15.083	-0.100909	-0.00656194	-0.0943469		-8.03158	1.14967	1.17471	-0.0250396		5.7	1.50995	1.25987
		-10.5339	0.339206	0.430915	-0.0917097		-15.0775	0.148812	-0.005768	0.15458		-8.01491	1.14769	1.18415	-0.0364605		5.72	1.51093	1.25931
		-10.5172	0.345234	0.434894	-0.0896601		-15.0719	-0.100185	-0.00496167	-0.095223		-7.99825	0.908767	1.1937	-0.284928		5.74	1.5119	1.25874
		-10.5005	0.346419	0.439022	-0.0926027		-15.0664	-0.101344	-0.0041451	-0.0971984		-7.98158	1.13083	1.20331	-0.0724741		5.76	1.51287	1.25816
		-10.4838	0.339019	0.443275	-0.104256		-15.0608	-0.10056	-0.00332069	-0.0972392		-7.9649	1.13771	1.21291	-0.0751948		5.78	1.51386	1.25761
		-10.4672	0.343823	0.447615	-0.103791		-15.0552	0.149143	-0.00248931	0.151632		-7.94823	1.15035	1.2224	-0.07205		5.8	1.51487	1.25707
		-10.4505	0.350213	0.452015	-0.101801		-15.0497	0.148235	-0.00165591	0.14989		-7.93155	1.15331	1.2317	-0.0783911		5.82	1.51593	1.25657
		-10.4338	0.336023	0.456458	-0.120434		-15.0441	0.148552	-0.000824568	0.149377		-7.91488	1.14772	1.24071	-0.0929928		5.84	1.51703	1.25611
		-10.4172	0.344884	0.460932	-0.116047		-15.0386	0.149661	2.98202e-06	0.149658		-7.89822	1.15069	1.2494	-0.0987128		5.86	1.51821	1.2557
		-10.4005	0.337596	0.465426	-0.12783		-15.033	0.148783	0.000826015	0.147957		-7.88154	1.14656	1.25773	-0.111171		5.88	1.51945	1.25534
		-10.3838	0.341277	0.469937	-0.128659		-15.0274	0.148024	0.00164159	0.146382		-7.86487	1.1454	1.26567	-0.120275		5.9	1.52077	1.25505
		-10.3672	0.542733	0.474436	0.0682971		-15.0219	0.147244	0.00244905	0.144794		-7.8482	1.13068	1.27322	-0.142544		5.92	1.52216	1.25483
		-10.3505	0.548717	0.478907	0.0698103		-15.0163	0.149307	0.00324746	0.146059		-7.83152	1.14504	1.28041	-0.135365		5.94	1.52366	1.25468
		-10.3338	0.350637	0.483332	-0.132695		-15.0108	-0.101438	0.0040363	-0.105474		-7.81485	1.15516	1.28722	-0.132066		5.96	1.52526	1.25462
		-10.3172	0.543476	0.487696	0.0557799		-15.0052	-0.101624	0.00481517	-0.106439		-7.79818	1.15103	1.29371	-0.14268		5.98	1.52698	1.25465
		-10.3005	0.539559	0.491995	0.0475639		-14.9997	0.148756	0.00558347	0.143173		-7.7815	1.15163	1.2999	-0.148264		6	1.52879	1.25476
		-10.2838	0.349315	0.496262	-0.146948		-14.9941	0.148875	0.00634032	0.142535		-7.76484	1.15351	1.30583	-0.152321		6.02	1.53068	1.25492
		-10.2672	0.350226	0.500536	-0.15031		-14.9886	-0.100098	0.00708557	-0.107184		-7.74816	1.14841	1.31158	-0.163174		6.04	1.5326	1.25512
		-10.2505	0.337983	0.504828	-0.166845		-14.983	-0.100326	0.00781756	-0.108144		-7.73148	1.15175	1.31723	-0.165485		6.06	1.53455	1.25533
		-10.2338	0.342451	0.509153	-0.166702		-14.9774	0.147835	0.00853615	0.139299		-7.71482	1.15388	1.32285	-0.168974		6.08	1.53651	1.25555
		-10.2172	0.349102	0.51353	-0.164427		-14.9719	0.148924	0.0092402	0.139684		-7.69815	1.15216	1.32851	-0.176351		6.1	1.5385	1.25579
		-10.2005	0.344934	0.517961	-0.173027		-14.9663	0.148497	0.00993041	0.138567		-7.68148	1.14468	1.33428	-0.189609		6.12	1.54055	1.25608
		-10.1838	0.542049	0.522442	0.0196068		-14.9608	0.149625	0.0106031	0.139022		-7.66481	1.14893	1.34024	-0.191314		6.14	1.54265	1.2564
		-10.1671	0.538627	0.526961	0.0116665		-14.9552	-0.100583	0.01126	-0.111843		-7.64815	1.13802	1.34646	-0.208437		6.16	1.54478	1.25676
		-10.1505	0.348279	0.531499	-0.18322		-14.9496	0.147365	0.0119026	0.135463		-7.63148	1.13949	1.35299	-0.213499		6.18	1.54694	1.25712
		-10.1338	0.547858	0.536057	0.011801		-14.9441	0.149186	0.0125276	0.136659		-7.61481	1.13531	1.3599	-0.224588		6.2	1.54911	1.25749
		-10.1171	0.542471	0.540632	0.00183905		-14.9385	0.149349	0.0131345	0.136214		-7.59815	1.14609	1.36723	-0.221137		6.22	1.55127	1.25786
		-10.1005	0.343836	0.545196	-0.20136		-14.9329	0.149656	0.0137258	0.13593		-7.58148	1.14219	1.37502	-0.232831		6.24	1.55343	1.25823
		-10.0838	0.538889	0.549717	-0.0108283		-14.9274	-0.100664	0.0143017	-0.114966		-7.56481	1.1445	1.38329	-0.238786		6.26	1.55559	1.25859
		-10.0671	0.544	0.554151	-0.0101515		-14.9218	-0.101474	0.0148615	-0.116335		-7.54813	1.37573	1.39207	-0.0163409		6.28	1.55775	1.25894
		-10.0504	0.537084	0.558473	-0.0213894		-14.9162	0.148507	0.0154076	0.133099		-7.53145	1.37619	1.40134	-0.0251537		6.3	1.55991	1.2593
		-10.0338	0.54448	0.562653	-0.0181727		-14.9107	-0.102026	0.0159377	-0.117964		-7.51479	1.1414	1.41108	-0.269677		6.32	1.56207	1.25965
		-10.0171	0.539224	0.566671	-0.0274472		-14.9051	-0.100557	0.0164527	-0.117009		-7.49812	1.14608	1.42128	-0.275205		6.34	1.56423	1.26
		-10.0004	0.548193	0.57051	-0.0223165		-14.8996	0.148141	0.0169526	0.131189		-7.48145	1.13804	1.43189	-0.293848		6.36	1.56639	1.26035
		-9.98375	0.538481	0.574159	-0.0356773		-14.894	0.149202	0.0174368	0.131765		-7.46478	1.37387	1.44284	-0.0689651		6.38	1.56855	1.2607
		-9.96708	0.546184	0.577615	-0.0314313		-14.8884	-0.099513	0.0179056	-0.117419		-7.4481	1.36055	1.45402	-0.0934728		6.4	1.57075	1.26107
		-9.95042	0.546286	0.580885	-0.034599		-14.8829	0.149555	0.0183574	0.131197		-7.43144	1.36385	1.46534	-0.101486		6.42	1.57301	1.26149
		-9.93375	0.532992	0.583979	-0.0509867		-14.8773	0.149323	0.0187919	0.130531		-7.41477	1.19239	1.47671	-0.284318		6.44	1.57533	1.26196
		-9.91708	0.543053	0.586914	-0.0438607		-14.8718	0.148838	0.0192088	0.129629		-7.3981	1.43689	1.48807	-0.0511769		6.46	1.57772	1.26248
		-9.90042	0.536632	0.589709	-0.0530768		-14.8662	0.149373	0.019608	0.129765		-7.38144	1.4383	1.4993	-0.0609961		6.48	1.58015	1.26304
		-9.88375	0.537317	0.592386	-0.0550694		-14.8607	-0.100301	0.0199898	-0.120291		-7.36477	1.43675	1.51034	-0.0735953		6.5	1.58259	1.2636
		-9.86708	0.541292	0.594967	-0.053675		-14.8551	0.14915	0.0203542	0.128796		-7.3481	1.44063	1.52113	-0.0805008		6.52	1.58501	1.26413
		-9.85042	0.54464	0.597472	-0.0528318		-14.8495	0.148969	0.0207022	0.128267		-7.33143	1.43338	1.53163	-0.0982573		6.54	1.58737	1.26462
		-9.83375	0.543781	0.599925	-0.0561439		-14.844	0.149128	0.0210326	0.128096		-7.31477	1.42563	1.5418	-0.116172		6.56	1.58962	1.26502
		-9.81707	0.543534	0.60236	-0.0588262		-14.8384	0.148984	0.0213468	0.127638		-7.2981	1.43311	1.55164	-0.118531		6.58	1.59172	1.26529
		-9.8004	0.54483	0.604809	-0.0599797		-14.8329	0.149491	0.0216444	0.127846		-7.28143	1.43397	1.56113	-0.127165		6.6	1.59362	1.26542
		-9.78374	0.540564	0.607304	-0.0667403		-14.8273	-0.100805	0.0219269	-0.122732		-7.26475	1.43107	1.57032	-0.139246		6.62	1.59537	1.26541
		-9.76707	0.551251	0.60987	-0.0586196		-14.8217	0.149396	0.0221955	0.1272		-7.24808	1.51119	1.5792	-0.0680141		6.64	1.59698	1.26529
		-9.7504	0.540331	0.61253	-0.0721991		-14.8162	0.149203	0.0224509	0.126752		-7.23142	1.50513	1.58783	-0.0826974		6.66	1.59849	1.2651
		-9.73371	0.542427	0.615312	-0.0728847		-14.8106	0.150084	0.0226943	0.127389		-7.21474	1.50642	1.59624	-0.0898253		6.68	1.59994	1.26486
		-9.71704	0.537783	0.618236	-0.0804532		-14.8051	0.149619	0.0229271	0.126692		-7.19806	1.52181	1.60449	-0.0826844		6.7	1.60137	1.2646
		-9.70038	0.544597	0.621318	-0.0767217		-14.7995	0.14895	0.0231501	0.1258		-7.18139	1.77651	1.61261	0.163893		6.72	1.60284	1.26437
		-9.68371	0.541845	0.624566	-0.0827215		-14.794	-0.100586	0.0233653	-0.123951		-7.16473	1.51404	1.62066	-0.106617		6.74	1.6044	1.26421
		-9.66704	0.542748	0.627987	-0.0852396		-14.7884	0.149009	0.0235747	0.125434		-7.14806	1.49963	1.62869	-0.129057		6.76	1.60612	1.26418
		-9.65037	0.545732	0.631597	-0.0858648		-14.7828	-0.0999564	0.0237797	-0.123736		-7.13138	1.73395	1.63676	0.0971872		6.78	1.60803	1.2643
		-9.63371	0.535875	0.635417	-0.0995423		-14.7773	-0.101415	0.023982	-0.125397		-7.11471	1.47497	1.64492	-0.16995		6.8	1.61012	1.26455
		-9.61704	0.544218	0.639471	-0.0952533		-14.7717	0.148459	0.0241829	0.124276		-7.09804	1.47039	1.65323	-0.182835		6.82	1.61235	1.26492
		-9.60037	0.539209	0.643768	-0.104559		-14.7662	0.149551	0.0243828	0.125168		-7.08138	1.44555	1.66173	-0.216185		6.84	1.61469	1.26537
		-9.5837	0.547247	0.648316	-0.101069		-14.7606	-0.100781	0.0245831	-0.125364		-7.06471	1.45204	1.67049	-0.218449		6.86	1.61719	1.26594
		-9.56703	0.548601	0.653117	-0.104516		-14.755	0.150583	0.0247851	0.125797		-7.04804	1.44821	1.67951	-0.231292		6.88	1.61993	1.2667
		-9.55036	0.53886	0.658155	-0.119295		-14.7495	0.148434	0.0249885	0.123445		-7.03138	1.69248	1.68876	0.00372321		6.9	1.62297	1.26769
		-9.5337	0.541437	0.663404	-0.121967		-14.7439	-0.101053	0.0251948	-0.126248		-7.01471	1.6871	1.69821	-0.0111095		6.92	1.62632	1.26892
		-9.51703	0.546475	0.668834	-0.122359		-14.7384	0.148923	0.0254049	0.123518		-6.99804	1.67247	1.70782	-0.0353451		6.94	1.63001	1.27041
		-9.50034	0.540185	0.674426	-0.134241		-14.7328	0.148439	0.0256196	0.122819		-6.98136	1.67624	1.71755	-0.0413075		6.96	1.63405	1.27218
		-9.48367	0.543359	0.680162	-0.136802		-14.7273	0.149195	0.0258399	0.123355		-6.96469	1.67473	1.72733	-0.0525945		6.98	1.63843	1.2742
		-9.46701	0.542689	0.686051	-0.143362		-14.7217	0.150068	0.0260665	0.124001		-6.94802	1.68339	1.73707	-0.0536862		7	1.64313	1.27646
		-9.45034	0.734284	0.69208	0.0422034		-14.7161	0.149258	0.0263009	0.122957		-6.93134	1.67276	1.74674	-0.0739745		7.02	1.64819	1.279
		-9.43366	0.532745	0.698222	-0.165477		-14.7106	0.149268	0.0265447	0.122724		-6.91467	1.66973	1.75626	-0.0865299		7.04	1.65364	1.28184
		-9.41699	0.738527	0.704423	0.0341033		-14.705	0.149828	0.0267999	0.123028		-6.89801	1.64013	1.76562	-0.12549		7.06	1.65949	1.28497
		-9.40032	0.737262	0.710625	0.0266374		-14.6995	-0.099805	0.0270681	-0.126873		-6.88134	1.6607	1.7748	-0.114099		7.08	1.66572	1.2884
		-9.38365	0.742387	0.716787	0.0256007		-14.6939	-0.100268	0.0273512	-0.127619		-6.86467	1.65497	1.78381	-0.128842		7.1	1.67232	1.29209
		-9.36699	0.734683	0.722876	0.0118074		-14.6884	-0.100437	0.027651	-0.128088		-6.84801	1.64969	1.79267	-0.142982		7.12	1.6792	1.29601
		-9.3503	0.740241	0.728867	0.0113736		-14.6828	0.148654	0.0279686	0.120685		-6.83134	1.65099	1.8014	-0.150408		7.14	1.68633	1.3001
		-9.33363	0.738793	0.734729	0.0040638		-14.6772	0.149788	0.0283053	0.121483		-6.81467	1.65467	1.81003	-0.155363		7.16	1.69368	1.30435
		-9.31697	0.73475	0.74045	-0.00570002		-14.6717	-0.0988932	0.0286627	-0.127556		-6.79801	1.65813	1.8186	-0.160468		7.18	1.70124	1.30877
		-9.3003	0.728243	0.746037	-0.0177934		-14.6661	-0.0991415	0.0290396	-0.128181		-6.78134	1.64523	1.82716	-0.181936		7.2	1.70905	1.31335
		-9.28362	0.729042	0.751508	-0.0224658		-14.6605	-0.0987106	0.0294373	-0.128148		-6.76467	1.65052	1.83576	-0.185238		7.22	1.71704	1.31807
		-9.26696	0.733718	0.75687	-0.0231518		-14.655	-0.101191	0.029856	-0.131047		-6.74799	1.64311	1.84445	-0.201337		7.24	1.72513	1.32285
		-9.25029	0.735548	0.762126	-0.0265776		-14.6494	0.148171	0.0302952	0.117876		-6.73133	1.62536	1.85326	-0.227899		7.26	1.73321	1.32762
		-9.23362	0.735016	0.767268	-0.0322519		-14.6439	0.148287	0.0307541	0.117533		-6.71466	1.86266	1.86226	0.000400506		7.28	1.74117	1.33228
		-9.21695	0.738726	0.772277	-0.0335508		-14.6383	0.149417	0.0312317	0.118185		-6.69799	1.62111	1.87145	-0.250336		7.3	1.74897	1.33681
		-9.20028	0.739608	0.777142	-0.0375338		-14.6328	-0.102162	0.0317273	-0.133889		-6.68132	1.86469	1.88087	-0.0161754		7.32	1.7566	1.34119
		-9.18361	0.744517	0.78186	-0.0373425		-14.6272	0.14904	0.0322413	0.116798		-6.66466	1.63331	1.89054	-0.257233		7.34	1.76401	1.34541
		-9.16692	0.734583	0.786442	-0.0518586		-14.6216	0.147995	0.0327714	0.115224		-6.64799	1.62684	1.90046	-0.273621		7.36	1.77115	1.3494
		-9.15023	0.734933	0.790903	-0.0559707		-14.6161	0.149225	0.0333179	0.115907		-6.63132	1.61252	1.91062	-0.298099		7.38	1.77795	1.35313
		-9.13356	0.73628	0.795243	-0.0589623		-14.6105	-0.100746	0.0338792	-0.134625		-6.61466	1.84948	1.921	-0.0715165		7.4	1.78441	1.3566
		-9.11689	0.735565	0.799453	-0.0638882		-14.605	-0.10138	0.0344548	-0.135835		-6.59797	1.86293	1.93158	-0.0686526		7.42	1.79051	1.35978
		-9.10023	0.739176	0.803518	-0.0643423		-14.5994	0.147588	0.035044	0.112544		-6.58131	1.86835	1.94234	-0.073988		7.44	1.79626	1.36269
		-9.08356	0.735082	0.807429	-0.0723471		-14.5938	0.148862	0.0356465	0.113215		-6.56464	1.59976	1.95328	-0.353519		7.46	1.80163	1.36531
		-9.06689	0.743486	0.811191	-0.067705		-14.5883	0.148	0.0362594	0.11174		-6.54797	1.84284	1.96441	-0.12157		7.48	1.80656	1.36759
		-9.05022	0.739675	0.814813	-0.0751376		-14.5827	0.149195	0.0368815	0.112314		-6.5313	1.84564	1.97571	-0.130066		7.5	1.81102	1.3695
		-9.03355	0.73643	0.818316	-0.081886		-14.5772	0.149055	0.0375123	0.111543		-6.51461	1.84629	1.98712	-0.140833		7.52	1.81499	1.37104
		-9.01688	0.741805	0.821731	-0.0799264		-14.5716	0.149264	0.0381515	0.111112		-6.49794	1.84436	1.99861	-0.154252		7.54	1.81847	1.37221
		-9.00022	0.731471	0.825093	-0.0936218		-14.5661	0.149123	0.0387978	0.110325		-6.48128	1.84604	2.01017	-0.164133		7.56	1.82147	1.37302
		-8.98355	0.742154	0.828441	-0.086287		-14.5605	0.149282	0.0394504	0.109831		-6.46461	1.83226	2.02182	-0.189553		7.58	1.82403	1.37349
		-8.96686	0.740158	0.831821	-0.0916639		-14.5549	-0.100168	0.0401109	-0.140279		-6.44794	1.84173	2.03355	-0.191819		7.6	1.82618	1.37365
		-8.9502	0.73668	0.835267	-0.0985868		-14.5494	0.149012	0.0407759	0.108236		-6.43127	1.8487	2.04537	-0.196669		7.62	1.82794	1.37352
		-8.93353	0.738028	0.838822	-0.100794		-14.5438	-0.0990733	0.0414464	-0.14052		-6.4146	1.87266	2.05731	-0.184658		7.64	1.82931	1.3731
		-8.91686	0.74267	0.842524	-0.0998542		-14.5382	-0.100057	0.0421231	-0.14218		-6.39793	1.87651	2.06939	-0.192884		7.66	1.83027	1.37237
		-8.9002	0.734566	0.846409	-0.111843		-14.5327	0.149859	0.0428019	0.107057		-6.38126	1.86531	2.08164	-0.216332		7.68	1.83083	1.37134
		-8.88353	0.73856	0.850506	-0.111945		-14.5271	0.148869	0.0434825	0.105386		-6.36459	1.87259	2.09408	-0.221489		7.7	1.83097	1.37
		-8.86686	0.731355	0.854836	-0.123481		-14.5216	0.149085	0.0441639	0.104921		-6.34793	2.11239	2.10674	0.00565228		7.72	1.8307	1.36836
		-8.85019	0.936453	0.85941	0.0770429		-14.516	0.150377	0.0448439	0.105533		-6.33125	2.08025	2.11963	-0.0393732		7.74	1.83004	1.36643
		-8.83352	0.738793	0.86423	-0.125437		-14.5105	0.150868	0.0455215	0.105346		-6.31458	1.83939	2.13276	-0.293372		7.76	1.82908	1.36427
		-8.81684	0.93518	0.869298	0.0658812		-14.5049	0.149479	0.0461951	0.103284		-6.29791	2.1003	2.14616	-0.045866		7.78	1.8279	1.36197
		-8.80016	0.740757	0.874602	-0.133846		-14.4993	0.150683	0.0468664	0.103816		-6.28124	2.11785	2.15983	-0.041972		7.8	1.82659	1.35957
		-8.78349	0.736946	0.880136	-0.14319		-14.4938	0.150108	0.0475292	0.102579		-6.26457	2.10049	2.17375	-0.0732609		7.82	1.82522	1.35712
		-8.76682	0.741056	0.885901	-0.144845		-14.4882	0.149925	0.0481859	0.10174		-6.2479	2.10317	2.18794	-0.0847707		7.84	1.82385	1.35468
		-8.75015	0.939336	0.891879	0.0474569		-14.4826	0.150343	0.0488341	0.101509		-6.23122	2.06827	2.20236	-0.134084		7.86	1.82259	1.35234
		-8.73348	0.940852	0.898036	0.0428156		-14.4771	0.150352	0.0494744	0.100878		-6.21456	2.06264	2.21696	-0.154319		7.88	1.82153	1.35014
		-8.71681	0.933177	0.904338	0.0288391		-14.4715	0.149143	0.0501063	0.0990364		-6.19789	2.07748	2.2317	-0.154221		7.9	1.82074	1.34814
		-8.70015	0.744867	0.910733	-0.165866		-14.466	0.147816	0.0507304	0.097086		-6.18122	2.0837	2.24656	-0.16286		7.92	1.8203	1.34642
		-8.68347	0.938736	0.917177	0.0215594		-14.4604	0.149015	0.0513445	0.0976706		-6.16456	2.06691	2.2615	-0.194591		7.94	1.82027	1.345
		-8.66681	0.737179	0.923619	-0.18644		-14.4548	-0.10009	0.0519508	-0.15204		-6.14789	2.08602	2.27651	-0.19049		7.96	1.82064	1.34387
		-8.65014	0.935404	0.930042	0.00536267		-14.4493	0.148753	0.0525468	0.0962058		-6.13122	2.23132	2.29155	-0.0602384		7.98	1.8214	1.34303
		-8.63347	0.943098	0.936435	0.00666292		-14.4437	0.150901	0.053133	0.0977679		-6.11456	2.25629	2.30662	-0.0503272		8	1.82252	1.34246
		-8.6168	0.938025	0.942796	-0.00477044		-14.4382	0.151496	0.0537081	0.0977882		-6.09789	2.26329	2.32168	-0.0583883
		-8.60013	0.940683	0.94911	-0.00842709		-14.4326	0.151241	0.0542722	0.0969689		-6.08122	2.25168	2.33675	-0.0850634
		-8.58346	0.931043	0.955398	-0.0243554		-14.427	0.151812	0.0548254	0.0969865		-6.06456	2.50521	2.35183	0.153387
		-8.5668	0.930911	0.961666	-0.0307544		-14.4215	0.150181	0.0553664	0.0948142		-6.04789	2.26424	2.36692	-0.102685
		-8.55013	0.942462	0.967912	-0.0254506		-14.4159	0.150433	0.0558955	0.0945372		-6.03122	2.5352	2.38205	0.153142
		-8.53345	0.933064	0.974138	-0.0410736		-14.4104	0.149402	0.0564125	0.0929893		-6.01456	2.28633	2.39725	-0.110922
		-8.51678	0.932652	0.980321	-0.0476689		-14.4048	0.150036	0.0569173	0.0931185		-5.99789	2.53598	2.41255	0.123432
		-8.5001	0.930518	0.986448	-0.0559298		-14.3993	0.149616	0.05741	0.0922061		-5.98121	2.27958	2.42799	-0.148409
		-8.48344	0.928197	0.992503	-0.0643064		-14.3937	0.149089	0.0578914	0.091198		-5.96454	2.54533	2.44357	0.101769
		-8.46677	0.935498	0.998483	-0.0629851		-14.3881	0.150584	0.05836	0.0922244		-5.94787	2.5417	2.4593	0.0824027
		-8.4501	0.929807	1.0044	-0.0745898		-14.3826	0.149952	0.058817	0.0911352		-5.9312	2.54327	2.47518	0.0680976
		-8.43343	0.930612	1.01025	-0.0796425		-14.377	0.147801	0.0592627	0.0885379		-5.91454	2.55383	2.49118	0.0626466
		-8.41677	0.926194	1.01605	-0.0898551		-14.3715	0.148786	0.0596973	0.0890889		-5.89787	2.54468	2.50727	0.0374158
		-8.4001	0.932072	1.02178	-0.0897081		-14.3659	0.150722	0.0601214	0.0906007		-5.8812	2.54442	2.52337	0.0210471
		-8.38343	0.934319	1.02745	-0.093127		-14.3604	0.149227	0.0605354	0.0886913		-5.86454	2.54148	2.53944	0.00203114
		-8.36676	0.928628	1.03306	-0.104436		-14.3548	0.14868	0.0609406	0.0877391		-5.84787	2.5435	2.55546	-0.0119576
		-8.35009	0.940833	1.03866	-0.0978274		-14.3492	0.149771	0.0613364	0.088435		-5.8312	2.53691	2.57141	-0.0345003
		-8.33342	0.93518	1.04425	-0.109074		-14.3437	0.149702	0.0617238	0.0879786		-5.81453	2.54529	2.58729	-0.0419985
		-8.31676	0.9384	1.04987	-0.111467		-14.3381	0.149096	0.0621039	0.0869919		-5.79785	2.51707	2.60311	-0.0860409
		-8.30009	0.9381	1.05553	-0.117434		-14.3326	0.15013	0.0624769	0.0876527		-5.78118	2.53657	2.61885	-0.082288
		-8.28342	0.922637	1.06129	-0.138656		-14.327	-0.100081	0.062844	-0.162925		-5.7645	2.79515	2.63457	0.160582
		-8.26676	0.929601	1.06718	-0.137577		-14.3215	0.151203	0.0632059	0.0879969		-5.74782	2.53477	2.65024	-0.115476
		-8.25009	0.93737	1.07321	-0.135844		-14.3159	0.151497	0.0635629	0.0879343		-5.73115	2.79652	2.66589	0.130633
		-8.23342	0.935123	1.07943	-0.144305		-14.3104	0.150121	0.0639152	0.0862056		-5.71449	2.80281	2.68151	0.121299
		-8.21676	1.12446	1.08584	0.0386171		-14.3048	0.150789	0.0642631	0.0865261		-5.69782	2.7947	2.69711	0.0975859
		-8.20008	1.13888	1.09248	0.0463907		-14.2992	0.150709	0.0646069	0.0861024		-5.68115	2.79772	2.71271	0.0850159
		-8.18341	0.934431	1.09937	-0.16494		-14.2937	0.149699	0.064947	0.0847519		-5.66448	2.78681	2.72831	0.0585001
		-8.16675	0.933457	1.10653	-0.173073		-14.2881	-0.100631	0.0652837	-0.165915		-5.64781	2.79653	2.74388	0.0526432
		-8.15008	1.13424	1.11398	0.0202585		-14.2826	0.149188	0.0656172	0.0835707		-5.63115	2.80493	2.75941	0.0455209
		-8.13341	1.12881	1.12172	0.00709173		-14.277	0.150543	0.0659476	0.0845949		-5.61447	2.80725	2.77485	0.032395
		-8.11675	1.13247	1.12974	0.00273233		-14.2715	0.149383	0.0662744	0.0831084		-5.5978	2.8068	2.79015	0.0166527
		-8.10008	1.12858	1.13803	-0.0094464		-14.2659	0.1495	0.0665979	0.0829021		-5.58113	2.80786	2.80531	0.00254418
		-8.0834	1.13478	1.14658	-0.0118002		-14.2603	0.149579	0.066917	0.082662		-5.56445	2.79041	2.82034	-0.0299367
		-8.06674	1.1266	1.15538	-0.0287749		-14.2548	0.148826	0.0672318	0.081594		-5.54778	2.78731	2.83525	-0.0479337
		-8.05007	1.11893	1.16442	-0.045494		-14.2492	0.149935	0.0675423	0.0823932		-5.53111	2.76795	2.85006	-0.0821044
		-8.0334	1.12976	1.17368	-0.0439174		-14.2437	0.149577	0.0678483	0.0817282		-5.51444	2.74194	2.86479	-0.122851
		-8.01674	1.13353	1.18311	-0.0495781		-14.2381	0.150292	0.0681496	0.0821428		-5.49778	2.74292	2.87947	-0.136549
		-8.00007	1.13108	1.19265	-0.0615711		-14.2326	0.150222	0.0684461	0.0817758		-5.4811	2.97239	2.8941	0.0782947
		-7.9834	1.12708	1.20225	-0.0751716		-14.227	0.149908	0.0687378	0.0811702		-5.46443	2.98033	2.90868	0.0716502
		-7.96674	1.11672	1.21186	-0.0951332		-14.2215	0.151326	0.0690245	0.0823017		-5.44776	2.73346	2.9232	-0.189741
		-7.95007	1.32911	1.22136	0.107745		-14.2159	0.151189	0.0693062	0.0818829		-5.43109	2.7196	2.93769	-0.218085
		-7.9334	1.12829	1.23068	-0.102394		-14.2103	0.151885	0.0695828	0.0823026		-5.41443	2.96206	2.95212	0.00994209
		-7.91673	1.13062	1.23973	-0.10911		-14.2048	0.151728	0.0698542	0.081874		-5.39776	2.96788	2.96651	0.00136319
		-7.90007	1.1323	1.24845	-0.11615		-14.1992	0.152789	0.0701204	0.0826688		-5.38109	2.95448	2.98087	-0.0263912
		-7.8834	1.12425	1.25682	-0.132565		-14.1937	0.152619	0.0703815	0.082237		-5.36442	2.9636	2.99523	-0.0316311
		-7.86673	1.12731	1.2648	-0.137494		-14.1881	0.152537	0.0706374	0.0819		-5.34775	2.97683	3.00962	-0.0327903
		-7.85006	1.14216	1.2724	-0.130241		-14.1826	0.153013	0.0708884	0.0821246		-5.33109	2.97491	3.02405	-0.0491396
		-7.83339	1.13226	1.27962	-0.14736		-14.177	0.151558	0.0711344	0.0804236		-5.31442	2.97696	3.03852	-0.0615573
		-7.81672	1.12554	1.28648	-0.160934		-14.1714	0.150774	0.0713761	0.0793981		-5.29775	2.96514	3.05303	-0.0878939
		-7.80006	1.32442	1.293	0.0314232		-14.1659	0.152476	0.0716131	0.0808624		-5.28107	2.96394	3.06761	-0.10367
		-7.78339	1.32721	1.29921	0.0279997		-14.1603	0.15409	0.0718456	0.0822447		-5.2644	3.21494	3.08226	0.132678
		-7.76672	1.33002	1.30517	0.0248553		-14.1548	0.151945	0.0720742	0.0798712		-5.24773	2.96499	3.09703	-0.132047
		-7.75006	1.33151	1.31094	0.020576		-14.1492	0.152478	0.0722991	0.0801787		-5.23106	2.96776	3.11198	-0.144219
		-7.73339	1.13838	1.31659	-0.178211		-14.1437	-0.0969531	0.0725208	-0.169474		-5.2144	2.96315	3.12716	-0.164002
		-7.71672	1.33936	1.32221	0.0171536		-14.1381	0.153581	0.0727391	0.0808422		-5.19773	2.92497	3.1426	-0.217625
		-7.70006	1.32895	1.32786	0.00109061		-14.1325	0.152967	0.0729543	0.0800124		-5.18106	3.19685	3.15834	0.0385081
		-7.68339	1.32833	1.33361	-0.00528297		-14.127	0.152278	0.073166	0.0791117		-5.1644	2.93531	3.17442	-0.239107
		-7.66672	1.13759	1.33955	-0.201962		-14.1214	0.151967	0.0733731	0.0785937		-5.14773	2.96546	3.19084	-0.225381
		-7.65006	1.33538	1.34573	-0.0103518		-14.1159	0.153269	0.073576	0.0796932		-5.13106	3.18908	3.20761	-0.018526
		-7.63339	1.33032	1.35222	-0.021903		-14.1103	0.153966	0.0737745	0.0801918		-5.1144	3.19235	3.22471	-0.0323637
		-7.61672	1.33243	1.35909	-0.02666		-14.1047	0.153471	0.0739682	0.0795024		-5.09773	3.18863	3.24217	-0.053532
		-7.60006	1.31966	1.36637	-0.0467055		-14.0992	0.153689	0.0741567	0.0795325		-5.08105	3.2115	3.25999	-0.048486
		-7.58338	1.3322	1.3741	-0.0419058		-14.0936	0.154172	0.0743402	0.0798316		-5.06439	3.20227	3.27814	-0.0758697
		-7.56671	1.32817	1.38232	-0.0541533		-14.0881	0.154004	0.0745185	0.0794855		-5.04772	3.1927	3.2966	-0.103903
		-7.55003	1.33099	1.39105	-0.0600605		-14.0825	0.155145	0.0746914	0.080454		-5.03105	3.18582	3.31534	-0.129512
		-7.53336	1.33119	1.40025	-0.0690616		-14.0769	0.155312	0.0748586	0.0804537		-5.01437	3.19917	3.33431	-0.135141
		-7.5167	1.32806	1.40994	-0.0818843		-14.0714	0.154143	0.0750207	0.0791222		-4.9977	3.19472	3.35346	-0.158742
		-7.50003	1.32938	1.42009	-0.0907069		-14.0658	0.155397	0.0751767	0.0802205		-4.98104	3.54662	3.37278	0.173839
		-7.48336	1.32696	1.43066	-0.103701		-14.0603	0.156701	0.075327	0.0813735		-4.96437	3.56434	3.39223	0.172109
		-7.46669	1.33844	1.44157	-0.103127		-14.0547	0.155255	0.0754716	0.0797839		-4.94769	3.58333	3.4118	0.171525
		-7.45002	1.52187	1.45273	0.0691408		-14.0492	0.155076	0.0756104	0.0794656		-4.93102	3.59667	3.43146	0.165211
		-7.43336	1.32641	1.46403	-0.137622		-14.0436	0.154982	0.0757436	0.0792383		-4.91434	3.58888	3.45121	0.137671
		-7.41669	1.32623	1.4754	-0.149176		-14.038	0.155575	0.0758712	0.0797043		-4.89767	3.57046	3.47104	0.0994247
		-7.40002	1.52654	1.48676	0.0397732		-14.0325	0.155582	0.0759931	0.0795892		-4.881	3.58275	3.49095	0.091795
		-7.38336	1.33778	1.49801	-0.160233		-14.0269	0.155318	0.0761096	0.079208		-4.86433	3.57899	3.51096	0.0680314
		-7.36668	1.53163	1.50908	0.0225465		-14.0214	0.154979	0.0762208	0.0787581		-4.84767	3.57346	3.53103	0.0424333
		-7.35002	1.52776	1.5199	0.00785443		-14.0158	0.153825	0.0763269	0.0774981		-4.83097	3.51975	3.5512	-0.0314463
		-7.33335	1.52219	1.53044	-0.00824968		-14.0102	0.155093	0.0764279	0.0786651		-4.81431	3.53375	3.57141	-0.0376575
		-7.31667	1.52717	1.54066	-0.013495		-14.0047	0.15519	0.0765249	0.0786651		-4.79764	3.52266	3.59172	-0.0690653
		-7.3	1.52949	1.55053	-0.0210382		-13.9991	0.155079	0.0766187	0.0784606		-4.78097	3.52757	3.61217	-0.0846077
		-7.28333	1.52899	1.56007	-0.0310721		-13.9936	0.153924	0.0767101	0.0772143		-4.7643	3.53335	3.63282	-0.0994726
		-7.26667	1.52949	1.56928	-0.0397834		-13.988	0.154139	0.0768	0.0773389		-4.74763	3.49507	3.65371	-0.158641
		-7.25	1.5314	1.57819	-0.0467978		-13.9825	0.154498	0.0768894	0.0776086		-4.73096	3.50305	3.67488	-0.171828
		-7.23333	1.52446	1.58685	-0.0623859		-13.9769	0.154159	0.0769794	0.0771795		-4.71429	3.72601	3.69635	0.0296639
		-7.21667	1.51555	1.59528	-0.0797305		-13.9713	-0.095257	0.0770708	-0.172328		-4.69761	3.44796	3.71815	-0.270197
		-7.2	1.53808	1.60354	-0.0654637		-13.9658	-0.0948949	0.0771642	-0.172059		-4.68095	3.71225	3.74025	-0.0280007
		-7.18333	1.53102	1.61167	-0.0806527		-13.9602	0.152757	0.0772601	0.0754968		-4.66428	3.68069	3.76263	-0.0819401
		-7.16667	1.53728	1.61972	-0.0824462		-13.9547	0.152303	0.0773585	0.0749446		-4.64761	3.69705	3.78525	-0.0882055
		-7.15	1.52189	1.62775	-0.105868		-13.9491	0.154363	0.0774597	0.0769031		-4.63095	3.72978	3.8081	-0.0783193
		-7.13333	1.52684	1.63582	-0.108976		-13.9436	0.15414	0.0775638	0.0765761		-4.61428	3.71876	3.83114	-0.112372
		-7.11667	1.53675	1.64396	-0.107208		-13.938	0.155321	0.0776708	0.0776501		-4.59761	3.71557	3.85436	-0.138783
		-7.1	1.52594	1.65224	-0.1263		-13.9324	0.154643	0.0777809	0.0768616		-4.58095	3.96911	3.87775	0.0913658
		-7.08332	1.53605	1.66073	-0.124675		-13.9269	0.15304	0.0778944	0.0751457		-4.56428	3.97327	3.9013	0.0719679
		-7.06666	1.54411	1.66945	-0.125339		-13.9213	0.153771	0.0780111	0.0757601		-4.54761	3.7025	3.92501	-0.222515
		-7.04999	1.53684	1.67844	-0.141604		-13.9158	0.154638	0.0781312	0.0765069		-4.53093	3.95717	3.9489	0.00826872
		-7.03331	1.54075	1.68768	-0.146924		-13.9102	0.155039	0.078255	0.0767841		-4.51426	3.94159	3.97289	-0.0313017
		-7.01662	1.53523	1.69711	-0.161885		-13.9047	0.153204	0.0783824	0.0748215		-4.49759	3.95216	3.99698	-0.0448234
		-6.99995	1.5402	1.70671	-0.166507		-13.8991	0.153832	0.0785135	0.0753183		-4.48092	3.97131	4.02117	-0.049861
		-6.98329	1.53626	1.71642	-0.18016		-13.8936	0.154111	0.0786486	0.0754621		-4.46426	3.93188	4.04543	-0.113556
		-6.96661	1.73575	1.7262	0.00954759		-13.888	0.155085	0.0787876	0.0762972		-4.44759	3.93809	4.06979	-0.131709
		-6.94994	1.73102	1.73596	-0.00494185		-13.8824	0.154861	0.0789305	0.0759307		-4.43092	3.95396	4.09427	-0.140312
		-6.93327	1.72854	1.74563	-0.0170859		-13.8769	0.154184	0.0790776	0.0751065		-4.41425	3.94267	4.1189	-0.176232
		-6.9166	1.73836	1.75517	-0.016813		-13.8713	0.154932	0.0792291	0.0757033		-4.39759	3.91714	4.1437	-0.226565
		-6.89992	1.73776	1.76456	-0.0268006		-13.8658	0.153636	0.0793845	0.0742512		-4.38092	3.94452	4.16872	-0.224193
		-6.88325	1.73635	1.77376	-0.037417		-13.8602	0.154527	0.0795442	0.0749833		-4.36425	4.20122	4.19395	0.0072726
		-6.86658	1.72849	1.78279	-0.0543012		-13.8547	0.155144	0.0797081	0.0754356		-4.34756	4.2085	4.21943	-0.0109315
		-6.8499	1.73637	1.79167	-0.0552936		-13.8491	0.154101	0.0798764	0.0742243		-4.33089	4.16576	4.24512	-0.0793518
		-6.83323	1.72476	1.80041	-0.0756474		-13.8435	0.15465	0.0800489	0.074601		-4.31422	4.18478	4.27104	-0.086251
		-6.81657	1.72998	1.80905	-0.0790681		-13.838	0.155037	0.0802256	0.074811		-4.29755	4.19754	4.29722	-0.099681
		-6.79989	1.72498	1.81763	-0.0926548		-13.8324	0.153088	0.0804064	0.0726814		-4.28088	4.18202	4.32367	-0.141641
		-6.78323	1.92668	1.8262	0.100486		-13.8269	0.154087	0.0805914	0.0734951		-4.26421	4.18399	4.3504	-0.166411
		-6.76656	1.73474	1.83478	-0.100042		-13.8213	0.153456	0.0807804	0.0726755		-4.24754	4.18162	4.37744	-0.195819
		-6.74989	1.72618	1.84345	-0.117276		-13.8158	0.153742	0.0809733	0.0727686		-4.23088	4.17841	4.40484	-0.226431
		-6.73323	1.72843	1.85225	-0.123818		-13.8102	0.154296	0.0811701	0.0731258		-4.21421	4.19505	4.43259	-0.237543
		-6.71656	1.92586	1.86122	0.0646414		-13.8046	0.153246	0.0813707	0.0718753		-4.19754	4.19676	4.4607	-0.263944
		-6.69988	1.73458	1.87039	-0.135814		-13.7991	0.15371	0.0815744	0.0721356		-4.18087	4.2064	4.48911	-0.282711
		-6.68322	1.71992	1.87979	-0.159864		-13.7935	0.154766	0.0817815	0.0729841		-4.16421	4.41326	4.51773	-0.104471
		-6.66655	1.93274	1.88943	0.0433154		-13.788	0.154259	0.0819914	0.0722675		-4.14754	4.42377	4.54648	-0.122715
		-6.64988	1.93573	1.89932	0.0364101		-13.7824	0.154464	0.0822041	0.0722598		-4.13086	4.43612	4.57532	-0.139194
		-6.63322	1.9311	1.90946	0.0216479		-13.7769	0.154451	0.0824193	0.0720316		-4.11419	4.42746	4.60415	-0.176689
		-6.61654	1.92774	1.91982	0.00791963		-13.7713	0.15492	0.0826366	0.0722836		-4.09753	4.4526	4.63292	-0.180322
		-6.59987	1.93277	1.93037	0.00240437		-13.7658	0.15399	0.0828556	0.0711344		-4.08086	4.44246	4.66157	-0.219116
		-6.5832	1.73942	1.9411	-0.201687		-13.7602	0.153063	0.083076	0.0699868		-4.06419	4.46001	4.69003	-0.230018
		-6.56654	1.9328	1.95203	-0.0192251		-13.7546	0.154224	0.0832972	0.0709265		-4.04752	4.54572	4.71822	-0.172504
		-6.54987	1.92334	1.96314	-0.0397925		-13.7491	0.154948	0.0835189	0.0714287		-4.03086	4.8113	4.74608	0.0652202
		-6.53319	1.92615	1.97441	-0.0482588		-13.7435	0.154186	0.0837407	0.0704457		-4.01419	4.79084	4.77356	0.0172809
		-6.51653	1.92624	1.98581	-0.0595635		-13.738	0.154373	0.083963	0.0704104		-3.99752	4.75907	4.80064	-0.0415765
		-6.49986	1.93049	1.99729	-0.0667968		-13.7324	0.154409	0.0841851	0.070224		-3.98086	4.81422	4.82732	-0.0131023
		-6.48319	1.94384	2.00884	-0.0649982		-13.7269	0.153818	0.0844075	0.0694106		-3.96419	4.81043	4.85362	-0.0431899
		-6.46652	2.13556	2.02048	0.115079		-13.7213	0.154819	0.0846304	0.0701883		-3.94752	4.81796	4.87957	-0.0616039
		-6.44985	1.92768	2.0322	-0.10452		-13.7157	0.154199	0.0848534	0.0693455		-3.93085	4.82641	4.90524	-0.0788271
		-6.43318	1.92235	2.04401	-0.121665		-13.7102	0.155123	0.085077	0.0700461		-3.91417	4.80412	4.93073	-0.126604
		-6.41651	2.13289	2.05594	0.076951		-13.7046	0.15404	0.0853008	0.0687397		-3.8975	4.78241	4.95608	-0.173675
		-6.39984	1.93432	2.06801	-0.133681		-13.6991	0.155217	0.0855245	0.0696928		-3.88083	4.82171	4.9814	-0.159691
		-6.38317	1.93424	2.08023	-0.145994		-13.6935	0.15384	0.0857482	0.0680915		-3.86417	5.01624	5.00674	0.00950084
		-6.3665	2.1323	2.09265	0.0396493		-13.688	0.152963	0.0859724	0.0669903		-3.8475	4.98908	5.03216	-0.0430814
		-6.34984	1.94006	2.10528	-0.165214		-13.6824	0.154249	0.0861976	0.0680509		-3.83082	5.00408	5.05773	-0.0536457
		-6.33317	2.12543	2.11814	0.00729122		-13.6768	0.153572	0.0864242	0.0671478		-3.81415	5.00174	5.08341	-0.0816711
		-6.3165	2.1253	2.13124	-0.0059395		-13.6713	0.154127	0.0866522	0.0674746		-3.79748	4.99275	5.10927	-0.116515
		-6.29983	2.14055	2.1446	-0.00405513		-13.6657	0.153133	0.086882	0.066251		-3.78081	5.26139	5.13525	0.12614
		-6.28316	2.13327	2.15824	-0.0249664		-13.6602	0.153362	0.0871146	0.0662477		-3.76414	5.24243	5.16137	0.0810618
		-6.26649	2.1355	2.17213	-0.0366337		-13.6546	0.153843	0.0873489	0.0664941		-3.74747	5.21714	5.18761	0.0295277
		-6.24983	2.12119	2.18628	-0.0650916		-13.649	0.154197	0.087586	0.0666111		-3.73079	5.13735	5.21401	-0.0766614
		-6.23316	2.13377	2.20067	-0.0668988		-13.6435	-0.0958093	0.0878261	-0.183635		-3.71413	5.11271	5.24056	-0.127845
		-6.21649	2.1376	2.21525	-0.0776548		-13.6379	0.154342	0.0880692	0.0662724		-3.69746	5.10986	5.26728	-0.157421
		-6.19983	2.1279	2.22998	-0.102079		-13.6323	0.155037	0.0883146	0.0667224		-3.68079	5.1166	5.29423	-0.177625
		-6.18316	2.11419	2.24483	-0.130635		-13.6268	0.154754	0.0885627	0.0661913		-3.66412	5.12526	5.3214	-0.196141
		-6.16648	2.13318	2.25977	-0.126591		-13.6212	0.155783	0.0888131	0.0669697		-3.64745	5.34329	5.34882	-0.00552147
		-6.14981	2.13559	2.27477	-0.139182		-13.6157	0.153746	0.0890654	0.0646808		-3.63078	5.35825	5.37648	-0.0182317
		-6.13315	2.1387	2.28982	-0.151113		-13.6101	0.155043	0.0893196	0.065723		-3.61411	5.35399	5.40439	-0.0504007
		-6.11647	2.33219	2.30489	0.0273009		-13.6045	0.155461	0.0895741	0.0658873		-3.59743	5.34305	5.43257	-0.0895189
		-6.09981	2.13792	2.31995	-0.182031		-13.599	0.154872	0.0898285	0.0650436		-3.58076	5.37319	5.46093	-0.0877389
		-6.08313	2.14326	2.33502	-0.191756		-13.5934	0.154987	0.0900827	0.064904		-3.56408	5.43206	5.48951	-0.0574454
		-6.06647	2.33007	2.3501	-0.0200229		-13.5879	0.154864	0.0903362	0.0645282		-3.5474	5.40143	5.51825	-0.116824
		-6.0498	2.33692	2.36519	-0.0282729		-13.5823	0.15448	0.0905889	0.0638911		-3.53072	5.64051	5.54712	0.0933939
		-6.03313	2.33494	2.38032	-0.0453794		-13.5767	0.153959	0.0908408	0.0631177		-3.51405	5.67326	5.57607	0.0971833
		-6.01646	2.34577	2.39551	-0.0497389		-13.5712	0.153726	0.091091	0.0626351		-3.49737	5.43841	5.60513	-0.166719
		-5.9998	2.33383	2.41079	-0.0769628		-13.5656	0.154119	0.0913396	0.0627799		-3.48071	5.68066	5.63426	0.0464019
		-5.98313	2.35164	2.4262	-0.0745642		-13.5601	0.153666	0.0915864	0.0620801		-3.46404	5.65269	5.66344	-0.0107549
		-5.96645	2.33152	2.44176	-0.110248		-13.5545	0.153767	0.0918312	0.061936		-3.44737	5.60925	5.69268	-0.0834319
		-5.94977	2.35053	2.45749	-0.106956		-13.549	0.154501	0.0920741	0.0624269		-3.4307	5.68198	5.72197	-0.0399922
		-5.93311	2.32957	2.47335	-0.143783		-13.5434	0.153658	0.0923154	0.0613427		-3.41403	5.89748	5.75128	0.146202
		-5.91644	2.33246	2.48935	-0.156891		-13.5379	0.154472	0.0925549	0.0619169		-3.39736	5.91604	5.78063	0.135406
		-5.89977	2.33594	2.50542	-0.169481		-13.5323	0.154971	0.0927927	0.062178		-3.38069	5.8504	5.81003	0.0403764
		-5.88311	2.54184	2.52153	0.0203112		-13.5267	0.155087	0.0930286	0.0620586		-3.36401	5.88911	5.83955	0.0495584
		-5.86644	2.53553	2.53761	-0.00207893		-13.5212	0.154832	0.0932626	0.0615695		-3.34734	5.90632	5.86919	0.0371343
		-5.84977	2.33883	2.55364	-0.214809		-13.5156	0.153638	0.0934955	0.0601427		-3.33066	5.91503	5.89902	0.0160104
		-5.8331	2.5293	2.56959	-0.0402962		-13.51	0.154342	0.0937277	0.0606146		-3.31399	5.93179	5.92907	0.00272159
		-5.81644	2.54473	2.58548	-0.040749		-13.5045	0.155645	0.0939586	0.0616863		-3.29732	5.91862	5.95937	-0.0407572
		-5.79977	2.53921	2.60129	-0.0620838		-13.4989	0.155314	0.0941885	0.0611258		-3.28065	5.93045	5.98994	-0.0594934
		-5.7831	2.54042	2.61704	-0.0766271		-13.4934	0.154121	0.0944184	0.0597023		-3.26398	6.18002	6.02078	0.159238
		-5.76643	2.52224	2.63275	-0.110505		-13.4878	0.153705	0.0946489	0.0590564		-3.24732	5.92504	6.05187	-0.126833
		-5.74977	2.53429	2.64842	-0.114128		-13.4822	0.153946	0.0948804	0.0590654		-3.23064	6.17614	6.08319	0.0929463
		-5.7331	2.53333	2.66406	-0.130736		-13.4767	0.153593	0.0951147	0.0584782		-3.21397	6.17813	6.1147	0.0634241
		-5.71641	2.50927	2.67971	-0.170439		-13.4711	0.154023	0.0953524	0.0586704		-3.1973	5.93004	6.14639	-0.216353
		-5.69974	2.5298	2.69532	-0.165522		-13.4656	0.155668	0.0955944	0.0600741		-3.18062	6.17299	6.17831	-0.00531893
		-5.68307	2.53896	2.71091	-0.171956		-13.46	0.155756	0.0958415	0.0599145		-3.16394	6.18121	6.21042	-0.0292045
		-5.66639	2.51348	2.72652	-0.213043		-13.4545	0.154494	0.0960952	0.0583992		-3.14727	6.17011	6.24273	-0.0726148
		-5.64972	2.53782	2.7421	-0.204289		-13.4489	0.154329	0.0963561	0.0579725		-3.1306	6.17286	6.27528	-0.102416
		-5.63305	2.72554	2.75764	-0.0320994		-13.4433	0.155685	0.0966257	0.059059		-3.11392	6.43546	6.30809	0.127372
		-5.61638	2.54523	2.77308	-0.227854		-13.4378	0.154872	0.0969051	0.0579668		-3.09724	6.43961	6.34106	0.0985442
		-5.59972	2.72667	2.7884	-0.0617232		-13.4322	0.155418	0.0971957	0.0582226		-3.08057	6.43681	6.37421	0.0626036
		-5.58305	2.75331	2.80357	-0.0502602		-13.4267	0.154855	0.0974966	0.0573588		-3.0639	6.4367	6.40753	0.0291692
		-5.56638	2.71079	2.81861	-0.10782		-13.4211	0.154509	0.0978094	0.0566999		-3.04723	6.43461	6.44101	-0.00640367
		-5.54971	2.73656	2.83352	-0.0969651		-13.4155	0.155907	0.0981352	0.0577717		-3.03056	6.43505	6.47467	-0.039617
		-5.53304	2.73558	2.84835	-0.112766		-13.41	0.155169	0.0984735	0.056695		-3.0139	6.43832	6.50851	-0.0701887
		-5.51638	2.73445	2.86309	-0.128639		-13.4044	0.155999	0.098825	0.0571739		-2.99723	6.42301	6.54255	-0.11955
		-5.49971	2.72071	2.87777	-0.157056		-13.3988	0.155331	0.0991914	0.0561395		-2.98056	6.42834	6.57683	-0.148482
		-5.48304	2.91533	2.8924	0.0229359		-13.3933	0.153661	0.0995701	0.0540906		-2.96389	6.66768	6.61129	0.0563935
		-5.46637	2.93939	2.90699	0.0324065		-13.3877	0.154484	0.0999623	0.0545218		-2.94722	6.66703	6.64589	0.0211322
		-5.4497	2.74603	2.92151	-0.175484		-13.3822	0.154092	0.100368	0.053724		-2.93056	6.67052	6.68062	-0.010098
		-5.43303	2.94314	2.93601	0.0071297		-13.3766	0.153483	0.100787	0.0526959		-2.91389	6.63232	6.71545	-0.0831334
		-5.41636	2.92573	2.95045	-0.0247166		-13.3711	0.153412	0.101219	0.0521933		-2.89722	6.61728	6.7504	-0.133112
		-5.39969	2.74573	2.96484	-0.219116		-13.3655	0.153884	0.101663	0.052221		-2.88056	6.60871	6.78544	-0.176727
		-5.38302	2.92836	2.97921	-0.0508498		-13.36	0.154296	0.102118	0.0521779		-2.86389	6.60801	6.82059	-0.212576
		-5.36635	2.92131	2.99357	-0.0722562		-13.3544	0.153936	0.102585	0.0513511		-2.84722	6.58569	6.85588	-0.270186
		-5.34969	2.92689	3.00795	-0.0810639		-13.3488	0.154035	0.103061	0.0509736		-2.83055	6.8326	6.8913	-0.0587042
		-5.33302	2.93816	3.02237	-0.0842175		-13.3433	0.15597	0.103547	0.0524227		-2.81388	6.83629	6.92691	-0.0906194
		-5.31635	2.93804	3.03684	-0.0988013		-13.3377	0.154989	0.104041	0.0509479		-2.79721	6.82021	6.96267	-0.142459
		-5.29968	2.92199	3.05135	-0.129363		-13.3322	0.155873	0.104543	0.0513299		-2.78054	7.09583	6.99861	0.097218
		-5.283	2.928	3.06592	-0.137923		-13.3266	0.155477	0.105052	0.0504257		-2.76388	7.06349	7.03468	0.0288118
		-5.26633	3.11215	3.08056	0.0315921		-13.3211	0.154507	0.105567	0.04894		-2.74721	7.07417	7.07086	0.0033054
		-5.24966	2.92473	3.09532	-0.170582		-13.3155	0.155056	0.106087	0.0489688		-2.73054	7.06226	7.10715	-0.0448956
		-5.233	2.93451	3.11024	-0.175734		-13.31	0.154493	0.106611	0.0478815		-2.71388	7.12023	7.14354	-0.0233018
		-5.21631	3.15305	3.1254	0.0276446		-13.3044	0.154349	0.107139	0.0472103		-2.69718	7.07432	7.18006	-0.105744
		-5.19964	3.13887	3.14081	-0.00194382		-13.2988	0.15452	0.107669	0.0468503		-2.68051	7.23952	7.2166	0.0229149
		-5.18296	3.14303	3.15654	-0.0135008		-13.2933	0.15492	0.108202	0.046718		-2.66384	7.19358	7.25319	-0.0596171
		-5.16629	3.15086	3.17257	-0.0217113		-13.2877	0.15573	0.108736	0.0469943		-2.64716	7.22829	7.28984	-0.0615463
		-5.14963	3.14135	3.18895	-0.0475983		-13.2822	0.155298	0.109271	0.0460267		-2.63048	7.43619	7.32647	0.109719
		-5.13296	3.1292	3.20568	-0.0764838		-13.2766	0.155289	0.109809	0.0454803		-2.61382	7.14417	7.36304	-0.21887
		-5.11629	3.15237	3.22275	-0.0703781		-13.2711	0.155372	0.110349	0.0450232		-2.59715	7.40071	7.39958	0.00113412
		-5.09962	3.15199	3.24017	-0.0881717		-13.2655	0.155202	0.11089	0.0443122		-2.58047	7.42304	7.43612	-0.0130817
		-5.08296	3.15494	3.25794	-0.103		-13.26	0.155843	0.111434	0.0444091		-2.5638	7.40857	7.47266	-0.0640953
		-5.06629	3.1512	3.27605	-0.12486		-13.2544	0.156071	0.111981	0.0440906		-2.54713	7.37618	7.50928	-0.133102
		-5.04961	3.15435	3.29449	-0.140143		-13.2488	0.15519	0.11253	0.0426601		-2.53046	7.35016	7.54603	-0.195873
		-5.03293	3.33921	3.31321	0.026002		-13.2433	0.155043	0.113084	0.0419594		-2.5138	7.36968	7.58297	-0.213285
		-5.01626	3.32133	3.33215	-0.0108236		-13.2377	0.155661	0.11364	0.0420208		-2.49711	7.36118	7.62017	-0.258993
		-4.99959	3.14236	3.35129	-0.208926		-13.2322	0.15566	0.1142	0.0414596		-2.48044	7.33381	7.65765	-0.323841
		-4.98292	3.31183	3.37059	-0.0587623		-13.2266	0.154923	0.114766	0.0401568		-2.46377	7.59353	7.69549	-0.101959
		-4.96625	3.3215	3.39003	-0.0685299		-13.221	0.154944	0.115336	0.0396073		-2.4471	7.35144	7.73375	-0.38231
		-4.94957	3.33899	3.40959	-0.070598		-13.2155	0.152725	0.115913	0.0368116		-2.43042	7.34519	7.77248	-0.427296
		-4.9329	3.32526	3.42923	-0.103972		-13.2099	0.154768	0.116496	0.0382711		-2.41375	7.58527	7.81166	-0.226385
		-4.91623	3.34169	3.44896	-0.107271		-13.2044	0.154873	0.117087	0.0377863		-2.39708	7.57313	7.85129	-0.278161
		-4.89957	3.34787	3.46878	-0.120905		-13.1988	0.154638	0.117683	0.0369551		-2.38041	7.85248	7.89134	-0.0388544
		-4.88289	3.34332	3.48869	-0.14537		-13.1933	0.153409	0.118285	0.0351238		-2.36374	7.56203	7.93174	-0.369706
		-4.86622	3.34089	3.50869	-0.167795		-13.1877	0.15484	0.118896	0.035944		-2.34707	7.81614	7.97244	-0.156304
		-4.84955	3.34522	3.52875	-0.183531		-13.1821	0.15517	0.119511	0.0356593		-2.3304	7.7169	8.01338	-0.296481
		-4.83289	3.53354	3.54888	-0.0153423		-13.1766	0.15418	0.120132	0.0340479		-2.31374	7.73191	8.05452	-0.322616
		-4.81622	3.54969	3.56909	-0.019398		-13.171	0.155259	0.12076	0.0344989		-2.29707	7.71117	8.09583	-0.38466
		-4.79955	3.55658	3.58939	-0.0328075		-13.1655	0.154945	0.121394	0.0335516		-2.2804	7.71505	8.13734	-0.422284
		-4.78288	3.52739	3.60982	-0.0824358		-13.1599	0.156253	0.122035	0.034218		-2.26372	7.76351	8.17902	-0.41551
		-4.76622	3.5347	3.63044	-0.0957414		-13.1543	0.155427	0.122682	0.032745		-2.24705	7.73662	8.22091	-0.484297
		-4.74955	3.54603	3.65129	-0.105257		-13.1488	0.154738	0.123335	0.0314032		-2.23039	7.97073	8.26304	-0.292304
		-4.73288	3.54663	3.67242	-0.125791		-13.1432	0.154633	0.123994	0.0306387		-2.21372	8.00841	8.30541	-0.297004
		-4.71621	3.73044	3.69387	0.0365706		-13.1377	0.154339	0.12466	0.0296795		-2.19705	8.02134	8.34801	-0.326675
		-4.69953	3.73856	3.71563	0.0229352		-13.1321	0.155811	0.125331	0.0304801		-2.18038	7.99921	8.39085	-0.391641
		-4.68286	3.73349	3.73769	-0.00420519		-13.1266	0.154717	0.126009	0.0287082		-2.16372	7.96204	8.43393	-0.471892
		-4.6662	3.73503	3.76004	-0.0250031		-13.121	0.15448	0.126692	0.0277879		-2.14705	8.26492	8.47725	-0.212325
		-4.64953	3.54571	3.78264	-0.236932		-13.1154	0.15535	0.127382	0.0279681		-2.13037	8.22606	8.52081	-0.294747
		-4.63286	3.74311	3.80546	-0.0623499		-13.1099	0.155205	0.128076	0.0271288		-2.1137	8.22824	8.56457	-0.336324
		-4.61619	3.74137	3.82849	-0.0871156		-13.1043	0.154977	0.128776	0.0262012		-2.09704	8.23514	8.60851	-0.373368
		-4.59952	3.7508	3.85169	-0.100882		-13.0988	0.154371	0.129479	0.0248917		-2.08037	8.19623	8.65264	-0.45641
		-4.58286	3.73871	3.87506	-0.136348		-13.0932	0.155771	0.130189	0.0255827		-2.0637	8.21349	8.69695	-0.483457
		-4.56618	3.75177	3.89861	-0.146842		-13.0876	0.155961	0.130897	0.0250641		-2.04703	8.54304	8.74144	-0.198402
		-4.54951	3.73532	3.92231	-0.18699		-13.0821	0.157032	0.131606	0.0254261		-2.03036	8.5004	8.78608	-0.285676
		-4.53283	3.75129	3.94616	-0.194876		-13.0765	0.154187	0.132315	0.0218718		-2.01369	8.47783	8.83093	-0.353101
		-4.51617	3.73378	3.97013	-0.236357		-13.071	0.155863	0.133024	0.022839		-1.99702	8.51342	8.876	-0.362581
		-4.4995	3.94358	3.99421	-0.0506361		-13.0654	0.155475	0.13373	0.0217457		-1.98035	8.40957	8.92131	-0.511737
		-4.48283	3.93459	4.01839	-0.0837976		-13.0599	0.15657	0.134432	0.0221376		-1.96368	8.45179	8.96684	-0.515044
		-4.46617	3.94671	4.04265	-0.0959422		-13.0543	0.155289	0.135129	0.0201592		-1.94701	8.50345	9.01262	-0.509171
		-4.4495	3.95433	4.067	-0.112669		-13.0488	0.153875	0.13582	0.0180546		-1.93034	8.64016	9.05862	-0.418454
		-4.43283	3.9456	4.09147	-0.145869		-13.0432	0.15423	0.136504	0.0177267		-1.91367	8.91509	9.10486	-0.189764
		-4.41616	4.13231	4.11607	0.0162425		-13.0376	0.154544	0.137179	0.0173642		-1.897	8.90412	9.15135	-0.247238
		-4.39949	3.95872	4.14087	-0.182145		-13.0321	0.154131	0.137843	0.0162882		-1.88033	8.91123	9.19805	-0.286819
		-4.38282	4.14514	4.16585	-0.0207088		-13.0265	0.154478	0.138493	0.0159844		-1.86366	8.74775	9.24496	-0.49721
		-4.36615	4.15876	4.19106	-0.0322954		-13.0209	0.154972	0.139132	0.01584		-1.847	8.86989	9.29206	-0.422164
		-4.34949	4.14157	4.21648	-0.0749109		-13.0154	0.154993	0.139754	0.0152393		-1.83033	8.89777	9.33929	-0.441517
		-4.33282	3.93469	4.24213	-0.307434		-13.0098	0.154654	0.14036	0.0142941		-1.81366	8.85995	9.38658	-0.526632
		-4.31615	4.12027	4.26802	-0.147746		-13.0043	0.153739	0.140951	0.0127883		-1.797	8.84936	9.43388	-0.584524
		-4.29949	4.15087	4.29416	-0.143287		-12.9987	0.152795	0.141523	0.0112723		-1.78032	8.87851	9.48114	-0.602633
		-4.28282	4.14504	4.32057	-0.175529		-12.9932	0.154669	0.142078	0.012591		-1.76365	8.88997	9.52824	-0.638271
		-4.26615	4.14483	4.34726	-0.202433		-12.9876	0.153345	0.142614	0.0107303		-1.74698	9.13226	9.57519	-0.442937
		-4.24949	4.16139	4.37427	-0.212881		-12.982	0.153597	0.143132	0.0104647		-1.73031	9.19421	9.62196	-0.42775
		-4.23282	4.18926	4.40162	-0.212365		-12.9765	0.15364	0.143632	0.0100084		-1.71365	9.2128	9.66861	-0.455806
		-4.21615	4.16372	4.42934	-0.26562		-12.9709	0.154147	0.144112	0.010035		-1.69697	9.18161	9.71527	-0.533658
		-4.19949	4.17356	4.4574	-0.283843		-12.9654	0.154377	0.144574	0.00980323		-1.6803	9.42053	9.76201	-0.341479
		-4.18282	4.40095	4.48578	-0.0848256		-12.9598	0.155333	0.145017	0.0103166		-1.66363	9.19547	9.809	-0.61353
		-4.16615	4.40062	4.51437	-0.113755		-12.9543	0.154994	0.14544	0.00955378		-1.64697	9.43682	9.85634	-0.419522
		-4.14949	4.40267	4.54312	-0.14045		-12.9487	0.154465	0.145846	0.00861965		-1.63028	9.44312	9.90424	-0.461116
		-4.13282	4.39807	4.57193	-0.173859		-12.9431	0.155556	0.146231	0.0093253		-1.61361	9.43407	9.95274	-0.518669
		-4.11614	4.42082	4.60078	-0.179964		-12.9376	0.156493	0.146596	0.00989665		-1.59693	10.1765	10.002	0.174534
		-4.09947	4.40964	4.62957	-0.219929		-12.932	0.155265	0.146942	0.00832307		-1.58026	10.3038	10.0519	0.251915
		-4.0828	4.40178	4.65824	-0.256459		-12.9265	0.154946	0.147269	0.00767639		-1.5636	7.25569	10.1026	-2.84691
		-4.06613	4.59066	4.68672	-0.0960573		-12.9209	0.155081	0.147577	0.00750418		-1.54693	9.98869	10.1541	-0.16544
		-4.04945	4.6102	4.71497	-0.104767		-12.9154	0.155229	0.147865	0.00736335		-1.53026	10.6044	10.2063	0.398027
		-4.03279	4.58561	4.74287	-0.157265		-12.9098	0.154923	0.148134	0.00678905		-1.5136	10.619	10.259	0.359963
		-4.01612	4.60394	4.77039	-0.166456		-12.9042	0.155001	0.148383	0.00661797		-1.49693	10.6291	10.3121	0.31702
		-3.99945	4.589	4.79753	-0.208535		-12.8987	0.154263	0.148613	0.00564975		-1.48026	10.897	10.3653	0.531715
		-3.98278	4.5813	4.82426	-0.242964		-12.8931	0.153935	0.148825	0.00510954		-1.4636	10.6213	10.4185	0.202844
		-3.96611	4.57773	4.8506	-0.272868		-12.8876	0.154489	0.149018	0.00547173		-1.44693	10.8955	10.4716	0.423875
		-3.94944	4.61296	4.87658	-0.263621		-12.882	0.155644	0.149192	0.00645262		-1.43025	10.9023	10.5245	0.377763
		-3.93278	4.60308	4.90228	-0.2992		-12.8764	0.156158	0.149349	0.00680974		-1.41358	10.8758	10.5771	0.298623
		-3.91611	4.61106	4.92776	-0.316698		-12.8709	0.154641	0.149488	0.00515279		-1.39691	11.16	10.6294	0.53061
		-3.89944	4.60003	4.95314	-0.353109		-12.8653	0.155429	0.149612	0.00581732		-1.38024	10.8774	10.6812	0.196129
		-3.88276	4.81547	4.97848	-0.163011		-12.8598	0.155649	0.14972	0.0059296		-1.36357	10.8848	10.7327	0.15203
		-3.86609	4.79771	5.00382	-0.206115		-12.8542	0.154543	0.149813	0.00472984		-1.3469	10.8554	10.7839	0.0715257
		-3.84941	4.81332	5.02924	-0.215917		-12.8487	0.154472	0.149894	0.0045784		-1.33023	11.1715	10.8346	0.336872
		-3.83275	4.80057	5.05476	-0.254197		-12.8431	0.155877	0.149961	0.00591596		-1.31356	11.4481	10.8851	0.56299
		-3.81608	4.82447	5.08044	-0.255976		-12.8375	0.156838	0.150018	0.00682043		-1.29687	11.433	10.9353	0.497676
		-3.79941	4.79884	5.10627	-0.307426		-12.832	0.155848	0.150065	0.00578376		-1.2802	11.3197	10.9851	0.334554
		-3.78274	4.79056	5.13224	-0.341681		-12.8264	0.155495	0.150102	0.00539212		-1.26353	11.2624	11.0347	0.227783
		-3.76607	4.81916	5.15833	-0.339171		-12.8209	0.154169	0.150132	0.00403662		-1.24686	11.3172	11.084	0.233154
		-3.74941	4.99515	5.18456	-0.189415		-12.8153	0.153262	0.150155	0.00310669		-1.2302	11.5432	11.1332	0.409955
		-3.73273	4.992	5.21094	-0.218936		-12.8097	0.154865	0.150171	0.00469443		-1.21351	11.2418	11.1824	0.0594328
		-3.71607	5.18642	5.23746	-0.0510401		-12.8042	0.154056	0.150181	0.00387551		-1.19684	11.0085	11.2313	-0.222835
		-3.6994	4.96293	5.26416	-0.301236		-12.7986	0.154046	0.150185	0.00386119		-1.18017	11.2635	11.2802	-0.0167462
		-3.68272	5.00916	5.29109	-0.281936		-12.7931	0.15437	0.150184	0.00418608		-1.16351	11.5282	11.329	0.1992
		-3.66605	5.00687	5.31824	-0.311367		-12.7875	0.153685	0.150178	0.00350674		-1.14684	11.5724	11.3776	0.194824
		-3.64938	5.01922	5.34563	-0.326412		-12.7819	0.155613	0.150169	0.00544404		-1.13017	11.5097	11.4259	0.0837668
		-3.63271	5.0265	5.37327	-0.346769		-12.7764	0.153256	0.150156	0.00310012		-1.11351	11.5483	11.4741	0.0741957
		-3.61603	5.22103	5.40117	-0.180143		-12.7708	0.155139	0.15014	0.00499864		-1.09683	11.259	11.522	-0.262924
		-3.59936	5.21004	5.42929	-0.219242		-12.7653	0.15478	0.150121	0.0046589		-1.08017	11.8084	11.5695	0.238877
		-3.5827	5.22269	5.45762	-0.234937		-12.7597	0.15374	0.1501	0.00364002		-1.06349	11.5578	11.6166	-0.0587651
		-3.56603	5.2193	5.48616	-0.266854		-12.7541	0.154659	0.150077	0.00458195		-1.04683	11.791	11.6631	0.127871
		-3.54936	5.20238	5.51485	-0.312473		-12.7486	0.154359	0.150052	0.00430673		-1.03016	11.8255	11.709	0.116496
		-3.53269	5.42702	5.5437	-0.116677		-12.743	0.154862	0.150026	0.00483537		-1.01349	11.8092	11.7541	0.0550582
		-3.51602	5.22001	5.57264	-0.352638		-12.7375	0.153935	0.15	0.00393536		-0.996801	11.7933	11.7984	-0.00503349
		-3.49935	5.3807	5.60169	-0.220987		-12.7319	0.155072	0.149974	0.00509745		-0.980104	11.8064	11.8415	-0.0351145
		-3.48268	5.45344	5.6308	-0.177358		-12.7263	0.155714	0.149949	0.00576467		-0.963438	11.7778	11.8834	-0.105606
		-3.46602	5.64543	5.65998	-0.0145552		-12.7208	0.155113	0.149926	0.00518667		-0.946771	12.0621	11.9239	0.138205
		-3.44934	5.65207	5.68922	-0.0371516		-12.7152	0.155375	0.149906	0.00546896		-0.930096	12.091	11.9626	0.128369
		-3.43268	5.43486	5.7185	-0.283638		-12.7097	0.155443	0.149889	0.00555419		-0.913429	12.0807	11.9993	0.081366
		-3.41601	5.43366	5.74781	-0.314143		-12.7041	0.155444	0.149877	0.00556722		-0.896749	12.1657	12.0336	0.132046
		-3.39934	5.64707	5.77714	-0.130072		-12.6986	0.154293	0.149869	0.00442465		-0.880078	12.0875	12.0652	0.0222784
		-3.38267	5.65077	5.80653	-0.155759		-12.693	0.156962	0.149865	0.00709638		-0.863411	12.1318	12.0936	0.0381547
		-3.36601	5.61809	5.83601	-0.217917		-12.6875	0.15451	0.149867	0.00464305		-0.846745	11.8848	12.1184	-0.233585
		-3.34934	5.6455	5.86562	-0.220123		-12.6819	0.154874	0.149876	0.00499798		-0.830078	12.1316	12.1391	-0.00746254
		-3.33267	5.8504	5.89541	-0.045009		-12.6763	0.155867	0.149891	0.00597677		-0.813411	12.1219	12.1551	-0.0331904
		-3.31601	5.66749	5.92542	-0.257927		-12.6708	0.155455	0.149913	0.00554169		-0.796745	12.1181	12.1657	-0.0475305
		-3.29934	5.64077	5.95568	-0.314913		-12.6652	0.155272	0.149944	0.00532821		-0.780069	12.1246	12.1702	-0.0456475
		-3.28267	5.64714	5.98622	-0.339078		-12.6597	0.154333	0.149984	0.00434952		-0.763403	12.1155	12.1681	-0.0526216
		-3.266	5.86545	6.01703	-0.151585		-12.6541	0.154561	0.150033	0.00452816		-0.746736	11.8606	12.1585	-0.29784
		-3.24933	5.86227	6.0481	-0.18583		-12.6485	0.154751	0.150093	0.00465791		-0.730069	12.0946	12.1406	-0.0459269
		-3.23264	6.04682	6.07942	-0.032603		-12.643	0.153759	0.150162	0.00359732		-0.713403	12.0813	12.1135	-0.0321602
		-3.21597	6.2681	6.11091	0.157184		-12.6374	0.154404	0.150242	0.00416217		-0.696736	12.0941	12.0763	0.0178156
		-3.1993	6.26547	6.14259	0.122887		-12.6319	0.155009	0.150334	0.00467507		-0.680069	12.1041	12.0283	0.075751
		-3.18263	6.07951	6.17445	-0.094946		-12.6263	0.155427	0.150436	0.00499077		-0.66339	12.0905	11.9685	0.121977
		-3.16596	6.05424	6.20652	-0.152276		-12.6207	0.15556	0.150551	0.00500994		-0.646723	12.0434	11.8962	0.147243
		-3.14929	6.04311	6.2388	-0.195693		-12.6152	0.155908	0.150677	0.00523123		-0.630056	11.803	11.8105	-0.00753131
		-3.13262	6.04485	6.27133	-0.226472		-12.6096	0.156091	0.150814	0.00527704		-0.613386	11.5185	11.7106	-0.192061
		-3.11594	6.0501	6.30409	-0.254		-12.6041	0.1554	0.150964	0.00443524		-0.596719	11.5942	11.5958	-0.00154132
		-3.09928	6.28938	6.33704	-0.0476579		-12.5985	0.154276	0.151127	0.00314928		-0.580052	11.3095	11.4653	-0.155751
		-3.0826	6.28083	6.37016	-0.0893264		-12.593	0.155345	0.151302	0.00404348		-0.563386	11.6739	11.3184	0.355498
		-3.06593	6.44348	6.40347	0.0400089		-12.5874	0.154741	0.151489	0.00325248		-0.54671	11.7305	11.1546	0.575902
		-3.04926	6.49782	6.43693	0.0608834		-12.5818	0.153034	0.151689	0.00134494		-0.530043	11.3883	10.9735	0.414829
		-3.03259	6.46644	6.47056	-0.00411874		-12.5763	0.154452	0.151901	0.00255169		-0.513377	11.3923	10.7745	0.61775
		-3.01591	6.28885	6.50441	-0.215553		-12.5707	0.156757	0.152124	0.00463352		-0.496697	11.1484	10.5575	0.590919
		-2.99925	6.49157	6.53843	-0.0468557		-12.5652	0.155327	0.152358	0.00296915		-0.480018	10.541	10.3226	0.218477
		-2.98258	6.44455	6.57267	-0.128111		-12.5596	0.154535	0.152603	0.00193233		-0.463346	10.5552	10.07	0.485207
		-2.96591	6.4656	6.6071	-0.141501		-12.5541	0.154211	0.152858	0.00135308		-0.446675	9.39768	9.80014	-0.402463
		-2.94925	6.45851	6.64169	-0.183181		-12.5485	0.156112	0.153123	0.00298892		-0.43	9.96522	9.51349	0.451726
		-2.93256	6.4861	6.67644	-0.190343		-12.5429	0.154123	0.153398	0.000725083		-0.413333	9.44766	9.21106	0.2366
		-2.91589	6.65199	6.71127	-0.0592752		-12.5374	0.1544	0.153682	0.00071872		-0.396667	9.15002	8.89372	0.256301
		-2.89922	6.68455	6.7462	-0.0616453		-12.5318	0.15413	0.153975	0.000154147		-0.38	8.57691	8.56275	0.0141581
		-2.88256	6.65326	6.78123	-0.127968		-12.5263	0.155314	0.154278	0.00103644		-0.363333	8.3383	8.21964	0.118664
		-2.86589	6.66015	6.81636	-0.156213		-12.5207	0.155548	0.154589	0.000958214		-0.346667	7.72067	7.86608	-0.145407
		-2.84922	6.68265	6.85163	-0.168985		-12.5152	0.154915	0.15491	4.76311e-06		-0.33	7.44761	7.50392	-0.0563101
		-2.83255	6.68415	6.88705	-0.202897		-12.5096	0.154675	0.15524	-0.000564677		-0.313333	6.86584	7.13513	-0.269283
		-2.81587	6.66031	6.92265	-0.262341		-12.504	0.155054	0.15558	-0.000525977		-0.296667	6.39512	6.76179	-0.366678
		-2.7992	6.87587	6.9584	-0.0825246		-12.4984	0.155048	0.155928	-0.000880806		-0.28	5.81876	6.38611	-0.567355
		-2.78254	6.91378	6.99431	-0.0805216		-12.4929	0.155397	0.156286	-0.000889412		-0.263333	5.23791	6.01032	-0.772411
		-2.76587	6.88254	7.03036	-0.147818		-12.4873	0.1565	0.156652	-0.000152675		-0.246667	4.67071	5.63666	-0.965945
		-2.74919	6.85236	7.06656	-0.214204		-12.4818	0.156302	0.157028	-0.000726251		-0.23	4.36454	5.26733	-0.902789
		-2.73252	6.92324	7.10284	-0.179595		-12.4762	0.155243	0.157414	-0.00217084		-0.213312	4.07314	4.904	-0.83086
		-2.71585	7.12898	7.13922	-0.0102362		-12.4707	0.155911	0.157809	-0.0018981		-0.196645	3.50895	4.54965	-1.0407
		-2.69918	7.10807	7.17568	-0.0676048		-12.4651	0.154378	0.158214	-0.00383584		-0.179978	3.21227	4.20569	-0.993423
		-2.6825	7.12655	7.21223	-0.0856847		-12.4595	0.15354	0.15863	-0.00509009		-0.163312	2.9173	3.87384	-0.956548
		-2.66583	7.13671	7.24882	-0.11211		-12.454	0.155149	0.159057	-0.00390829		-0.146641	2.6393	3.55553	-0.916234
		-2.64917	7.11975	7.28543	-0.165683		-12.4484	0.154396	0.159494	-0.00509834		-0.129974	2.34364	3.25218	-0.908544
		-2.6325	7.33417	7.32204	0.0121305		-12.4429	0.154904	0.159942	-0.00503828		-0.113307	2.0275	2.96475	-0.937245
		-2.61583	7.32323	7.35861	-0.0353848		-12.4373	0.155135	0.160402	-0.00526706		-0.0966319	1.71066	2.69389	-0.983236
		-2.59917	7.51951	7.39515	0.124353		-12.4317	0.154234	0.160874	-0.00664017		-0.0799653	1.70101	2.44048	-0.739475
		-2.5825	7.55447	7.43167	0.122801		-12.4262	0.155847	0.161358	-0.00551087		-0.0632986	1.40964	2.20478	-0.79514
		-2.56583	7.29963	7.46821	-0.168579		-12.4206	0.154047	0.161853	-0.00780555		-0.0466189	1.41635	1.98686	-0.57051
		-2.54916	7.3284	7.50481	-0.176414		-12.4151	0.155074	0.162361	-0.00728677		-0.0299481	1.13331	1.78712	-0.653813
		-2.5325	7.33667	7.54154	-0.204878		-12.4095	0.155677	0.162878	-0.00720101		-0.0132814	0.855277	1.60544	-0.75016
		-2.51582	7.32245	7.57848	-0.256027		-12.4039	0.153816	0.163407	-0.00959087		0.00338528	0.848	1.44157	-0.593565
		-2.49915	7.5497	7.61563	-0.0659286		-12.3984	0.154756	0.163945	-0.00918967		0.0200694	0.848143	1.29504	-0.446894
		-2.48247	7.54899	7.65309	-0.104093		-12.3928	0.154684	0.164494	-0.00980996		0.0367361	0.847794	1.1657	-0.317911
		-2.46578	7.69738	7.69091	0.00647298		-12.3873	0.153221	0.165052	-0.0118308		0.0534114	0.566315	1.05278	-0.486468
		-2.44911	7.53964	7.72909	-0.189459		-12.3817	0.153823	0.165621	-0.0117972		0.0700825	0.570216	0.955713	-0.385497
		-2.43245	7.4954	7.76774	-0.272336		-12.3762	0.15458	0.166197	-0.0116175		0.0867492	0.567973	0.873726	-0.305754
		-2.41578	7.75146	7.80686	-0.0553948		-12.3706	0.154737	0.166782	-0.0120451		0.103416	0.583382	0.805943	-0.222561
		-2.39911	7.7398	7.84643	-0.106638		-12.365	0.40564	0.167376	0.238264		0.120091	0.611497	0.751407	-0.13991
		-2.38245	7.74984	7.88643	-0.13659		-12.3595	0.155098	0.167977	-0.012879		0.136758	0.610731	0.709195	-0.0984633
		-2.36577	7.74287	7.9268	-0.183926		-12.3539	0.154505	0.168586	-0.0140806		0.153442	0.613086	0.678242	-0.0651559
		-2.34911	7.75381	7.96746	-0.213643		-12.3484	0.15478	0.169204	-0.014424		0.170109	0.609432	0.657598	-0.0481657
		-2.33244	7.93909	8.00837	-0.0692858		-12.3428	0.154108	0.16983	-0.0157222		0.186775	0.606577	0.646215	-0.0396375
		-2.31577	7.95325	8.0495	-0.0962462		-12.3372	0.15372	0.170466	-0.0167454		0.203455	0.601257	0.643096	-0.0418396
		-2.29909	7.94973	8.09081	-0.141075		-12.3317	0.155359	0.171109	-0.0157495		0.220147	0.600704	0.647278	-0.0465738
		-2.28242	7.94871	8.13228	-0.183566		-12.3261	0.155712	0.171762	-0.01605		0.236819	0.604562	0.657785	-0.0532238
		-2.26575	8.1764	8.17394	0.00245861		-12.3206	0.154076	0.172425	-0.0183491		0.253494	0.601544	0.673697	-0.0721527
		-2.24908	8.12125	8.2158	-0.0945426		-12.315	0.155453	0.173095	-0.0176422		0.270161	0.891419	0.694101	0.197318
		-2.23242	8.16351	8.25789	-0.0943763		-12.3094	0.154309	0.173775	-0.0194663		0.28684	0.896114	0.718157	0.177956
		-2.21575	8.35076	8.30023	0.0505229		-12.3039	0.154487	0.174463	-0.0199763		0.303507	0.895442	0.74501	0.150432
		-2.19908	8.31801	8.34281	-0.0248043		-12.2983	0.155651	0.175161	-0.0195095		0.320174	0.896257	0.773945	0.122311
		-2.18241	8.15243	8.38562	-0.23319		-12.2928	0.156015	0.175867	-0.0198517		0.33684	0.87014	0.804337	0.0658035
		-2.16573	8.13992	8.42871	-0.288791		-12.2872	0.155173	0.176581	-0.0214077		0.353516	1.14492	0.835668	0.309254
		-2.14906	8.34485	8.472	-0.127155		-12.2817	0.154367	0.177304	-0.0229373		0.370182	0.851234	0.867459	-0.0162251
		-2.1324	8.33264	8.51551	-0.182876		-12.2761	0.155451	0.178035	-0.0225834		0.386849	0.853863	0.899364	-0.0455009
		-2.11573	8.58773	8.55923	0.0284943		-12.2705	0.155333	0.178772	-0.0234388		0.403516	0.850898	0.931092	-0.0801942
		-2.09906	8.58327	8.60315	-0.0198813		-12.265	0.153004	0.179515	-0.0265112		0.420182	1.13544	0.962394	0.173047
		-2.0824	8.57961	8.64726	-0.0676569		-12.2594	0.40531	0.180265	0.225045		0.436857	1.1363	0.993077	0.143225
		-2.06573	8.55781	8.69155	-0.133739		-12.2539	0.153715	0.18102	-0.0273045		0.453533	1.13556	1.02297	0.112593
		-2.04905	8.78673	8.73603	0.050701		-12.2483	0.15509	0.181779	-0.0266896		0.4702	1.13808	1.05195	0.0861375
		-2.03238	8.58654	8.78066	-0.194125		-12.2428	0.155343	0.182544	-0.027201		0.486866	-0.244195	1.07994	-1.32414
		-2.01572	8.48758	8.82548	-0.337893		-12.2372	0.154834	0.183313	-0.0284793		0.503555	-0.841666	1.10694	-1.9486
		-1.99905	8.71791	8.87051	-0.152596		-12.2316	0.154073	0.184086	-0.0300132		0.520221	1.04399	1.13273	-0.0887389
		-1.98238	8.76588	8.91577	-0.149882		-12.2261	0.155142	0.184866	-0.0297233		0.536888	1.15742	1.15717	0.0002501
		-1.96572	8.9167	8.96126	-0.0445588		-12.2205	0.155886	0.185645	-0.0297593		0.553555	1.16337	1.18009	-0.0167159
		-1.94905	8.87672	9.00699	-0.130275		-12.215	0.405331	0.186427	0.218904		0.570221	1.16378	1.20133	-0.0375481
		-1.93238	8.90778	9.05296	-0.14518		-12.2094	0.404563	0.187211	0.217352		0.586897	1.16471	1.2208	-0.0560902
		-1.9157	9.086	9.09921	-0.0132097		-12.2038	0.153829	0.187995	-0.0341661		0.603563	1.16271	1.2384	-0.0756863
		-1.89904	9.09333	9.14565	-0.0523244		-12.1983	0.154894	0.188781	-0.0338874		0.620234	1.15552	1.25409	-0.0985693
		-1.88237	9.11134	9.19233	-0.080986		-12.1927	0.154798	0.189569	-0.0347702		0.63691	1.16106	1.26783	-0.106772
		-1.8657	9.077	9.23921	-0.162213		-12.1872	0.153968	0.190358	-0.0363902		0.653576	1.16477	1.27961	-0.114835
		-1.84903	9.09836	9.2863	-0.187941		-12.1816	0.404234	0.191149	0.213084		0.670252	1.15984	1.28945	-0.129606
		-1.83237	9.34004	9.33351	0.00652954		-12.1761	0.404934	0.191942	0.212992		0.686918	1.16068	1.29737	-0.136687
		-1.8157	9.30648	9.3808	-0.0743239		-12.1705	0.155151	0.192737	-0.0375869		0.703585	1.163	1.30342	-0.140417
		-1.79903	9.2913	9.42811	-0.136807		-12.165	0.155399	0.193536	-0.0381365		0.720252	1.1615	1.30763	-0.146128
		-1.78237	9.33705	9.47535	-0.138304		-12.1594	0.155551	0.194338	-0.0387863		0.736918	1.16066	1.31003	-0.149367
		-1.7657	9.49728	9.52247	-0.0251957		-12.1538	0.155609	0.195144	-0.039535		0.753598	1.16193	1.31065	-0.148715
		-1.74903	9.51244	9.56943	-0.0569976		-12.1483	0.154362	0.195956	-0.0415942		0.770269	1.16113	1.30949	-0.148362
		-1.73235	9.51244	9.61624	-0.103804		-12.1427	0.154851	0.196775	-0.0419231		0.786936	1.16163	1.30657	-0.144939
		-1.71568	9.50142	9.66291	-0.161491		-12.1372	0.154203	0.197598	-0.043395		0.803602	1.1588	1.30191	-0.143111
		-1.69902	9.52847	9.70954	-0.181074		-12.1316	0.154478	0.198427	-0.0439487		0.820286	1.15759	1.2955	-0.137912
		-1.68235	9.51724	9.75627	-0.239034		-12.1261	0.404449	0.199262	0.205187		0.836953	1.15917	1.28739	-0.12822
		-1.66567	9.5288	9.80323	-0.274433		-12.1205	0.15478	0.200102	-0.0453219		0.853633	1.16091	1.27759	-0.116675
		-1.64901	9.68462	9.85052	-0.165903		-12.1149	0.154923	0.200947	-0.0460236		0.870308	1.15309	1.26613	-0.113042
		-1.63232	9.70375	9.89835	-0.194601		-12.1094	0.405894	0.201798	0.204096		0.886979	1.15751	1.25304	-0.0955328
		-1.61565	9.75326	9.94678	-0.193519		-12.1038	0.155401	0.202654	-0.0472532		0.903646	1.15853	1.23834	-0.079812
		-1.59898	9.93197	9.99587	-0.0639036		-12.0983	0.154674	0.203516	-0.0488418		0.920312	1.16068	1.22209	-0.0614059
		-1.58231	9.73846	10.0457	-0.307241		-12.0927	0.155578	0.204383	-0.0488053		0.936979	1.16031	1.20433	-0.0440145
		-1.56564	9.92528	10.0963	-0.171053		-12.0872	0.406493	0.205257	0.201236		0.953646	1.16096	1.18511	-0.0241532
		-1.54898	9.92777	10.1478	-0.219993		-12.0816	0.405165	0.206136	0.199029		0.970321	1.1559	1.16451	-0.00860709
		-1.53231	9.90112	10.1999	-0.298805		-12.0761	0.152784	0.20702	-0.0542367		0.986988	1.15979	1.14262	0.0171708
		-1.51564	10.1359	10.2526	-0.116672		-12.0705	0.153747	0.207914	-0.0541665		1.00365	1.16493	1.1195	0.0454298
		-1.49897	10.1698	10.3056	-0.135799		-12.0649	0.155093	0.208813	-0.0537202		1.02032	1.15819	1.09524	0.062951
		-1.4823	10.1289	10.3588	-0.2299		-12.0594	0.154608	0.20972	-0.0551115		1.03699	0.871344	1.06993	-0.198581
		-1.46562	10.3484	10.412	-0.0636048		-12.0538	0.403863	0.210633	0.193231		1.05366	0.874477	1.04363	-0.169153
		-1.44894	10.3431	10.4652	-0.122083		-12.0482	0.153979	0.211555	-0.0575765		1.07033	0.875658	1.01645	-0.14079
		-1.43225	10.533	10.5182	0.0148364		-12.0427	0.154474	0.212484	-0.0580097		1.08699	0.871027	0.988459	-0.117432
		-1.41557	10.3465	10.5708	-0.224318		-12.0371	0.154137	0.213419	-0.0592821		1.10366	0.87259	0.959758	-0.0871687
		-1.3989	10.1102	10.6231	-0.512895		-12.0316	0.402555	0.214363	0.188192		1.12033	0.869392	0.930483	-0.0610905
		-1.38222	10.3505	10.6751	-0.324547		-12.026	0.153903	0.215314	-0.0614112		1.137	0.580183	0.900771	-0.320588
		-1.36556	10.3377	10.7266	-0.388918		-12.0205	0.154204	0.216273	-0.0620694		1.15368	0.58195	0.870767	-0.288817
		-1.34889	10.7679	10.7778	-0.00992683		-12.0149	0.154281	0.217238	-0.0629569		1.17035	0.582677	0.840723	-0.258046
		-1.33222	10.5682	10.8286	-0.260425		-12.0093	0.404894	0.218209	0.186685		1.18701	0.580591	0.810792	-0.230201
		-1.31556	10.7723	10.8791	-0.106826		-12.0038	0.40556	0.219186	0.186374		1.20368	0.583731	0.781151	-0.19742
		-1.29889	10.9753	10.9292	0.0460967		-11.9982	0.153677	0.220169	-0.0664918		1.22035	0.580596	0.75195	-0.171354
		-1.28221	10.7598	10.9791	-0.219293		-11.9927	0.404486	0.221159	0.183327		1.23702	0.578745	0.723308	-0.144563
		-1.26554	10.7274	11.0287	-0.30128		-11.9871	0.153813	0.222153	-0.0683402		1.25369	0.579883	0.695371	-0.115488
		-1.24885	10.7967	11.0781	-0.281459		-11.9816	0.15341	0.223153	-0.0697431		1.27036	0.580063	0.668268	-0.0882054
		-1.23217	10.771	11.1274	-0.35638		-11.976	0.154118	0.224159	-0.0700416		1.28703	0.293847	0.642138	-0.348291
		-1.21551	11.0155	11.1765	-0.161024		-11.9704	0.404489	0.225171	0.179318		1.30369	0.292921	0.617143	-0.324223
		-1.19883	10.9574	11.2255	-0.268099		-11.9649	0.153934	0.226189	-0.0722552		1.32036	0.291982	0.593423	-0.301441
		-1.18216	10.9758	11.2744	-0.298588		-11.9593	0.154423	0.227213	-0.0727897		1.33703	0.579484	0.571067	0.00841728
		-1.1655	11.1456	11.3232	-0.177595		-11.9538	0.405967	0.228241	0.177726		1.35369	0.292616	0.550128	-0.257512
		-1.14882	11.4371	11.3718	0.0652709		-11.9482	0.155805	0.229273	-0.0734688		1.37038	0.293086	0.530625	-0.237539
		-1.13216	11.2313	11.4202	-0.188902		-11.9427	0.15493	0.23031	-0.0753804		1.38705	0.292476	0.512616	-0.22014
		-1.11549	11.0128	11.4684	-0.455568		-11.9371	0.155372	0.231352	-0.0759792		1.40374	0.291351	0.496092	-0.204742
		-1.09882	11.2829	11.5163	-0.233308		-11.9315	0.405015	0.232396	0.172619		1.42041	0.290597	0.481059	-0.190462
		-1.08216	11.2285	11.5638	-0.335337		-11.926	0.405035	0.233443	0.171592		1.4371	0.290906	0.467461	-0.176555
		-1.06548	11.2417	11.611	-0.369273		-11.9204	0.155122	0.234491	-0.079369		1.45376	0.28968	0.455292	-0.165612
		-1.04881	11.2388	11.6576	-0.41883		-11.9149	0.404592	0.235542	0.16905		1.47043	0.290129	0.444492	-0.154363
		-1.03214	11.4653	11.7036	-0.238325		-11.9093	0.405239	0.236595	0.168644		1.4871	0.287771	0.435019	-0.147248
		-1.01548	11.231	11.7488	-0.517759		-11.9037	0.40538	0.237648	0.167732		1.50377	0.290208	0.426845	-0.136637
		-0.998794	11.4602	11.7931	-0.332904		-11.8982	0.404099	0.238703	0.165396		1.52046	0.289711	0.419924	-0.130213
		-0.982127	11.4666	11.8364	-0.369811		-11.8926	0.404226	0.23976	0.164467		1.53714	0.293312	0.414217	-0.120906
		-0.965456	11.6658	11.8784	-0.212675		-11.8871	0.405717	0.240818	0.164899		1.55382	0.292428	0.409664	-0.117236
		-0.948785	11.6473	11.9191	-0.27174		-11.8815	0.153977	0.241881	-0.087904		1.57049	0.290508	0.406211	-0.115703
		-0.932118	11.6515	11.958	-0.306466		-11.876	0.15489	0.242952	-0.0880616		1.58716	0.291135	0.403805	-0.112671
		-0.915447	11.4733	11.995	-0.521668		-11.8704	0.155071	0.244029	-0.0889582		1.60384	0.291072	0.402401	-0.111329
		-0.898776	11.6638	12.0296	-0.365815		-11.8648	0.155143	0.245117	-0.0899737		1.62053	0.286494	0.401947	-0.115453
		-0.882097	11.655	12.0615	-0.406579		-11.8593	0.156512	0.246213	-0.0897016		1.6372	0.28956	0.402394	-0.112834
		-0.865426	11.6767	12.0904	-0.413683		-11.8537	0.155449	0.247321	-0.091872		1.65386	0.293098	0.403689	-0.110591
		-0.848755	11.6631	12.1156	-0.452509		-11.8482	0.154003	0.248438	-0.0944343		1.67054	0.289418	0.405772	-0.116354
		-0.832088	11.8404	12.1368	-0.296443		-11.8426	0.154661	0.249564	-0.0949032		1.68721	0.290282	0.408576	-0.118294
		-0.815404	12.1486	12.1534	-0.00485645		-11.8371	0.155058	0.250701	-0.0956425		1.70388	0.291447	0.412042	-0.120595
		-0.798737	11.8871	12.1647	-0.277597		-11.8315	0.406048	0.251844	0.154204		1.72055	0.2878	0.416116	-0.128316
		-0.782066	11.8846	12.17	-0.285485		-11.8259	0.154374	0.252993	-0.0986189		1.73722	0.29185	0.42074	-0.12889
		-0.765395	11.8238	12.1687	-0.344942		-11.8204	0.404798	0.254147	0.150651		1.75388	0.291718	0.425865	-0.134147
		-0.748707	11.5978	12.16	-0.562196		-11.8148	0.404607	0.255306	0.1493		1.77055	0.293497	0.431449	-0.137953
		-0.732036	11.9705	12.1431	-0.172616		-11.8093	0.404627	0.256465	0.148162		1.78723	0.296999	0.437436	-0.140437
		-0.715369	11.9772	12.1172	-0.139922		-11.8037	0.405371	0.257628	0.147743		1.8039	0.296654	0.443738	-0.147084
		-0.698703	11.9234	12.0813	-0.157853		-11.7981	0.40516	0.258788	0.146372		1.82057	0.297223	0.450275	-0.153051
		-0.682027	11.7687	12.0345	-0.265846		-11.7926	0.404499	0.259947	0.144552		1.83724	0.595388	0.456958	0.13843
		-0.665361	11.7453	11.9762	-0.230954		-11.787	0.154683	0.261109	-0.106426		1.8539	0.28378	0.463716	-0.179936
		-0.64869	11.7012	11.9054	-0.204218		-11.7814	0.155067	0.262266	-0.107199		1.87057	0.297204	0.470494	-0.17329
		-0.632023	11.7761	11.8213	-0.0452082		-11.7759	0.154721	0.263421	-0.108701		1.88724	0.297482	0.477244	-0.179762
		-0.615352	11.7101	11.7231	-0.0130689		-11.7703	0.404911	0.264575	0.140335		1.9039	0.297051	0.483918	-0.186867
		-0.598681	11.5383	11.6101	-0.0717235		-11.7648	0.404198	0.265725	0.138473		1.92057	0.296642	0.490464	-0.193822
		-0.582014	11.3154	11.4815	-0.166015		-11.7592	0.15481	0.26687	-0.11206		1.93724	0.298433	0.496848	-0.198415
		-0.565348	11.2806	11.3366	-0.0559523		-11.7537	0.405101	0.268009	0.137092		1.9539	0.592434	0.503047	0.0893877
		-0.548681	10.9797	11.1749	-0.195213		-11.7481	0.405393	0.269142	0.136251		1.97057	0.587358	0.509025	0.0783323
		-0.532014	11.279	10.9958	0.283233		-11.7426	0.405065	0.270267	0.134798		1.98724	0.594597	0.514756	0.0798411
		-0.515348	11.0481	10.799	0.249114		-11.737	0.404465	0.271383	0.133082		2.00391	0.594957	0.52022	0.0747364
		-0.498681	10.8011	10.5843	0.216821		-11.7314	0.404629	0.27249	0.132139		2.02058	0.594518	0.525392	0.0691262
		-0.482014	10.6254	10.3516	0.273785		-11.7259	0.153931	0.273587	-0.119657		2.03725	0.592437	0.53026	0.0621765
		-0.465348	10.2	10.1012	0.0987539		-11.7203	0.405234	0.274675	0.130559		2.05391	0.594287	0.534815	0.0594715
		-0.448668	9.96378	9.83329	0.130489		-11.7148	0.405916	0.275752	0.130163		2.07059	0.593846	0.539059	0.0547869
		-0.432001	9.74578	9.54875	0.197025		-11.7092	0.404434	0.276818	0.127616		2.08725	0.596905	0.542991	0.0539143
		-0.415335	9.51715	9.24818	0.268964		-11.7037	0.405214	0.277872	0.127342		2.10392	0.594954	0.546614	0.0483401
		-0.398668	9.11171	8.93257	0.179132		-11.6981	0.404179	0.278915	0.125264		2.12059	0.59221	0.549943	0.0422675
		-0.381993	8.88663	8.60299	0.283636		-11.6925	0.404444	0.279946	0.124499		2.13726	0.594006	0.552999	0.041007
		-0.365313	8.22073	8.26097	-0.0402386		-11.687	0.405181	0.280966	0.124215		2.15393	0.590747	0.555821	0.0349256
		-0.348646	7.81566	7.90856	-0.0929018		-11.6814	0.154801	0.281975	-0.127174		2.17061	0.591661	0.558466	0.0331946
		-0.33198	7.59835	7.54732	0.0510335		-11.6759	0.404313	0.282973	0.12134		2.18728	0.592486	0.560997	0.0314889
		-0.315308	7.20202	7.17911	0.0229103		-11.6703	0.404499	0.28396	0.120539		2.20397	0.592906	0.56349	0.0294159
		-0.298637	6.74681	6.8061	-0.0592896		-11.6648	0.405111	0.284938	0.120173		2.22064	0.592807	0.566011	0.0267954
		-0.281966	6.28824	6.43049	-0.14225		-11.6592	0.405801	0.285907	0.119894		2.23732	0.64168	0.568628	0.0730517
		-0.2653	5.68896	6.05459	-0.36563		-11.6536	0.404945	0.286864	0.118081		2.25398	0.647316	0.571383	0.0759332
		-0.248633	5.46051	5.68056	-0.220048		-11.6481	0.404738	0.287811	0.116927		2.27065	0.646125	0.574315	0.0718107
		-0.231966	4.8355	5.31061	-0.475105		-11.6425	0.405171	0.288751	0.11642		2.28732	0.645888	0.577466	0.0684226
		-0.2153	4.60815	4.94688	-0.338728		-11.637	0.404919	0.289683	0.115236		2.30398	0.650003	0.58088	0.0691225
		-0.198633	4.16886	4.59141	-0.422551		-11.6314	0.4028	0.290607	0.112194		2.32066	0.646335	0.584607	0.061728
		-0.181962	3.75625	4.24602	-0.489775		-11.6258	0.403957	0.291524	0.112433		2.33733	0.646861	0.588691	0.0581708
		-0.165295	3.5444	3.91265	-0.368259		-11.6203	0.405953	0.292438	0.113515		2.354	0.647415	0.593177	0.0542379
		-0.148629	3.13066	3.59273	-0.462075		-11.6147	0.154394	0.293346	-0.138953		2.37068	0.650593	0.598093	0.0524999
		-0.131953	2.91326	3.2874	-0.374138		-11.6092	0.404937	0.294253	0.110683		2.38735	0.649264	0.603457	0.0458075
		-0.115287	2.71062	2.99803	-0.287405		-11.6036	0.405096	0.295162	0.109935		2.40401	0.645105	0.609288	0.0358172
		-0.0986156	2.69995	2.72522	-0.0252677		-11.598	0.405214	0.296066	0.109147		2.42068	0.646805	0.615599	0.0312051
		-0.0819359	2.27323	2.46953	-0.196301		-11.5925	0.155571	0.29697	-0.141398		2.43735	0.642653	0.62241	0.0202432
		-0.0652692	2.06458	2.23171	-0.167133		-11.5869	0.406095	0.297874	0.108222		2.45402	0.643675	0.629725	0.0139503
		-0.0485984	1.85879	2.01178	-0.152988		-11.5813	0.405504	0.29878	0.106724		2.47069	0.648829	0.637554	0.0112754
		-0.0319317	1.64192	1.80994	-0.168019		-11.5758	0.403838	0.299687	0.104152		2.48735	0.648224	0.645894	0.00232963
		-0.0152606	1.41753	1.62608	-0.208547		-11.5702	0.404485	0.300596	0.103889		2.50402	0.648254	0.654722	-0.00646843
		0.00142772	1.22926	1.4599	-0.230636		-11.5647	0.403699	0.301509	0.102191		2.52069	0.654296	0.663989	-0.00969323
		0.0181074	1.02216	1.31137	-0.289212		-11.5591	0.406029	0.302427	0.103602		2.53735	0.648936	0.673622	-0.0246859
		0.0347827	1.02111	1.18	-0.158892		-11.5536	0.405363	0.303351	0.102011		2.55404	0.645859	0.683558	-0.0376986
		0.0514624	0.806717	1.06515	-0.258434		-11.548	0.155448	0.304283	-0.148835		2.5707	0.955658	0.693707	0.261951
		0.0681377	0.801225	0.966245	-0.165019		-11.5424	0.154815	0.305225	-0.15041		2.58737	0.648395	0.704032	-0.0556363
		0.0848174	0.593133	0.882484	-0.289351		-11.5369	0.154811	0.306174	-0.151363		2.60404	0.650028	0.714486	-0.0644578
		0.101484	0.588532	0.813101	-0.224568		-11.5313	0.402463	0.307131	0.0953324		2.62073	0.653033	0.725019	-0.0719864
		0.118155	0.595213	0.757088	-0.161875		-11.5258	0.404497	0.308096	0.096401		2.6374	0.649356	0.735543	-0.0861875
		0.134822	0.593479	0.713499	-0.12002		-11.5202	0.40481	0.309068	0.0957428		2.65406	0.955822	0.746014	0.209808
		0.151497	0.591951	0.6813	-0.089349		-11.5147	0.406065	0.310046	0.0960187		2.67074	0.953551	0.756359	0.197193
		0.168168	0.592897	0.659505	-0.066609		-11.5091	0.405012	0.311033	0.0939789		2.68741	0.957973	0.766492	0.191482
		0.184852	0.594614	0.647088	-0.0524739		-11.5035	0.405892	0.312021	0.0938717		2.70409	0.951006	0.776377	0.174629
		0.201519	0.584357	0.643066	-0.0587084		-11.498	0.40614	0.313012	0.093128		2.72076	0.656509	0.785969	-0.12946
		0.21819	0.803738	0.646441	0.157297		-11.4924	0.405201	0.314008	0.0911933		2.73742	0.962276	0.795231	0.167045
		0.234861	0.806336	0.656254	0.150081		-11.4869	0.405106	0.315004	0.0901021		2.75409	0.957638	0.804116	0.153523
		0.251527	0.806173	0.671569	0.134604		-11.4813	0.404228	0.316002	0.0882259		2.77076	0.650566	0.812574	-0.162008
		0.268203	0.804784	0.6915	0.113284		-11.4757	0.405672	0.316999	0.088673		2.78742	0.962834	0.820557	0.142277
		0.284874	1.02185	0.71516	0.306688		-11.4702	0.403346	0.317998	0.0853477		2.8041	0.9551	0.828025	0.127075
		0.30154	1.02242	0.74172	0.280696		-11.4646	0.404549	0.318993	0.0855554		2.82076	0.956819	0.834942	0.121878
		0.318207	1.0157	0.770444	0.245253		-11.4591	0.405133	0.319987	0.0851467		2.83743	0.952323	0.841286	0.111037
		0.334887	1.01783	0.800718	0.217111		-11.4535	0.405926	0.320977	0.0849489		2.85411	0.965253	0.847042	0.118211
		0.351554	1.01996	0.831949	0.188011		-11.448	0.155343	0.321965	-0.166621		2.87078	0.966109	0.852199	0.11391
		0.36822	1.23236	0.863704	0.368658		-11.4424	0.403605	0.322949	0.0806559		2.88745	0.96107	0.856763	0.104307
		0.384887	1.01763	0.895612	0.122014		-11.4368	0.404852	0.32393	0.0809212		2.90411	0.955621	0.860746	0.0948752
		0.401558	1.23818	0.927383	0.310797		-11.4313	0.15422	0.324906	-0.170686		2.92079	0.942654	0.864171	0.0784824
		0.418225	1.2332	0.958747	0.27445		-11.4257	0.405095	0.325877	0.0792177		2.93747	0.942676	0.86707	0.0756058
		0.434891	1.23635	0.989498	0.246855		-11.4202	0.404029	0.326843	0.0771858		2.95414	0.945423	0.869486	0.075937
		0.451562	1.23505	1.01948	0.215562		-11.4146	0.405426	0.327801	0.0776249		2.9708	0.941336	0.871489	0.0698471
		0.468229	1.23441	1.04857	0.185844		-11.409	0.405119	0.32875	0.0763697		2.98747	0.94935	0.873162	0.0761879
		0.484895	1.22747	1.07669	0.150783		-11.4035	0.405363	0.329689	0.0756745		3.00414	0.95066	0.874589	0.0760709
		0.501575	1.45496	1.10379	0.351172		-11.3979	0.406167	0.330617	0.0755501		3.02081	0.948422	0.875853	0.0725691
		0.518242	1.23595	1.12973	0.106214		-11.3924	0.406381	0.331534	0.0748479		3.03748	0.946177	0.877036	0.0691411
		0.534909	1.45387	1.15435	0.299524		-11.3868	0.403848	0.332437	0.0714102		3.05415	0.946693	0.878218	0.068475
		0.551575	1.23031	1.17745	0.0528566		-11.3813	0.404536	0.333327	0.0712082		3.07082	0.947015	0.879478	0.0675375
		0.568242	1.2414	1.1989	0.0425043		-11.3757	0.404872	0.334204	0.0706684		3.08748	0.946873	0.880889	0.0659843
		0.584917	1.23432	1.21859	0.0157384		-11.3701	0.406308	0.335068	0.0712402		3.10415	0.945384	0.882523	0.0628605
		0.601584	1.23642	1.23641	1.37258e-05		-11.3646	0.404971	0.335914	0.0690573		3.12082	0.940407	0.884448	0.0559589
		0.618264	1.44497	1.25233	0.192635		-11.359	0.405666	0.336744	0.0689214		3.1375	0.94694	0.886726	0.0602146
		0.634939	1.45144	1.26631	0.185135		-11.3535	0.404739	0.337559	0.0671804		3.15419	0.947756	0.889415	0.0583416
		0.651632	1.44765	1.27833	0.169313		-11.3479	0.403438	0.338358	0.0650793		3.17086	0.940669	0.892558	0.0481104
		0.668311	1.44988	1.2884	0.161476		-11.3423	0.403096	0.339141	0.063955		3.18753	0.939232	0.8962	0.0430316
		0.684987	1.45142	1.29655	0.154867		-11.3368	0.404929	0.339908	0.0650217		3.20419	0.943026	0.900373	0.042653
		0.701662	1.44283	1.30282	0.140015		-11.3312	0.406259	0.340656	0.0656029		3.22086	0.947868	0.905103	0.0427657
		0.718333	1.44988	1.30724	0.142639		-11.3257	0.40502	0.341387	0.0636331		3.23753	0.934831	0.910413	0.0244184
		0.735	1.43807	1.30984	0.128227		-11.3201	0.403905	0.3421	0.061805		3.25419	0.958436	0.916316	0.0421202
		0.751666	1.44318	1.31067	0.132515		-11.3146	0.403932	0.342795	0.0611362		3.27086	0.955697	0.922806	0.0328904
		0.768333	1.46331	1.30971	0.153596		-11.309	0.405495	0.343474	0.0620211		3.28753	0.960397	0.929866	0.030531
		0.785021	1.46411	1.307	0.157117		-11.3034	0.404874	0.344134	0.0607401		3.30419	0.947771	0.937462	0.0103095
		0.801692	1.47469	1.30253	0.172164		-11.2979	0.403893	0.344775	0.0591179		3.32086	0.963712	0.945539	0.0181729
		0.818359	1.46208	1.29633	0.165749		-11.2923	0.405326	0.345401	0.0599248		3.33753	0.955053	0.954023	0.00103045
		0.835043	1.25221	1.2884	-0.0361893		-11.2867	0.404801	0.346006	0.0587948		3.3542	0.960659	0.962815	-0.00215658
		0.85171	1.46492	1.2788	0.186116		-11.2812	0.403128	0.346594	0.0565345		3.37087	0.965291	0.971838	-0.00654664
		0.868381	1.46507	1.26754	0.19753		-11.2756	0.406096	0.347164	0.0589315		3.38753	0.960531	0.981013	-0.0204819
		0.885056	1.46816	1.25463	0.213528		-11.2701	0.404894	0.347717	0.0571772		3.40421	0.960382	0.990259	-0.0298767
		0.901723	1.25256	1.24012	0.0124381		-11.2645	0.403732	0.348252	0.0554796		3.42088	0.950233	0.999469	-0.0492354
		0.918398	1.46668	1.22403	0.242645		-11.2589	0.402947	0.34877	0.0541767		3.43755	0.968884	1.00857	-0.0396887
		0.935065	1.46698	1.20644	0.260537		-11.2534	0.405444	0.349272	0.0561716		3.45422	0.955173	1.01748	-0.062306
		0.951736	1.2508	1.18739	0.0634098		-11.2478	0.406005	0.349758	0.0562469		3.47089	1.27387	1.0261	0.24777
		0.968402	1.24623	1.16695	0.0792789		-11.2423	0.404004	0.350227	0.0537764		3.48755	0.958586	1.03436	-0.0757742
		0.985087	1.46062	1.14518	0.315443		-11.2367	0.405089	0.350681	0.0544077		3.50422	0.954739	1.04219	-0.0874508
		1.00177	1.24801	1.12217	0.125835		-11.2312	0.40479	0.351121	0.0536695		3.52089	1.26405	1.04953	0.214521
		1.01844	1.25162	1.09803	0.15359		-11.2256	0.404427	0.351546	0.0528806		3.53756	0.949605	1.05634	-0.106735
		1.03513	1.2574	1.0728	0.184597		-11.22	0.405031	0.351956	0.0530751		3.55423	0.953691	1.06258	-0.10889
		1.0518	1.24876	1.04661	0.202151		-11.2145	0.40499	0.352353	0.0526366		3.57089	1.26703	1.06824	0.198793
		1.06846	1.24746	1.01953	0.227935		-11.2089	0.40589	0.352736	0.053154		3.58757	0.955465	1.07331	-0.117843
		1.08515	1.24899	0.991587	0.257405		-11.2034	0.404807	0.353107	0.0516999		3.60424	0.962028	1.0778	-0.115776
		1.10182	1.0378	0.962958	0.0748434		-11.1978	0.404865	0.353465	0.0513997		3.62094	0.957403	1.08177	-0.124365
		1.11849	1.03595	0.93374	0.102211		-11.1923	0.404982	0.353811	0.0511705		3.63762	1.26636	1.08523	0.181132
		1.13516	1.03624	0.904061	0.132178		-11.1867	0.404284	0.354146	0.0501376		3.65429	0.955188	1.08825	-0.133064
		1.15183	1.0333	0.874108	0.15919		-11.1811	0.405065	0.35447	0.0505945		3.67098	0.947397	1.09091	-0.143515
		1.1685	1.03389	0.844054	0.18984		-11.1756	0.406235	0.354784	0.0514508		3.68769	0.947636	1.0933	-0.145666
		1.18516	0.817599	0.814102	0.00349729		-11.17	0.406526	0.355088	0.0514381		3.70435	0.949081	1.09551	-0.146427
		1.20185	0.822443	0.784382	0.0380607		-11.1645	0.404855	0.355382	0.0494731		3.72103	1.25582	1.09763	0.158189
		1.21852	0.81727	0.755119	0.0621513		-11.1589	0.405512	0.355668	0.0498448		3.7377	0.952312	1.09975	-0.147441
		1.23519	0.811768	0.726422	0.0853461		-11.1534	0.404281	0.355946	0.0483353		3.75438	0.94975	1.10196	-0.152209
		1.25187	0.819482	0.698395	0.121086		-11.1478	0.403968	0.356218	0.0477505		3.77105	0.954452	1.10431	-0.149857
		1.26854	0.823832	0.671188	0.152644		-11.1423	0.405962	0.356484	0.0494778		3.78771	0.944475	1.10684	-0.162364
		1.28521	0.602709	0.644938	-0.0422286		-11.1367	0.406022	0.356747	0.0492747		3.80438	0.949283	1.10958	-0.160295
		1.30187	0.602373	0.619811	-0.0174381		-11.1311	0.40451	0.357007	0.0475021		3.82105	0.948785	1.11254	-0.163752
		1.31855	0.598167	0.595941	0.002226		-11.1256	0.404601	0.357266	0.0473342		3.83772	1.25246	1.11571	0.136752
		1.33522	0.596727	0.573427	0.0233002		-11.12	0.404393	0.357525	0.0468687		3.85439	1.24813	1.11906	0.129071
		1.35189	0.598519	0.552327	0.0461915		-11.1145	0.4042	0.357784	0.0464163		3.87106	1.25677	1.12253	0.134243
		1.36855	0.602629	0.532684	0.0699448		-11.1089	0.403975	0.358046	0.0459289		3.88773	0.949561	1.12604	-0.17648
		1.38522	0.605716	0.514522	0.0911938		-11.1033	0.405764	0.35831	0.0474534		3.9044	1.25381	1.12955	0.124258
		1.40189	0.602261	0.497851	0.104411		-11.0978	0.405816	0.358579	0.0472368		3.92107	1.26121	1.133	0.128215
		1.41856	0.605028	0.482654	0.122373		-11.0922	0.404927	0.358853	0.0460738		3.93773	1.25828	1.13635	0.121937
		1.43523	0.606499	0.468911	0.137588		-11.0867	0.404046	0.359134	0.0449122		3.95441	1.25679	1.13956	0.117225
		1.4519	0.601893	0.456583	0.14531		-11.0811	0.404787	0.359422	0.0453646		3.97107	1.26503	1.14262	0.122408
		1.46857	0.608866	0.445632	0.163235		-11.0756	0.404119	0.35972	0.0443993		3.98774	0.958159	1.14553	-0.187368
		1.48523	0.59879	0.436015	0.162776		-11.07	0.404601	0.360027	0.0445743		4.00441	1.25602	1.14827	0.107751
		1.5019	0.59983	0.427697	0.172134		-11.0644	0.405606	0.360345	0.0452613		4.02108	0.954934	1.15083	-0.195901
		1.51857	0.808533	0.420645	0.387888		-11.0589	0.403721	0.360675	0.0430463		4.03774	1.26027	1.15322	0.107047
		1.53523	0.821903	0.41481	0.407094		-11.0533	0.403055	0.361017	0.0420383		4.05441	1.25834	1.15542	0.102922
		1.5519	0.607405	0.410132	0.197272		-11.0478	0.403976	0.361371	0.0426048		4.07108	1.25739	1.15745	0.0999344
		1.56858	0.603756	0.406553	0.197203		-11.0422	0.404028	0.361738	0.0422907		4.08775	1.25823	1.15935	0.0988758
		1.58525	0.597471	0.40403	0.193441		-11.0367	0.404221	0.362118	0.042103		4.10441	1.25627	1.16115	0.0951126
		1.60191	0.607855	0.402513	0.205341		-11.0311	0.405043	0.362511	0.0425318		4.12108	0.944189	1.1629	-0.218713
		1.61858	0.606601	0.401953	0.204648		-11.0256	0.405201	0.362917	0.0422839		4.13776	1.24975	1.16464	0.0851182
		1.63526	0.388855	0.402297	-0.0134416		-11.02	0.405188	0.363337	0.0418503		4.15442	1.2657	1.16638	0.0993185
		1.65192	0.605106	0.403496	0.20161		-11.0144	0.405839	0.363772	0.0420673		4.17109	1.27235	1.16815	0.104194
		1.66859	0.387533	0.40549	-0.017957		-11.0089	0.404613	0.36422	0.0403926		4.18776	1.26503	1.16999	0.0950466
		1.68526	0.386086	0.408212	-0.0221259		-11.0033	0.404658	0.364682	0.0399761		4.20443	1.25681	1.1719	0.0849175
		1.70193	0.390963	0.411605	-0.0206419		-10.9978	0.405857	0.365158	0.040699		4.22111	1.25484	1.17391	0.0809304
		1.7186	0.386871	0.415611	-0.0287392		-10.9922	0.40674	0.365648	0.0410929		4.23779	1.26389	1.17602	0.0878625
		1.73529	0.605267	0.420178	0.185089		-10.9866	0.404717	0.366152	0.0385651		4.25445	1.25185	1.17823	0.0736166
		1.75196	0.382835	0.425248	-0.0424135		-10.9811	0.405024	0.366669	0.038355		4.27112	1.25251	1.18055	0.0719612
		1.76863	0.602583	0.430785	0.171798		-10.9755	0.403726	0.367203	0.0365238		4.28779	1.25147	1.18296	0.0685081
		1.78531	0.603193	0.436728	0.166465		-10.9699	0.404275	0.367747	0.036528		4.30446	1.25767	1.18547	0.0722019
		1.80197	0.601056	0.442998	0.158058		-10.9644	0.404276	0.368304	0.035972		4.32113	1.25291	1.18807	0.0648369
		1.81865	0.607212	0.449511	0.1577		-10.9588	0.403875	0.368874	0.0350012		4.3378	1.25866	1.19074	0.0679228
		1.83531	0.609976	0.456182	0.153795		-10.9533	0.404243	0.369456	0.0347873		4.35448	1.25161	1.19346	0.0581447
		1.85198	0.607147	0.462934	0.144214		-10.9477	0.405365	0.370049	0.035316		4.37115	1.25655	1.19624	0.0603107
		1.86865	0.603547	0.469712	0.133835		-10.9422	0.40596	0.370654	0.0353063		4.38782	1.25921	1.19911	0.0600986
		1.88531	0.603418	0.476468	0.12695		-10.9366	0.405641	0.371269	0.0343726		4.40448	1.25455	1.20211	0.0524378
		1.90198	0.59776	0.483154	0.114607		-10.931	0.404738	0.371893	0.0328446		4.42115	1.25118	1.20527	0.0459064
		1.91865	0.60517	0.489717	0.115454		-10.9255	0.405171	0.372527	0.0326434		4.43783	1.25783	1.20863	0.0492014
		1.93531	0.607099	0.49612	0.110979		-10.9199	0.40586	0.373169	0.0326906		4.45451	1.2564	1.21221	0.0441985
		1.95198	0.611632	0.502342	0.10929		-10.9144	0.40478	0.373818	0.0309618		4.47119	1.25971	1.21602	0.0436958
		1.96865	0.604785	0.508348	0.0964369		-10.9088	0.405259	0.374472	0.0307873		4.48786	1.26238	1.22007	0.0423105
		1.98531	0.591138	0.514108	0.0770299		-10.9032	0.404388	0.375134	0.0292549		4.50453	1.25864	1.22436	0.0342813
		2.00198	0.58495	0.5196	0.0653492		-10.8977	0.405345	0.375798	0.0295462		4.5212	1.25596	1.22889	0.0270702
		2.01865	0.611053	0.524806	0.0862468		-10.8921	0.4049	0.376467	0.0284326		4.53786	1.26266	1.23368	0.028976
		2.03532	0.838129	0.529713	0.308416		-10.8866	0.405108	0.377141	0.0279666		4.55454	1.25827	1.23873	0.0195379
		2.05199	0.611688	0.534304	0.0773839		-10.881	0.404198	0.377818	0.0263797		4.57121	1.25225	1.24404	0.00820293
		2.06867	0.617599	0.538587	0.0790114		-10.8755	0.404803	0.3785	0.0263026		4.58788	1.26808	1.24961	0.0184751
		2.08535	0.836529	0.542557	0.293972		-10.8699	0.403396	0.379185	0.0242107		4.60455	1.26854	1.25542	0.0131222
		2.10201	0.833849	0.546215	0.287634		-10.8644	0.404739	0.379873	0.024866		4.62122	1.28785	1.26144	0.0264124
		2.11868	0.826499	0.549576	0.276923		-10.8588	0.404219	0.380563	0.0236556		4.63788	1.27236	1.26767	0.00468671
		2.13536	1.04758	0.552663	0.494913		-10.8532	0.403972	0.381258	0.0227147		4.65455	1.28753	1.27414	0.0133871
		2.15204	0.838464	0.555511	0.282953		-10.8477	0.403986	0.381953	0.0220326		4.67122	1.2874	1.28088	0.00652479
		2.16871	0.836919	0.558171	0.278748		-10.8421	0.404344	0.382651	0.0216925		4.68789	1.28525	1.28789	-0.00263485
		2.18537	0.835915	0.560711	0.275204		-10.8366	0.403254	0.38335	0.0199044		4.70458	1.27149	1.29517	-0.0236769
		2.20204	0.611444	0.563201	0.0482431		-10.831	0.405806	0.384049	0.0217568		4.72125	1.2723	1.3027	-0.0304079
		2.21871	0.617908	0.565715	0.0521925		-10.8254	0.405163	0.38475	0.0204137		4.73791	1.26725	1.31047	-0.043213
		2.23537	0.614163	0.568317	0.0458464		-10.8199	0.404937	0.38545	0.0194868		4.75458	1.27729	1.31839	-0.0411027
		2.25204	0.837292	0.571053	0.266239		-10.8143	0.40414	0.38615	0.0179895		4.77126	1.2789	1.32645	-0.0475501
		2.26871	0.833161	0.573962	0.259199		-10.8088	0.404629	0.38685	0.0177783		4.78795	1.59968	1.33459	0.265087
		2.28537	0.832454	0.577085	0.255368		-10.8032	0.40524	0.387551	0.0176895		4.80461	1.282	1.34275	-0.0607437
		2.30204	0.829793	0.580467	0.249326		-10.7977	0.405282	0.388251	0.017031		4.82128	1.28881	1.35088	-0.0620708
		2.31871	0.82488	0.584153	0.240727		-10.7921	0.40521	0.388951	0.016259		4.83795	1.28516	1.35894	-0.0737824
		2.33537	0.607194	0.588192	0.0190024		-10.7865	0.404491	0.38965	0.0148415		4.85462	1.28013	1.36686	-0.0867271
		2.35204	0.834556	0.592627	0.241929		-10.781	0.404994	0.390349	0.0146443		4.87129	1.2582	1.37457	-0.116366
		2.36871	0.832882	0.597488	0.235394		-10.7754	0.404852	0.391049	0.0138027		4.88796	1.28234	1.382	-0.0996613
		2.38537	0.833347	0.602797	0.23055		-10.7699	0.404772	0.39175	0.0130217		4.90464	1.31336	1.38911	-0.0757529
		2.40204	0.825364	0.608572	0.216791		-10.7643	0.405736	0.392452	0.0132834		4.92132	1.29621	1.39586	-0.0996502
		2.41872	0.828862	0.614831	0.214031		-10.7588	0.404374	0.393156	0.0112187		4.93799	1.3115	1.40219	-0.0906862
		2.43539	0.838427	0.62158	0.216847		-10.7532	0.4043	0.393861	0.0104387		4.95465	1.62484	1.40807	0.216767
		2.45207	0.8337	0.628843	0.204857		-10.7477	0.405556	0.394569	0.0109863		4.97132	1.30089	1.4135	-0.112613
		2.46874	0.836845	0.636614	0.200231		-10.7421	0.404309	0.395281	0.0090283		4.98799	1.31112	1.4185	-0.107381
		2.48541	0.835114	0.644895	0.190219		-10.7365	0.405058	0.395996	0.00906152		5.00466	1.30491	1.42312	-0.118213
		2.50208	0.837106	0.653673	0.183433		-10.731	0.403953	0.396719	0.00723483		5.02133	1.3118	1.42741	-0.115617
		2.51875	0.839469	0.662892	0.176577		-10.7254	0.404528	0.397444	0.00708373		5.038	1.61994	1.43142	0.188519
		2.53542	0.832193	0.672487	0.159706		-10.7199	0.404153	0.398175	0.0059779		5.05467	1.29924	1.43517	-0.135932
		2.55208	1.06097	0.682382	0.378592		-10.7143	0.405419	0.398914	0.00650519		5.07134	1.62621	1.43871	0.1875
		2.56875	0.838669	0.692508	0.146161		-10.7087	0.405567	0.39966	0.00590761		5.08801	1.30951	1.4421	-0.132584
		2.58543	0.830183	0.702819	0.127364		-10.7032	0.405213	0.400413	0.00479969		5.10467	1.29219	1.44537	-0.153181
		2.6021	1.0522	0.713267	0.338935		-10.6976	0.405238	0.401177	0.00406167		5.12134	1.30225	1.44857	-0.146326
		2.61878	0.836231	0.723788	0.112443		-10.6921	0.405832	0.401949	0.00388265		5.13801	1.30552	1.45174	-0.146216
		2.63545	0.834352	0.734314	0.100038		-10.6865	0.40523	0.402733	0.00249694		5.15467	1.30901	1.4549	-0.145888
		2.65211	0.838706	0.744795	0.0939112		-10.681	0.402469	0.403528	-0.00105902		5.17134	1.29634	1.45805	-0.16171
		2.66878	1.06022	0.755154	0.305066		-10.6754	0.403141	0.404335	-0.001194		5.18801	1.62328	1.46122	0.162062
		2.68545	0.8305	0.765312	0.0651881		-10.6698	0.404305	0.405156	-0.000850932		5.20468	1.31029	1.46438	-0.154093
		2.70213	0.829737	0.775228	0.0545083		-10.6643	0.405791	0.40599	-0.000198647		5.22135	1.2926	1.46753	-0.174931
		2.7188	1.05541	0.784861	0.270545		-10.6587	0.405527	0.406839	-0.00131237		5.23802	1.28734	1.47061	-0.183273
		2.73549	1.04808	0.794179	0.2539		-10.6532	0.404697	0.407703	-0.00300624		5.2547	1.60561	1.47359	0.132019
		2.75217	1.05258	0.803111	0.249468		-10.6476	0.404014	0.408584	-0.00456925		5.27138	1.61367	1.4764	0.137265
		2.76884	1.05704	0.811626	0.245412		-10.6421	0.40531	0.409481	-0.00417069		5.28804	1.60501	1.479	0.126013
		2.78551	1.04835	0.819666	0.228684		-10.6365	0.405115	0.410397	-0.00528153		5.30472	1.62652	1.48135	0.14517
		2.80217	1.05117	0.827192	0.223976		-10.6309	0.404469	0.411331	-0.00686216		5.32138	1.2742	1.48348	-0.209278
		2.81884	1.05682	0.834172	0.222643		-10.6254	0.404088	0.412283	-0.00819519		5.33806	1.6186	1.4854	0.133195
		2.83552	1.06076	0.84059	0.220166		-10.6198	0.404184	0.413255	-0.00907119		5.35475	1.61792	1.48715	0.130773
		2.8522	1.05937	0.846415	0.21295		-10.6143	0.405328	0.414246	-0.00891736		5.37142	1.62119	1.48873	0.132457
		2.86887	1.06428	0.851639	0.212637		-10.6087	0.40481	0.415256	-0.0104469		5.38809	1.61173	1.49018	0.121554
		2.88553	1.06461	0.856268	0.208344		-10.6031	0.404033	0.41629	-0.0122567		5.40476	1.61871	1.49151	0.127206
		2.9022	1.06569	0.860317	0.20537		-10.5976	0.404756	0.417346	-0.0125902		5.42143	1.62281	1.49275	0.130059
		2.91887	1.28437	0.863805	0.420563		-10.592	0.403546	0.418421	-0.0148749		5.43811	1.30065	1.49395	-0.193299
		2.93553	1.27854	0.86676	0.411778		-10.5864	0.404659	0.419518	-0.0148591		5.45479	1.61603	1.49514	0.120886
		2.9522	1.28795	0.869228	0.418722		-10.5809	0.404179	0.420634	-0.0164554		5.47147	1.62982	1.49633	0.133494
		2.96887	1.066	0.871275	0.194728		-10.5753	0.404429	0.421772	-0.0173432		5.48814	1.63513	1.49749	0.13764
		2.98556	1.06071	0.872984	0.18773		-10.5698	0.404054	0.422932	-0.0188784		5.50481	1.61571	1.49864	0.117073
		3.00223	1.06192	0.874435	0.18748		-10.5642	0.405663	0.424112	-0.0184495		5.52148	1.62251	1.49976	0.12275
		3.0189	1.06822	0.875714	0.192502		-10.5586	0.40483	0.425317	-0.0204865		5.53816	1.62398	1.50085	0.123137
		3.03556	1.05703	0.876902	0.180124		-10.5531	0.403188	0.426538	-0.0233496		5.55483	1.61177	1.5019	0.109863
		3.05223	1.05515	0.87808	0.177071		-10.5475	0.655432	0.427779	0.227653		5.57151	1.60279	1.50293	0.0998561
		3.0689	1.06583	0.879327	0.186508		-10.542	0.404812	0.429039	-0.0242269		5.58818	1.62256	1.50394	0.118621
		3.08558	1.06149	0.880718	0.180776		-10.5364	0.406053	0.430318	-0.0242651		5.60485	1.60796	1.50491	0.103053
		3.10225	1.06046	0.882323	0.178138		-10.5309	0.4066	0.431617	-0.0250163		5.62152	1.6103	1.50585	0.104452
		3.11891	1.05275	0.884211	0.168537		-10.5253	0.40583	0.432934	-0.0271037		5.63819	1.60876	1.50677	0.101998
		3.13558	1.06082	0.886444	0.174375		-10.5198	0.403978	0.434268	-0.0302904		5.65485	1.61496	1.50766	0.1073
		3.15226	1.0636	0.889081	0.17452		-10.5142	0.40413	0.435623	-0.0314924		5.67152	1.63133	1.50852	0.122809
		3.16893	1.06177	0.89217	0.169597		-10.5086	0.404084	0.436993	-0.0329086		5.68819	1.64183	1.50937	0.13246
		3.1856	1.0613	0.895753	0.165551		-10.5031	0.405325	0.438383	-0.0330584		5.70485	1.63676	1.51019	0.126565
		3.20227	1.28217	0.899863	0.382304		-10.4975	0.404307	0.439782	-0.0354757		5.72152	1.63957	1.51101	0.128561
		3.21894	1.05856	0.904528	0.154037		-10.4919	0.40424	0.441195	-0.0369552		5.7382	1.62355	1.51181	0.111736
		3.2356	1.05532	0.90977	0.145549		-10.4864	0.655052	0.442619	0.212433		5.75487	1.64363	1.51262	0.13101
		3.25227	1.06297	0.915604	0.147364		-10.4808	0.654169	0.444054	0.210116		5.77154	1.63387	1.51344	0.120431
		3.26894	1.0656	0.922028	0.143575		-10.4753	0.404267	0.445497	-0.0412293		5.78821	1.64061	1.51427	0.126338
		3.28561	1.05985	0.929027	0.130823		-10.4697	0.404061	0.446948	-0.0428867		5.8049	1.65534	1.51513	0.140212
		3.30229	1.06699	0.93657	0.130424		-10.4642	0.655784	0.448406	0.207378		5.82157	1.64251	1.51601	0.126499
		3.31896	1.0628	0.944598	0.118202		-10.4586	0.654714	0.44987	0.204843		5.83824	1.65349	1.51693	0.136559
		3.33564	1.06063	0.95304	0.107589		-10.4531	0.405256	0.45134	-0.0460837		5.85492	1.64474	1.5179	0.126843
		3.3523	1.06238	0.961801	0.100577		-10.4475	0.405309	0.452817	-0.0475078		5.87159	1.63382	1.51892	0.114905
		3.36897	1.05922	0.970802	0.0884158		-10.4419	0.654693	0.454296	0.200396		5.88826	1.63374	1.51998	0.113753
		3.38564	1.0604	0.979964	0.0804338		-10.4364	0.403624	0.45578	-0.0521559		5.90492	1.62023	1.5211	0.099132
		3.4023	1.06548	0.9892	0.0762767		-10.4308	0.654602	0.457267	0.197335		5.92159	1.63886	1.52228	0.116579
		3.41897	1.06524	0.998417	0.0668274		-10.4253	0.40508	0.458757	-0.0536767		5.93826	1.60693	1.52352	0.0834038
		3.43564	1.07064	1.00754	0.0631039		-10.4197	0.404262	0.46025	-0.0559881		5.95492	1.61232	1.52484	0.0874703
		3.4523	1.28587	1.01647	0.269398		-10.4142	0.65515	0.461745	0.193405		5.97159	1.62488	1.52624	0.0986381
		3.46897	1.28397	1.02513	0.25884		-10.4086	0.654272	0.463244	0.191028		5.98826	1.62399	1.52772	0.0962678
		3.48564	1.28207	1.03343	0.248641		-10.403	0.404759	0.464743	-0.0599834		6.00493	1.63291	1.52925	0.103656
		3.50231	1.28774	1.04132	0.246424		-10.3975	0.405379	0.466243	-0.0608643		6.0216	1.63742	1.53083	0.106592
		3.51899	1.28203	1.04872	0.233303		-10.3919	0.404253	0.467745	-0.0634917		6.03827	1.64095	1.53244	0.108515
		3.53566	1.28713	1.05559	0.231538		-10.3864	0.404744	0.469248	-0.0645036		6.05494	1.63832	1.53405	0.104268
		3.55233	1.05382	1.0619	-0.00807519		-10.3808	0.654708	0.47075	0.183957		6.07162	1.64734	1.53568	0.111658
		3.56899	1.28313	1.06762	0.215505		-10.3753	0.655196	0.472251	0.182945		6.08829	1.62433	1.53733	0.0870046
		3.58566	1.26018	1.07276	0.187425		-10.3697	0.405748	0.473751	-0.068003		6.10496	1.63393	1.53901	0.0949236
		3.60233	1.26976	1.07731	0.192442		-10.3641	0.405272	0.475247	-0.069975		6.12163	1.62659	1.54072	0.0858664
		3.61901	1.2886	1.08134	0.207267		-10.3586	0.654423	0.476739	0.177684		6.13829	1.62052	1.54247	0.0780574
		3.63568	1.29919	1.08485	0.214341		-10.353	0.404922	0.478226	-0.0733048		6.15496	1.62163	1.54424	0.0773886
		3.65235	1.29953	1.08792	0.211607		-10.3475	0.404098	0.479709	-0.0756113		6.17164	1.62769	1.54604	0.0816506
		3.66902	1.30254	1.09062	0.211925		-10.3419	0.405386	0.481187	-0.0758015		6.18831	1.62267	1.54784	0.0748294
		3.68569	1.31128	1.09303	0.218251		-10.3364	0.65516	0.482659	0.1725		6.20497	1.60773	1.54964	0.0580847
		3.70236	1.29407	1.09525	0.198816		-10.3308	0.655248	0.484125	0.171124		6.22164	1.60141	1.55145	0.0499571
		3.71905	1.29468	1.09738	0.197303		-10.3253	0.656327	0.485583	0.170744		6.23832	1.63267	1.55325	0.0794182
		3.73572	1.30079	1.0995	0.201287		-10.3197	0.655913	0.487033	0.168879		6.25498	1.61727	1.55505	0.0622158
		3.7524	1.29326	1.10169	0.191568		-10.3141	0.654484	0.488476	0.166008		6.27165	1.60349	1.55685	0.0466382
		3.76907	1.29115	1.10402	0.187124		-10.3086	0.655045	0.489914	0.165131		6.28832	1.60302	1.55865	0.0443718
		3.78575	1.30539	1.10653	0.198861		-10.303	0.653875	0.491344	0.162531		6.30499	1.62459	1.56045	0.0641427
		3.80242	1.3053	1.10924	0.196052		-10.2975	0.40419	0.49277	-0.0885791		6.32166	1.60485	1.56225	0.0426039
		3.8191	1.30245	1.11218	0.190268		-10.2919	0.404471	0.494193	-0.0897225		6.33834	1.5946	1.56405	0.0305544
		3.83576	1.29202	1.11533	0.176695		-10.2863	0.40444	0.495615	-0.0911746		6.35501	1.61762	1.56585	0.0517715
		3.85243	1.30309	1.11866	0.184426		-10.2808	0.406455	0.497037	-0.0905817		6.37168	1.60448	1.56765	0.0368352
		3.8691	1.30451	1.12212	0.182396		-10.2752	0.405002	0.498461	-0.0934591		6.38835	1.62576	1.56946	0.0562947
		3.88576	1.30003	1.12563	0.174399		-10.2697	0.653856	0.499886	0.15397		6.40503	1.61934	1.57131	0.0480313
		3.90243	1.29537	1.12914	0.166235		-10.2641	0.655155	0.501313	0.153841		6.42171	1.60013	1.5732	0.0269302
		3.9191	1.30178	1.1326	0.169187		-10.2586	0.654782	0.502743	0.152039		6.43839	1.62366	1.57514	0.0485224
		3.93576	1.30762	1.13596	0.171666		-10.253	0.656389	0.504175	0.152214		6.45505	1.61359	1.57712	0.03647
		3.95243	1.31871	1.13919	0.179523		-10.2475	0.653549	0.50561	0.14794		6.47173	1.61151	1.57914	0.0323715
		3.9691	1.30594	1.14227	0.163668		-10.2419	0.404323	0.507049	-0.102726		6.48839	1.61558	1.58117	0.0344085
		3.98576	1.29877	1.14519	0.153576		-10.2363	0.404222	0.508493	-0.104271		6.50507	1.63304	1.58321	0.0498289
		4.00243	1.29373	1.14795	0.145783		-10.2308	0.653077	0.509943	0.143134		6.52175	1.62194	1.58522	0.0367204
		4.0191	1.52935	1.15054	0.378811		-10.2252	0.403798	0.5114	-0.107602		6.53842	1.61567	1.58718	0.0284881
		4.03576	1.52452	1.15295	0.371571		-10.2197	0.653877	0.512862	0.141015		6.55508	1.61545	1.58908	0.0263659
		4.05243	1.53434	1.15517	0.379168		-10.2141	0.653768	0.51433	0.139437		6.57175	1.60417	1.59088	0.0132901
		4.06911	1.30098	1.15722	0.143753		-10.2086	0.404557	0.515807	-0.11125		6.58842	1.619	1.59254	0.0264572
		4.08577	1.30786	1.15913	0.148727		-10.203	0.65435	0.51729	0.137061		6.60509	1.61189	1.59408	0.0178035
		4.10244	1.31152	1.16094	0.150573		-10.1974	0.405404	0.518777	-0.113373		6.62177	1.64281	1.59552	0.0472963
		4.11911	1.30575	1.1627	0.143051		-10.1919	0.654762	0.520269	0.134493		6.63843	1.65092	1.59686	0.0540642
		4.13578	1.30501	1.16443	0.140582		-10.1863	0.654059	0.521765	0.132294		6.6551	1.63675	1.59812	0.0386224
		4.15244	1.29668	1.16617	0.130507		-10.1808	0.403723	0.523265	-0.119542		6.67178	1.64549	1.59934	0.046141
		4.16911	1.30342	1.16794	0.135479		-10.1752	0.655379	0.524768	0.130611		6.68845	1.64533	1.60054	0.0447912
		4.18578	1.29862	1.16976	0.12886		-10.1697	0.655269	0.526275	0.128994		6.70512	1.6526	1.60174	0.0508567
		4.20244	1.08088	1.17166	-0.0907821		-10.1641	0.404038	0.527784	-0.123746		6.72178	1.63321	1.60297	0.0302375
		4.21911	1.07759	1.17366	-0.0960713		-10.1585	0.654421	0.529298	0.125123		6.73845	1.96416	1.60427	0.359886
		4.23578	1.30591	1.17576	0.130149		-10.153	0.6552	0.530812	0.124388		6.75512	1.66469	1.60568	0.0590078
		4.25245	1.30442	1.17796	0.126454		-10.1474	0.655082	0.532329	0.122753		6.77178	1.65877	1.60722	0.0515481
		4.26912	1.30302	1.18026	0.122754		-10.1419	0.654151	0.533851	0.1203		6.78847	1.64429	1.60889	0.0353974
		4.2858	1.29252	1.18267	0.109857		-10.1363	0.402261	0.535371	-0.13311		6.80513	1.63966	1.61068	0.0289805
		4.30246	1.30185	1.18517	0.116688		-10.1307	0.403651	0.536894	-0.133243		6.82181	1.65783	1.61255	0.0452795
		4.31914	1.30159	1.18776	0.113836		-10.1252	0.403345	0.538418	-0.135073		6.83848	1.65228	1.6145	0.0377753
		4.33581	1.52097	1.19042	0.330548		-10.1196	0.404839	0.539943	-0.135104		6.85514	1.94547	1.61656	0.32891
		4.35248	1.30591	1.19313	0.112782		-10.1141	0.655802	0.541468	0.114334		6.87181	1.64918	1.61877	0.0304023
		4.36915	1.52368	1.1959	0.327778		-10.1085	0.655435	0.542995	0.112441		6.8885	1.6491	1.62118	0.0279192
		4.38584	1.30112	1.19877	0.102352		-10.103	0.655477	0.544515	0.110963		6.90516	1.99423	1.6238	0.370423
		4.40251	1.3048	1.20175	0.103052		-10.0974	0.656598	0.546032	0.110566		6.92183	1.65486	1.62664	0.0282208
		4.4192	1.31159	1.20489	0.106697		-10.0918	0.654887	0.547541	0.107346		6.9385	1.6472	1.62972	0.01748
		4.43587	1.29096	1.20822	0.0827303		-10.0863	0.655799	0.549045	0.106755		6.95516	1.64484	1.63304	0.0118019
		4.45253	1.30081	1.21177	0.0890373		-10.0807	0.405138	0.550538	-0.1454		6.97185	1.95942	1.63661	0.322815
		4.4692	1.29801	1.21555	0.0824557		-10.0752	0.653721	0.552021	0.1017		6.98852	1.97115	1.64039	0.330758
		4.48587	1.2944	1.21957	0.0748267		-10.0696	0.65448	0.553496	0.100984		7.00519	1.63206	1.64441	-0.0123454
		4.50253	1.52279	1.22383	0.29896		-10.064	0.654506	0.554956	0.0995495		7.02185	1.95676	1.64868	0.308081
		4.5192	1.30207	1.22834	0.0737308		-10.0585	0.65401	0.556403	0.0976068		7.03852	1.96663	1.65323	0.313407
		4.53587	1.30629	1.23309	0.073201		-10.0529	0.654947	0.557835	0.097112		7.05519	1.66075	1.65805	0.00270199
		4.55253	1.53528	1.23811	0.297168		-10.0474	0.653449	0.559251	0.0941972		7.07186	1.64309	1.66314	-0.0200498
		4.56921	1.30561	1.24339	0.0622122		-10.0418	0.404701	0.560654	-0.155953		7.08852	1.64323	1.66849	-0.0252601
		4.58588	1.30537	1.24893	0.0564391		-10.0362	0.654928	0.56204	0.0928875		7.10519	1.63935	1.67408	-0.0347314
		4.60255	1.29912	1.25471	0.0444157		-10.0307	0.654641	0.563407	0.091234		7.12186	1.95365	1.67986	0.273797
		4.61921	1.29563	1.2607	0.0349293		-10.0251	0.655156	0.564756	0.0904001		7.13853	1.63182	1.6858	-0.053976
		4.63588	1.52799	1.26691	0.261078		-10.0196	0.653937	0.566085	0.0878522		7.1552	1.95399	1.6919	0.262092
		4.65255	1.52183	1.27335	0.248474		-10.014	0.655552	0.567394	0.0881585		7.17187	1.63325	1.69814	-0.0648957
		4.66921	1.53005	1.28005	0.250002		-10.0084	0.654098	0.568686	0.085412		7.18854	1.63332	1.70455	-0.0712278
		4.68589	1.31294	1.28703	0.0259138		-10.0029	0.653859	0.569957	0.0839021		7.20522	2.0047	1.71112	0.293586
		4.70255	1.30646	1.29427	0.0121898		-9.99731	0.654109	0.571205	0.0829036		7.22189	1.97892	1.7178	0.261114
		4.71922	1.52812	1.30177	0.226348		-9.99175	0.65288	0.572431	0.0804491		7.23856	1.95926	1.72455	0.234707
		4.73589	1.51713	1.30951	0.207613		-9.9862	0.653377	0.573635	0.0797422		7.25523	1.64678	1.73129	-0.0845181
		4.75256	1.53204	1.31742	0.214616		-9.98063	0.654529	0.57482	0.0797097		7.27191	2.0006	1.73797	0.262636
		4.76924	1.52548	1.32546	0.200019		-9.97508	0.655062	0.575981	0.0790812		7.28857	1.65592	1.74454	-0.088622
		4.7859	1.52269	1.33359	0.189101		-9.96952	0.654422	0.577121	0.0773006		7.30524	1.66338	1.75099	-0.0876121
		4.80259	1.51812	1.34176	0.176362		-9.96397	0.654566	0.57824	0.0763258		7.32191	1.63946	1.75731	-0.117854
		4.81927	1.531	1.34991	0.18109		-9.95839	0.655346	0.579343	0.0760035		7.33858	1.97823	1.76349	0.214736
		4.83595	1.52499	1.35798	0.167007		-9.95284	0.654672	0.580421	0.0742516		7.35526	2.00394	1.76948	0.234461
		4.85263	1.53494	1.36592	0.169014		-9.94728	0.655082	0.58148	0.0736011		7.37192	1.65675	1.77524	-0.118491
		4.86931	1.52274	1.37366	0.149082		-9.94171	0.655502	0.582522	0.0729802		7.38859	1.65272	1.78077	-0.12805
		4.88597	1.52538	1.38113	0.144254		-9.93615	0.65477	0.583543	0.0712271		7.40526	1.99052	1.78605	0.204474
		4.90264	1.52951	1.38828	0.14123		-9.93059	0.654152	0.584546	0.0696057		7.42193	1.97716	1.79108	0.186076
		4.91931	1.52146	1.39507	0.126392		-9.92504	0.654942	0.585532	0.0694102		7.4386	1.64467	1.79587	-0.151204
		4.93598	1.52467	1.40145	0.123225		-9.91948	0.654744	0.586501	0.0682432		7.45527	2.00187	1.8004	0.20147
		4.95265	1.51833	1.40739	0.110938		-9.91393	0.654385	0.587453	0.066932		7.47194	1.98319	1.80463	0.17856
		4.96932	1.52972	1.41287	0.116842		-9.90837	0.654123	0.588391	0.0657316		7.4886	2.00366	1.80854	0.195122
		4.98598	1.53392	1.41792	0.115997		-9.90282	0.654213	0.589315	0.0648989		7.50527	1.98713	1.81212	0.175011
		5.00266	1.53107	1.42259	0.108488		-9.89726	0.654567	0.590224	0.064343		7.52194	1.98092	1.81535	0.165572
		5.01933	1.52909	1.42691	0.102175		-9.89171	0.654286	0.591122	0.0631643		7.5386	1.97396	1.81824	0.155723
		5.036	1.52248	1.43095	0.0915268		-9.88615	0.653305	0.592008	0.061297		7.55527	1.97904	1.8208	0.158241
		5.05266	1.52783	1.43473	0.0931028		-9.88058	0.654248	0.592883	0.0613644		7.57194	1.98497	1.82305	0.16192
		5.06934	1.51697	1.4383	0.0786716		-9.87503	0.653895	0.593748	0.0601476		7.5886	1.66224	1.825	-0.162762
		5.086	1.52115	1.4417	0.0794521		-9.86947	0.654003	0.594603	0.0594005		7.60527	1.99441	1.82668	0.16773
		5.10267	1.52624	1.44498	0.0812644		-9.86391	0.655613	0.595449	0.0601643		7.62194	1.99453	1.82809	0.166442
		5.11934	1.52776	1.44819	0.079566		-9.85835	0.654325	0.596287	0.0580385		7.6386	1.97115	1.82922	0.141927
		5.13601	1.52162	1.45136	0.0702562		-9.8528	0.654563	0.597118	0.0574451		7.65528	2.00414	1.83008	0.174065
		5.15268	1.52097	1.45452	0.066447		-9.84724	0.653616	0.597942	0.0556737		7.67194	2.01445	1.83065	0.183798
		5.16935	1.52363	1.45768	0.0659532		-9.84168	0.65344	0.598762	0.0546775		7.68863	2.0352	1.83094	0.204263
		5.18602	1.52248	1.46084	0.0616372		-9.83612	0.654518	0.599579	0.0549388		7.70529	2.03021	1.83094	0.199271
		5.20269	1.52376	1.46401	0.0597542		-9.83056	0.653344	0.600391	0.0529527		7.72196	2.01598	1.83065	0.185332
		5.21935	1.51945	1.46715	0.0522994		-9.825	0.653605	0.601202	0.0524025		7.73863	2.02831	1.8301	0.198211
		5.23602	1.52196	1.47025	0.051712		-9.81945	0.653133	0.602013	0.0511195		7.7553	1.68928	1.82933	-0.140048
		5.25269	1.53167	1.47324	0.058434		-9.81389	0.653133	0.602825	0.050308		7.77197	2.01017	1.82839	0.181772
		5.26936	1.75217	1.47607	0.2761		-9.80834	0.654043	0.60364	0.0504028		7.78864	1.68993	1.82735	-0.137417
		5.28603	1.74516	1.4787	0.266469		-9.80278	0.65496	0.604458	0.0505023		7.80531	2.02265	1.82623	0.19642
		5.3027	1.7491	1.48108	0.268016		-9.79723	0.654668	0.605281	0.0493875		7.82197	2.02316	1.82508	0.198084
		5.31937	1.75727	1.48323	0.274042		-9.79167	0.654571	0.606109	0.0484621		7.83864	1.67781	1.82394	-0.146131
		5.33603	1.52828	1.48518	0.0431021		-9.78612	0.654835	0.606944	0.0478909		7.85531	1.66654	1.82287	-0.156334
		5.3527	1.52287	1.48694	0.0359292		-9.78056	0.65521	0.607787	0.0474229		7.87197	2.01317	1.82193	0.191243
		5.36937	1.52979	1.48855	0.0412469		-9.775	0.652788	0.608638	0.0441494		7.88865	1.68767	1.82115	-0.133477
		5.38605	1.53374	1.49001	0.0437297		-9.76944	0.654391	0.609499	0.044892		7.90531	1.66843	1.82058	-0.152156
		5.40272	1.52663	1.49135	0.0352844		-9.76389	0.654756	0.610369	0.044387		7.92198	1.68153	1.82028	-0.138748
		5.41939	1.52394	1.4926	0.0313404		-9.75832	0.654331	0.611252	0.0430794		7.93865	1.67363	1.82026	-0.146637
		5.43605	1.31168	1.49381	-0.182123		-9.75276	0.654756	0.612145	0.0426113		7.95532	2.02371	1.82052	0.203184
		5.45272	1.30024	1.495	-0.194757		-9.7472	0.654685	0.613052	0.0416335		7.97199	1.69771	1.82105	-0.123338
		5.46939	1.52494	1.49618	0.0287563		-9.74165	0.654793	0.613971	0.0408218		7.98868	1.67117	1.82184	-0.150673
		5.48605	1.51815	1.49735	0.020796		-9.73609	0.654638	0.614906	0.0397319		8.00535	1.69658	1.82287	-0.126295
		5.50272	1.51862	1.4985	0.0201186		-9.73054	0.655379	0.615857	0.0395223		8.02202	1.70306	1.82413	-0.12107
		5.51939	1.51697	1.49962	0.017352		-9.72498	0.654425	0.616825	0.0376		8.03871	1.68167	1.82557	-0.1439
		5.53605	1.52102	1.50071	0.020308		-9.71942	0.654775	0.61781	0.0369652		8.05537	2.02268	1.82714	0.195546
		5.55272	1.52773	1.50177	0.0259579		-9.71386	0.654169	0.618813	0.0353565		8.07204	2.02058	1.8288	0.191783
		5.56939	1.52938	1.50281	0.0265706		-9.7083	0.655723	0.619832	0.0358902		8.08871	2.00992	1.83051	0.179407
		5.58605	1.52063	1.50381	0.0168172		-9.70275	0.656434	0.62087	0.0355634		8.10537	2.00945	1.83223	0.177217
		5.60272	1.52629	1.50478	0.0215096		-9.69719	0.653035	0.621926	0.0311089		8.12204	1.69885	1.83391	-0.13506
		5.61939	1.51741	1.50573	0.0116826		-9.69164	0.654077	0.623001	0.0310765		8.13871	2.01941	1.8355	0.183909
		5.63605	1.52439	1.50665	0.0177369		-9.68608	0.655384	0.624094	0.0312906		8.15537	2.00278	1.83696	0.16582
		5.65272	1.53246	1.50754	0.0249143		-9.68052	0.65506	0.625206	0.0298546		8.17204	1.99943	1.83824	0.161192
		5.66939	1.51877	1.50841	0.0103597		-9.67497	0.655813	0.626337	0.0294761		8.18871	1.68759	1.83931	-0.151715
		5.68605	1.52629	1.50926	0.0170348		-9.66941	0.654122	0.627489	0.0266327		8.20539	2.01323	1.84014	0.173096
		5.70272	1.52718	1.51009	0.0170946		-9.66386	0.654284	0.628661	0.025623		8.22205	2.00148	1.84069	0.160784
		5.71939	1.52548	1.5109	0.0145822		-9.6583	0.654634	0.629856	0.0247786		8.23872	2.00451	1.84094	0.163575
		5.73605	1.5351	1.51171	0.0233864		-9.65274	0.654417	0.631073	0.0233447		8.25539	2.02407	1.84085	0.183226
		5.75272	1.53133	1.51252	0.0188184		-9.64718	0.654503	0.632312	0.0221915		8.27206	1.68212	1.84042	-0.158303
		5.76939	1.51778	1.51333	0.00444886		-9.64163	0.65474	0.633574	0.0211658		8.28872	1.99993	1.83965	0.160281
		5.78608	1.52183	1.51416	0.00766667		-9.63607	0.653554	0.634862	0.018692		8.3054	1.99383	1.83855	0.155277
		5.80275	1.52266	1.51501	0.0076499		-9.63052	0.65433	0.636175	0.0181556		8.32207	1.99894	1.83713	0.161817
		5.81943	1.52747	1.5159	0.0115737		-9.62496	0.654966	0.637514	0.0174515		8.33874	1.97511	1.83539	0.139722
		5.83611	1.52449	1.51681	0.00767756		-9.6194	0.654139	0.638882	0.0152574		8.35541	1.98364	1.83339	0.150245
		5.85278	1.52319	1.51777	0.00541149		-9.61385	0.655002	0.640275	0.0147272		8.37207	1.9827	1.83118	0.151524
		5.86944	1.52567	1.51878	0.00688472		-9.60829	0.656091	0.641695	0.0143955		8.38874	1.97292	1.82881	0.144105
		5.88611	1.53533	1.51984	0.0154887		-9.60273	0.653632	0.643143	0.010489		8.40541	1.9572	1.82636	0.130834
		5.90278	1.74722	1.52096	0.22626		-9.59718	0.654648	0.644619	0.0100288		8.42207	1.97295	1.8239	0.149052
		5.91944	1.52582	1.52212	0.00369948		-9.59162	0.654901	0.646123	0.00877838		8.43874	1.66764	1.82149	-0.153856
		5.93611	1.51812	1.52336	-0.00524073		-9.58607	0.653793	0.647655	0.00613764		8.45541	1.98897	1.81919	0.169779
		5.95278	1.52982	1.52467	0.00514927		-9.58051	0.654479	0.649215	0.00526414		8.47207	1.99429	1.81701	0.17728
		5.96944	1.5322	1.52606	0.00613679		-9.57494	0.654585	0.650807	0.00377767		8.48874	2.01274	1.81502	0.197722
		5.98611	1.53601	1.52752	0.00848655		-9.56938	0.653931	0.652426	0.00150558		8.50541	1.98422	1.81323	0.170987
		6.00278	1.51937	1.52905	-0.00967834		-9.56382	0.653529	0.654069	-0.000540067		8.52207	2.0039	1.8117	0.192201
		6.01944	1.74408	1.53063	0.213455		-9.55826	0.653925	0.65574	-0.00181504		8.53875	1.96354	1.81044	0.153099
		6.03611	1.75271	1.53223	0.220486		-9.5527	0.654877	0.657434	-0.00255714		8.55541	1.98157	1.8095	0.172064
		6.05278	1.74676	1.53384	0.212916		-9.54714	0.655127	0.659154	-0.00402705		8.57208	1.98421	1.80889	0.175321
		6.06944	1.74884	1.53547	0.213371		-9.54159	0.654731	0.660895	-0.00616396		8.58875	2.00705	1.80857	0.198479
		6.08611	1.52394	1.53711	-0.013168		-9.53602	0.654713	0.66266	-0.00794752		8.60543	1.67866	1.80854	-0.129876
		6.10279	1.5229	1.53879	-0.0158869		-9.53047	0.904754	0.664443	0.240311		8.62209	2.00747	1.80878	0.198685
		6.11946	1.74622	1.5405	0.205723		-9.52491	0.905146	0.666245	0.238901		8.63876	2.01158	1.80928	0.202299
		6.13613	1.50587	1.54224	-0.0363691		-9.51936	0.654721	0.668065	-0.0133443		8.65543	2.01133	1.81	0.201331
		6.1528	1.74827	1.54401	0.204257		-9.5138	0.654052	0.669903	-0.0158505		8.6721	2.01544	1.81094	0.204501
		6.16947	1.75682	1.5458	0.211013		-9.50825	0.904591	0.671757	0.232834		8.68877	1.99857	1.8121	0.18647
		6.18614	1.74633	1.54761	0.198726		-9.50269	0.904964	0.673628	0.231336		8.70544	2.04405	1.81348	0.230575
		6.2028	1.74816	1.54941	0.198746		-9.49714	0.655569	0.675516	-0.0199469		8.72211	2.02119	1.81509	0.206102
		6.21947	1.76035	1.55121	0.209137		-9.49158	0.656256	0.677421	-0.0211649		8.73878	2.03288	1.81695	0.215929
		6.23615	1.75314	1.55302	0.200124		-9.48602	0.654516	0.679343	-0.0248266		8.75545	2.01742	1.81907	0.19835
		6.25283	1.75516	1.55482	0.200347		-9.48046	0.654196	0.681285	-0.0270889		8.77212	1.68819	1.82145	-0.133268
		6.2695	1.76209	1.55662	0.205471		-9.4749	0.653482	0.683243	-0.0297608		8.78878	2.01719	1.82411	0.193081
		6.28617	1.75294	1.55842	0.194525		-9.46934	0.654948	0.685215	-0.0302677		8.82212	1.69298	1.83021	-0.137227
		6.30284	1.75052	1.56022	0.190303		-9.46379	0.652753	0.687204	-0.0344513		8.83878	1.69631	1.83361	-0.137296
		6.31952	1.75294	1.56202	0.190925		-9.45823	0.65339	0.68921	-0.0358202		8.85545	2.02284	1.83716	0.185687
		6.33619	1.75066	1.56382	0.186846		-9.45267	0.654263	0.691228	-0.0369647		8.87212	2.02082	1.84077	0.18005
		6.35286	1.7567	1.56562	0.191087		-9.4471	0.653018	0.693265	-0.0402477		8.88878	1.98852	1.84438	0.144141
		6.36954	1.74505	1.56741	0.177635		-9.44154	0.654412	0.695307	-0.0408957		8.90545	1.99833	1.84791	0.150422
		6.38621	1.7408	1.56923	0.171577		-9.43599	0.654727	0.697359	-0.0426322		8.92213	2.02297	1.8513	0.171672
		6.40287	1.73824	1.57107	0.16717		-9.43043	0.654185	0.69942	-0.0452358		8.9388	2.01724	1.85451	0.162727
		6.41954	1.74422	1.57295	0.17127		-9.42487	0.654056	0.701489	-0.0474336		8.95546	2.00084	1.8575	0.143334
		6.43621	1.75004	1.57488	0.175153		-9.41931	0.904521	0.70356	0.200961		8.97213	2.00363	1.86026	0.143373
		6.45287	1.7573	1.57686	0.180443		-9.41375	0.905254	0.70563	0.199625		8.9888	2.01041	1.86278	0.147637
		6.46954	1.75508	1.57887	0.176208		-9.40819	0.903876	0.7077	0.196176		9.00548	2.05583	1.86507	0.190756
		6.48622	1.75223	1.58091	0.171322		-9.40263	0.65257	0.709766	-0.0571959		9.02214	2.0118	1.86717	0.144624
		6.50289	1.7514	1.58294	0.168462		-9.39708	0.654048	0.711828	-0.0577793		9.03882	2.0095	1.86911	0.140385
		6.51955	1.75613	1.58495	0.17118		-9.39152	0.654332	0.713886	-0.0595539		9.05549	2.0024	1.87089	0.131509
		6.53622	1.75328	1.58693	0.166357		-9.38595	0.90347	0.715941	0.187528		9.07215	2.01042	1.87253	0.137894
		6.55289	1.75687	1.58884	0.168038		-9.38039	0.654636	0.717986	-0.0633496		9.08882	2.01172	1.87402	0.137709
		6.56955	1.97049	1.59065	0.379846		-9.37483	0.654389	0.72002	-0.0656307		9.10549	2.00277	1.87535	0.127417
		6.58622	1.97096	1.59233	0.378627		-9.36927	0.903917	0.722046	0.181871		9.12215	2.01743	1.87654	0.140893
		6.60289	1.97145	1.59389	0.377564		-9.36372	0.905772	0.724058	0.181714		9.13882	1.99398	1.87757	0.116414
		6.61955	1.95787	1.59533	0.362537		-9.35816	0.654801	0.726062	-0.0712606		9.15549	2.02298	1.87845	0.144525
		6.63622	1.74351	1.59668	0.14683		-9.3526	0.654044	0.728051	-0.0740073		9.17215	2.00265	1.87919	0.123456
		6.65289	1.74952	1.59796	0.151565		-9.34703	0.903301	0.73003	0.173271		9.18882	2.00275	1.87979	0.122951
		6.66956	1.52183	1.59918	-0.0773557		-9.34146	0.653776	0.731993	-0.0782166		9.20549	2.00828	1.88028	0.128004
		6.68622	1.76274	1.60038	0.16236		-9.33591	0.904004	0.733938	0.170066		9.22215	2.01117	1.88065	0.130511
		6.70289	1.51786	1.60158	-0.083722		-9.33035	0.904438	0.735867	0.168572		9.23882	1.99874	1.88094	0.117808
		6.71956	1.74987	1.6028	0.147062		-9.3248	0.903896	0.73778	0.166116		9.25549	2.00603	1.88114	0.124889
		6.73623	1.75485	1.6041	0.150756		-9.31924	0.904159	0.739677	0.164482		9.27215	2.01266	1.88129	0.131366
		6.75292	1.51676	1.60549	-0.0887284		-9.31368	0.654036	0.741559	-0.0875236		9.28883	2.00801	1.88142	0.126595
		6.76958	1.52253	1.60701	-0.0844776		-9.30813	0.904194	0.743427	0.160767		9.3055	2.0219	1.88152	0.140383
		6.78625	1.75559	1.60867	0.146927		-9.30257	0.654698	0.74528	-0.0905822		9.32217	1.98084	1.88161	0.0992301
		6.80292	1.51391	1.61044	-0.0965218		-9.29701	0.653671	0.747122	-0.0934517		9.33883	1.98923	1.88171	0.107517
		6.81959	1.74724	1.6123	0.134943		-9.29145	0.653148	0.748952	-0.0958042		9.3555	1.99629	1.88183	0.114461
		6.83627	1.7426	1.61424	0.128359		-9.28589	0.903762	0.750771	0.152991		9.37217	1.99054	1.88195	0.108589
		6.85294	1.51668	1.61628	-0.0995981		-9.28033	0.903648	0.752575	0.151073		9.38883	1.99141	1.88206	0.109351
		6.8696	1.73958	1.61847	0.121109		-9.27478	0.655379	0.754367	-0.098988		9.4055	2.0035	1.88214	0.121364
		6.88627	1.75773	1.62085	0.136878		-9.26922	0.654621	0.756148	-0.101527		9.42217	1.98619	1.88219	0.104
		6.90294	1.7571	1.62344	0.133661		-9.26366	0.653625	0.757919	-0.104294		9.43885	2.0103	1.8822	0.128106
		6.91961	1.7434	1.62625	0.117148		-9.2581	0.903639	0.759676	0.143963		9.45551	1.98899	1.88218	0.106809
		6.93628	1.7569	1.6293	0.127607		-9.25255	0.903735	0.761421	0.142314		9.47218	1.96906	1.88214	0.0869149
		6.95295	1.74915	1.63259	0.116567		-9.24699	0.654861	0.763153	-0.108292		9.48885	2.01554	1.8821	0.133445
		6.96963	1.75351	1.63612	0.117391		-9.24144	0.654045	0.764872	-0.110827		9.50551	2.0241	1.88206	0.142035
		6.9863	1.74978	1.63988	0.109902		-9.23588	0.904083	0.766578	0.137505		9.52218	2.01865	1.88207	0.136577
		7.00296	1.7646	1.64386	0.120737		-9.23032	0.90483	0.76827	0.13656		9.53885	2.00674	1.88216	0.124579
		7.01963	1.75479	1.6481	0.106698		-9.22476	0.903972	0.769947	0.134024		9.55552	2.03865	1.88234	0.156313
		7.0363	1.75146	1.65261	0.0988549		-9.21921	0.904947	0.771608	0.13334		9.5722	2.04798	1.88262	0.165359
		7.05298	1.73881	1.65739	0.0814163		-9.21364	0.65392	0.773256	-0.119336		9.58888	2.03572	1.88297	0.152751
		7.06965	1.74613	1.66245	0.0836819		-9.20808	0.904895	0.774885	0.13001		9.60555	2.03755	1.88338	0.154169
		7.08632	1.75306	1.66777	0.0852859		-9.2025	0.905465	0.776502	0.128962		9.62221	2.0186	1.88382	0.13478
		7.10299	1.7522	1.67333	0.0788711		-9.19695	0.904253	0.778097	0.126155		9.63888	2.02133	1.88426	0.137063
		7.11967	1.74217	1.67908	0.0630874		-9.19138	0.904988	0.779679	0.125309		9.65555	2.0119	1.88467	0.127231
		7.13633	1.75693	1.68501	0.0719257		-9.18583	0.903069	0.781241	0.121828		9.67221	2.01197	1.885	0.126973
		7.15301	1.75528	1.69109	0.0641923		-9.18027	0.903497	0.782787	0.12071		9.68888	2.03821	1.88522	0.152989
		7.16967	1.52752	1.69731	-0.169787		-9.17472	0.903696	0.784318	0.119379		9.70555	2.00502	1.88531	0.11971
		7.18634	1.74867	1.70369	0.0449744		-9.16916	0.653446	0.785834	-0.132388		9.72221	2.01595	1.88531	0.130645
		7.20301	1.74924	1.71024	0.0389976		-9.16361	0.654913	0.787337	-0.132424		9.73888	2.0136	1.88524	0.128365
		7.21968	1.75254	1.71691	0.0356341		-9.15805	0.904855	0.788828	0.116027		9.75555	1.99658	1.88515	0.111433
		7.23635	1.97704	1.72365	0.253383		-9.1525	0.904272	0.790305	0.113967		9.77221	2.02761	1.88507	0.142545
		7.25302	1.9841	1.7304	0.253704		-9.14694	0.654437	0.791769	-0.137332		9.78888	2.03166	1.88505	0.146614
		7.26968	1.76331	1.73708	0.0262293		-9.14138	0.653035	0.79322	-0.140186		9.80555	2.00649	1.88513	0.121362
		7.28635	1.75941	1.74367	0.0157412		-9.13583	0.904441	0.794659	0.109782		9.82222	1.66967	1.88536	-0.215687
		7.30302	1.96617	1.75014	0.216034		-9.13027	0.903262	0.796084	0.107178		9.83889	1.9827	1.88576	0.0969388
		7.31969	1.74801	1.75648	-0.00846506		-9.12472	0.903973	0.797493	0.106479		9.85556	2.0111	1.88636	0.124741
		7.33635	1.74739	1.76268	-0.0152936		-9.11916	0.903222	0.798888	0.104334		9.87223	2.02093	1.88714	0.13379
		7.35302	1.75061	1.76869	-0.0180866		-9.11361	0.904589	0.800266	0.104323		9.88891	2.03066	1.88808	0.142586
		7.36969	1.75645	1.77448	-0.0180353		-9.10805	0.90523	0.801628	0.103602		9.90557	2.01161	1.88916	0.122453
		7.38635	1.75907	1.78004	-0.02097		-9.1025	0.904861	0.802973	0.101888		9.92224	2.01433	1.89035	0.123982
		7.40302	1.7571	1.78535	-0.0282518		-9.09694	0.904335	0.804301	0.100034		9.93891	1.99584	1.8916	0.104239
		7.4197	1.74992	1.79042	-0.0405015		-9.09138	0.903635	0.805614	0.0980205		9.95559	2.02272	1.89286	0.129858
		7.43637	1.74363	1.79524	-0.0516181		-9.08581	0.905375	0.806911	0.0984644		9.97226	2.01446	1.89409	0.120379
		7.45304	1.76024	1.79981	-0.0395708		-9.08025	0.904454	0.808187	0.0962668		9.98892	2.0176	1.89524	0.122365
		7.46972	1.74935	1.80408	-0.0547323		-9.07468	0.90483	0.80945	0.0953799		10.0056	2.03425	1.89629	0.137964
		7.48638	1.74827	1.80804	-0.059771		-9.06912	0.905903	0.810695	0.0952083		10.0223	1.99087	1.8972	0.0936709
		7.50305	1.75109	1.81166	-0.0605706		-9.06357	0.905732	0.811923	0.0938096		10.0389	1.99601	1.89797	0.0980367
		7.51972	1.75944	1.81494	-0.0554998		-9.05801	0.904757	0.813135	0.0916215		10.0556	1.97782	1.8986	0.0792224
		7.53638	1.75209	1.81788	-0.0657877		-9.05246	0.905279	0.814334	0.0909459		10.0723	2.01129	1.89908	0.112202
		7.55305	1.75576	1.82048	-0.0647175		-9.0469	0.904047	0.815518	0.0885284		10.0889	1.97709	1.89943	0.0776548
		7.56972	1.75038	1.82277	-0.0723914		-9.04135	0.904591	0.816691	0.0879009		10.1056	1.94549	1.89966	0.0458364
		7.58638	1.76212	1.82476	-0.0626439		-9.03579	0.904363	0.817852	0.0865104		10.1223	1.98791	1.89977	0.0881436
		7.60305	1.74801	1.82648	-0.0784622		-9.03023	0.904658	0.819003	0.085655		10.1389	1.9897	1.89978	0.0899255
		7.61972	1.97614	1.82792	0.148222		-9.02467	0.905296	0.820144	0.085152		10.1556	1.97237	1.89969	0.0726834
		7.63638	1.73966	1.82909	-0.0894247		-9.01912	0.9044	0.821277	0.0831228		10.1723	1.99059	1.89953	0.0910613
		7.65306	1.75286	1.82998	-0.0771246		-9.01356	0.904101	0.822404	0.0816966		10.1889	1.96331	1.89929	0.0640122
		7.66974	1.74656	1.83059	-0.0840312		-9.00801	0.903232	0.823526	0.079706		10.2056	1.98475	1.89901	0.0857363
		7.68641	1.98213	1.83092	0.151212		-9.00245	0.904031	0.824644	0.0793868		10.2223	1.9854	1.89869	0.0867127
		7.70309	1.97275	1.83096	0.14179		-8.9969	0.903111	0.82576	0.077351		10.239	1.98389	1.89835	0.0855469
		7.71976	1.97531	1.8307	0.144604		-8.99134	0.902473	0.826875	0.0755971		10.2556	1.99751	1.898	0.099508
		7.73642	1.97355	1.83018	0.143364		-8.98578	0.904881	0.827993	0.0768884		10.2723	2.00057	1.89766	0.10291
		7.75309	1.74035	1.82944	-0.0890896		-8.98023	0.905643	0.829111	0.0765315		10.289	1.98943	1.89737	0.0920632
		7.76976	1.74816	1.82853	-0.0803698		-8.97467	0.905151	0.830234	0.0749166		10.3056	1.98853	1.89713	0.0913945
		7.78642	1.7563	1.82749	-0.0711889		-8.96911	0.903718	0.831362	0.0723558		10.3223	2.00914	1.89697	0.11217
		7.80309	1.74798	1.82638	-0.0783997		-8.96355	0.904961	0.832499	0.0724618		10.339	2.00505	1.89686	0.108199
		7.81976	1.76471	1.82523	-0.0605238		-8.95799	0.90431	0.833643	0.0706672		10.3556	1.97656	1.89678	0.0797751
		7.83642	1.74833	1.82409	-0.0757623		-8.95243	0.90459	0.834798	0.0697919		10.3723	1.97996	1.89676	0.0832077
		7.85309	1.74975	1.82301	-0.0732572		-8.94688	0.905031	0.835964	0.0690667		10.389	2.00775	1.89678	0.110965
		7.86976	1.75442	1.82204	-0.0676203		-8.94132	0.90448	0.837143	0.067337		10.4056	2.00565	1.89687	0.10878
		7.88642	1.74667	1.82124	-0.0745657		-8.93576	0.90508	0.838339	0.0667409		10.4223	1.99535	1.89701	0.0983429
		7.90309	1.72852	1.82065	-0.0921208		-8.93019	0.905187	0.839551	0.065636		10.439	2.01876	1.8972	0.121559
		7.91976	1.74571	1.82031	-0.0746015		-8.92462	0.904483	0.84078	0.0637037		10.4556	1.99	1.89746	0.0925315
		7.93642	1.74291	1.82025	-0.0773367		-8.91906	0.904716	0.842027	0.0626892		10.4723	2.02492	1.8978	0.127122
		7.95309	1.74576	1.82047	-0.0747105		-8.91349	0.90335	0.843294	0.0600559		10.489	2.01994	1.89822	0.121728
		7.96976	1.97176	1.82097	0.150792		-8.90793	0.904148	0.844581	0.059567		10.5057	2.02729	1.89871	0.128571
		7.98642	1.7461	1.82172	-0.0756158		-8.90238	0.904493	0.845889	0.0586041		10.5223	2.02069	1.89928	0.121404
		8.00309	1.74271	1.82272	-0.0800077		-8.89682	0.904672	0.84722	0.057451		10.539	2.01178	1.89992	0.111865
		8.01976	1.74155	1.82395	-0.0824003		-8.89127	0.904474	0.848576	0.055898		10.5557	2.02252	1.90061	0.121917
		8.03642	1.74012	1.82536	-0.0852383		-8.88571	0.904685	0.849956	0.054729		10.5723	2.03011	1.90136	0.128749
		8.05309	1.9783	1.82692	0.151385		-8.88016	0.905236	0.851362	0.0538742		10.589	2.00748	1.90215	0.10533
		8.06976	1.74679	1.82857	-0.0817809		-8.8746	0.904084	0.852795	0.051289		10.6057	2.01844	1.90299	0.115456
		8.08642	1.74271	1.83028	-0.0875625		-8.86904	0.902919	0.854254	0.048665		10.6223	2.006	1.90385	0.102154
		8.10309	1.74744	1.832	-0.0845537		-8.86348	0.904432	0.855741	0.0486913		10.639	2.01209	1.90474	0.107352
		8.11977	1.75212	1.83368	-0.0815669		-8.85793	0.904316	0.857255	0.0470611		10.6557	2.01998	1.90565	0.114326
		8.13643	1.73599	1.83529	-0.0993003		-8.85237	0.904813	0.858797	0.0460158		10.6723	2.01536	1.90658	0.108781
		8.1531	1.74326	1.83677	-0.0935135		-8.84681	0.904568	0.860365	0.0442028		10.689	2.01116	1.90751	0.103652
		8.16977	1.75269	1.83808	-0.0853891		-8.84126	0.904103	0.861961	0.0421425		10.7057	1.99984	1.90842	0.0914218
		8.18644	1.7426	1.83918	-0.0965754		-8.83569	0.903756	0.863586	0.0401701		10.7223	2.01728	1.90929	0.10799
		8.2031	1.74189	1.84004	-0.0981523		-8.83013	0.906451	0.865241	0.0412105		10.739	2.01191	1.91012	0.101785
		8.21977	1.74813	1.84063	-0.0925059		-8.82457	0.905844	0.866918	0.0389259		10.7557	1.99894	1.91089	0.0880495
		8.23644	1.76046	1.84092	-0.0804572		-8.81901	0.903823	0.868623	0.0351997		10.7724	2.0179	1.91157	0.106334
		8.2531	1.97997	1.84088	0.139088		-8.81345	0.904724	0.870355	0.0343692		10.789	2.0156	1.91215	0.103453
		8.26977	1.74753	1.8405	-0.0929679		-8.80789	0.904289	0.872113	0.0321759		10.8057	1.97575	1.91261	0.0631331
		8.28644	1.75796	1.83978	-0.0818201		-8.80233	0.903963	0.873896	0.030067		10.8224	2.01108	1.91296	0.0981152
		8.30312	1.76411	1.83872	-0.0746121		-8.79677	0.904584	0.875708	0.0288762		10.839	2.01968	1.91319	0.106489
		8.31978	1.97497	1.83734	0.137627		-8.79122	0.904966	0.877542	0.0274238		10.8557	2.00231	1.9133	0.0890189
		8.33645	1.74528	1.83565	-0.0903695		-8.78566	0.90472	0.879402	0.0253177		10.8724	2.01801	1.91326	0.104747
		8.35312	1.74579	1.83368	-0.0878906		-8.7801	0.903717	0.88129	0.0224274		10.889	2.00651	1.91309	0.0934187
		8.36979	1.74855	1.83149	-0.0829385		-8.77453	0.904821	0.883206	0.021615		10.9057	2.02082	1.91276	0.108062
		8.38646	1.74884	1.82914	-0.0803035		-8.76897	0.904754	0.885145	0.0196089		10.9224	2.01935	1.91227	0.107086
		8.40312	1.97173	1.8267	0.145026		-8.76342	0.904861	0.887105	0.0177556		10.9391	2.00874	1.9116	0.0971426
		8.41979	1.73989	1.82423	-0.0843404		-8.75786	0.905881	0.889089	0.0167922		10.9557	2.01166	1.91077	0.100886
		8.43646	1.98512	1.82182	0.163308		-8.7523	0.904869	0.891094	0.0137743		10.9724	2.00426	1.90981	0.0944438
		8.45312	1.97358	1.8195	0.154084		-8.74674	0.905038	0.893124	0.0119138		10.9891	2.00377	1.90875	0.0950172
		8.4698	1.96562	1.8173	0.148314		-8.74118	0.905439	0.895173	0.0102663		11.0057	1.9897	1.90763	0.0820679
		8.48647	1.74727	1.81528	-0.0680051		-8.73562	0.903974	0.897237	0.00673733		11.0224	2.01019	1.9065	0.103694
		8.50314	1.9687	1.81346	0.15524		-8.73006	0.904752	0.899319	0.00543254		11.0391	1.9684	1.90538	0.0630168
		8.51981	1.74066	1.81189	-0.0712265		-8.7245	0.904561	0.901415	0.00314639		11.0557	2.0125	1.9043	0.108199
		8.53648	1.96173	1.81059	0.151134		-8.71895	0.904798	0.903526	0.00127288		11.0724	2.01736	1.90328	0.114083
		8.55314	1.74875	1.80961	-0.0608579		-8.71339	0.904268	0.905646	-0.00137739		11.0891	2.02828	1.90234	0.125945
		8.56982	1.98188	1.80896	0.172926		-8.70783	0.904224	0.907775	-0.00355139		11.1058	2.02286	1.90148	0.121377
		8.5865	2.20101	1.8086	0.392413		-8.70227	1.15478	0.909914	0.244871		11.1224	1.99408	1.90072	0.0933537
		8.60317	2.19875	1.80852	0.390227		-8.69672	0.905704	0.912056	-0.00635166		11.1391	2.01055	1.90008	0.110473
		8.61984	1.96571	1.80873	0.156976		-8.69116	0.905501	0.914202	-0.00870089		11.1558	1.97471	1.89956	0.0751577
		8.63651	1.97096	1.8092	0.161755		-8.68561	0.904832	0.916351	-0.0115186		11.1724	2.02124	1.89918	0.122056
		8.65318	1.75559	1.80989	-0.0542997		-8.68005	1.15387	0.9185	0.235374		11.1891	1.99967	1.89897	0.100702
		8.66985	1.7369	1.8108	-0.0738975		-8.6745	1.15365	0.920649	0.233005		11.2058	1.97286	1.8989	0.0739576
		8.68652	1.75762	1.81193	-0.0543131		-8.66894	1.15382	0.922795	0.231024		11.2224	1.99308	1.89897	0.0941095
		8.70319	1.74411	1.81328	-0.0691689		-8.66339	0.904325	0.924939	-0.0206147		11.2391	2.02469	1.89915	0.12554
		8.71986	1.75474	1.81486	-0.0601193		-8.65783	0.905119	0.927081	-0.0219621		11.2558	2.00165	1.89943	0.102225
		8.73654	1.74887	1.81668	-0.067815		-8.65227	0.904976	0.92922	-0.0242442		11.2724	1.98733	1.89979	0.0875392
		8.75321	1.73593	1.81877	-0.0828369		-8.64671	0.905872	0.931358	-0.0254859		11.2891	2.00417	1.90023	0.103937
		8.76987	1.75237	1.82112	-0.0687453		-8.64116	1.15573	0.933491	0.222239		11.3058	2.00285	1.90075	0.102104
		8.78654	1.75719	1.82373	-0.0665464		-8.6356	0.905307	0.93562	-0.0303132		11.3224	1.98898	1.90133	0.0876486
		8.80322	1.74787	1.82662	-0.07875		-8.63004	0.904474	0.937747	-0.0332727		11.3391	1.98339	1.90199	0.0813978
		8.81988	1.74816	1.82977	-0.08161		-8.62448	1.15366	0.939869	0.213793		11.3558	1.99982	1.90271	0.0971149
		8.83655	1.75628	1.83314	-0.0768649		-8.61892	1.15321	0.941989	0.21122		11.3725	1.96811	1.90345	0.0646548
		8.85322	1.76291	1.83668	-0.0737613		-8.61336	1.15331	0.9441	0.209211		11.3891	2.00815	1.90421	0.103946
		8.86989	1.75864	1.84029	-0.0816469		-8.60781	0.903485	0.946206	-0.0427212		11.4058	1.95549	1.90495	0.0505407
		8.88656	1.75579	1.8439	-0.0881075		-8.60225	0.903724	0.948308	-0.0445842		11.4225	1.97002	1.90565	0.064371
		8.90322	1.74841	1.84744	-0.0990291		-8.5967	0.904289	0.950407	-0.0461183		11.4391	2.03407	1.9063	0.127765
		8.9199	1.97957	1.85086	0.128711		-8.59114	0.904644	0.952504	-0.0478603		11.4558	2.02183	1.90692	0.114912
		8.93656	1.74773	1.85409	-0.106363		-8.58559	0.906072	0.954598	-0.048526		11.4725	2.00562	1.90749	0.0981294
		8.95323	1.96648	1.85711	0.109365		-8.58002	0.905108	0.956694	-0.0515856		11.4891	2.00813	1.90802	0.10011
		8.9699	1.9704	1.8599	0.110496		-8.57446	1.15305	0.958788	0.194262		11.5058	2.02683	1.90849	0.11834
		8.98656	1.98086	1.86245	0.118411		-8.5689	0.904524	0.960877	-0.0563529		11.5225	2.02185	1.90891	0.11294
		9.00323	1.74434	1.86477	-0.120437		-8.56334	0.902872	0.962963	-0.0600904		11.5392	2.02995	1.90927	0.120685
		9.0199	1.75334	1.8669	-0.113558		-8.55777	1.1536	0.965051	0.188553		11.5558	2.02637	1.90958	0.116783
		9.03657	1.75029	1.86886	-0.118565		-8.55222	0.904556	0.967131	-0.0625753		11.5725	2.01015	1.90986	0.100294
		9.05324	1.75206	1.87066	-0.118602		-8.54665	0.903189	0.969212	-0.0660233		11.5892	2.01684	1.91009	0.106743
		9.0699	1.73719	1.87232	-0.13513		-8.5411	0.904363	0.971287	-0.066924		11.6058	2.03246	1.9103	0.122161
		9.08657	1.74949	1.87382	-0.124329		-8.53554	1.153	0.973359	0.179639		11.6225	2.00424	1.91048	0.0937559
		9.10324	1.98383	1.87518	0.108646		-8.52999	0.904526	0.975426	-0.0709004		11.6392	2.00694	1.91065	0.0962904
		9.11991	1.76405	1.87638	-0.11233		-8.52443	0.90481	0.977489	-0.0726793		11.6559	2.01639	1.9108	0.105587
		9.13658	1.74961	1.87744	-0.127829		-8.51887	1.15396	0.97955	0.174406		11.6725	2.016	1.91095	0.105051
		9.15325	1.97855	1.87834	0.100204		-8.51331	1.15352	0.981601	0.171923		11.6892	2.02	1.91109	0.108913
		9.16992	1.96691	1.8791	0.0878092		-8.50775	1.15438	0.983647	0.170735		11.7059	2.02988	1.91122	0.118658
		9.18659	1.75878	1.87972	-0.120938		-8.5022	0.905948	0.985683	-0.0797355		11.7225	2.00179	1.91136	0.0904354
		9.20325	1.74402	1.88022	-0.136195		-8.49664	0.905305	0.987713	-0.0824073		11.7392	1.98353	1.9115	0.0720295
		9.21992	1.96883	1.88061	0.0882157		-8.49108	1.15384	0.989737	0.1641		11.7559	2.03294	1.91163	0.121307
		9.23659	1.98648	1.8809	0.105579		-8.48552	1.15369	0.991751	0.161942		11.7725	2.02055	1.91177	0.108781
		9.25325	1.7434	1.88112	-0.137718		-8.47996	1.1533	0.993757	0.15954		11.7892	2.0579	1.9119	0.145997
		9.26992	1.74063	1.88127	-0.140641		-8.47441	1.15399	0.995753	0.158235		11.8059	2.0049	1.91202	0.0928832
		9.28659	1.74115	1.8814	-0.140253		-8.46885	1.15346	0.997741	0.155716		11.8226	1.99111	1.91212	0.0789904
		9.30325	1.96315	1.88151	0.0816409		-8.46329	0.903518	0.999722	-0.0962035		11.8392	2.01126	1.91221	0.099051
		9.31992	1.97688	1.8816	0.0952829		-8.45774	0.902697	1.0017	-0.098998		11.8559	2.0127	1.91227	0.10043
		9.33659	1.95494	1.8817	0.0732382		-8.45218	0.903423	1.00366	-0.100239		11.8726	1.99205	1.91229	0.0797604
		9.35325	1.97315	1.88181	0.0913336		-8.44663	1.15443	1.00562	0.148805		11.8892	2.00274	1.91226	0.090478
		9.36992	1.74719	1.88193	-0.134747		-8.44107	1.15523	1.00758	0.147653		11.9059	1.99502	1.91217	0.0828533
		9.38659	1.97772	1.88205	0.0956696		-8.43551	0.903834	1.00953	-0.105695		11.9226	2.03959	1.912	0.12759
		9.40325	1.9883	1.88213	0.106171		-8.42995	1.15569	1.01147	0.144222		11.9392	2.00989	1.91173	0.0981553
		9.41992	1.97157	1.88218	0.0893911		-8.42439	1.15389	1.01341	0.140487		11.9559	2.03629	1.91136	0.124932
		9.43659	1.74365	1.8822	-0.138543		-8.41882	0.903845	1.01534	-0.111493		11.9726	2.02355	1.91087	0.112674
		9.45325	1.97244	1.88218	0.0902525		-8.41327	1.15402	1.01726	0.136768		11.9892	2.01626	1.9103	0.10596
		9.46992	1.9787	1.88215	0.0965533		-8.40771	1.15226	1.01917	0.133087		12.0059	2.00569	1.90968	0.0960062
		9.48659	1.97484	1.8821	0.0927408		-8.40216	1.15425	1.02108	0.133173		12.0226	1.64965	1.90906	-0.259412
		9.50325	1.96818	1.88207	0.0861109		-8.39659	1.15452	1.02298	0.131549		12.0393	2.00092	1.90849	0.0924297
		9.51992	1.96778	1.88207	0.0857085		-8.39103	1.15353	1.02487	0.128658		12.0559	2.01191	1.90799	0.103915
		9.53659	1.97914	1.88214	0.0969914		-8.38547	1.15294	1.02675	0.126184		12.0726	1.69429	1.9076	-0.213309
		9.55325	1.95972	1.88231	0.0774095		-8.37992	1.15326	1.02863	0.124628		12.0893	2.00373	1.90732	0.0964032
		9.56993	1.98093	1.88257	0.098352		-8.37436	0.903481	1.03051	-0.127027		12.1059	1.99359	1.90715	0.0864418
		9.58661	1.97611	1.88292	0.0931919		-8.3688	1.15315	1.03238	0.120769		12.1226	1.98863	1.90705	0.0815782
		9.60328	1.96626	1.88332	0.0829406		-8.36325	1.15492	1.03425	0.120674		12.1393	1.99576	1.90701	0.0887519
		9.61995	1.9721	1.88376	0.0883361		-8.35769	0.905424	1.03611	-0.130687		12.1559	1.99448	1.90702	0.0874555
		9.63661	1.97914	1.8842	0.0949305		-8.35214	1.15537	1.03797	0.117393		12.1726	1.99581	1.90709	0.0887265
		9.65329	1.96898	1.88462	0.084362		-8.34658	1.15617	1.03984	0.116329		12.1893	1.9871	1.9072	0.0799017
		9.66996	2.19559	1.88496	0.310632		-8.34101	1.15447	1.04171	0.112762		12.206	2.01355	1.90738	0.106178
		9.68662	2.20065	1.88519	0.315451		-8.33545	1.15415	1.04357	0.110581		12.2226	1.99751	1.9076	0.0899012
		9.70329	2.21421	1.88531	0.328902		-8.3299	1.15468	1.04544	0.109243		12.2393	1.99348	1.90789	0.0855903
		9.71996	1.95518	1.88531	0.0698718		-8.32434	1.15247	1.04731	0.105164		12.256	1.98083	1.90823	0.0725948
		9.73662	1.97954	1.88525	0.094288		-8.31878	1.15385	1.04918	0.104662		12.2726	2.01385	1.90863	0.10522
		9.75329	1.97429	1.88516	0.0891311		-8.31321	1.15434	1.05107	0.103276		12.2893	1.99762	1.90908	0.0885331
		9.76996	1.74465	1.88508	-0.140425		-8.30766	1.15367	1.05295	0.100716		12.306	1.98782	1.90959	0.0782317
		9.78663	1.97852	1.88505	0.0934706		-8.3021	1.15551	1.05485	0.100661		12.3226	1.9927	1.91015	0.0825458
		9.8033	1.74719	1.88511	-0.137925		-8.29654	0.906271	1.05675	-0.150479		12.3393	2.02018	1.91076	0.109427
		9.81996	1.74647	1.88532	-0.138841		-8.29098	1.15479	1.05867	0.0961212		12.356	1.69374	1.91141	-0.217662
		9.83665	1.74927	1.8857	-0.136431		-8.28543	1.15548	1.06059	0.0948887		12.3726	2.02158	1.91209	0.109496
		9.85332	1.74813	1.88627	-0.138142		-8.27987	1.15479	1.06254	0.092256		12.3893	2.0199	1.91277	0.107128
		9.86999	1.76514	1.88702	-0.121885		-8.27431	1.15429	1.06449	0.0897978		12.406	2.02571	1.91342	0.112293
		9.88666	1.74023	1.88794	-0.147708		-8.26875	1.15474	1.06647	0.0882675		12.4227	2.01621	1.914	0.10221
		9.90332	1.74388	1.88901	-0.145125		-8.26319	1.15351	1.06846	0.0850548		12.4393	2.04222	1.91449	0.127732
		9.91999	1.74642	1.89018	-0.143764		-8.25763	1.15428	1.07046	0.083816		12.456	2.02975	1.91487	0.114877
		9.93666	1.96305	1.89143	0.071628		-8.25207	1.15342	1.07249	0.0809315		12.4727	2.04091	1.91514	0.125769
		9.95333	1.97593	1.89269	0.0832366		-8.24651	1.15365	1.07454	0.0791171		12.4893	2.01307	1.91531	0.0977542
		9.97	1.98491	1.89392	0.0909847		-8.24095	1.15438	1.0766	0.0777807		12.506	2.03556	1.91541	0.120151
		9.98666	1.97256	1.89509	0.0774724		-8.23539	1.15417	1.07869	0.0754879		12.5227	2.02244	1.91545	0.106997
		10.0033	1.97197	1.89615	0.0758217		-8.22983	1.15476	1.08079	0.073972		12.5393	2.03043	1.91544	0.114989
		10.02	2.18964	1.89709	0.292555		-8.22428	1.15314	1.08292	0.0702169		12.556	2.04079	1.91539	0.125396
		10.0367	1.97015	1.89788	0.0722739		-8.21872	1.15455	1.08508	0.0694718		12.5727	2.0236	1.91532	0.108283
		10.0533	1.96725	1.89852	0.0687281		-8.21316	1.15539	1.08726	0.0681374		12.5893	2.01838	1.91524	0.103141
		10.07	1.97626	1.89903	0.0772388		-8.20761	1.15548	1.08946	0.0660252		12.606	2.02292	1.91515	0.10777
		10.0867	1.96469	1.89939	0.065297		-8.20205	1.15437	1.09169	0.0626772		12.6227	2.01916	1.91508	0.104086
		10.1033	1.97528	1.89963	0.0756435		-8.1965	1.15384	1.09394	0.0598968		12.6393	2.01407	1.91501	0.0990542
		10.12	1.96697	1.89976	0.0672147		-8.19094	1.15377	1.09623	0.057538		12.656	2.01125	1.91496	0.0962816
		10.1367	1.96623	1.89978	0.066453		-8.18536	1.15492	1.09855	0.0563706		12.6727	2.0132	1.91494	0.0982656
		10.1533	1.96481	1.89971	0.065106		-8.17981	1.1539	1.10089	0.0530021		12.6893	2.01829	1.91493	0.10336
		10.17	1.96994	1.89955	0.0703841		-8.17424	1.15279	1.10327	0.0495205		12.706	2.02462	1.91494	0.109675
		10.1867	1.96839	1.89933	0.0690635		-8.16869	1.15306	1.10568	0.0473796		12.7227	2.02384	1.91497	0.108875
		10.2033	1.95984	1.89905	0.0607905		-8.16312	1.15396	1.10813	0.0458374		12.7393	2.03678	1.915	0.121774
		10.22	1.97182	1.89874	0.0730838		-8.15755	1.15519	1.1106	0.0445923		12.756	2.01728	1.91504	0.102237
		10.2367	1.97154	1.89839	0.0731478		-8.152	1.15401	1.11311	0.0409017		12.7727	2.02654	1.91507	0.111469
		10.2533	1.98176	1.89804	0.0837142		-8.14644	1.15442	1.11564	0.038778		12.7893	2.03308	1.91511	0.117969
		10.27	1.97352	1.89771	0.075811		-8.14087	1.15521	1.11822	0.036988		12.806	2.01591	1.91516	0.100752
		10.2867	1.96108	1.8974	0.063675		-8.13532	1.15435	1.12082	0.0335301		12.8227	2.01229	1.91524	0.0970526
		10.3034	1.97488	1.89716	0.0777162		-8.12975	1.15414	1.12346	0.0306804		12.8393	2.00035	1.91536	0.0849874
		10.32	2.20334	1.89699	0.306353		-8.12419	1.15321	1.12612	0.0270952		12.856	2.01361	1.91554	0.0980737
		10.3367	2.20191	1.89687	0.305041		-8.11864	1.15414	1.12881	0.0253294		12.8727	2.00896	1.91577	0.0931876
		10.3534	2.19134	1.89679	0.294546		-8.11308	1.15484	1.13154	0.0233039		12.8893	1.99388	1.9161	0.0777814
		10.37	1.96685	1.89676	0.0700939		-8.10752	1.15429	1.13429	0.0199954		12.906	2.00228	1.91655	0.0857329
		10.3867	1.97546	1.89677	0.0786879		-8.10196	1.15467	1.13708	0.0175958		12.9227	2.02119	1.91718	0.10401
		10.4034	1.96491	1.89685	0.068055		-8.09641	1.15413	1.13989	0.0142459		12.9394	2.01503	1.91804	0.0969915
		10.42	1.96197	1.89698	0.0649902		-8.09084	1.15483	1.14273	0.0120975		12.956	2.03988	1.91917	0.120702
		10.4367	1.96941	1.89717	0.0722392		-8.08528	1.15356	1.1456	0.00795898		12.9727	1.9974	1.92062	0.0767769
		10.4534	1.9742	1.89742	0.0767715		-8.07971	1.15426	1.14851	0.00575528		12.9894	2.0108	1.92243	0.0883665
		10.47	1.75055	1.89775	-0.147199		-8.07414	1.15343	1.15144	0.0019876		13.006	2.01542	1.92463	0.090794
		10.4867	1.74271	1.89815	-0.15544		-8.06858	1.15351	1.15439	-0.000878301		13.0227	2.01788	1.92725	0.0906291
		10.5034	1.9738	1.89864	0.0751534		-8.06301	1.15584	1.15738	-0.00154211		13.0394	2.01196	1.93031	0.0816503
		10.52	1.97454	1.8992	0.0753345		-8.05745	1.15414	1.16039	-0.00625148		13.056	2.01602	1.93382	0.0821983
		10.5367	1.97265	1.89982	0.0728282		-8.0519	1.15404	1.16342	-0.00937751		13.0727	2.03384	1.93781	0.0960385
		10.5534	1.74485	1.90051	-0.155658		-8.04634	1.1539	1.16648	-0.0125731		13.0894	1.99323	1.94225	0.0509818
		10.57	1.9717	1.90125	0.0704448		-8.04076	1.15432	1.16957	-0.0152505		13.106	2.02533	1.94714	0.0781852
		10.5867	1.95978	1.90204	0.0577394		-8.0352	1.1547	1.17267	-0.0179714		13.1227	2.03081	1.95246	0.0783485
		10.6034	1.95796	1.90287	0.0550891		-8.02965	1.15381	1.17579	-0.0219869		13.1394	2.02613	1.95816	0.0679645
		10.6201	1.9733	1.90373	0.0695697		-8.02409	1.40499	1.17893	0.226063		13.156	2.01114	1.96422	0.0469262
		10.6367	1.97136	1.90462	0.0667388		-8.01854	1.40501	1.18208	0.222922		13.1727	2.00214	1.97058	0.0315577
		10.6534	1.74625	1.90553	-0.159279		-8.01298	1.15494	1.18525	-0.030312		13.1894	2.33131	1.97723	0.354074
		10.6701	1.97836	1.90645	0.071912		-8.00743	1.15357	1.18842	-0.0348589		13.206	2.00506	1.98416	0.020904
		10.6867	1.96142	1.90738	0.0540383		-8.00187	1.1551	1.19161	-0.0365116		13.2227	2.34505	1.99135	0.353708
		10.7034	1.97503	1.90829	0.0667368		-7.99631	1.15541	1.19481	-0.0393931		13.2394	2.34937	1.99881	0.350562
		10.7201	1.96454	1.90918	0.0553587		-7.99076	1.15448	1.19801	-0.0435273		13.256	2.31779	2.00657	0.311224
		10.7367	1.98154	1.91001	0.0715299		-7.9852	1.15433	1.20121	-0.0468792		13.2727	2.31742	2.01471	0.302703
		10.7534	1.97389	1.91079	0.0631016		-7.97965	1.15401	1.20442	-0.0504069		13.2894	2.31714	2.02332	0.293812
		10.7701	1.97855	1.91148	0.0670698		-7.97409	1.40497	1.20762	0.197341		13.3061	2.30561	2.03251	0.273097
		10.7868	2.21225	1.91207	0.300173		-7.96852	1.15543	1.21083	-0.0553987		13.3227	2.31174	2.04239	0.269348
		10.8034	1.9574	1.91256	0.0448495		-7.96296	1.15444	1.21402	-0.0595819		13.3394	2.32669	2.05312	0.273573
		10.8201	1.97148	1.91292	0.0585586		-7.9574	1.15476	1.2172	-0.0624453		13.3561	2.33058	2.06482	0.265764
		10.8368	1.97324	1.91317	0.0600714		-7.95184	1.40552	1.22036	0.185162		13.3727	2.36334	2.07762	0.285717
		10.8534	1.97346	1.91329	0.0601667		-7.94629	1.40336	1.2235	0.179858		13.3894	2.34886	2.09162	0.257238
		10.8701	1.97787	1.91328	0.0645931		-7.94073	1.40313	1.22661	0.176519		13.4061	2.38251	2.10692	0.275587
		10.8868	1.97281	1.91312	0.0596855		-7.93516	1.40452	1.22971	0.174811		13.4228	2.38075	2.12356	0.257195
		10.9034	1.98796	1.91282	0.0751478		-7.92959	1.40591	1.23277	0.173138		13.4394	2.6992	2.14155	0.557656
		10.9201	2.19832	1.91235	0.285973		-7.92403	1.40659	1.2358	0.170787		13.4561	2.70774	2.16093	0.546815
		10.9368	2.19539	1.9117	0.283689		-7.91848	1.15432	1.23879	-0.0844793		13.4728	2.69698	2.18166	0.515316
		10.9534	2.18931	1.9109	0.278412		-7.91292	1.40473	1.24175	0.162979		13.4894	2.70145	2.20374	0.497708
		10.9701	1.97133	1.90995	0.0613744		-7.90736	1.40365	1.24468	0.158973		13.5061	2.70757	2.22713	0.480437
		10.9868	1.97407	1.9089	0.0651711		-7.90181	1.40454	1.24756	0.15698		13.5228	2.70263	2.25181	0.450821
		11.0034	1.97657	1.90779	0.0687837		-7.89625	1.40376	1.2504	0.153361		13.5394	2.68964	2.27769	0.411952
		11.0201	1.74266	1.90665	-0.163997		-7.89069	1.40357	1.2532	0.150364		13.5561	3.02913	2.3047	0.724424
		11.0368	1.97543	1.90553	0.0698995		-7.88513	1.40377	1.25596	0.147802		13.5728	3.01007	2.33274	0.677327
		11.0534	1.98756	1.90445	0.0831155		-7.87958	1.40501	1.25868	0.146324		13.5894	3.00069	2.3617	0.638985
		11.0701	1.74539	1.90342	-0.158026		-7.87401	1.40508	1.26136	0.14372		13.6061	3.01173	2.39155	0.620176
		11.0868	1.97484	1.90246	0.0723798		-7.86845	1.40406	1.264	0.140065		13.6228	3.04732	2.42226	0.625066
		11.1034	1.96793	1.9016	0.0663338		-7.86289	1.40403	1.26659	0.13744		13.6395	3.3252	2.45378	0.87142
		11.1201	1.96614	1.90082	0.0653165		-7.85734	1.40285	1.26913	0.133718		13.6561	3.3498	2.4861	0.863696
		11.1368	1.9558	1.90016	0.0556403		-7.85178	1.40215	1.27164	0.13051		13.6728	3.35271	2.51922	0.833485
		11.1534	1.97988	1.89962	0.0802552		-7.84622	1.40365	1.2741	0.129553		13.6895	3.35296	2.5532	0.799761
		11.1701	1.73277	1.89922	-0.166455		-7.84066	1.40317	1.27652	0.12665		13.7061	3.36411	2.58803	0.776085
		11.1868	1.98222	1.89899	0.0832334		-7.83511	1.40481	1.27889	0.125915		13.7228	3.3673	2.62378	0.743524
		11.2035	1.94799	1.8989	0.0490861		-7.82955	1.4037	1.28123	0.122472		13.7395	3.37704	2.66048	0.716563
		11.2201	1.97515	1.89895	0.0761995		-7.824	1.40337	1.28353	0.119846		13.7562	3.72272	2.6982	1.02453
[truncated: 4,945 more rows]

## Sheet: Cross-validation 
	Fit 1
	DFs	GCV score
	11436.5	0.997507
	11430.6	0.952947
	11424.5	0.912094
	11418.1	0.874549
	11411.3	0.840168
	11404.2	0.80862
	11396.8	0.779799
	11389	0.753449
	11380.8	0.729388
	11372.2	0.707416
	11363.3	0.6874
	11353.9	0.669166
	11344.1	0.65257
	11333.8	0.637477
	11323	0.623759
	11311.8	0.611306
	11300	0.600014
	11287.7	0.589769
	11274.9	0.580484
	11261.4	0.572068
	11247.4	0.564443
	11232.7	0.557522
	11217.4	0.551239
	11201.3	0.545519
	11184.6	0.540297
	11167.1	0.535506
	11148.9	0.531087
	11129.9	0.52698
	11110	0.523128
	11089.3	0.519476
	11067.7	0.515973
	11045.2	0.512569
	11021.8	0.509216
	10997.4	0.50587
	10971.9	0.502487
	10945.5	0.499032
	10918	0.495468
	10889.5	0.491763
	10859.8	0.487893
	10829.1	0.483834
	10797.2	0.47957
	10764.1	0.475088
	10729.9	0.470382
	10694.5	0.465451
	10657.9	0.460296
	10620.1	0.454928
	10581.1	0.449357
	10540.8	0.443601
	10499.3	0.43768
	10456.6	0.431615
	10412.7	0.425431
	10367.6	0.419155
	10321.2	0.412814
	10273.6	0.406433
	10224.7	0.40004
	10174.6	0.393661
	10123.3	0.387321
	10070.7	0.381043
	10016.9	0.374848
	9961.82	0.368757
	9905.5	0.362789
	9847.9	0.35696
	9789.01	0.351285
	9728.83	0.345779
	9667.32	0.340454
	9604.47	0.33532
	9540.26	0.33039
	9474.67	0.32567
	9407.66	0.321168
	9339.22	0.31689
	9269.33	0.31284
	9197.95	0.30902
	9125.08	0.30543
	9050.7	0.302067
	8974.8	0.298926
	8897.36	0.295997
	8818.41	0.293271
	8737.93	0.290731
	8655.96	0.288362
	8572.51	0.286144
	8487.61	0.284053
	8401.3	0.282066
	8313.64	0.280157
	8224.66	0.2783
	8134.44	0.276469
	8043.03	0.274639
	7950.51	0.272784
	7856.94	0.270883
	7762.38	0.268915
	7666.93	0.266864
	7570.63	0.264715
	7473.57	0.262458
	7375.82	0.260087
	7277.43	0.257598
	7178.47	0.254993
	7079.01	0.252275
	6979.1	0.249452
	6878.81	0.246534
	6778.2	0.243533
	6677.32	0.240465
	6576.25	0.237345
	6475.03	0.23419
	6373.74	0.231019
	6272.45	0.227849
	6171.22	0.224697
	6070.13	0.221581
	5969.25	0.218515
	5868.65	0.215514
	5768.42	0.21259
	5668.62	0.209755
	5569.34	0.207015
	5470.65	0.204379
	5372.63	0.20185
	5275.34	0.19943
	5178.86	0.19712
	5083.25	0.194918
	4988.58	0.192821
	4894.9	0.190824
	4802.27	0.188922
	4710.73	0.187108
	4620.34	0.185374
	4531.13	0.183713
	4443.13	0.182117
	4356.39	0.180577
	4270.93	0.179086
	4186.77	0.177636
	4103.93	0.17622
	4022.44	0.174834
	3942.29	0.17347
	3863.52	0.172124
	3786.11	0.170792
	3710.09	0.169471
	3635.44	0.168158
	3562.17	0.166852
	3490.27	0.16555
	3419.74	0.164253
	3350.58	0.16296
	3282.76	0.161671
	3216.27	0.160387
	3151.11	0.159107
	3087.25	0.157833
	3024.67	0.156565
	2963.35	0.155306
	2903.26	0.154055
	2844.39	0.152813
	2786.71	0.151583
	2730.18	0.150364
	2674.78	0.149157
	2620.49	0.147964
	2567.27	0.146786
	2515.09	0.145622
	2463.93	0.144474
	2413.75	0.143343
	2364.55	0.142228
	2316.27	0.141131
	2268.92	0.140051
	2222.45	0.13899
	2176.86	0.137947
	2132.12	0.136923
	2088.21	0.135918
	2045.11	0.134932
	2002.82	0.133966
	1961.32	0.133019
	1920.59	0.132092
	1880.62	0.131185
	1841.4	0.130297
	1802.92	0.129429
	1765.18	0.128581
	1728.15	0.127752
	1691.83	0.126942
	1656.21	0.126152
	1621.28	0.125381
	1587.04	0.124628
	1553.47	0.123894
	1520.56	0.123178
	1488.3	0.12248
	1456.7	0.121799
	1425.73	0.121136
	1395.38	0.12049
	1365.65	0.119861
	1336.53	0.119248
	1308	0.118651
	1280.07	0.118069
	1252.71	0.117503
	1225.92	0.116951
	1199.68	0.116414
	1174	0.115891
	1148.85	0.115382
	1124.23	0.114886
	1100.12	0.114403
	1076.53	0.113933
	1053.43	0.113476
	1030.83	0.11303
	1008.7	0.112596
	987.039	0.112174
	965.841	0.111762
	945.094	0.111362
	924.79	0.110972
	904.918	0.110592
	885.471	0.110222
	866.44	0.109861
	847.815	0.10951
	829.59	0.109168
	811.754	0.108835
	794.301	0.10851
	777.222	0.108194
	760.509	0.107886
	744.155	0.107586
	728.151	0.107294
	712.492	0.107009
	697.169	0.106731
	682.175	0.106461
	667.504	0.106197
	653.147	0.10594
	639.1	0.10569
	625.355	0.105446
	611.905	0.105209
	598.745	0.104977
	585.867	0.104752
	573.267	0.104532
	560.938	0.104318
	548.875	0.104109
	537.071	0.103906
	525.521	0.103708
	514.22	0.103516
	503.163	0.103328
	492.343	0.103145
	481.757	0.102968
	471.398	0.102795
	461.263	0.102626
	451.346	0.102462
	441.642	0.102303
	432.147	0.102148
	422.857	0.101997
	413.767	0.101851
	404.873	0.101709
	396.171	0.101571
	387.656	0.101437
	379.324	0.101308
	371.172	0.101182
	363.196	0.10106
	355.391	0.100943
	347.755	0.100829
	340.283	0.100719
	332.972	0.100613
	325.819	0.100511
	318.819	0.100413
	311.971	0.100319
	305.27	0.100228
	298.713	0.100142
	292.298	0.100059
	286.021	0.0999809
	279.879	0.0999064
	273.87	0.0998358
	267.99	0.0997693
	262.237	0.099707
	256.608	0.0996488
	251.1	0.0995948
	245.71	0.0995452
	240.437	0.0994999
	235.278	0.0994592
	230.229	0.0994232
	225.29	0.0993919
	220.457	0.0993656
	215.728	0.0993445
	211.101	0.0993287
	206.573	0.0993185
	202.143	0.0993143
	197.809	0.0993162
	193.568	0.0993247
	189.418	0.0993402
	185.358	0.099363
	181.385	0.0993938
	177.498	0.099433
	173.695	0.0994812
	169.973	0.0995391
	166.332	0.0996074
	162.769	0.0996868
	159.284	0.0997783
	155.873	0.0998827
	152.536	0.100001
	149.27	0.100134
	146.075	0.100284
	142.949	0.100451
	139.891	0.100636
	136.898	0.100842
	133.969	0.101069
	131.103	0.101319
	128.3	0.101594
	125.557	0.101896
	122.873	0.102227
	120.247	0.102587
	117.676	0.102981
	115.162	0.10341
	112.703	0.103875
	110.296	0.104381
	107.94	0.10493
	105.635	0.105523
	103.381	0.106165
	101.174	0.106859
	99.0166	0.107607
	96.9049	0.108413
	94.8384	0.109281
	92.8148	0.110215
	90.8377	0.111218
	88.9014	0.112296
	87.0078	0.11345
	85.1553	0.114689
	83.3399	0.116013
	81.5654	0.117428
	79.8299	0.118943
	78.1317	0.120555
	76.4703	0.122273
	74.8416	0.124106
	73.2524	0.126051
	71.697	0.128118
	70.1743	0.130318
	68.682	0.132644
	67.2303	0.135097
	65.796	0.137712
	64.4	0.140459
	63.034	0.143364
	61.698	0.14642
	60.3841	0.149648
	59.103	0.153024
	57.8537	0.156585
	56.6284	0.160311
	55.433	0.164225
	54.2572	0.168318
	53.1238	0.172612
	51.988	0.177094
	50.9079	0.181776
	49.8131	0.186628
	48.7837	0.191722
	47.7413	0.197063
	46.713	0.202503
	45.7551	0.208247
	44.7763	0.214178
	43.846	0.220508
	42.9284	0.226887
	42.0111	0.233499
	41.1358	0.240365
	40.2832	0.247556
	39.4248	0.255132
	38.5666	0.262772
	37.8037	0.270662
	36.9961	0.278859
	36.199	0.287227
	35.4688	0.295996
	34.7101	0.305073
	33.9887	0.314543
	33.2448	0.324285
	32.571	0.334177
	31.9101	0.344514
	31.268	0.355035
	30.5964	0.365651
	29.9799	0.377802
	29.4	0.386998
	28.6966	0.401936
	28.1424	0.413301
	27.5682	0.425081
	26.9539	0.439496
	26.3612	0.458114
	25.9176	0.467503
	25.3573	0.480835
	24.8949	0.497739
	24.3412	0.529482
	23.7997	0.527958
	23.3749	0.554055
	22.9258	0.577951
	22.2905	0.587177
	21.9322	0.595518
	21.4223	0.600964
	20.9405	0.664295
	20.6103	0.674849
	20.0177	0.710209
	19.7169	0.699508
	19.4102	0.678451
	18.7995	0.778503
	18.6384	0.81011
	18.2058	0.781086
	18.0374	0.76779
	17.2964	0.884647
	17.1207	0.836161
	16.4432	1.03664
	16.3451	0.887074
	16.2852	0.879445
	15.8716	0.980906
	15.7813	0.976919
	14.8668	1.13376
	14.4976	1.18904
	15.0608	1.20303
	13.9024	1.108
	14.1676	1.07788
	14.4515	0.904813
	13.0097	1.231
	-11.6165	41.3673
	12.913	1.19344
	12.9562	1.21541
	12.5654	1.47686
	12.4899	1.29201
	11.927	1.3278
	10.8766	1.60981
	11.7124	1.57048
	11.341	1.46289
	11.1433	1.47872
	4.77546	5.62982
	10.7278	1.88651
	10.6505	1.4077
	10.2828	1.64652
	8.87274	1.73263
	9.79346	1.67268
	9.2943	1.80579
	9.02137	1.8636
	8.63106	1.93139
	9.67749	2.07298
	9.45683	1.99697
	6.11747	2.12445
	8.73952	2.06394
	2.04443	2.00733
	8.41638	2.20206
	11.1994	2.10114
	8.50769	2.30315
	10.0632	2.31049
	8.88027	2.41639
	7.94734	2.46916
	7.10242	2.52603
	6.84596	2.58142
	7.20623	2.63275
	7.30329	2.70343
	7.06921	2.76038
	7.12245	2.81456
	6.48787	2.86684
	6.82525	2.92811
	6.83169	2.97943
	6.76727	3.03001
	6.1535	3.08893
	6.63449	3.13986
	6.77634	3.1969
	6.28786	3.27621
	0.823727	3.28934
	4.99337	3.41381
	5.11751	3.44765
	5.89628	3.47473
	5.59396	3.50858
	6.49335	3.55964
	5.44853	3.60269
	5.34536	3.64811
	5.74557	3.68519
	5.70711	3.74996
	5.72216	3.7875
	2.14236	3.93236
	5.06446	3.81531
	7.80016	3.92942
	5.37939	3.92414
	5.0963	3.94568
	5.00496	3.99687
	4.31394	3.98269
	4.83778	4.06347
	4.38593	4.14985
	12.0959	4.08491
	3.93618	4.17815
	4.36307	4.10622
	4.53571	4.10754
	4.66937	4.16729
	2.6824	4.16713
	4.52742	4.25373
	4.58221	4.23321
	4.551	4.2005
	4.10881	4.23701
	4.15096	4.23965
	4.31623	4.31159
	4.4789	4.34103
	5.75652	4.22896
	4.647	4.30716
	5.0355	4.34306
	3.88782	4.31943
	4.48532	4.39082
	4.85508	4.32848
	4.36053	4.31729
	3.63082	4.39043
	3.91425	4.37877
	4.57296	4.25886
	4.4841	4.31564
	3.01532	4.31427
	3.99161	4.38461
	4.11492	4.39052
	2.41923	4.43513
	4.21523	4.34298
	4.19262	4.3134
	3.8217	4.3377
	3.8765	4.32899
	3.768	4.47842
	4.71573	4.3169
	3.87684	4.37027
	3.78638	4.42863
	-4.42792	4.35908
	3.85124	4.39887
	4.06552	4.42643
	3.93389	4.40827

## Sheet: Confidence intervals
	Fit
	Rate [mmol/h lbroth]			Specific rate [mmol/h gDW]
Time [h]	Predicted	95% CI up	95% CI lo	Predicted	95% CI up	95% CI lo
-21.9691	-0.146569	0.116967	-0.410105	-133.587	1570.54	-1837.72
-21.9525	-0.141085	0.10541	-0.387579	-127.935	1490.45	-1746.32
-21.9358	-0.135655	0.0951304	-0.366439	-122.385	1413.41	-1658.18
-21.9191	-0.130327	0.0861267	-0.34678	-116.981	1339.82	-1573.78
-21.9025	-0.125146	0.0783895	-0.328681	-111.76	1270.03	-1493.55
-21.8858	-0.120143	0.0718834	-0.312169	-106.746	1204.23	-1417.73
-21.8691	-0.115355	0.0665725	-0.297283	-101.971	1142.67	-1346.61
-21.8524	-0.110806	0.0623911	-0.284003	-97.4522	1085.39	-1280.3
-21.8358	-0.106513	0.0592559	-0.272282	-93.2003	1032.4	-1218.8
-21.8191	-0.102493	0.0570698	-0.262056	-89.227	983.658	-1162.11
-21.8024	-0.0987561	0.0557187	-0.253231	-85.5366	939.056	-1110.13
-21.7858	-0.0953074	0.055079	-0.245694	-82.1299	898.432	-1062.69
-21.7691	-0.0921518	0.0550227	-0.239326	-79.0069	861.625	-1019.64
-21.7524	-0.0892877	0.0554221	-0.233998	-76.1623	828.412	-980.736
-21.7358	-0.0867108	0.0561568	-0.229578	-73.5881	798.556	-945.732
-21.7191	-0.0844154	0.0571161	-0.225947	-71.276	771.835	-914.387
-21.7024	-0.0823914	0.0582043	-0.222987	-69.2135	747.993	-886.42
-21.6858	-0.0806262	0.0593414	-0.220594	-67.3863	726.779	-861.551
-21.6691	-0.0791062	0.0604623	-0.218675	-65.7799	707.956	-839.516
-21.6524	-0.0778144	0.0615191	-0.217148	-64.3767	691.275	-820.028
-21.6357	-0.0767337	0.0624758	-0.215943	-63.1598	676.502	-802.821
-21.6191	-0.0758583	0.0632974	-0.215014	-62.1218	663.517	-787.76
-21.6024	-0.0751797	0.0639604	-0.21432	-61.2529	652.169	-774.674
-21.5857	-0.0746906	0.0644491	-0.21383	-60.5451	642.35	-763.44
-21.569	-0.07438	0.064758	-0.213518	-59.9868	633.921	-753.895
-21.5524	-0.0742355	0.0648888	-0.21336	-59.566	626.744	-745.876
-21.5357	-0.0742433	0.0648485	-0.213335	-59.2694	620.68	-739.219
-21.519	-0.0743877	0.0646498	-0.213425	-59.0829	615.586	-733.752
-21.5024	-0.0746516	0.0643089	-0.213612	-58.9911	611.317	-729.299
-21.4857	-0.0750194	0.0638425	-0.213881	-58.98	607.733	-725.692
-21.469	-0.075483	0.0632611	-0.214227	-59.0424	604.773	-722.858
-21.4523	-0.0760357	0.0625747	-0.214646	-59.1722	602.377	-720.721
-21.4356	-0.0766692	0.0617948	-0.215133	-59.3617	600.472	-719.195
-21.419	-0.0773752	0.0609337	-0.215684	-59.6038	598.999	-718.207
-21.4023	-0.0781553	0.059993	-0.216304	-59.8986	597.95	-717.747
-21.3856	-0.0790116	0.058974	-0.216997	-60.2469	597.325	-717.818
-21.3689	-0.0799431	0.0578806	-0.217767	-60.6472	597.109	-718.404
-21.3523	-0.0809473	0.0567182	-0.218613	-61.0968	597.278	-719.472
-21.3356	-0.0820205	0.0554922	-0.219533	-61.5921	597.792	-720.976
-21.3189	-0.0831549	0.0542125	-0.220522	-62.1266	598.599	-722.852
-21.3023	-0.0843422	0.0528886	-0.221573	-62.6932	599.636	-725.022
-21.2856	-0.0855736	0.0515299	-0.222677	-63.285	600.843	-727.413
-21.2689	-0.0868476	0.0501388	-0.223834	-63.9005	602.209	-730.01
-21.2522	-0.0881622	0.0487176	-0.225042	-64.538	603.72	-732.796
-21.2356	-0.089515	0.0472686	-0.226299	-65.1952	605.35	-735.741
-21.2189	-0.0909021	0.0457955	-0.2276	-65.8687	607.073	-738.81
-21.2022	-0.0923259	0.0442956	-0.228947	-66.5604	608.902	-742.023
-21.1856	-0.0937903	0.0427644	-0.230345	-67.2724	610.85	-745.395
-21.1689	-0.0952951	0.0412015	-0.231792	-68.0044	612.911	-748.92
-21.1522	-0.0968371	0.0396095	-0.233284	-68.7536	518.185	-655.692
-21.1356	-0.0984094	0.0379946	-0.234813	-69.5147	520.906	-659.935
-21.1189	-0.100004	0.0363638	-0.236372	-70.2822	523.623	-664.187
-21.1022	-0.10162	0.0347173	-0.237958	-71.0551	526.329	-668.44
-21.0856	-0.103256	0.0330568	-0.239569	-71.8318	529.013	-672.677
-21.0689	-0.104907	0.0313849	-0.2412	-72.6097	531.656	-676.875
-21.0522	-0.106578	0.0296979	-0.242854	-73.3909	534.271	-681.053
-21.0356	-0.108268	0.0279947	-0.244531	-74.1758	536.863	-685.215
-21.0189	-0.109975	0.0262774	-0.246227	-74.9623	539.417	-689.342
-21.0022	-0.111692	0.0245523	-0.247936	-75.7455	541.897	-693.388
-20.9855	-0.113406	0.0228326	-0.249644	-76.5166	544.241	-697.275
-20.9689	-0.115099	0.021135	-0.251332	-77.2642	546.373	-700.902
-20.9522	-0.11675	0.0194806	-0.25298	-77.9742	548.195	-704.144
-20.9355	-0.118334	0.0178936	-0.254562	-78.6309	549.603	-706.865
-20.9189	-0.119836	0.0163908	-0.256062	-79.2232	550.522	-708.968
-20.9022	-0.12123	0.014995	-0.257456	-79.7379	550.877	-710.353
-20.8855	-0.122507	0.0137178	-0.258732	-80.168	550.626	-710.962
-20.8689	-0.123651	0.0125733	-0.259876	-80.5054	549.696	-710.707
-20.8522	-0.124654	0.0115707	-0.260878	-80.7456	548.206	-709.697
-20.8355	-0.125505	0.0107197	-0.261729	-80.8836	545.776	-707.544
-20.8189	-0.126202	0.0100227	-0.262426	-80.9194	542.914	-704.753
-20.8022	-0.126753	0.00947164	-0.262977	-80.8594	539.423	-701.142
-20.7855	-0.127172	0.00905264	-0.263396	-80.7144	535.144	-696.573
-20.7688	-0.127471	0.00875389	-0.263695	-80.4928	530.635	-691.621
-20.7522	-0.127657	0.00856755	-0.263881	-80.2008	525.697	-686.098
-20.7355	-0.127743	0.0084813	-0.263967	-79.847	520.15	-679.844
-20.7188	-0.127741	0.0084837	-0.263965	-79.4396	514.543	-673.422
-20.7022	-0.127665	0.00855894	-0.263889	-78.989	508.702	-666.68
-20.6855	-0.127529	0.00869478	-0.263753	-78.5035	502.444	-659.451
-20.6688	-0.127339	0.0088848	-0.263562	-77.9879	496.29	-652.266
-20.6521	-0.127097	0.00912654	-0.26332	-77.4437	490.005	-644.892
-20.6355	-0.126813	0.00940984	-0.263036	-76.878	483.405	-637.161
-20.6188	-0.126504	0.00971778	-0.262727	-76.3012	477.058	-629.66
-20.6021	-0.126185	0.0100369	-0.262406	-75.7216	470.643	-622.086
-20.5855	-0.125861	0.0103598	-0.262082	-75.1436	464.295	-614.582
-20.5688	-0.125535	0.0106851	-0.261756	-74.5681	458.019	-607.155
-20.5521	-0.125203	0.0110174	-0.261422	-73.9923	451.796	-599.781
-20.5355	-0.124854	0.0113649	-0.261074	-73.4116	445.599	-592.422
-20.5188	-0.124488	0.0117308	-0.260706	-72.8239	439.416	-585.064
-20.5021	-0.124098	0.0121193	-0.260316	-72.2272	433.233	-577.687
-20.4855	-0.123687	0.0125299	-0.259904	-71.6217	427.053	-570.297
-20.4688	-0.123253	0.0129626	-0.259469	-71.0075	420.877	-562.892
-20.4521	-0.122805	0.0134097	-0.25902	-70.3894	414.733	-555.512
-20.4354	-0.122357	0.0138561	-0.258571	-69.7763	408.676	-548.228
-20.4188	-0.121922	0.0142903	-0.258134	-69.1745	402.74	-541.089
-20.4021	-0.121504	0.0147062	-0.257715	-68.5873	396.944	-534.118
-20.3854	-0.121108	0.0151009	-0.257317	-68.016	391.291	-527.323
-20.3688	-0.12074	0.0154665	-0.256947	-67.465	385.806	-520.736
-20.3521	-0.120407	0.015798	-0.256612	-66.9367	380.499	-514.373
-20.3354	-0.120107	0.0160961	-0.25631	-66.4305	375.365	-508.226
-20.3188	-0.119833	0.0163673	-0.256034	-65.9421	370.375	-502.259
-20.3021	-0.119578	0.0166202	-0.255777	-65.4672	365.506	-496.441
-20.2854	-0.119337	0.0168592	-0.255533	-65.003	360.74	-490.746
-20.2688	-0.119105	0.0170888	-0.255298	-64.5467	356.059	-485.152
-20.2521	-0.118883	0.0173083	-0.255074	-64.099	351.465	-479.663
-20.2354	-0.118672	0.017517	-0.25486	-63.6599	346.96	-474.28
-20.2187	-0.118477	0.0177096	-0.254663	-63.232	342.554	-469.018
-20.2021	-0.118301	0.017883	-0.254485	-62.8173	338.258	-463.893
-20.1854	-0.118142	0.0180399	-0.254324	-62.4141	334.062	-458.89
-20.1687	-0.117995	0.0181856	-0.254175	-62.0193	329.947	-453.985
-20.1521	-0.117858	0.0183205	-0.254037	-61.6328	325.911	-449.177
-20.1354	-0.117731	0.0184473	-0.253908	-61.253	321.945	-444.451
-20.1187	-0.117603	0.0185743	-0.25378	-60.8755	318.025	-439.776
-20.1021	-0.117464	0.0187126	-0.253641	-60.4946	314.122	-435.111
-20.0854	-0.117309	0.0188678	-0.253485	-60.1074	310.218	-430.433
-20.0687	-0.117131	0.0190457	-0.253307	-59.7112	306.303	-425.726
-20.052	-0.116933	0.019244	-0.253109	-59.3072	302.383	-420.998
-20.0354	-0.116727	0.01945	-0.252903	-58.9017	298.49	-416.294
-20.0187	-0.116533	0.0196431	-0.252709	-58.5049	294.675	-411.685
-20.002	-0.116372	0.0198023	-0.252546	-58.127	290.988	-407.242
-19.9854	-0.116272	0.0198988	-0.252442	-57.7819	287.497	-403.061
-19.9687	-0.116269	0.0198957	-0.252433	-57.4868	284.283	-399.256
-19.952	-0.116397	0.0197582	-0.252552	-57.2571	281.415	-395.929
-19.9353	-0.116684	0.0194568	-0.252824	-57.1063	278.955	-393.168
-19.9187	-0.117152	0.0189677	-0.253272	-57.0441	276.945	-391.033
-19.902	-0.117822	0.0182683	-0.253913	-57.0788	275.414	-389.572
-19.8853	-0.11872	0.0173319	-0.254771	-57.221	274.407	-388.849
-19.8687	-0.119866	0.0161332	-0.255865	-57.48	273.956	-388.916
-19.852	-0.121279	0.0146522	-0.25721	-57.862	274.081	-389.805
-19.8353	-0.122973	0.0128715	-0.258817	-58.3717	274.794	-391.537
-19.8187	-0.124965	0.0107685	-0.260699	-59.0161	276.115	-394.148
-19.802	-0.127277	0.00831923	-0.262872	-59.802	278.066	-397.67
-19.7853	-0.129928	0.00549811	-0.265354	-60.7373	280.671	-402.145
-19.7686	-0.13294	0.00227848	-0.268159	-61.8297	283.952	-407.611
-19.752	-0.13634	-0.00137157	-0.271308	-63.0886	287.941	-414.118
-19.7353	-0.140151	-0.00548213	-0.274821	-64.5226	292.661	-421.706
-19.7186	-0.144402	-0.0100872	-0.278717	-66.1416	298.144	-430.427
-19.702	-0.149115	-0.0152161	-0.283013	-67.9531	304.408	-440.314
-19.6853	-0.154308	-0.0208935	-0.287722	-69.9622	311.459	-451.384
-19.6686	-0.160004	-0.0271488	-0.292859	-72.1761	319.316	-463.668
-19.652	-0.166232	-0.0340162	-0.298447	-74.6042	328.001	-477.21
-19.6353	-0.173012	-0.0415228	-0.304501	-77.2525	337.526	-492.031
-19.6186	-0.180359	-0.0496878	-0.311031	-80.1238	347.884	-508.132
-19.602	-0.188281	-0.0585221	-0.318039	-83.2174	359.056	-525.49
-19.5853	-0.19677	-0.06802	-0.32552	-86.5275	371	-544.055
-19.5686	-0.205831	-0.0781864	-0.333475	-90.0517	383.691	-563.794
-19.552	-0.215442	-0.088997	-0.341887	-93.7775	397.059	-584.614
-19.5353	-0.225576	-0.10042	-0.350733	-97.6898	411.025	-606.405
-19.5186	-0.236192	-0.112402	-0.359981	-101.767	425.487	-629.021
-19.502	-0.24723	-0.124875	-0.369586	-105.982	440.318	-652.282
-19.4853	-0.25862	-0.137747	-0.379494	-110.301	455.373	-675.975
-19.4686	-0.270273	-0.150908	-0.389638	-114.685	470.483	-699.853
-19.452	-0.282083	-0.164225	-0.39994	-119.088	485.458	-723.634
-19.4502	-0.283355	-0.165658	-0.401052	-119.559	487.049	-726.168
-19.4353	-0.293924	-0.177542	-0.410306	-123.456	500.081	-746.994
-19.4335	-0.29519	-0.178964	-0.411417	-123.92	501.619	-749.459
-19.4186	-0.305647	-0.190682	-0.420612	-127.727	514.102	-769.556
-19.4168	-0.306893	-0.192076	-0.421711	-128.178	515.562	-771.918
-19.4019	-0.317092	-0.203463	-0.430722	-131.836	527.272	-790.945
-19.4002	-0.318294	-0.204802	-0.431787	-132.264	528.622	-793.15
-19.3853	-0.328117	-0.215725	-0.440509	-135.727	539.383	-810.837
-19.3835	-0.329268	-0.217002	-0.441533	-136.128	540.61	-812.867
-19.3686	-0.338604	-0.227343	-0.449866	-139.353	550.271	-828.977
-19.3668	-0.339698	-0.228552	-0.450844	-139.726	551.366	-830.818
-19.3519	-0.348442	-0.238199	-0.458685	-142.673	559.792	-845.137
-19.3501	-0.349459	-0.239319	-0.459599	-143.011	560.732	-846.753
-19.3353	-0.35753	-0.248193	-0.466868	-145.65	567.83	-859.129
-19.3335	-0.358464	-0.249218	-0.46771	-145.95	568.606	-860.506
-19.3186	-0.365793	-0.257253	-0.474334	-148.258	574.306	-870.823
-19.3168	-0.366631	-0.25817	-0.475092	-148.516	574.908	-871.941
-19.3019	-0.373155	-0.265308	-0.481001	-150.473	579.16	-880.106
-19.3001	-0.373896	-0.266119	-0.481673	-150.689	579.587	-880.965
-19.2853	-0.379567	-0.272323	-0.486812	-152.281	582.366	-886.928
-19.2835	-0.380203	-0.273019	-0.487388	-152.452	582.613	-887.517
-19.2686	-0.38499	-0.278266	-0.491713	-153.671	583.91	-891.252
-19.2668	-0.385512	-0.27884	-0.492183	-153.795	583.977	-891.567
-19.2519	-0.389374	-0.283104	-0.495645	-154.631	583.784	-893.045
-19.2501	-0.389781	-0.283556	-0.496006	-154.708	583.671	-893.086
-19.2352	-0.392685	-0.286815	-0.498555	-155.153	581.99	-892.296
-19.2335	-0.392975	-0.287145	-0.498805	-155.183	581.7	-892.065
-19.2186	-0.394901	-0.289393	-0.500409	-155.235	578.55	-889.02
-19.2168	-0.395073	-0.289602	-0.500544	-155.218	578.084	-888.519
-19.2019	-0.396001	-0.290833	-0.50117	-154.876	573.489	-883.241
-19.2001	-0.396052	-0.290919	-0.501185	-154.811	572.853	-882.476
-19.1852	-0.395966	-0.29113	-0.500802	-154.075	566.84	-874.99
-19.1834	-0.395895	-0.291095	-0.500694	-153.963	566.037	-873.964
-19.1686	-0.394778	-0.290285	-0.499272	-152.832	558.633	-864.297
-19.1668	-0.394582	-0.290126	-0.499038	-152.673	557.663	-863.009
-19.1519	-0.39242	-0.288294	-0.496546	-151.147	548.898	-851.191
-19.1501	-0.392097	-0.288012	-0.496181	-150.94	547.764	-849.643
-19.1352	-0.388872	-0.285155	-0.49259	-149.019	537.661	-835.698
-19.1334	-0.388423	-0.284752	-0.492094	-148.765	536.374	-833.905
-19.1186	-0.384127	-0.280874	-0.48738	-146.452	524.97	-817.874
-19.1168	-0.383549	-0.280349	-0.486748	-146.152	523.531	-815.835
-19.1019	-0.378181	-0.275464	-0.480898	-143.452	510.875	-797.78
-19.1001	-0.377475	-0.27482	-0.48013	-143.107	509.29	-795.503
-19.0852	-0.371036	-0.268941	-0.47313	-140.026	495.427	-775.48
-19.0834	-0.370207	-0.268184	-0.47223	-139.638	493.71	-772.985
-19.0685	-0.36271	-0.261336	-0.464084	-136.188	478.708	-751.085
-19.0668	-0.361757	-0.260466	-0.463048	-135.757	476.86	-748.374
-19.0519	-0.353228	-0.252686	-0.45377	-131.954	460.796	-724.704
-19.0501	-0.352154	-0.251707	-0.4526	-131.481	458.827	-721.789
-19.0352	-0.342621	-0.243032	-0.442209	-127.341	441.778	-696.459
-19.0334	-0.341436	-0.241956	-0.440917	-126.832	439.708	-693.372
-19.0185	-0.330956	-0.232449	-0.429464	-122.38	421.79	-666.55
-19.0168	-0.329664	-0.231279	-0.428049	-121.836	419.624	-663.297
-19.0019	-0.318296	-0.221002	-0.415589	-117.1	400.945	-635.145
-19.0001	-0.316906	-0.219748	-0.414063	-116.526	398.702	-631.755
-18.9852	-0.304713	-0.208767	-0.40066	-111.533	379.374	-602.44
-18.9834	-0.303243	-0.207445	-0.399041	-110.936	377.082	-598.953
-18.9685	-0.290317	-0.195844	-0.38479	-105.723	357.246	-568.692
-18.9668	-0.288781	-0.194468	-0.383095	-105.108	354.924	-565.14
-18.9518	-0.275261	-0.182375	-0.368146	-99.73	334.773	-534.233
-18.9501	-0.273684	-0.180967	-0.366401	-99.1069	332.455	-530.669
-18.9351	-0.259779	-0.168573	-0.350986	-93.6424	312.264	-499.549
-18.9334	-0.258169	-0.16714	-0.349198	-93.013	309.953	-495.979
-18.9185	-0.244123	-0.154658	-0.333588	-87.5512	290.023	-465.126
-18.9168	-0.242512	-0.153228	-0.331795	-86.928	287.762	-461.618
-18.9018	-0.228533	-0.140833	-0.316234	-81.5437	268.336	-431.423
-18.9001	-0.226942	-0.139422	-0.314461	-80.9334	266.145	-428.012
-18.8961	-0.223209	-0.136114	-0.310304	-79.5039	261.024	-420.032
-18.8905	-0.218106	-0.131591	-0.304621	-77.5545	254.06	-409.169
-18.8851	-0.213228	-0.127265	-0.29919	-75.6958	247.441	-398.833
-18.8849	-0.21305	-0.127108	-0.298993	-75.6283	247.201	-398.458
-18.8834	-0.211677	-0.12589	-0.297464	-75.1059	245.345	-395.557
-18.8794	-0.208049	-0.12267	-0.293427	-73.7274	240.454	-387.909
-18.8738	-0.203099	-0.118275	-0.287923	-71.8511	233.815	-377.517
-18.8685	-0.198401	-0.1141	-0.282703	-70.0744	227.546	-367.694
-18.8683	-0.198223	-0.113941	-0.282505	-70.0071	227.308	-367.322
-18.8667	-0.196902	-0.112766	-0.281038	-69.5082	225.552	-364.568
-18.8627	-0.193417	-0.109664	-0.277171	-68.1939	220.93	-357.318
-18.8572	-0.188687	-0.105448	-0.271926	-66.4132	214.683	-347.509
-18.8518	-0.184205	-0.101448	-0.266963	-64.7298	208.794	-338.253
-18.8516	-0.184035	-0.101296	-0.266775	-64.6661	208.571	-337.903
-18.8501	-0.182774	-0.100169	-0.265379	-64.193	206.919	-335.305
-18.846	-0.179467	-0.0972109	-0.261722	-62.9537	202.597	-328.504
-18.8405	-0.174983	-0.0931946	-0.256772	-61.2769	196.762	-319.316
-18.8351	-0.170745	-0.0893903	-0.2521	-59.6948	191.271	-310.66
-18.8349	-0.170588	-0.0892495	-0.251927	-59.6364	191.068	-310.341
-18.8334	-0.169399	-0.0881805	-0.250618	-59.193	189.532	-307.918
-18.8294	-0.166281	-0.0853746	-0.247187	-58.0317	185.513	-301.576
-18.8238	-0.162049	-0.0815595	-0.242538	-56.4584	180.079	-292.996
-18.8185	-0.158096	-0.0779883	-0.238204	-54.9916	175.026	-285.009
-18.8182	-0.157912	-0.0778212	-0.238002	-54.9231	174.79	-284.636
-18.8167	-0.15684	-0.0768516	-0.236829	-54.526	173.424	-282.476
-18.8127	-0.153885	-0.0741747	-0.233596	-53.4319	169.665	-276.529
-18.8018	-0.14629	-0.067271	-0.225308	-50.626	160.054	-261.306
-18.8015	-0.146127	-0.0671224	-0.225131	-50.5658	159.848	-260.98
-18.8001	-0.145125	-0.0662096	-0.224041	-50.1967	158.587	-258.98
-18.796	-0.142383	-0.063707	-0.221059	-49.1866	155.14	-253.513
-18.7904	-0.138744	-0.0603786	-0.21711	-47.8483	150.582	-246.278
-18.7851	-0.13536	-0.0572752	-0.213446	-46.6056	146.358	-239.569
-18.7848	-0.135194	-0.057122	-0.213265	-46.5444	146.15	-239.239
-18.7834	-0.13428	-0.0562823	-0.212277	-46.2091	145.012	-237.43
-18.7793	-0.131747	-0.0539521	-0.209542	-45.2808	141.864	-232.426
-18.7737	-0.128395	-0.050861	-0.205929	-44.0538	137.711	-225.819
-18.7684	-0.12529	-0.04799	-0.20259	-42.9191	133.878	-219.716
-18.7682	-0.125137	-0.0478481	-0.202426	-42.8631	133.689	-219.415
-18.7667	-0.124297	-0.0470701	-0.201524	-42.5565	132.655	-217.768
-18.7626	-0.121957	-0.0448993	-0.199015	-41.7028	129.777	-213.183
-18.757	-0.118885	-0.042042	-0.195729	-40.5833	126.01	-207.177
-18.7518	-0.116059	-0.0394057	-0.192712	-39.5547	122.555	-201.665
-18.7515	-0.115898	-0.0392555	-0.19254	-39.4962	122.359	-201.351
-18.7501	-0.115151	-0.0385577	-0.191744	-39.2247	121.448	-199.898
-18.7459	-0.113008	-0.0365525	-0.189464	-38.4461	118.838	-195.731
-18.7404	-0.110201	-0.0339196	-0.186483	-37.4274	115.429	-190.284
-18.7351	-0.107642	-0.0315123	-0.183772	-36.4997	112.33	-185.329
-18.7348	-0.107489	-0.0313686	-0.18361	-36.4444	112.145	-185.034
-18.7334	-0.106809	-0.0307271	-0.18289	-36.1978	111.322	-183.718
-18.7292	-0.104864	-0.0288922	-0.180836	-35.494	108.975	-179.963
-18.7237	-0.102324	-0.0264896	-0.178159	-34.5755	105.916	-175.067
-18.7184	-0.0999943	-0.0242799	-0.175709	-33.7339	103.118	-170.585
-18.7181	-0.0998619	-0.0241541	-0.17557	-33.6861	102.959	-170.331
-18.7167	-0.0992514	-0.0235741	-0.174929	-33.4657	102.227	-169.158
-18.7125	-0.0974816	-0.0218903	-0.173073	-32.8272	100.107	-165.762
-18.707	-0.0951832	-0.0196987	-0.170668	-31.9987	97.3607	-161.358
-18.7018	-0.093094	-0.0177015	-0.168486	-31.2464	94.8699	-157.363
-18.7014	-0.0929644	-0.0175775	-0.168351	-31.1997	94.7156	-157.115
-18.7	-0.0924221	-0.0170581	-0.167786	-31.0045	94.0699	-156.079
-18.6959	-0.090823	-0.015525	-0.166121	-30.4293	92.1684	-153.027
-18.6903	-0.0887503	-0.0135334	-0.163967	-29.6843	89.7084	-149.077
-18.6851	-0.086875	-0.0117274	-0.162023	-29.0108	87.4873	-145.509
-18.6847	-0.0867538	-0.0116105	-0.161897	-28.9673	87.3438	-145.278
-18.6834	-0.0862701	-0.0111439	-0.161396	-28.7937	86.7717	-144.359
-18.6792	-0.0848263	-0.00974961	-0.159903	-28.2756	85.0657	-141.617
-18.6736	-0.0829627	-0.00794629	-0.157979	-27.6074	82.8673	-138.082
-18.6684	-0.0812772	-0.00631182	-0.156243	-27.0035	80.8827	-134.89
-18.6681	-0.0811652	-0.00620316	-0.156127	-26.9634	80.751	-134.678
-18.6667	-0.0807342	-0.00578461	-0.155684	-26.8091	80.2442	-133.862
-18.6625	-0.0794313	-0.004518	-0.154345	-26.3426	78.7133	-131.399
-18.6569	-0.0777559	-0.00288636	-0.152625	-25.7432	76.7479	-128.234
-18.6517	-0.0762414	-0.00140861	-0.151074	-25.2017	74.9741	-125.377
-18.6514	-0.0761394	-0.00130895	-0.15097	-25.1652	74.8547	-125.185
-18.65	-0.0757526	-0.000931096	-0.150574	-25.027	74.4023	-124.456
-18.6458	-0.0745744	0.000221047	-0.14937	-24.606	73.0252	-122.237
-18.6403	-0.0730661	0.00169834	-0.147831	-24.0675	71.2648	-119.4
-18.6351	-0.0717039	0.0030348	-0.146443	-23.5813	69.6773	-116.84
-18.6347	-0.0716062	0.00313067	-0.146343	-23.5465	69.5637	-116.657
-18.6334	-0.0712584	0.00347226	-0.145989	-23.4224	69.1588	-116.004
-18.6291	-0.0701971	0.00451555	-0.14491	-23.0439	67.9243	-114.012
-18.6236	-0.068831	0.00586018	-0.143522	-22.557	66.3377	-111.452
-18.6184	-0.0676026	0.00707092	-0.142276	-22.1195	64.9134	-109.152
-18.618	-0.0675122	0.00716011	-0.142184	-22.0873	64.8086	-108.983
-18.6167	-0.0671982	0.00746987	-0.141866	-21.9755	64.445	-108.396
-18.6125	-0.0662335	0.00842231	-0.140889	-21.6321	63.3284	-106.593
-18.6069	-0.0649968	0.0096446	-0.139638	-21.1922	61.8993	-104.284
-18.6017	-0.0638822	0.0107474	-0.138512	-20.7959	60.6134	-102.205
-18.6013	-0.0637963	0.0108325	-0.138425	-20.7654	60.5144	-102.045
-18.6	-0.0635125	0.0111136	-0.138138	-20.6645	60.1873	-101.516
-18.5958	-0.062633	0.0119849	-0.137251	-20.3521	59.1748	-99.879
-18.5902	-0.0615041	0.0131044	-0.136113	-19.9514	57.8771	-97.7799
-18.5851	-0.0604891	0.0141117	-0.13509	-19.5913	56.7126	-95.8952
-18.5847	-0.060408	0.0141923	-0.135008	-19.5625	56.6196	-95.7447
-18.5833	-0.0601509	0.0144476	-0.134749	-19.4713	56.3249	-95.2676
-18.5791	-0.0593439	0.0152494	-0.133937	-19.1853	55.401	-93.7717
-18.5735	-0.0583062	0.0162811	-0.132893	-18.8177	54.2151	-91.8505
-18.5684	-0.0573776	0.0172048	-0.13196	-18.4891	53.156	-90.1341
-18.568	-0.0572984	0.0172837	-0.13188	-18.461	53.0657	-89.9877
-18.5667	-0.0570665	0.0175144	-0.131647	-18.379	52.8016	-89.5596
-18.5624	-0.056319	0.0182586	-0.130897	-18.1147	51.9511	-88.1805
-18.5569	-0.0553654	0.0192083	-0.129939	-17.7778	50.8681	-86.4236
-18.5517	-0.0545096	0.0200611	-0.12908	-17.4756	49.8982	-84.8495
-18.5513	-0.054435	0.0201354	-0.129005	-17.4493	49.8137	-84.7123
-18.55	-0.0542222	0.0203476	-0.128792	-17.3742	49.5729	-84.3213
-18.5457	-0.0535289	0.0210387	-0.128097	-17.1297	48.7893	-83.0487
-18.5402	-0.052646	0.0219191	-0.127211	-16.8186	47.7933	-81.4304
-18.5351	-0.0518526	0.0227104	-0.126416	-16.5393	46.9005	-79.979
-18.5346	-0.0517833	0.0227796	-0.126346	-16.5149	46.8225	-79.8523
-18.5333	-0.0515868	0.0229757	-0.126149	-16.4457	46.6018	-79.4932
-18.529	-0.0509387	0.0236223	-0.1255	-16.2179	45.8747	-78.3105
-18.5235	-0.0501141	0.0244451	-0.124673	-15.9283	44.9521	-76.8086
-18.5184	-0.0493725	0.0251853	-0.12393	-15.6681	44.1247	-75.461
-18.5179	-0.0493037	0.025254	-0.123861	-15.644	44.048	-75.336
-18.5167	-0.0491235	0.0254338	-0.123681	-15.5809	43.8474	-75.0091
-18.5124	-0.0485113	0.0260449	-0.123068	-15.3665	43.1671	-73.9
-18.5068	-0.0477334	0.0268214	-0.122288	-15.0944	42.3053	-72.4941
-18.5017	-0.0470338	0.0275198	-0.121587	-14.8501	41.5328	-71.233
-18.5012	-0.0469686	0.0275849	-0.121522	-14.8273	41.461	-71.1157
-18.5	-0.0467985	0.0277547	-0.121352	-14.768	41.2736	-70.8095
-18.4957	-0.0462167	0.0283356	-0.120769	-14.5652	40.6341	-69.7644
-18.4901	-0.0454776	0.0290734	-0.120029	-14.3079	39.8244	-68.4402
-18.485	-0.0448107	0.0297391	-0.119361	-14.0762	39.0967	-67.2491
-18.4846	-0.0447485	0.0298011	-0.119298	-14.0546	39.029	-67.1383
-18.4833	-0.0445879	0.0299615	-0.119137	-13.9989	38.8542	-66.852
-18.479	-0.0440304	0.0305181	-0.118579	-13.8056	38.2489	-65.86
-18.4735	-0.0433227	0.0312245	-0.11787	-13.5606	37.4835	-64.6048
-18.4684	-0.0426845	0.0318614	-0.11723	-13.3401	36.7962	-63.4765
-18.4679	-0.0426227	0.0319231	-0.117169	-13.3188	36.7298	-63.3674
-18.4667	-0.0424714	0.0320741	-0.117017	-13.2666	36.5673	-63.1005
-18.4623	-0.0419346	0.03261	-0.116479	-13.0815	35.9919	-62.155
-18.4568	-0.0412589	0.0332843	-0.115802	-12.8489	35.2702	-60.968
-18.4517	-0.0406566	0.0338853	-0.115199	-12.6418	34.6285	-59.912
-18.4512	-0.0405978	0.0339439	-0.11514	-12.6216	34.5659	-59.8091
-18.45	-0.040456	0.0340855	-0.114997	-12.5728	34.415	-59.5606
-18.4457	-0.0399542	0.0345862	-0.114495	-12.4004	33.8815	-58.6823
-18.4401	-0.0393311	0.035208	-0.11387	-12.1863	33.2193	-57.5919
-18.435	-0.0387847	0.0357529	-0.113322	-11.9984	32.6383	-56.6352
-18.4345	-0.038732	0.0358056	-0.11327	-11.9803	32.5821	-56.5426
-18.4333	-0.0386049	0.0359323	-0.113142	-11.9366	32.4468	-56.3199
-18.429	-0.0381605	0.0363756	-0.112697	-11.7835	31.9725	-55.5395
-18.4234	-0.0376206	0.0369141	-0.112155	-11.5971	31.3936	-54.5877
-18.4184	-0.03716	0.0373733	-0.111693	-11.4374	30.8959	-53.7707
-18.4179	-0.0371162	0.037417	-0.111649	-11.4222	30.8483	-53.6927
-18.4167	-0.0370107	0.0375222	-0.111544	-11.3855	30.7335	-53.5044
-18.4123	-0.0366516	0.0378802	-0.111183	-11.26	30.3397	-52.8598
-18.4068	-0.0362303	0.0383	-0.110761	-11.1117	29.8705	-52.094
-18.4017	-0.0358868	0.0386422	-0.110416	-10.9894	29.4788	-51.4575
-18.4012	-0.0358557	0.0386732	-0.110385	-10.9782	29.4427	-51.3991
-18.4	-0.03578	0.0387486	-0.110309	-10.9509	29.3546	-51.2564
-18.3957	-0.0355302	0.0389973	-0.110058	-10.8601	29.0582	-50.7783
-18.3901	-0.035256	0.0392701	-0.109782	-10.7579	28.7178	-50.2337
-18.385	-0.0350514	0.0394735	-0.109576	-10.679	28.4464	-49.8043
-18.3845	-0.0350339	0.0394909	-0.109559	-10.672	28.422	-49.7661
-18.3833	-0.0349921	0.0395323	-0.109517	-10.6553	28.3631	-49.6737
-18.379	-0.0348641	0.0396594	-0.109387	-10.6023	28.1704	-49.3749
-18.3734	-0.0347457	0.0397764	-0.109268	-10.5483	27.9616	-49.0583
-18.3684	-0.0346813	0.0398397	-0.109202	-10.5125	27.8073	-48.8322
-18.3679	-0.0346772	0.0398436	-0.109198	-10.5097	27.7941	-48.8134
-18.3667	-0.0346686	0.0398519	-0.109189	-10.5032	27.7626	-48.7689
-18.3623	-0.0346565	0.0398631	-0.109176	-10.4856	27.6655	-48.6367
-18.3568	-0.0346812	0.0398372	-0.1092	-10.4752	27.5736	-48.524
-18.3517	-0.0347405	0.0397769	-0.109258	-10.4769	27.5191	-48.4729
-18.3512	-0.034748	0.0397692	-0.109265	-10.4776	27.5152	-48.4705
-18.35	-0.034768	0.039749	-0.109285	-10.4797	27.5066	-48.466
-18.3457	-0.0348534	0.0396627	-0.10937	-10.4916	27.4872	-48.4703
-18.3401	-0.0349934	0.0395217	-0.109508	-10.5158	27.4861	-48.5177
-18.335	-0.0351471	0.039367	-0.109661	-10.5457	27.5054	-48.5968
-18.3345	-0.0351636	0.0393505	-0.109678	-10.549	27.5082	-48.6062
-18.3333	-0.0352044	0.0393094	-0.109718	-10.5573	27.5158	-48.6305
-18.329	-0.0353596	0.0391534	-0.109873	-10.5898	27.5499	-48.7295
-18.3234	-0.0355767	0.0389354	-0.110089	-10.6367	27.6069	-48.8804
-18.3184	-0.0357875	0.0387238	-0.110299	-10.6832	27.6683	-49.0348
-18.3179	-0.0358091	0.0387022	-0.11032	-10.688	27.6748	-49.0509
-18.3167	-0.0358612	0.0386498	-0.110372	-10.6996	27.6907	-49.09
-18.3123	-0.0360516	0.0384588	-0.110562	-10.7422	27.7495	-49.2339
-18.3068	-0.0362996	0.03821	-0.110809	-10.7977	27.8274	-49.4228
-18.3017	-0.0365263	0.0379826	-0.111035	-10.8484	27.8981	-49.5949
-18.3012	-0.0365489	0.03796	-0.111058	-10.8534	27.9051	-49.6119
-18.3	-0.036603	0.0379057	-0.111112	-10.8654	27.9217	-49.6526
-18.2956	-0.0367953	0.0377129	-0.111303	-10.908	27.9794	-49.7955
-18.2901	-0.0370348	0.0374727	-0.111542	-10.9604	28.0475	-49.9683
-18.285	-0.0372438	0.0372631	-0.111751	-11.0052	28.1017	-50.1122
-18.2845	-0.0372641	0.0372428	-0.111771	-11.0095	28.1066	-50.1257
-18.2833	-0.0373121	0.0371947	-0.111819	-11.0196	28.118	-50.1573
-18.279	-0.0374793	0.037027	-0.111986	-11.0543	28.1543	-50.2629
-18.2734	-0.0376773	0.0368285	-0.112183	-11.0938	28.1881	-50.3757
-18.2684	-0.0378394	0.0366658	-0.112345	-11.1244	28.2051	-50.4539
-18.2679	-0.0378548	0.0366504	-0.11236	-11.1272	28.206	-50.4603
-18.2667	-0.0378901	0.036615	-0.112395	-11.1335	28.2076	-50.4745
-18.2623	-0.0380097	0.0364951	-0.112514	-11.1537	28.2061	-50.5135
-18.2567	-0.0381391	0.0363652	-0.112643	-11.1726	28.1871	-50.5324
-18.2517	-0.0382328	0.0362711	-0.112737	-11.1829	28.1525	-50.5183
-18.2512	-0.0382414	0.0362624	-0.112745	-11.1836	28.1478	-50.515
-18.25	-0.0382593	0.0362444	-0.112763	-11.1848	28.1369	-50.5066
-18.2456	-0.0383151	0.0361884	-0.112819	-11.1861	28.0874	-50.4597
-18.24	-0.0383588	0.0361443	-0.112862	-11.1799	28.0051	-50.3649
-18.235	-0.0383715	0.0361312	-0.112874	-11.1664	27.9114	-50.2443
-18.2345	-0.0383713	0.0361314	-0.112874	-11.1645	27.9003	-50.2293
-18.2333	-0.0383699	0.0361327	-0.112873	-11.1601	27.8754	-50.1957
-18.2289	-0.0383517	0.0361507	-0.112854	-11.1399	27.7726	-50.0523
-18.2234	-0.0382992	0.0362029	-0.112801	-11.1058	27.6217	-49.8332
-18.2184	-0.0382231	0.0362787	-0.112725	-11.0667	27.4654	-49.5987
-18.2178	-0.0382133	0.0362885	-0.112715	-11.062	27.4474	-49.5715
-18.2166	-0.0381905	0.0363113	-0.112692	-11.0514	27.4071	-49.5099
-18.2123	-0.0380934	0.0364082	-0.112595	-11.0086	27.2498	-49.267
-18.2067	-0.0379394	0.0365619	-0.112441	-10.9455	27.029	-48.9199
-18.2017	-0.0377715	0.0367296	-0.112273	-10.8804	26.8105	-48.5712
-18.2011	-0.0377515	0.0367495	-0.112253	-10.8728	26.7855	-48.5311
-18.2	-0.0377073	0.0367938	-0.112208	-10.8561	26.7308	-48.4431
-18.1956	-0.0375299	0.036971	-0.112031	-10.7906	26.5196	-48.1009
-18.19	-0.037275	0.0372258	-0.111776	-10.6991	26.232	-47.6303
-18.185	-0.0370171	0.0374835	-0.111518	-10.6088	25.9547	-47.1723
-18.1845	-0.0369873	0.0375132	-0.111488	-10.5985	25.9233	-47.1204
-18.1833	-0.036922	0.0375785	-0.111422	-10.576	25.8551	-47.0071
-18.1789	-0.0366677	0.0378326	-0.111168	-10.4891	25.5944	-46.5727
-18.1734	-0.036317	0.0381832	-0.110817	-10.3712	25.246	-45.9884
-18.1684	-0.035976	0.0385241	-0.110476	-10.2581	24.9169	-45.4331
-18.1678	-0.035937	0.0385631	-0.110437	-10.2452	24.8797	-45.3702
-18.1666	-0.0358529	0.0386472	-0.110353	-10.2176	24.8	-45.2351
-18.1622	-0.0355267	0.0389733	-0.110027	-10.111	24.4946	-44.7165
-18.1567	-0.0350929	0.039407	-0.109593	-9.97056	24.0965	-44.0376
-18.1517	-0.0346852	0.0398146	-0.109185	-9.83974	23.7293	-43.4088
-18.1511	-0.0346363	0.0398634	-0.109136	-9.82415	23.6857	-43.334
-18.15	-0.0345396	0.0399601	-0.109039	-9.79328	23.5996	-43.1862
-18.1456	-0.03416	0.0403397	-0.10866	-9.67258	23.2643	-42.6095
-18.14	-0.0336666	0.040833	-0.108166	-9.51669	22.8344	-41.8678
-18.135	-0.0332127	0.0412867	-0.107712	-9.37413	22.444	-41.1922
-18.1344	-0.0331585	0.0413409	-0.107658	-9.35717	22.3976	-41.112
-18.1333	-0.0330527	0.0414467	-0.107552	-9.32405	22.3074	-40.9555
-18.1289	-0.032639	0.0418604	-0.107138	-9.19491	21.9563	-40.3461
-18.1233	-0.0321104	0.0423889	-0.10661	-9.03064	21.5121	-39.5734
-18.1184	-0.0316331	0.0428661	-0.106132	-8.88293	21.1147	-38.8806
-18.1178	-0.0315756	0.0429237	-0.106075	-8.86515	21.067	-38.7973
-18.1166	-0.0314646	0.0430346	-0.105964	-8.8309	20.9752	-38.637
-18.1122	-0.0310355	0.0434637	-0.105535	-8.69872	20.6217	-38.0191
-18.1066	-0.0304911	0.0440081	-0.10499	-8.53164	20.1768	-37.2401
-18.1017	-0.0300023	0.0444968	-0.104501	-8.38215	19.7805	-36.5449
-18.1011	-0.0299435	0.0445556	-0.104443	-8.36421	19.7331	-36.4615
-18.0999	-0.0298303	0.0446687	-0.104329	-8.32968	19.6418	-36.3012
-18.0955	-0.029394	0.0451051	-0.103893	-8.19677	19.2913	-35.6849
-18.09	-0.0288439	0.0456552	-0.103343	-8.02973	18.8525	-34.912
-18.085	-0.0283537	0.0461453	-0.102853	-7.88129	18.464	-34.2266
-18.0844	-0.028295	0.046204	-0.102794	-7.86355	18.4177	-34.1448
-18.0833	-0.0281821	0.0463169	-0.102681	-7.82944	18.3287	-33.9875
-18.0789	-0.0277493	0.0467498	-0.102248	-7.69879	17.9882	-33.3857
-18.0733	-0.0272072	0.0472918	-0.101706	-7.53555	17.564	-32.6351
-18.0684	-0.0267328	0.0477662	-0.101232	-7.39298	17.1945	-31.9804
-18.0677	-0.0266745	0.0478245	-0.101174	-7.37549	17.1492	-31.9002
-18.0666	-0.0265663	0.0479328	-0.101065	-7.34298	17.0651	-31.7511
-18.0622	-0.0261511	0.0483479	-0.10065	-7.21848	16.7434	-31.1804
-18.0566	-0.0256393	0.0488597	-0.100138	-7.06519	16.348	-30.4784
-18.0517	-0.0251945	0.0493045	-0.0996936	-6.93215	16.0056	-29.8699
-18.0511	-0.0251397	0.0493593	-0.0996387	-6.91576	15.9634	-29.7949
-18.0499	-0.0250391	0.04946	-0.0995381	-6.88569	15.8861	-29.6574
-18.0455	-0.0246528	0.0498462	-0.0991519	-6.7703	15.5896	-29.1302
-18.04	-0.0241817	0.0503174	-0.0986808	-6.62965	15.2286	-28.4879
-18.035	-0.0237775	0.0507216	-0.0982766	-6.50901	14.9191	-27.9371
-18.0344	-0.0237272	0.0507719	-0.0982263	-6.494	14.8806	-27.8686
-18.0333	-0.023637	0.0508621	-0.0981361	-6.46709	14.8117	-27.7458
-18.0288	-0.0232906	0.0512086	-0.0977897	-6.36368	14.5465	-27.2738
-18.0233	-0.0228726	0.0516266	-0.0973718	-6.23888	14.2264	-26.7042
-18.0184	-0.0225178	0.0519814	-0.097017	-6.13284	13.9543	-26.22
-18.0177	-0.0224739	0.0520253	-0.0969731	-6.11971	13.9206	-26.16
-18.0166	-0.0223953	0.052104	-0.0968945	-6.0962	13.8603	-26.0527
-18.0122	-0.0220948	0.0524044	-0.0965941	-6.00628	13.6293	-25.6418
-18.0066	-0.0217355	0.0527639	-0.0962348	-5.89854	13.352	-25.1491
-18.0017	-0.0214357	0.0530637	-0.095935	-5.80845	13.1196	-24.7365
-18.001	-0.0213977	0.0531016	-0.0958971	-5.79702	13.0901	-24.6841
-17.9999	-0.0213328	0.0531665	-0.0958322	-5.77748	13.0395	-24.5945
-17.9955	-0.021082	0.0534174	-0.0955814	-5.70179	12.8435	-24.2471
-17.9899	-0.0207889	0.0537106	-0.0952884	-5.61298	12.6125	-23.8385
-17.985	-0.0205497	0.0539498	-0.0950492	-5.54006	12.4217	-23.5018
-17.9844	-0.0205198	0.0539797	-0.0950193	-5.53093	12.3976	-23.4595
-17.9833	-0.020469	0.0540305	-0.0949685	-5.51536	12.3567	-23.3874
-17.9788	-0.0202762	0.0542234	-0.0947758	-5.45599	12.1997	-23.1117
-17.9733	-0.02006	0.0544397	-0.0945596	-5.38864	12.0195	-22.7968
-17.9684	-0.0198931	0.0546065	-0.0943928	-5.3358	11.8758	-22.5474
-17.9677	-0.0198725	0.0546272	-0.0943722	-5.3292	11.8576	-22.516
-17.9666	-0.0198393	0.0546603	-0.094339	-5.31853	11.8281	-22.4652
-17.9621	-0.0197167	0.0547831	-0.0942164	-5.27843	11.7158	-22.2726
-17.9566	-0.0195929	0.0549069	-0.0940928	-5.23641	11.5939	-22.0667
-17.9517	-0.0195112	0.0549886	-0.0940111	-5.20677	11.5033	-21.9168
-17.951	-0.0195022	0.0549977	-0.094002	-5.20329	11.4922	-21.8988
-17.9499	-0.0194883	0.0550116	-0.0939881	-5.19785	11.4746	-21.8703
-17.9455	-0.0194454	0.0550546	-0.0939453	-5.17932	11.411	-21.7696
-17.9399	-0.0194238	0.0550762	-0.0939238	-5.16478	11.3508	-21.6804
-17.935	-0.0194347	0.0550653	-0.0939347	-5.15998	11.3157	-21.6357
-17.9343	-0.0194385	0.0550615	-0.0939385	-5.15991	11.3121	-21.6319
-17.9333	-0.0194456	0.0550544	-0.0939456	-5.16009	11.3071	-21.6273
-17.9288	-0.0194903	0.0550097	-0.0939904	-5.16489	11.2951	-21.6249
-17.9232	-0.0195807	0.0549194	-0.0940808	-5.18003	11.3002	-21.6603
-17.9184	-0.0196924	0.0548078	-0.0941925	-5.20183	11.3231	-21.7268
-17.9177	-0.0197106	0.0547896	-0.0942107	-5.20555	11.3278	-21.7388
-17.9166	-0.0197407	0.0547595	-0.0942408	-5.21176	11.3358	-21.7593
-17.9121	-0.0198812	0.054619	-0.0943814	-5.2417	11.3782	-21.8616
-17.9066	-0.020094	0.0544063	-0.0945942	-5.2888	11.452	-22.0296
-17.9017	-0.0203159	0.0541843	-0.0948162	-5.33927	11.5361	-22.2147
-17.901	-0.0203506	0.0541497	-0.0948509	-5.34722	11.5497	-22.2442
-17.8999	-0.020405	0.0540953	-0.0949053	-5.35977	11.5713	-22.2908
-17.8954	-0.0206508	0.0538495	-0.0951512	-5.4169	11.6711	-22.5049
-17.8899	-0.0209948	0.0535056	-0.0954952	-5.49778	11.8159	-22.8115
-17.885	-0.02133	0.0531704	-0.0958304	-5.57728	11.9608	-23.1154
-17.8843	-0.0213821	0.0531184	-0.0958825	-5.58968	11.9836	-23.1629
-17.8833	-0.0214607	0.0530397	-0.0959612	-5.60843	12.0181	-23.2349
-17.8787	-0.0218126	0.0526879	-0.0963131	-5.69254	12.1737	-23.5588
-17.8732	-0.0222839	0.0522166	-0.0967845	-5.80568	12.3847	-23.9961
-17.8684	-0.0227264	0.0517741	-0.097227	-5.91221	12.5846	-24.4091
-17.8676	-0.0227949	0.0517057	-0.0972954	-5.92871	12.6157	-24.4731
-17.8666	-0.0228957	0.0516048	-0.0973963	-5.95303	12.6615	-24.5675
-17.8621	-0.0233432	0.0511575	-0.0978438	-6.06101	12.865	-24.9871
-17.8565	-0.0239276	0.0505731	-0.0984283	-6.20219	13.1318	-25.5361
-17.8517	-0.0244593	0.0500414	-0.0989601	-6.33068	13.3748	-26.0361
-17.851	-0.0245422	0.0499585	-0.099043	-6.35071	13.4126	-26.1141
-17.8499	-0.0246602	0.0498405	-0.099161	-6.37921	13.4666	-26.225
-17.8454	-0.025185	0.0493159	-0.0996858	-6.50597	13.7062	-26.7181
-17.8398	-0.0258523	0.0486486	-0.100353	-6.66703	14.0104	-27.3444
-17.835	-0.026449	0.0480519	-0.10095	-6.81086	14.2815	-27.9032
-17.8343	-0.0265411	0.0479598	-0.101042	-6.83304	14.3233	-27.9894
-17.8333	-0.0266718	0.0478291	-0.101173	-6.86452	14.3825	-28.1116
-17.8287	-0.0272483	0.0472527	-0.101749	-7.00321	14.6432	-28.6496
-17.8232	-0.0279712	0.0465299	-0.102472	-7.17681	14.9686	-29.3222
-17.8184	-0.0286095	0.0458917	-0.103111	-7.32976	15.2543	-29.9138
-17.8176	-0.0287074	0.0457937	-0.103209	-7.3532	15.298	-30.0044
-17.8166	-0.0288473	0.0456539	-0.103348	-7.38667	15.3603	-30.1336
-17.8121	-0.0294547	0.0450465	-0.103956	-7.53182	15.6302	-30.6938
-17.8065	-0.0302118	0.0442895	-0.104713	-7.71229	15.9645	-31.3891
-17.8017	-0.0308764	0.043625	-0.105378	-7.87033	16.256	-31.9967
-17.801	-0.0309774	0.043524	-0.105479	-7.89431	16.3002	-32.0888
-17.7999	-0.0311248	0.0433767	-0.105626	-7.92928	16.3645	-32.2231
-17.7954	-0.0317498	0.0427517	-0.106251	-8.07743	16.6363	-32.7911
-17.7898	-0.0325278	0.0419737	-0.107029	-8.2613	16.9721	-33.4947
-17.785	-0.033205	0.0412966	-0.107707	-8.42087	17.262	-34.1037
-17.7843	-0.03331	0.0411916	-0.107812	-8.44557	17.3068	-34.1979
-17.7832	-0.033459	0.0410426	-0.107961	-8.48059	17.3702	-34.3314
-17.7787	-0.0340943	0.0404074	-0.108596	-8.62971	17.6393	-34.8987
-17.7731	-0.0348762	0.0396256	-0.109378	-8.81262	17.9677	-35.5929
-17.7683	-0.0355502	0.0389516	-0.110052	-8.96977	18.2482	-36.1877
-17.7676	-0.0356569	0.0388449	-0.110159	-8.99461	18.2924	-36.2816
-17.7665	-0.0358037	0.0386982	-0.110305	-9.02874	18.353	-36.4105
-17.762	-0.0364355	0.0380663	-0.110937	-9.17543	18.6129	-36.9637
-17.7565	-0.0372115	0.0372905	-0.111713	-9.35492	18.9289	-37.6388
-17.7517	-0.0378793	0.0366226	-0.112381	-9.50885	19.1982	-38.2159
-17.7509	-0.0379848	0.0365171	-0.112487	-9.53312	19.2406	-38.3068
-17.7499	-0.0381311	0.0363709	-0.112633	-9.56675	19.2991	-38.4326
-17.7454	-0.0387547	0.0357473	-0.113257	-9.70981	19.5474	-38.9671
-17.7398	-0.039521	0.0349811	-0.114023	-9.88499	19.8495	-39.6195
-17.735	-0.0401775	0.0343246	-0.11468	-10.0345	20.1056	-40.1746
-17.7342	-0.0402826	0.0342195	-0.114785	-10.0584	20.1464	-40.2631
-17.7332	-0.0404254	0.0340767	-0.114927	-10.0908	20.2016	-40.3833
-17.7287	-0.041039	0.0334631	-0.115541	-10.2299	20.4377	-40.8975
-17.7231	-0.0417912	0.032711	-0.116293	-10.3996	20.7239	-41.5232
-17.7183	-0.0424306	0.0320715	-0.116933	-10.5434	20.9643	-42.051
-17.7175	-0.0425366	0.0319655	-0.117039	-10.5671	21.0039	-42.1381
-17.7165	-0.0426723	0.0318298	-0.117174	-10.5975	21.0545	-42.2495
-17.712	-0.0432735	0.0312286	-0.117776	-10.7319	21.2771	-42.741
-17.7064	-0.044003	0.0304991	-0.118505	-10.8943	21.5438	-43.3325
-17.7017	-0.0446205	0.0298816	-0.119123	-11.0312	21.7668	-43.8291
-17.7009	-0.0447243	0.0297778	-0.119226	-11.0541	21.804	-43.9122
-17.6998	-0.0448565	0.0296456	-0.119359	-11.0833	21.8512	-44.0179
-17.6953	-0.0454381	0.029064	-0.11994	-11.2115	22.0578	-44.4808
-17.6898	-0.0461445	0.0283576	-0.120647	-11.3664	22.3055	-45.0384
-17.685	-0.0467426	0.0277594	-0.121245	-11.4971	22.5124	-45.5065
-17.6842	-0.0468431	0.0276589	-0.121345	-11.519	22.5469	-45.5848
-17.6832	-0.0469738	0.0275283	-0.121476	-11.5474	22.5917	-45.6864
-17.6787	-0.0475333	0.0269687	-0.122035	-11.6688	22.7817	-46.1194
-17.6731	-0.0482135	0.0262885	-0.122716	-11.8157	23.0094	-46.6408
-17.6683	-0.0487866	0.0257154	-0.123289	-11.9388	23.198	-47.0756
-17.6675	-0.0488826	0.0256194	-0.123385	-11.9594	23.2293	-47.148
-17.6665	-0.0490072	0.0254948	-0.123509	-11.986	23.2698	-47.2418
-17.662	-0.0495393	0.0249626	-0.124041	-12.0995	23.441	-47.64
-17.6564	-0.0501852	0.0243167	-0.124687	-12.2363	23.645	-48.1177
-17.6517	-0.0507229	0.0237789	-0.125225	-12.3495	23.8113	-48.5104
-17.6508	-0.0508159	0.0236859	-0.125318	-12.369	23.8397	-48.5778
-17.6498	-0.0509288	0.023573	-0.125431	-12.3927	23.8741	-48.6595
-17.6453	-0.0514303	0.0230715	-0.125932	-12.4974	24.025	-49.0197
-17.6397	-0.0520294	0.0224724	-0.126531	-12.6215	24.201	-49.4439
-17.635	-0.0525267	0.021975	-0.127028	-12.7237	24.3435	-49.7909
-17.6342	-0.0526128	0.0218889	-0.127114	-12.7413	24.3678	-49.8504
-17.6332	-0.0527173	0.0217844	-0.127219	-12.7627	24.3971	-49.9225
-17.6286	-0.0531803	0.0213213	-0.127682	-12.8569	24.5253	-50.2391
-17.6231	-0.0537318	0.0207697	-0.128233	-12.9682	24.6736	-50.6101
-17.6183	-0.0541885	0.020313	-0.12869	-13.0595	24.7927	-50.9118
-17.6175	-0.0542688	0.0202327	-0.12877	-13.0755	24.8133	-50.9643
-17.6165	-0.0543645	0.0201369	-0.128866	-13.0945	24.8377	-51.0267
-17.6119	-0.0547887	0.0197127	-0.12929	-13.1784	24.9437	-51.3005
-17.6064	-0.0552938	0.0192076	-0.129795	-13.2773	25.0657	-51.6202
-17.6017	-0.0557102	0.0187911	-0.130212	-13.358	25.1626	-51.8786
-17.6008	-0.0557836	0.0187177	-0.130285	-13.3722	25.1793	-51.9236
-17.5998	-0.0558708	0.0186305	-0.130372	-13.389	25.199	-51.9769
-17.5953	-0.0562599	0.0182413	-0.130761	-13.4634	25.2852	-52.212
-17.5897	-0.056722	0.0177792	-0.131223	-13.551	25.3834	-52.4854
-17.585	-0.0571032	0.0173979	-0.131604	-13.6224	25.4611	-52.706
-17.5841	-0.0571713	0.0173298	-0.131672	-13.6351	25.4746	-52.7449
-17.5831	-0.0572506	0.0172505	-0.131752	-13.6499	25.4903	-52.79
-17.5786	-0.0576088	0.0168923	-0.13211	-13.7161	25.5591	-52.9913
-17.573	-0.0580335	0.0164675	-0.132535	-13.7938	25.6368	-53.2244
-17.5683	-0.0583837	0.0161172	-0.132885	-13.8571	25.6977	-53.4118
-17.5675	-0.0584466	0.0160544	-0.132948	-13.8684	25.7083	-53.445
-17.5665	-0.058519	0.015982	-0.13302	-13.8814	25.7203	-53.4831
-17.5619	-0.0588495	0.0156514	-0.13335	-13.9402	25.7738	-53.6543
-17.5563	-0.0592414	0.0152595	-0.133742	-14.0092	25.8336	-53.8521
-17.5517	-0.0595638	0.014937	-0.134065	-14.0653	25.8799	-54.0105
-17.5508	-0.0596235	0.0148773	-0.134124	-14.0756	25.8881	-54.0394
-17.5498	-0.0596896	0.0148112	-0.13419	-14.087	25.8971	-54.0712
-17.5452	-0.0599956	0.0145051	-0.134496	-14.1395	25.9374	-54.2163
-17.5397	-0.0603578	0.0141429	-0.134859	-14.2007	25.9814	-54.3828
-17.535	-0.0606548	0.0138459	-0.135155	-14.2502	26.0143	-54.5146
-17.5341	-0.0607096	0.013791	-0.13521	-14.2592	26.0201	-54.5385
-17.5331	-0.0607704	0.0137303	-0.135271	-14.2692	26.0263	-54.5647
-17.5286	-0.0610508	0.0134499	-0.135551	-14.315	26.0533	-54.6833
-17.523	-0.061381	0.0131196	-0.135882	-14.368	26.081	-54.817
-17.5183	-0.0616506	0.01285	-0.136151	-14.4105	26.1002	-54.9211
-17.5174	-0.0617003	0.0128003	-0.136201	-14.4182	26.1033	-54.9398
-17.5165	-0.0617555	0.0127451	-0.136256	-14.4268	26.1067	-54.9603
-17.5119	-0.0620092	0.0124914	-0.13651	-14.4658	26.1203	-55.0518
-17.5063	-0.0623065	0.0121941	-0.136807	-14.5105	26.1319	-55.1528
-17.5017	-0.0625479	0.0119527	-0.137048	-14.5459	26.1377	-55.2295
-17.5008	-0.0625931	0.0119075	-0.137094	-14.5525	26.1384	-55.2433
-17.4998	-0.0626419	0.0118587	-0.137142	-14.5595	26.139	-55.258
-17.4952	-0.0628693	0.0116313	-0.13737	-14.5919	26.14	-55.3237
-17.4897	-0.0631359	0.0113647	-0.137637	-14.6289	26.137	-55.3948
-17.485	-0.0633526	0.011148	-0.137853	-14.6582	26.1311	-55.4475
-17.4841	-0.0633938	0.0111068	-0.137894	-14.6637	26.1296	-55.457
-17.4831	-0.063437	0.0110636	-0.137938	-14.6694	26.1279	-55.4667
-17.4785	-0.0636415	0.0108592	-0.138142	-14.696	26.1179	-55.5098
-17.473	-0.0638795	0.0106212	-0.13838	-14.7259	26.1016	-55.5534
-17.4683	-0.0640709	0.0104298	-0.138572	-14.749	26.0845	-55.5825
-17.4674	-0.0641076	0.0103931	-0.138608	-14.7533	26.0808	-55.5875
-17.4665	-0.0641452	0.0103555	-0.138646	-14.7577	26.0768	-55.5923
-17.4618	-0.0643254	0.0101753	-0.138826	-14.7783	26.0554	-55.612
-17.4563	-0.0645326	0.00996818	-0.139033	-14.8007	26.0256	-55.6271
-17.4517	-0.0646976	0.0098032	-0.139198	-14.8176	25.9973	-55.6325
-17.4507	-0.0647295	0.00977129	-0.13923	-14.8207	25.9914	-55.6328
-17.4498	-0.0647616	0.00973922	-0.139262	-14.8238	25.9852	-55.6328
-17.4452	-0.0649163	0.00958459	-0.139417	-14.8382	25.9528	-55.6293
-17.4396	-0.065093	0.00940784	-0.139594	-14.8534	25.9101	-55.6169
-17.435	-0.0652331	0.00926778	-0.139734	-14.8643	25.8713	-55.5999
-17.4341	-0.0652602	0.00924075	-0.139761	-14.8663	25.8633	-55.5958
-17.4331	-0.0652873	0.00921362	-0.139788	-14.8682	25.855	-55.5914
-17.4285	-0.0654179	0.00908304	-0.139919	-14.8769	25.8127	-55.5665
-17.4229	-0.0655671	0.00893398	-0.140068	-14.8855	25.7584	-55.5293
-17.4183	-0.0656846	0.00881645	-0.140186	-14.8911	25.7106	-55.4928
-17.4174	-0.0657075	0.00879352	-0.140209	-14.8921	25.7008	-55.4849
-17.4165	-0.0657301	0.00877093	-0.140231	-14.893	25.6909	-55.4768
-17.4118	-0.0658402	0.00866091	-0.140341	-14.8968	25.6401	-55.4337
-17.4063	-0.0659659	0.00853531	-0.140467	-14.8999	25.5766	-55.3763
-17.4016	-0.0660656	0.00843562	-0.140567	-14.9013	25.5217	-55.3243
-17.4007	-0.066085	0.0084162	-0.140586	-14.9015	25.5106	-55.3135
-17.3998	-0.0661042	0.00839704	-0.140605	-14.9016	25.4995	-55.3026
-17.3952	-0.0661986	0.00830262	-0.1407	-14.9017	25.4425	-55.2459
-17.3896	-0.0663074	0.00819384	-0.140809	-14.9009	25.3725	-55.1742
-17.385	-0.0663946	0.00810667	-0.140896	-14.8993	25.313	-55.1117
-17.384	-0.0664117	0.00808963	-0.140913	-14.899	25.301	-55.0989
-17.3831	-0.0664283	0.00807294	-0.14093	-14.8986	25.2891	-55.0862
-17.3785	-0.0665119	0.00798943	-0.141013	-14.8961	25.2277	-55.0198
-17.3729	-0.066608	0.0078933	-0.141109	-14.8923	25.1532	-54.9378
-17.3683	-0.0666854	0.00781596	-0.141187	-14.8885	25.0904	-54.8674
-17.3674	-0.0667007	0.0078006	-0.141202	-14.8877	25.0776	-54.853
-17.3665	-0.0667154	0.00778591	-0.141217	-14.8869	25.0653	-54.839
-17.3618	-0.0667905	0.00771086	-0.141292	-14.8824	25.0008	-54.7656
-17.3562	-0.0668771	0.00762423	-0.141378	-14.8764	24.9229	-54.6756
-17.3516	-0.0669463	0.00755497	-0.141448	-14.8708	24.8577	-54.5993
-17.3507	-0.0669605	0.00754075	-0.141462	-14.8696	24.8439	-54.5831
-17.3498	-0.0669732	0.00752804	-0.141474	-14.8685	24.8315	-54.5684
-17.3451	-0.0670405	0.00746071	-0.141542	-14.8621	24.764	-54.4881
-17.3395	-0.0671174	0.00738377	-0.141619	-14.8538	24.6829	-54.3905
-17.335	-0.0671782	0.00732292	-0.141679	-14.8465	24.6155	-54.3085
-17.334	-0.067191	0.00731008	-0.141692	-14.8448	24.6009	-54.2906
-17.3331	-0.067202	0.00729907	-0.141703	-14.8434	24.5883	-54.2751
-17.3284	-0.0672618	0.00723932	-0.141763	-14.8352	24.518	-54.1884
-17.3229	-0.0673296	0.00717137	-0.141831	-14.825	24.4343	-54.0843
-17.3183	-0.0673835	0.0071174	-0.141884	-14.8162	24.3652	-53.9975
-17.3173	-0.0673951	0.00710578	-0.141896	-14.8142	24.35	-53.9783
-17.3165	-0.0674048	0.00709604	-0.141906	-14.8125	24.3372	-53.9622
-17.3117	-0.0674587	0.00704216	-0.141959	-14.8029	24.2649	-53.8708
-17.3062	-0.0675204	0.00698028	-0.142021	-14.7913	24.1797	-53.7624
-17.3016	-0.0675701	0.00693048	-0.142071	-14.7817	24.1099	-53.6733
-17.3006	-0.0675811	0.00691946	-0.142082	-14.7795	24.0943	-53.6534
-17.2998	-0.0675901	0.00691045	-0.142091	-14.7777	24.0816	-53.6371
-17.2951	-0.0676413	0.00685919	-0.142142	-14.7676	24.009	-53.5441
-17.2895	-0.0677017	0.00679878	-0.142202	-14.7557	23.9239	-53.4352
-17.285	-0.0677516	0.00674873	-0.142252	-14.746	23.8546	-53.3466
-17.284	-0.0677628	0.00673754	-0.142263	-14.7439	23.8393	-53.3271
-17.2831	-0.067772	0.00672829	-0.142272	-14.7422	23.8267	-53.3111
-17.2784	-0.0678254	0.00667488	-0.142326	-14.7325	23.7554	-53.2204
-17.2728	-0.0678896	0.00661054	-0.14239	-14.7214	23.6723	-53.1152
-17.2683	-0.0679435	0.00655659	-0.142443	-14.7126	23.6049	-53.0301
-17.2673	-0.0679555	0.00654451	-0.142456	-14.7107	23.59	-53.0114
-17.2665	-0.0679655	0.00653454	-0.142465	-14.7091	23.5778	-52.9961
-17.2617	-0.0680227	0.00647722	-0.142523	-14.7003	23.5084	-52.9089
-17.2562	-0.0680908	0.0064091	-0.142591	-14.69	23.4272	-52.8072
-17.2516	-0.068147	0.00635281	-0.142647	-14.6816	23.3608	-52.724
-17.2506	-0.0681592	0.00634052	-0.142659	-14.6798	23.3463	-52.7059
-17.2498	-0.0681695	0.00633027	-0.142669	-14.6783	23.3343	-52.6909
-17.2451	-0.0682278	0.00627187	-0.142728	-14.6696	23.2657	-52.605
-17.2395	-0.0682963	0.00620337	-0.142796	-14.6594	23.1852	-52.5041
-17.2349	-0.0683522	0.00614734	-0.142852	-14.651	23.1191	-52.4211
-17.2339	-0.0683644	0.00613518	-0.142864	-14.6491	23.1047	-52.403
-17.2331	-0.0683745	0.00612506	-0.142874	-14.6476	23.0927	-52.3879
-17.2284	-0.0684319	0.00606755	-0.142931	-14.6387	23.0242	-52.3016
-17.2228	-0.0684989	0.0060005	-0.142998	-14.6281	22.9437	-52.2
-17.2183	-0.0685535	0.00594584	-0.143053	-14.6194	22.8776	-52.1163
-17.2173	-0.0685652	0.00593411	-0.143065	-14.6174	22.8633	-52.0982
-17.2164	-0.068575	0.00592431	-0.143074	-14.6158	22.8513	-52.083
-17.2117	-0.0686309	0.00586833	-0.14313	-14.6066	22.7828	-51.9961
-17.2062	-0.0686963	0.00580288	-0.143196	-14.5957	22.7023	-51.8937
-17.2016	-0.0687497	0.00574943	-0.143249	-14.5867	22.6364	-51.8097
-17.2006	-0.0687613	0.00573779	-0.14326	-14.5847	22.622	-51.7914
-17.1998	-0.0687709	0.00572815	-0.14327	-14.5831	22.6101	-51.7763
-17.195	-0.0688262	0.00567286	-0.143325	-14.5737	22.5418	-51.6891
-17.1895	-0.0688905	0.00560845	-0.14339	-14.5625	22.4617	-51.5868
-17.1849	-0.0689427	0.00555622	-0.143442	-14.5533	22.3958	-51.5023
-17.1839	-0.0689541	0.00554479	-0.143453	-14.5512	22.3812	-51.4836
-17.1831	-0.0689633	0.00553556	-0.143462	-14.5495	22.3695	-51.4685
-17.1784	-0.0690163	0.00548255	-0.143515	-14.5396	22.3008	-51.38
-17.1728	-0.069077	0.00542178	-0.143576	-14.5277	22.2201	-51.2755
-17.1683	-0.0691255	0.00537323	-0.143624	-14.5177	22.1537	-51.1891
-17.1672	-0.069136	0.0053627	-0.143635	-14.5154	22.1391	-51.1699
-17.1664	-0.0691446	0.00535418	-0.143643	-14.5136	22.1272	-51.1543
-17.1617	-0.0691932	0.0053055	-0.143692	-14.5028	22.0577	-51.0632
-17.1561	-0.0692485	0.00525017	-0.143747	-14.4897	21.9758	-50.9552
-17.1516	-0.0692923	0.00520638	-0.143791	-14.4787	21.9085	-50.866
-17.1506	-0.0693018	0.00519682	-0.1438	-14.4762	21.8935	-50.846
-17.1498	-0.0693094	0.00518924	-0.143808	-14.4742	21.8815	-50.83
-17.145	-0.0693531	0.0051455	-0.143852	-14.4624	21.8109	-50.7357
-17.1395	-0.0694025	0.00509605	-0.143901	-14.4481	21.728	-50.6242
-17.1349	-0.0694416	0.00505691	-0.14394	-14.4362	21.6599	-50.5322
-17.1339	-0.0694502	0.00504835	-0.143949	-14.4335	21.6447	-50.5117
-17.1331	-0.069457	0.00504156	-0.143956	-14.4313	21.6326	-50.4952
-17.1283	-0.0694965	0.00500204	-0.143995	-14.4186	21.5611	-50.3982
-17.1228	-0.0695422	0.00495639	-0.144041	-14.4035	21.4776	-50.2846
-17.1183	-0.0695794	0.00491912	-0.144078	-14.3913	21.4097	-50.1923
-17.1172	-0.0695879	0.00491066	-0.144086	-14.3885	21.3944	-50.1715
-17.1164	-0.0695944	0.0049041	-0.144093	-14.3864	21.3826	-50.1554
-17.1117	-0.0696339	0.00486468	-0.144132	-14.3736	21.3116	-50.0588
-17.1061	-0.0696798	0.00481878	-0.144178	-14.3587	21.229	-49.9464
-17.1016	-0.0697168	0.00478172	-0.144215	-14.3464	21.1617	-49.8546
-17.1006	-0.0697252	0.00477341	-0.144224	-14.3437	21.1465	-49.8338
-17.0998	-0.0697316	0.004767	-0.14423	-14.3415	21.1347	-49.8177
-17.095	-0.0697696	0.00472901	-0.144268	-14.3284	21.0639	-49.7208
-17.0894	-0.0698128	0.00468587	-0.144311	-14.313	20.9812	-49.6071
-17.0849	-0.0698469	0.00465176	-0.144346	-14.3001	20.9135	-49.5137
-17.0839	-0.0698544	0.00464428	-0.144353	-14.2972	20.8983	-49.4927
-17.0831	-0.0698602	0.00463847	-0.144359	-14.2949	20.8864	-49.4762
-17.0783	-0.0698942	0.00460449	-0.144393	-14.2811	20.8151	-49.3772
-17.0728	-0.0699321	0.00456663	-0.144431	-14.2646	20.7316	-49.2607
-17.0682	-0.0699616	0.00453718	-0.14446	-14.2508	20.663	-49.1645
-17.0672	-0.069968	0.00453082	-0.144467	-14.2477	20.6477	-49.143
-17.0664	-0.069973	0.00452579	-0.144472	-14.2452	20.6355	-49.1258
-17.0617	-0.0700017	0.00449717	-0.144501	-14.2303	20.5635	-49.0242
-17.0561	-0.0700333	0.00446565	-0.144532	-14.2126	20.4789	-48.9041
-17.0516	-0.0700575	0.00444144	-0.144556	-14.1978	20.4095	-48.805
-17.0506	-0.0700627	0.00443624	-0.144562	-14.1944	20.394	-48.7829
-17.0497	-0.0700668	0.00443211	-0.144566	-14.1918	20.3815	-48.7651
-17.045	-0.0700902	0.00440885	-0.144589	-14.1759	20.3087	-48.6605
-17.0394	-0.0701158	0.0043833	-0.144615	-14.157	20.2231	-48.5371
-17.0349	-0.0701355	0.0043636	-0.144635	-14.1413	20.1529	-48.4355
-17.0339	-0.0701397	0.0043594	-0.144639	-14.1378	20.1375	-48.413
-17.0331	-0.070143	0.00435607	-0.144642	-14.135	20.1251	-48.395
-17.0283	-0.0701623	0.0043369	-0.144661	-14.1183	20.0517	-48.2884
-17.0228	-0.0701837	0.00431548	-0.144683	-14.0986	19.9656	-48.1627
-17.0182	-0.0702002	0.00429903	-0.144699	-14.0823	19.8952	-48.0598
-17.0172	-0.0702037	0.0042955	-0.144703	-14.0786	19.8795	-48.0367
-17.0164	-0.0702064	0.00429287	-0.144706	-14.0758	19.8676	-48.0192
-17.0116	-0.070222	0.00427732	-0.144721	-14.0583	19.7932	-47.9099
-17.0061	-0.0702382	0.00426115	-0.144737	-14.0377	19.7068	-47.7822
-17.0015	-0.0702497	0.00424964	-0.144749	-14.0206	19.6362	-47.6774
-17.0005	-0.0702521	0.00424723	-0.144751	-14.0166	19.6201	-47.6534
-16.9997	-0.0702539	0.00424549	-0.144753	-14.0137	19.6081	-47.6355
-16.9949	-0.0702637	0.00423573	-0.144763	-13.9952	19.5331	-47.5234
-16.9894	-0.0702727	0.0042267	-0.144772	-13.9732	19.4456	-47.3921
-16.9849	-0.0702782	0.00422121	-0.144778	-13.955	19.3742	-47.2842
-16.9838	-0.0702793	0.00422019	-0.144779	-13.9508	19.3578	-47.2594
-16.9831	-0.07028	0.00421949	-0.144779	-13.9476	19.3456	-47.2409
-16.9783	-0.0702833	0.00421624	-0.144783	-13.9279	19.2697	-47.1255
-16.9727	-0.0702848	0.00421474	-0.144784	-13.9046	19.1812	-46.9904
-16.9682	-0.0702843	0.00421525	-0.144784	-13.8853	19.109	-46.8795
-16.9672	-0.070284	0.00421558	-0.144784	-13.8808	19.0924	-46.8541
-16.9664	-0.0702837	0.00421588	-0.144783	-13.8775	19.0801	-46.835
-16.9616	-0.070281	0.00421864	-0.144781	-13.8567	19.0034	-46.7167
-16.9561	-0.0702761	0.00422368	-0.144776	-13.8322	18.9142	-46.5785
-16.9515	-0.0702707	0.00422912	-0.14477	-13.812	18.8414	-46.4654
-16.9505	-0.0702692	0.00423056	-0.144769	-13.8074	18.8248	-46.4395
-16.9497	-0.0702681	0.00423168	-0.144768	-13.8039	18.8123	-46.4201
-16.9449	-0.0702603	0.00423964	-0.14476	-13.7822	18.7352	-46.2995
-16.9394	-0.0702487	0.00425127	-0.144749	-13.7565	18.6453	-46.1583
-16.9349	-0.0702372	0.00426285	-0.144737	-13.7353	18.5718	-46.0423
-16.9338	-0.0702343	0.00426578	-0.144734	-13.7304	18.5549	-46.0157
-16.9331	-0.070232	0.00426809	-0.144732	-13.7266	18.5421	-45.9954
-16.9283	-0.0702167	0.00428351	-0.144717	-13.7036	18.4642	-45.8714
-16.9227	-0.0701957	0.00430463	-0.144696	-13.6763	18.3729	-45.7254
-16.9182	-0.0701759	0.00432445	-0.144676	-13.6535	18.2981	-45.6052
-16.9172	-0.0701711	0.00432933	-0.144671	-13.6483	18.281	-45.5776
-16.9164	-0.0701673	0.00433312	-0.144668	-13.6443	18.268	-45.5565
-16.9116	-0.0701428	0.00435778	-0.144643	-13.6196	18.1886	-45.4278
-16.9061	-0.0701106	0.00439002	-0.144611	-13.5903	18.0956	-45.2761
-16.9015	-0.0700816	0.00441908	-0.144582	-13.5659	18.0194	-45.1512
-16.9005	-0.0700747	0.00442608	-0.144575	-13.5602	18.002	-45.1225
-16.8997	-0.0700692	0.00443158	-0.14457	-13.5559	17.9885	-45.1002
-16.8949	-0.0700349	0.00446598	-0.144536	-13.5296	17.9078	-44.9669
-16.8894	-0.0699914	0.00450957	-0.144492	-13.4982	17.8131	-44.8095
-16.8849	-0.0699534	0.00454769	-0.144454	-13.4722	17.7357	-44.6801
-16.8838	-0.0699443	0.00455677	-0.144445	-13.4662	17.7179	-44.6503
-16.883	-0.0699373	0.0045638	-0.144438	-13.4616	17.7042	-44.6274
-16.8783	-0.0698938	0.00460741	-0.144395	-13.4336	17.6222	-44.4895
-16.8727	-0.0698399	0.00466137	-0.144341	-13.4004	17.5259	-44.3268
-16.8682	-0.0697942	0.0047071	-0.144296	-13.3733	17.448	-44.1946
-16.8671	-0.0697831	0.00471819	-0.144284	-13.3668	17.4296	-44.1632
-16.8664	-0.069775	0.00472631	-0.144276	-13.3621	17.4162	-44.1403
-16.8616	-0.0697236	0.00477785	-0.144225	-13.3327	17.3329	-43.9982
-16.856	-0.0696616	0.00483983	-0.144163	-13.2982	17.2361	-43.8325
-16.8515	-0.0696102	0.00489124	-0.144112	-13.2702	17.1582	-43.6987
-16.8504	-0.0695975	0.004904	-0.144099	-13.2633	17.1392	-43.6659
-16.8497	-0.0695888	0.00491269	-0.14409	-13.2587	17.1263	-43.6436
-16.8449	-0.0695316	0.00496998	-0.144033	-13.2283	17.0424	-43.499
-16.8393	-0.0694634	0.00503811	-0.143965	-13.1929	16.9456	-43.3313
-16.8349	-0.0694071	0.00509447	-0.143909	-13.1642	16.8679	-43.1963
-16.8338	-0.0693928	0.0051087	-0.143894	-13.1571	16.8486	-43.1628
-16.833	-0.0693832	0.00511829	-0.143885	-13.1523	16.8357	-43.1404
-16.8282	-0.0693191	0.00518244	-0.143821	-13.1207	16.7512	-42.9926
-16.8226	-0.0692422	0.00525932	-0.143744	-13.0839	16.6535	-42.8212
-16.8182	-0.0691786	0.00532286	-0.14368	-13.0542	16.5756	-42.684
-16.8171	-0.0691619	0.00533958	-0.143663	-13.0465	16.5556	-42.6486
-16.8164	-0.0691514	0.00535	-0.143653	-13.0417	16.5432	-42.6267
-16.8115	-0.0690779	0.00542356	-0.143579	-13.0086	16.4573	-42.4744
-16.8059	-0.0689897	0.00551166	-0.143491	-12.9699	16.3585	-42.2982
-16.8015	-0.0689168	0.00558445	-0.143418	-12.9387	16.2798	-42.1572
-16.8004	-0.0688974	0.00560382	-0.143399	-12.9305	16.2593	-42.1204
-16.7997	-0.0688856	0.00561565	-0.143387	-12.9256	16.2469	-42.098
-16.7948	-0.0688008	0.00570038	-0.143302	-12.8905	16.1596	-41.9406
-16.7893	-0.0686997	0.00580144	-0.143201	-12.8497	16.0593	-41.7587
-16.7849	-0.0686161	0.00588494	-0.143117	-12.8168	15.9794	-41.6129
-16.7837	-0.0685939	0.00590713	-0.143095	-12.8081	15.9585	-41.5748
-16.783	-0.0685803	0.00592067	-0.143081	-12.8029	15.9459	-41.5517
-16.7782	-0.0684834	0.00601754	-0.142984	-12.7658	15.8572	-41.3888
-16.7726	-0.068368	0.00613279	-0.142869	-12.7227	15.7551	-41.2005
-16.7682	-0.0682731	0.00622758	-0.142774	-12.6879	15.6738	-41.0496
-16.767	-0.0682478	0.0062529	-0.142749	-12.6787	15.6525	-41.0099
-16.7664	-0.0682328	0.00626794	-0.142733	-12.6733	15.6399	-40.9864
-16.7615	-0.0681228	0.00637781	-0.142623	-12.634	15.5493	-40.8172
-16.7559	-0.0679932	0.00650733	-0.142494	-12.5885	15.4457	-40.6227
-16.7515	-0.0678875	0.00661291	-0.142388	-12.5521	15.3635	-40.4677
-16.7504	-0.067859	0.00664137	-0.142359	-12.5423	15.3417	-40.4264
-16.7497	-0.0678426	0.00665781	-0.142343	-12.5367	15.3291	-40.4026
-16.7448	-0.0677202	0.00678006	-0.142221	-12.4954	15.2372	-40.228
-16.7392	-0.0675772	0.00692298	-0.142077	-12.4479	15.1323	-40.0281
-16.7349	-0.0674613	0.00703879	-0.141961	-12.4099	15.0493	-39.869
-16.7337	-0.06743	0.00707005	-0.14193	-12.3997	15.0271	-39.8265
-16.733	-0.0674122	0.00708789	-0.141912	-12.3939	15.0146	-39.8023
-16.7281	-0.0672787	0.00722129	-0.141779	-12.3509	14.9216	-39.6233
-16.7226	-0.067123	0.00737693	-0.141623	-12.3013	14.8157	-39.4183
-16.7182	-0.0669969	0.00750288	-0.141497	-12.2618	14.7319	-39.2555
-16.717	-0.0669625	0.00753727	-0.141462	-12.2511	14.7094	-39.2116
-16.7164	-0.0669432	0.00755653	-0.141443	-12.2451	14.6968	-39.187
-16.7115	-0.0667968	0.00770289	-0.141297	-12.2	14.6025	-39.0026
-16.7059	-0.0666255	0.00787412	-0.141125	-12.1481	14.4951	-38.7913
-16.7015	-0.0664863	0.00801324	-0.140986	-12.1065	14.41	-38.623
-16.7004	-0.0664483	0.00805128	-0.140948	-12.0952	14.387	-38.5775
-16.6997	-0.0664267	0.00807286	-0.140926	-12.0888	14.374	-38.5517
-16.6948	-0.0662645	0.00823498	-0.140764	-12.0413	14.2781	-38.3606
-16.6892	-0.0660745	0.00842487	-0.140574	-11.9864	14.1685	-38.1413
-16.6849	-0.0659204	0.00857892	-0.14042	-11.9425	14.0818	-37.9667
-16.6837	-0.0658779	0.00862143	-0.140377	-11.9304	14.0582	-37.9191
-16.683	-0.0658541	0.00864522	-0.140353	-11.9237	14.0451	-37.8925
-16.6781	-0.0656744	0.00882485	-0.140174	-11.8734	13.9472	-37.694
-16.6726	-0.065464	0.00903522	-0.139963	-11.8153	13.8353	-37.4658
-16.6682	-0.0652936	0.00920563	-0.139793	-11.7688	13.7468	-37.2843
-16.667	-0.0652464	0.00925278	-0.139746	-11.756	13.7226	-37.2346
-16.6663	-0.0652201	0.00927906	-0.139719	-11.7489	13.7092	-37.2069
-16.6614	-0.0650219	0.00947726	-0.139521	-11.6957	13.6092	-37.0005
-16.6559	-0.0647902	0.00970893	-0.139289	-11.6342	13.4949	-36.7633
-16.6515	-0.0646035	0.00989557	-0.139103	-11.5852	13.4048	-36.5752
-16.6503	-0.0645516	0.00994741	-0.139051	-11.5717	13.38	-36.5234
-16.6497	-0.0645225	0.00997657	-0.139022	-11.5641	13.3662	-36.4943
-16.6448	-0.0643063	0.0101928	-0.138805	-11.5081	13.2645	-36.2807
-16.6392	-0.0640542	0.0104448	-0.138553	-11.4436	13.1483	-36.0354
-16.6349	-0.0638517	0.0106473	-0.138351	-11.3922	13.0566	-35.841
-16.6337	-0.0637956	0.0107034	-0.138295	-11.378	13.0315	-35.7875
-16.633	-0.063764	0.0107349	-0.138263	-11.3701	13.0174	-35.7575
-16.6281	-0.0635301	0.0109688	-0.138029	-11.3114	12.9139	-35.5367
-16.6225	-0.0632591	0.0112398	-0.137758	-11.244	12.7961	-35.2842
-16.6182	-0.0630435	0.0114554	-0.137542	-11.1908	12.7039	-35.0855
-16.617	-0.0629828	0.0115161	-0.137482	-11.1759	12.6781	-35.0299
-16.6163	-0.06295	0.0115489	-0.137449	-11.1679	12.6642	-35
-16.6114	-0.0627012	0.0117976	-0.1372	-11.1071	12.5598	-34.7739
-16.6059	-0.062415	0.0120838	-0.136914	-11.0376	12.4414	-34.5166
-16.6015	-0.0621883	0.0123105	-0.136687	-10.9829	12.3487	-34.3145
-16.6003	-0.0621247	0.0123741	-0.136623	-10.9676	12.3229	-34.2581
-16.5997	-0.0620904	0.0124084	-0.136589	-10.9594	12.309	-34.2278
-16.5948	-0.0618308	0.012668	-0.13633	-10.8972	12.2045	-33.9989
-16.5892	-0.0615339	0.0129648	-0.136033	-10.8265	12.0864	-33.7394
-16.5848	-0.0612996	0.0131991	-0.135798	-10.7709	11.994	-33.5358
-16.5836	-0.0612349	0.0132638	-0.135734	-10.7556	11.9687	-33.4798
-16.583	-0.0611998	0.0132989	-0.135698	-10.7473	11.9549	-33.4494
-16.5781	-0.0609345	0.0135641	-0.135433	-10.6847	11.8515	-33.2208
-16.5725	-0.0606329	0.0138657	-0.135132	-10.6137	11.7347	-32.962
-16.5682	-0.0603967	0.0141019	-0.134895	-10.5582	11.6437	-32.7602
-16.567	-0.0603317	0.0141668	-0.13483	-10.543	11.6188	-32.7048
-16.5663	-0.0602973	0.0142012	-0.134796	-10.5349	11.6056	-32.6754
-16.5614	-0.0600325	0.014466	-0.134531	-10.4729	11.5042	-32.4499
-16.5558	-0.0597356	0.0147628	-0.134234	-10.4034	11.3908	-32.1976
-16.5515	-0.0595058	0.0149926	-0.134004	-10.3496	11.3031	-32.0024
-16.5503	-0.0594416	0.0150568	-0.13394	-10.3346	11.2787	-31.9478
-16.5497	-0.059409	0.0150893	-0.133907	-10.327	11.2663	-31.9202
-16.5447	-0.0591511	0.0153472	-0.133649	-10.2666	11.1681	-31.7013
-16.5392	-0.0588641	0.0156341	-0.133362	-10.1995	11.0589	-31.4578
-16.5348	-0.0586423	0.0158557	-0.13314	-10.1476	10.9746	-31.2698
-16.5336	-0.0585803	0.0159178	-0.133078	-10.1331	10.9511	-31.2172
-16.533	-0.0585488	0.0159493	-0.133047	-10.1257	10.9391	-31.1905
-16.528	-0.0582991	0.0161989	-0.132797	-10.0673	10.8444	-30.979
-16.5225	-0.0580216	0.0164763	-0.132519	-10.0024	10.7392	-30.744
-16.5182	-0.0578077	0.0166901	-0.132305	-9.95231	10.6582	-30.5628
-16.5169	-0.0577473	0.0167505	-0.132245	-9.93818	10.6354	-30.5117
-16.5163	-0.0577173	0.0167805	-0.132215	-9.93116	10.624	-30.4863
-16.5114	-0.0574765	0.0170213	-0.131974	-9.87478	10.5329	-30.2824
-16.5058	-0.0572094	0.0172883	-0.131707	-9.81221	10.4317	-30.0562
-16.5015	-0.0570041	0.0174934	-0.131502	-9.76409	10.354	-29.8821
-16.5003	-0.0569463	0.0175512	-0.131444	-9.75053	10.332	-29.8331
-16.4996	-0.0569175	0.0175801	-0.131415	-9.74374	10.3211	-29.8086
-16.4947	-0.0566879	0.0178096	-0.131185	-9.6898	10.2339	-29.6134
-16.4891	-0.0564345	0.0180629	-0.130932	-9.63011	10.1372	-29.3975
-16.4848	-0.056241	0.0182564	-0.130738	-9.58441	10.0631	-29.232
-16.4836	-0.0561867	0.0183106	-0.130684	-9.57157	10.0423	-29.1854
-16.483	-0.0561597	0.0183377	-0.130657	-9.56515	10.0319	-29.1622
-16.478	-0.0559454	0.0185519	-0.130443	-9.51428	9.94912	-28.9777
-16.4725	-0.0557112	0.0187861	-0.130209	-9.45837	9.85785	-28.7746
-16.4682	-0.0555343	0.0189629	-0.130032	-9.41588	9.78816	-28.6199
-16.4669	-0.0554851	0.0190122	-0.129982	-9.40399	9.7686	-28.5766
-16.4663	-0.0554605	0.0190367	-0.129958	-9.39806	9.75884	-28.555
-16.4614	-0.0552679	0.0192294	-0.129765	-9.35128	9.68152	-28.3841
-16.4558	-0.05506	0.0194372	-0.129557	-9.30031	9.59664	-28.1973
-16.4515	-0.0549047	0.0195925	-0.129402	-9.2618	9.53202	-28.0556
-16.4503	-0.054862	0.0196352	-0.129359	-9.25112	9.51401	-28.0163
-16.4496	-0.0548406	0.0196566	-0.129338	-9.24578	9.50499	-27.9966
-16.4447	-0.0546741	0.0198231	-0.129171	-9.2038	9.43368	-27.8413
-16.4391	-0.0544962	0.020001	-0.128993	-9.15828	9.35555	-27.6721
-16.4348	-0.0543644	0.0201328	-0.128862	-9.12401	9.29611	-27.5441
-16.4336	-0.0543286	0.0201687	-0.128826	-9.1146	9.27969	-27.5089
-16.433	-0.0543107	0.0201865	-0.128808	-9.1099	9.27146	-27.4913
-16.428	-0.0541702	0.020327	-0.128668	-9.0726	9.20586	-27.3511
-16.4225	-0.0540209	0.0204764	-0.128518	-9.03224	9.13404	-27.1985
-16.4181	-0.0539102	0.0205871	-0.128408	-9.0018	9.07929	-27.0829
-16.4169	-0.05388	0.0206173	-0.128377	-8.99339	9.06408	-27.0509
-16.4163	-0.0538651	0.0206322	-0.128362	-8.98923	9.05654	-27.035
-16.4114	-0.0537471	0.0207503	-0.128245	-8.95599	8.99589	-26.9079
-16.4058	-0.0536219	0.0208755	-0.128119	-8.91995	8.92935	-26.7692
-16.4015	-0.0535295	0.0209679	-0.128027	-8.89279	8.8786	-26.6642
-16.4002	-0.0535043	0.0209932	-0.128002	-8.88527	8.86445	-26.635
-16.3996	-0.053492	0.0210055	-0.127989	-8.88158	8.85751	-26.6207
-16.3947	-0.0533942	0.0211033	-0.127892	-8.85192	8.80118	-26.505
-16.3891	-0.0532918	0.0212058	-0.127789	-8.81995	8.73956	-26.3794
-16.3848	-0.0532173	0.0212803	-0.127715	-8.79598	8.69267	-26.2846
-16.3836	-0.053197	0.0213006	-0.127695	-8.78932	8.67954	-26.2582
-16.383	-0.0531873	0.0213104	-0.127685	-8.7861	8.67316	-26.2454
-16.378	-0.0531101	0.0213876	-0.127608	-8.76007	8.62113	-26.1413
-16.3725	-0.0530308	0.021467	-0.127529	-8.73214	8.56426	-26.0285
-16.3681	-0.052974	0.0215238	-0.127472	-8.71126	8.52099	-25.9435
-16.3669	-0.0529585	0.0215393	-0.127456	-8.70542	8.50877	-25.9196
-16.3663	-0.0529512	0.0215466	-0.127449	-8.70265	8.50296	-25.9083
-16.3613	-0.0528927	0.0216052	-0.127391	-8.67983	8.45463	-25.8143
-16.3558	-0.0528325	0.0216655	-0.12733	-8.65524	8.4017	-25.7122
-16.3515	-0.0527892	0.0217088	-0.127287	-8.63675	8.36133	-25.6348
-16.3502	-0.0527772	0.0217209	-0.127275	-8.63149	8.34978	-25.6128
-16.3496	-0.0527716	0.0217264	-0.12727	-8.62905	8.3444	-25.6025
-16.3447	-0.0527263	0.0217718	-0.127224	-8.60854	8.29886	-25.5159
-16.3391	-0.0526801	0.0218181	-0.127178	-8.58639	8.24891	-25.4217
-16.3348	-0.0526475	0.0218507	-0.127146	-8.56978	8.21085	-25.3504
-16.3336	-0.0526386	0.0218596	-0.127137	-8.56506	8.19992	-25.33
-16.333	-0.0526346	0.0218637	-0.127133	-8.56289	8.19489	-25.3207
-16.328	-0.0526023	0.021896	-0.127101	-8.54464	8.152	-25.2413
-16.3224	-0.0525717	0.0219266	-0.12707	-8.52517	8.10519	-25.1555
-16.3181	-0.0525523	0.021946	-0.127051	-8.51081	8.06971	-25.0913
-16.3169	-0.0525474	0.0219509	-0.127046	-8.50677	8.05955	-25.0731
-16.3163	-0.0525453	0.0219531	-0.127044	-8.50492	8.05487	-25.0647
-16.3113	-0.0525299	0.0219685	-0.127028	-8.48945	8.01502	-24.9939
-16.3058	-0.0525194	0.021979	-0.127018	-8.47335	7.97189	-24.9186
-16.3015	-0.0525162	0.0219822	-0.127015	-8.46173	7.93943	-24.8629
-16.3002	-0.0525161	0.0219823	-0.127015	-8.45842	7.92993	-24.8468
-16.2996	-0.0525162	0.0219822	-0.127015	-8.45702	7.92588	-24.8399
-16.2946	-0.0525204	0.021978	-0.127019	-8.44475	7.88937	-24.7789
-16.2891	-0.0525326	0.0219659	-0.127031	-8.43237	7.85014	-24.7149
-16.2848	-0.0525476	0.0219508	-0.127046	-8.42375	7.82088	-24.6684
-16.2835	-0.0525531	0.0219453	-0.127052	-8.42135	7.81231	-24.655
-16.283	-0.0525557	0.0219428	-0.127054	-8.42033	7.80861	-24.6493
-16.278	-0.0525826	0.0219158	-0.127081	-8.41176	7.77588	-24.5994
-16.2724	-0.0526211	0.0218773	-0.12712	-8.40362	7.74094	-24.5482
-16.2681	-0.0526568	0.0218416	-0.127155	-8.39836	7.71505	-24.5118
-16.2668	-0.0526686	0.0218297	-0.127167	-8.39694	7.70743	-24.5013
-16.2663	-0.0526741	0.0218243	-0.127172	-8.39634	7.70405	-24.4967
-16.2613	-0.0527255	0.0217728	-0.127224	-8.39173	7.6753	-24.4588
-16.2557	-0.0527918	0.0217065	-0.12729	-8.38801	7.64467	-24.4207
-16.2515	-0.0528488	0.0216494	-0.127347	-8.38613	7.62208	-24.3943
-16.2502	-0.0528671	0.0216312	-0.127365	-8.38572	7.61541	-24.3868
-16.2496	-0.0528753	0.021623	-0.127374	-8.38556	7.61248	-24.3836
-16.2446	-0.0529506	0.0215476	-0.127449	-8.38471	7.58736	-24.3568
-16.2391	-0.0530414	0.0214568	-0.12754	-8.38483	7.56039	-24.3301
-16.2348	-0.0531155	0.0213826	-0.127614	-8.38561	7.54032	-24.3115
-16.2335	-0.0531386	0.0213595	-0.127637	-8.38594	7.53434	-24.3062
-16.2329	-0.0531488	0.0213493	-0.127647	-8.3861	7.53172	-24.3039
-16.2279	-0.0532408	0.0212572	-0.127739	-8.38781	7.50902	-24.2846
-16.2224	-0.0533467	0.0211513	-0.127845	-8.39023	7.48423	-24.2647
-16.2181	-0.0534297	0.0210681	-0.127928	-8.39234	7.46543	-24.2501
-16.2168	-0.0534553	0.0210426	-0.127953	-8.39301	7.45972	-24.2457
-16.2163	-0.0534662	0.0210316	-0.127964	-8.3933	7.45729	-24.2439
-16.2113	-0.0535652	0.0209326	-0.128063	-8.39597	7.43539	-24.2273
-16.2057	-0.0536753	0.0208224	-0.128173	-8.39892	7.41111	-24.209
-16.2015	-0.0537586	0.020739	-0.128256	-8.40108	7.39259	-24.1948
-16.2001	-0.0537846	0.0207131	-0.128282	-8.40173	7.38678	-24.1902
-16.1996	-0.053795	0.0207026	-0.128293	-8.40199	7.38443	-24.1884
-16.1946	-0.0538923	0.0206052	-0.12839	-8.40428	7.36223	-24.1708
-16.189	-0.0539979	0.0204996	-0.128495	-8.40645	7.33739	-24.1503
-16.1848	-0.0540764	0.020421	-0.128574	-8.4078	7.31823	-24.1338
-16.1835	-0.0541007	0.0203967	-0.128598	-8.40816	7.31218	-24.1285
-16.1829	-0.0541104	0.020387	-0.128608	-8.40829	7.30974	-24.1263
-16.1779	-0.0542	0.0202973	-0.128697	-8.40931	7.28652	-24.1051
-16.1724	-0.054295	0.0202023	-0.128792	-8.40974	7.26028	-24.0798
-16.1681	-0.0543637	0.0201335	-0.128861	-8.4095	7.23983	-24.0588
-16.1668	-0.0543845	0.0201127	-0.128882	-8.40931	7.23334	-24.052
-16.1663	-0.0543928	0.0201044	-0.12889	-8.40922	7.23071	-24.0492
-16.1612	-0.0544677	0.0200295	-0.128965	-8.40787	7.20559	-24.0213
-16.1557	-0.0545436	0.0199535	-0.129041	-8.4053	7.17692	-23.9875
-16.1515	-0.0545961	0.019901	-0.129093	-8.40252	7.15442	-23.9595
-16.1501	-0.0546115	0.0198855	-0.129109	-8.40149	7.14725	-23.9502
-16.1496	-0.0546176	0.0198794	-0.129115	-8.40106	7.14435	-23.9465
-16.1446	-0.0546709	0.0198261	-0.129168	-8.39635	7.11653	-23.9092
-16.139	-0.0547211	0.0197758	-0.129218	-8.38981	7.0847	-23.8643
-16.1348	-0.054753	0.0197439	-0.12925	-8.38384	7.05968	-23.8274
-16.1335	-0.0547618	0.0197351	-0.129259	-8.38179	7.05172	-23.8153
-16.1329	-0.0547652	0.0197317	-0.129262	-8.38094	7.04849	-23.8104
-16.1279	-0.0547926	0.0197044	-0.129289	-8.37227	7.01757	-23.7621
-16.1224	-0.0548132	0.0196837	-0.12931	-8.3612	6.98223	-23.7046
-16.1181	-0.054822	0.0196749	-0.129319	-8.35171	6.95447	-23.6579
-16.1168	-0.0548235	0.0196733	-0.12932	-8.34855	6.94563	-23.6427
-16.1163	-0.054824	0.0196729	-0.129321	-8.34725	6.94203	-23.6365
-16.1112	-0.0548235	0.0196733	-0.12932	-8.33438	6.90795	-23.5767
-16.1057	-0.0548132	0.0196836	-0.12931	-8.31868	6.86914	-23.5065
-16.1014	-0.0547985	0.0196983	-0.129295	-8.30567	6.83877	-23.4501
-16.1001	-0.0547927	0.0197041	-0.129289	-8.30146	6.82922	-23.4321
-16.0996	-0.0547902	0.0197066	-0.129287	-8.2997	6.82529	-23.4247
-16.0946	-0.0547616	0.0197352	-0.129258	-8.28267	6.78816	-23.3535
-16.089	-0.0547196	0.0197772	-0.129216	-8.26226	6.74595	-23.2705
-16.0848	-0.0546799	0.0198169	-0.129177	-8.24556	6.71291	-23.204
-16.0835	-0.0546663	0.0198304	-0.129163	-8.24021	6.70256	-23.183
-16.0829	-0.0546604	0.0198363	-0.129157	-8.23793	6.6982	-23.1741
-16.0779	-0.0546017	0.0198951	-0.129098	-8.2165	6.65801	-23.091
-16.0723	-0.0545256	0.0199711	-0.129022	-8.19113	6.61232	-22.9946
-16.0681	-0.0544599	0.0200368	-0.128957	-8.17065	6.57665	-22.9179
-16.0668	-0.0544383	0.0200585	-0.128935	-8.16413	6.5655	-22.8938
-16.0662	-0.0544289	0.0200679	-0.128926	-8.16132	6.56073	-22.8834
-16.0612	-0.0543399	0.0201569	-0.128837	-8.13554	6.51762	-22.7887
-16.0557	-0.0542306	0.0202662	-0.128727	-8.10541	6.46873	-22.6795
-16.0514	-0.0541402	0.0203566	-0.128637	-8.08139	6.43074	-22.5935
-16.0501	-0.054111	0.0203858	-0.128608	-8.07381	6.41889	-22.5665
-16.0496	-0.0540983	0.0203985	-0.128595	-8.07052	6.41378	-22.5548
-16.0446	-0.0539816	0.0205152	-0.128478	-8.04083	6.3682	-22.4499
-16.039	-0.053843	0.0206538	-0.12834	-8.00657	6.31674	-22.3299
-16.0348	-0.0537314	0.0207654	-0.128228	-7.97961	6.27698	-22.2362
-16.0335	-0.053696	0.0208008	-0.128193	-7.97115	6.26462	-22.2069
-16.0329	-0.0536805	0.0208163	-0.128177	-7.96747	6.25926	-22.1942
-16.0279	-0.0535413	0.0209556	-0.128038	-7.93469	6.21192	-22.0813
-16.0223	-0.05338	0.0211168	-0.127877	-7.89736	6.1588	-21.9535
-16.0181	-0.0532533	0.0212436	-0.12775	-7.8684	6.11809	-21.8549
-16.0168	-0.0532133	0.0212835	-0.12771	-7.85933	6.10543	-21.8241
-16.0162	-0.0531961	0.0213008	-0.127693	-7.85544	6.1	-21.8109
-16.0112	-0.0530416	0.0214554	-0.127538	-7.82066	6.05181	-21.6931
-16.0057	-0.052865	0.0216319	-0.127362	-7.78137	5.99794	-21.5607
-16.0014	-0.0527281	0.0217688	-0.127225	-7.75119	5.95697	-21.4593
-16.0001	-0.0526845	0.0218124	-0.127181	-7.74164	5.94408	-21.4273
-15.9995	-0.0526665	0.0218304	-0.127163	-7.7377	5.93877	-21.4142
-15.9945	-0.0524997	0.0219972	-0.126997	-7.70139	5.89009	-21.2929
-15.989	-0.0523107	0.0221862	-0.126808	-7.66063	5.83598	-21.1572
-15.9848	-0.0521646	0.0223323	-0.126662	-7.62939	5.79485	-21.0536
-15.9834	-0.052118	0.0223789	-0.126615	-7.61944	5.78182	-21.0207
-15.9829	-0.0520991	0.0223978	-0.126596	-7.61544	5.77658	-21.0075
-15.9779	-0.0519219	0.022575	-0.126419	-7.5779	5.7277	-20.8835
-15.9723	-0.0517223	0.0227746	-0.126219	-7.53596	5.67356	-20.7455
-15.9681	-0.0515677	0.0229291	-0.126065	-7.50374	5.63235	-20.6398
-15.9668	-0.0515184	0.0229785	-0.126015	-7.49351	5.61933	-20.6063
-15.9662	-0.0514984	0.0229985	-0.125995	-7.48936	5.61407	-20.5928
-15.9612	-0.0513093	0.0231876	-0.125806	-7.45042	5.5649	-20.4658
-15.9556	-0.051095	0.0234019	-0.125592	-7.4067	5.51031	-20.3237
-15.9514	-0.0509282	0.0235686	-0.125425	-7.37302	5.46869	-20.2147
-15.9501	-0.0508745	0.0236224	-0.125371	-7.36222	5.45543	-20.1799
-15.9495	-0.050853	0.0236439	-0.12535	-7.35791	5.45014	-20.166
-15.9445	-0.050648	0.0238489	-0.125145	-7.317	5.40032	-20.0343
-15.939	-0.0504152	0.0240817	-0.124912	-7.27101	5.34495	-19.887
-15.9347	-0.0502342	0.0242626	-0.124731	-7.23556	5.30273	-19.7739
-15.9334	-0.0501758	0.024321	-0.124673	-7.2242	5.28927	-19.7377
-15.9329	-0.0501522	0.0243446	-0.124649	-7.21959	5.28383	-19.723
-15.9279	-0.0499305	0.0245663	-0.124427	-7.17668	5.2334	-19.5868
-15.9223	-0.0496793	0.0248175	-0.124176	-7.12845	5.17733	-19.4342
-15.9181	-0.049485	0.0250117	-0.123982	-7.09143	5.1347	-19.3176
-15.9167	-0.0494224	0.0250744	-0.123919	-7.07954	5.12108	-19.2802
-15.9162	-0.0493972	0.0250995	-0.123894	-7.07478	5.11563	-19.2652
-15.9112	-0.0491605	0.0253362	-0.123657	-7.03007	5.06473	-19.1249
-15.9056	-0.0488945	0.0256022	-0.123391	-6.98016	5.00842	-18.9687
-15.9014	-0.0486904	0.0258063	-0.123187	-6.94209	4.9658	-18.85
-15.9001	-0.0486244	0.0258723	-0.123121	-6.92982	4.95212	-18.8118
-15.8995	-0.0485976	0.0258991	-0.123094	-6.92484	4.94658	-18.7963
-15.8945	-0.0483504	0.0261463	-0.122847	-6.87908	4.89586	-18.654
-15.889	-0.0480729	0.0264238	-0.12257	-6.82799	4.83968	-18.4957
-15.8847	-0.0478609	0.0266358	-0.122357	-6.78914	4.79725	-18.3755
-15.8834	-0.0477925	0.0267041	-0.122289	-6.77664	4.78365	-18.3369
-15.8829	-0.0477647	0.0267319	-0.122261	-6.77157	4.77815	-18.3213
-15.8778	-0.047509	0.0269876	-0.122006	-6.72498	4.72769	-18.1777
-15.8723	-0.047224	0.0272726	-0.121721	-6.67329	4.67209	-18.0187
-15.8681	-0.0470076	0.027489	-0.121504	-6.6342	4.63029	-17.8987
-15.8667	-0.046937	0.0275596	-0.121434	-6.62148	4.61673	-17.8597
-15.8662	-0.0469093	0.0275872	-0.121406	-6.6165	4.61143	-17.8444
-15.8612	-0.0466483	0.0278483	-0.121145	-6.56959	4.56164	-17.7008
-15.8556	-0.0463578	0.0281387	-0.120854	-6.5176	4.50682	-17.542
-15.8514	-0.0461374	0.0283592	-0.120634	-6.4783	4.46562	-17.4222
-15.8501	-0.0460655	0.0284311	-0.120562	-6.46551	4.45226	-17.3833
-15.8495	-0.0460373	0.0284593	-0.120534	-6.4605	4.44703	-17.368
-15.8445	-0.0457711	0.0287255	-0.120268	-6.41328	4.39792	-17.2245
-15.8389	-0.0454754	0.0290211	-0.119972	-6.36104	4.34391	-17.066
-15.8347	-0.0452518	0.0292448	-0.119748	-6.32165	4.30342	-16.9467
-15.8334	-0.0451786	0.0293179	-0.119675	-6.30879	4.29024	-16.9078
-15.8329	-0.0451503	0.0293463	-0.119647	-6.30382	4.28514	-16.8928
-15.8278	-0.0448807	0.0296159	-0.119377	-6.25653	4.23685	-16.7499
-15.8223	-0.0445826	0.029914	-0.119079	-6.20443	4.18392	-16.5928
-15.8181	-0.044358	0.0301386	-0.118855	-6.1653	4.14437	-16.475
-15.8167	-0.044284	0.0302125	-0.118781	-6.15243	4.13139	-16.4362
-15.8162	-0.0442551	0.0302415	-0.118752	-6.1474	4.12632	-16.4211
-15.8111	-0.0439854	0.0305112	-0.118482	-6.10057	4.07928	-16.2804
-15.8056	-0.0436871	0.0308095	-0.118184	-6.04891	4.02763	-16.1255
-15.8014	-0.0434634	0.0310333	-0.11796	-6.01025	3.98911	-16.0096
-15.8	-0.0433899	0.0311068	-0.117887	-5.99756	3.97649	-15.9716
-15.7995	-0.0433611	0.0311355	-0.117858	-5.9926	3.97157	-15.9568
-15.7945	-0.0430942	0.0314025	-0.117591	-5.94658	3.92591	-15.8191
-15.7889	-0.0428013	0.0316955	-0.117298	-5.89612	3.876	-15.6682
-15.7847	-0.0425837	0.0319131	-0.11708	-5.85867	3.83901	-15.5564
-15.7834	-0.0425119	0.0319849	-0.117009	-5.84632	3.82683	-15.5195
-15.7828	-0.0424845	0.0320123	-0.116981	-5.84161	3.82218	-15.5054
-15.7778	-0.0422263	0.0322706	-0.116723	-5.79719	3.77841	-15.3728
-15.7723	-0.0419445	0.0325524	-0.116441	-5.74873	3.73072	-15.2282
-15.7681	-0.0417351	0.0327618	-0.116232	-5.71274	3.69538	-15.1209
-15.7667	-0.0416659	0.032831	-0.116163	-5.70086	3.68372	-15.0854
-15.7662	-0.0416395	0.0328574	-0.116136	-5.69632	3.67927	-15.0719
-15.7611	-0.0413896	0.0331074	-0.115887	-5.65344	3.6373	-14.9442
-15.7556	-0.0411143	0.0333828	-0.115611	-5.6063	3.59134	-14.8039
-15.7514	-0.0409075	0.0335896	-0.115405	-5.57099	3.55707	-14.699
-15.75	-0.0408388	0.0336583	-0.115336	-5.55928	3.54574	-14.6643
-15.7495	-0.040813	0.0336842	-0.11531	-5.55487	3.54149	-14.6512
-15.7445	-0.0405618	0.0339354	-0.115059	-5.51219	3.50039	-14.5248
-15.7389	-0.0402824	0.0342149	-0.11478	-5.46492	3.45523	-14.3851
-15.7347	-0.0400705	0.0344268	-0.114568	-5.42926	3.42141	-14.2799
-15.7334	-0.0399994	0.034498	-0.114497	-5.41732	3.41014	-14.2448
-15.7328	-0.0399728	0.0345245	-0.11447	-5.41287	3.40595	-14.2317
-15.7278	-0.039712	0.0347854	-0.114209	-5.36928	3.36507	-14.1036
-15.7222	-0.0394196	0.0350779	-0.113917	-5.32069	3.31993	-13.9613
-15.7181	-0.0391971	0.0353005	-0.113695	-5.28391	3.28607	-13.8539
-15.7167	-0.0391219	0.0353756	-0.11362	-5.27154	3.27474	-13.8178
-15.7162	-0.0390945	0.0354031	-0.113592	-5.26702	3.27061	-13.8047
-15.7111	-0.0388189	0.0356788	-0.113317	-5.22182	3.22949	-13.6731
-15.7056	-0.0385107	0.0359871	-0.113008	-5.17157	3.18422	-13.5274
-15.7014	-0.0382762	0.0362217	-0.112774	-5.13353	3.15026	-13.4173
-15.7	-0.0381973	0.0363005	-0.112695	-5.12079	3.13893	-13.3805
-15.6995	-0.0381687	0.0363291	-0.112667	-5.11616	3.13482	-13.3671
-15.6944	-0.0378793	0.0366187	-0.112377	-5.06953	3.09365	-13.2327
-15.6889	-0.0375569	0.0369412	-0.112055	-5.01784	3.0484	-13.0841
-15.6847	-0.0373133	0.0371848	-0.111811	-4.97896	3.01461	-12.9725
-15.6833	-0.0372314	0.0372667	-0.11173	-4.96592	3.00332	-12.9352
-15.6828	-0.0372021	0.0372961	-0.1117	-4.96125	2.99928	-12.9218
-15.6778	-0.0369032	0.037595	-0.111401	-4.91378	2.95839	-12.7859
-15.6722	-0.0365745	0.0379238	-0.111073	-4.86174	2.91386	-12.6374
-15.6681	-0.0363289	0.0381695	-0.110827	-4.82297	2.88085	-12.5268
-15.6666	-0.0362456	0.0382528	-0.110744	-4.80984	2.86969	-12.4894
-15.6662	-0.0362172	0.0382812	-0.110716	-4.80536	2.86589	-12.4766
-15.6611	-0.0359186	0.0385799	-0.110417	-4.75835	2.8261	-12.3428
-15.6555	-0.0355941	0.0389045	-0.110093	-4.70736	2.78309	-12.1978
-15.6514	-0.0353539	0.0391448	-0.109853	-4.66966	2.75138	-12.0907
-15.65	-0.0352734	0.0392253	-0.109772	-4.65703	2.74077	-12.0548
-15.6495	-0.0352458	0.0392529	-0.109745	-4.65271	2.73714	-12.0426
-15.6444	-0.034958	0.0395409	-0.109457	-4.60755	2.69925	-11.9144
-15.6389	-0.0346484	0.0398506	-0.109147	-4.55898	2.65852	-11.7765
-15.6347	-0.0344222	0.0400769	-0.108921	-4.52348	2.62876	-11.6757
-15.6333	-0.0343458	0.0401532	-0.108845	-4.5115	2.61871	-11.6417
-15.6328	-0.0343207	0.0401784	-0.10882	-4.50755	2.6154	-11.6305
-15.6277	-0.034051	0.0404482	-0.10855	-4.46518	2.57986	-11.5102
-15.6222	-0.0337638	0.0407355	-0.108263	-4.42001	2.54194	-11.3819
-15.618	-0.0335548	0.0409446	-0.108054	-4.38708	2.51426	-11.2884
-15.6166	-0.0334847	0.0410147	-0.107984	-4.37603	2.50496	-11.257
-15.6162	-0.0334615	0.0410379	-0.107961	-4.37238	2.50189	-11.2466
-15.6111	-0.0332136	0.0412859	-0.107713	-4.33322	2.46888	-11.1353
-15.6055	-0.0329524	0.0415472	-0.107452	-4.29184	2.43387	-11.0176
-15.6014	-0.0327648	0.0417349	-0.107264	-4.26202	2.40855	-10.9326
-15.6	-0.0327012	0.0417986	-0.107201	-4.25189	2.39992	-10.9037
-15.5995	-0.0326812	0.0418185	-0.107181	-4.24871	2.39721	-10.8946
-15.5944	-0.0324601	0.0420398	-0.10696	-4.21338	2.36701	-10.7938
-15.5888	-0.0322292	0.0422708	-0.106729	-4.1763	2.33513	-10.6877
-15.5847	-0.0320639	0.0424362	-0.106564	-4.14965	2.31207	-10.6114
-15.5833	-0.0320077	0.0424924	-0.106508	-4.14056	2.30419	-10.5853
-15.5828	-0.0319903	0.0425098	-0.10649	-4.13774	2.30174	-10.5772
-15.5777	-0.0317949	0.0427053	-0.106295	-4.10605	2.27414	-10.4862
-15.5722	-0.0315901	0.0429102	-0.10609	-4.07267	2.24492	-10.3903
-15.568	-0.0314432	0.0430572	-0.105944	-4.04864	2.22379	-10.3211
-15.5666	-0.0313926	0.0431079	-0.105893	-4.04033	2.21646	-10.2971
-15.5662	-0.0313775	0.043123	-0.105878	-4.03785	2.21427	-10.29
-15.561	-0.0312022	0.0432984	-0.105703	-4.00902	2.18876	-10.2068
-15.5555	-0.0310187	0.043482	-0.105519	-3.97868	2.16177	-10.1191
-15.5514	-0.0308874	0.0436133	-0.105388	-3.95686	2.14225	-10.056
-15.5499	-0.0308421	0.0436587	-0.105343	-3.94931	2.13548	-10.0341
-15.5495	-0.0308286	0.0436722	-0.105329	-3.94706	2.13345	-10.0276
-15.5444	-0.030672	0.0438289	-0.105173	-3.92086	2.10986	-9.95158
-15.5388	-0.0305075	0.0439935	-0.105009	-3.89322	2.08483	-9.87127
-15.5347	-0.0303886	0.0441125	-0.10489	-3.87317	2.06662	-9.81296
-15.5333	-0.0303474	0.0441537	-0.104848	-3.86621	2.0603	-9.79272
-15.5328	-0.030335	0.044166	-0.104836	-3.86412	2.05841	-9.78665
-15.5277	-0.0301901	0.0443111	-0.104691	-3.83963	2.03613	-9.71539
-15.5221	-0.0300353	0.044466	-0.104537	-3.81345	2.01236	-9.63926
-15.518	-0.0299222	0.0445791	-0.104424	-3.79434	1.99502	-9.58371
-15.5166	-0.0298817	0.0446196	-0.104383	-3.7875	1.98883	-9.56384
-15.5162	-0.0298706	0.0446307	-0.104372	-3.78563	1.98714	-9.5584
-15.511	-0.0297289	0.0447725	-0.10423	-3.76173	1.96557	-9.48904
-15.5055	-0.0295747	0.0449268	-0.104076	-3.73586	1.94241	-9.41414
-15.5014	-0.0294599	0.0450416	-0.103961	-3.71673	1.92543	-9.35889
-15.4999	-0.0294176	0.0450839	-0.103919	-3.7097	1.91922	-9.33862
-15.4995	-0.0294065	0.0450949	-0.103908	-3.70787	1.91761	-9.33335
-15.4943	-0.0292569	0.0452447	-0.103758	-3.68317	1.89602	-9.26235
-15.4888	-0.0290916	0.04541	-0.103593	-3.65614	1.87272	-9.185
-15.4847	-0.0289673	0.0455342	-0.103469	-3.63601	1.85559	-9.1276
-15.4832	-0.0289207	0.0455808	-0.103422	-3.62849	1.84925	-9.10624
-15.4828	-0.0289089	0.0455926	-0.10341	-3.62659	1.84765	-9.10084
-15.4777	-0.028744	0.0457576	-0.103246	-3.60019	1.8256	-9.02599
-15.4721	-0.0285607	0.0459408	-0.103062	-3.57116	1.80174	-8.94406
-15.468	-0.0284236	0.0460779	-0.102925	-3.54963	1.78429	-8.88354
-15.4665	-0.0283711	0.0461304	-0.102873	-3.54142	1.77769	-8.86053
-15.4662	-0.0283587	0.0461428	-0.10286	-3.53949	1.77615	-8.85512
-15.461	-0.0281743	0.0463272	-0.102676	-3.51089	1.75343	-8.77521
-15.4554	-0.0279699	0.0465316	-0.102471	-3.47949	1.7289	-8.68789
-15.4514	-0.0278159	0.0466855	-0.102317	-3.45606	1.71086	-8.62298
-15.4498	-0.0277573	0.046744	-0.102259	-3.44719	1.70409	-8.59847
-15.4495	-0.0277437	0.0467576	-0.102245	-3.44514	1.70253	-8.59281
-15.4443	-0.0275359	0.0469653	-0.102037	-3.41388	1.67897	-8.50674
-15.4387	-0.027306	0.0471952	-0.101807	-3.37963	1.65357	-8.41282
-15.4347	-0.0271337	0.0473674	-0.101635	-3.35417	1.63497	-8.3433
-15.4332	-0.0270673	0.0474338	-0.101568	-3.34439	1.62788	-8.31666
-15.4328	-0.0270528	0.0474482	-0.101554	-3.34227	1.62635	-8.31088
-15.4276	-0.0268197	0.0476813	-0.101321	-3.30816	1.60189	-8.21821
-15.422	-0.0265648	0.0479361	-0.101066	-3.27116	1.57574	-8.11806
-15.418	-0.0263762	0.0481246	-0.100877	-3.24395	1.55674	-8.04464
-15.4165	-0.0263028	0.0481979	-0.100804	-3.23341	1.54943	-8.01625
-15.4162	-0.0262877	0.048213	-0.100788	-3.23123	1.54793	-8.0104
-15.4109	-0.0260347	0.0484659	-0.100535	-3.19502	1.52303	-7.91306
-15.4054	-0.0257612	0.0487394	-0.100262	-3.15608	1.49657	-7.80872
-15.4014	-0.0255604	0.0489401	-0.100061	-3.12763	1.47742	-7.73269
-15.3998	-0.025483	0.0490174	-0.0999834	-3.1167	1.47011	-7.70351
-15.3995	-0.025467	0.0490333	-0.0999674	-3.11445	1.4686	-7.69749
-15.3943	-0.0252009	0.0492994	-0.0997011	-3.07696	1.44367	-7.59758
-15.3887	-0.024917	0.0495831	-0.0994171	-3.03713	1.41742	-7.49169
-15.3847	-0.0247114	0.0497886	-0.0992114	-3.00838	1.3986	-7.41536
-15.3831	-0.0246325	0.0498674	-0.0991325	-2.99737	1.39141	-7.38614
-15.3828	-0.0246168	0.0498832	-0.0991168	-2.99517	1.38998	-7.38031
-15.3776	-0.0243492	0.0501506	-0.0988491	-2.95786	1.36573	-7.28145
-15.372	-0.0240683	0.0504314	-0.0985681	-2.91878	1.34046	-7.17801
-15.368	-0.0238664	0.0506332	-0.098366	-2.89072	1.32237	-7.10381
-15.3665	-0.0237909	0.0507087	-0.0982904	-2.88024	1.31563	-7.0761
-15.3662	-0.0237756	0.0507239	-0.0982752	-2.87812	1.31427	-7.0705
-15.3609	-0.0235177	0.0509817	-0.0980172	-2.84233	1.29129	-6.97595
-15.3553	-0.02325	0.0512492	-0.0977493	-2.8052	1.26749	-6.87789
-15.3513	-0.0230612	0.051438	-0.0975603	-2.77899	1.2507	-6.80867
-15.3498	-0.0229903	0.0515088	-0.0974894	-2.76915	1.24439	-6.7827
-15.3495	-0.0229766	0.0515226	-0.0974757	-2.76724	1.24317	-6.77765
-15.3442	-0.022739	0.05176	-0.097238	-2.73424	1.22198	-6.69046
-15.3387	-0.0224967	0.0520021	-0.0969956	-2.70051	1.20028	-6.6013
-15.3347	-0.0223277	0.052171	-0.0968265	-2.67693	1.18506	-6.53893
-15.3331	-0.0222645	0.0522342	-0.0967633	-2.6681	1.17934	-6.51555
-15.3328	-0.0222523	0.0522464	-0.096751	-2.66639	1.17824	-6.51102
-15.3276	-0.0220426	0.052456	-0.0965412	-2.63702	1.15916	-6.43321
-15.322	-0.0218307	0.0526678	-0.0963292	-2.60723	1.1397	-6.35416
-15.318	-0.0216836	0.0528148	-0.096182	-2.58649	1.12608	-6.29907
-15.3164	-0.0216284	0.05287	-0.0961267	-2.57869	1.12094	-6.27832
-15.3162	-0.0216179	0.0528804	-0.0961162	-2.57721	1.11996	-6.27438
-15.3109	-0.0214346	0.0530636	-0.0959329	-2.55125	1.10281	-6.20531
-15.3053	-0.0212484	0.0532498	-0.0957465	-2.52479	1.08524	-6.13482
-15.3013	-0.0211185	0.0533796	-0.0956165	-2.50628	1.0729	-6.08545
-15.2998	-0.0210694	0.0534287	-0.0955674	-2.49927	1.06821	-6.06675
-15.2995	-0.0210602	0.0534378	-0.0955582	-2.49796	1.06733	-6.06325
-15.2942	-0.020897	0.053601	-0.0953949	-2.47461	1.05169	-6.00091
-15.2887	-0.0207303	0.0537676	-0.0952281	-2.4507	1.0356	-5.937
-15.2847	-0.0206131	0.0538847	-0.0951109	-2.43386	1.02425	-5.89198
-15.2831	-0.0205682	0.0539295	-0.095066	-2.42742	1.01991	-5.87475
-15.2828	-0.02056	0.0539378	-0.0950578	-2.42623	1.01911	-5.87158
-15.2776	-0.0204091	0.0540886	-0.0949069	-2.40456	1.00452	-5.81363
-15.272	-0.0202514	0.0542463	-0.094749	-2.38191	0.989329	-5.75316
-15.268	-0.020138	0.0543596	-0.0946356	-2.36569	0.9785	-5.70987
-15.2664	-0.0200938	0.0544037	-0.0945914	-2.35937	0.974301	-5.69304
-15.2662	-0.0200859	0.0544116	-0.0945835	-2.35824	0.973554	-5.69004
-15.2609	-0.0199354	0.0545621	-0.094433	-2.3368	0.959379	-5.63297
-15.2553	-0.019775	0.0547225	-0.0942725	-2.31406	0.944512	-5.57263
-15.2513	-0.0196578	0.0548397	-0.0941552	-2.29753	0.933825	-5.52889
-15.2498	-0.0196114	0.0548861	-0.0941088	-2.29101	0.929637	-5.51166
-15.2495	-0.0196028	0.0548946	-0.0941002	-2.28981	0.928869	-5.5085
-15.2442	-0.0194434	0.055054	-0.0939408	-2.26754	0.914708	-5.44978
-15.2386	-0.0192696	0.0552278	-0.093767	-2.24345	0.899647	-5.38655
-15.2347	-0.0191411	0.0553563	-0.0936385	-2.22578	0.888769	-5.34032
-15.2331	-0.0190893	0.055408	-0.0935867	-2.21869	0.884451	-5.32183
-15.2328	-0.01908	0.0554174	-0.0935774	-2.21741	0.883674	-5.3185
-15.2275	-0.0189009	0.0555965	-0.0933983	-2.19306	0.869034	-5.25515
-15.222	-0.0187028	0.0557945	-0.0932002	-2.1664	0.853342	-5.18613
-15.218	-0.0185539	0.0559434	-0.0930513	-2.14653	0.84188	-5.13494
-15.2164	-0.0184934	0.0560039	-0.0929908	-2.1385	0.837303	-5.11431
-15.2161	-0.0184823	0.0560151	-0.0929796	-2.13703	0.836465	-5.11052
-15.2109	-0.0182705	0.0562269	-0.0927679	-2.10914	0.820834	-5.03912
-15.2053	-0.0180321	0.0564653	-0.0925296	-2.07809	0.803856	-4.96004
-15.2013	-0.0178503	0.0566471	-0.0923478	-2.05464	0.791319	-4.90059
-15.1998	-0.0177759	0.0567215	-0.0922734	-2.04509	0.786283	-4.87646
-15.1995	-0.0177622	0.0567352	-0.0922597	-2.04333	0.785359	-4.87202
-15.1942	-0.0174998	0.0569977	-0.0919973	-2.0099	0.768038	-4.78784
-15.1886	-0.0172019	0.0572957	-0.0916994	-1.97233	0.749062	-4.69373
-15.1847	-0.0169737	0.0575239	-0.0914713	-1.9438	0.734962	-4.62256
-15.1831	-0.0168807	0.0576169	-0.0913782	-1.93222	0.729308	-4.59374
-15.1828	-0.0168634	0.0576342	-0.091361	-1.93008	0.728268	-4.58842
-15.1775	-0.016534	0.0579637	-0.0910317	-1.88932	0.708695	-4.48733
-15.172	-0.0161626	0.0583352	-0.0906603	-1.84374	0.687302	-4.37478
-15.168	-0.0158801	0.0586177	-0.0903778	-1.80931	0.671447	-4.29007
-15.1664	-0.0157649	0.0587329	-0.0902627	-1.79532	0.665076	-4.25573
-15.1661	-0.0157446	0.0587532	-0.0902424	-1.79287	0.663961	-4.2497
-15.1609	-0.0153405	0.0591574	-0.0898384	-1.74403	0.642022	-4.13007
-15.1553	-0.0148886	0.0596094	-0.0893866	-1.68978	0.618135	-3.9977
-15.1513	-0.014547	0.0599511	-0.089045	-1.649	0.600475	-3.89847
-15.1497	-0.0144087	0.0600893	-0.0889068	-1.63255	0.593419	-3.85851
-15.1495	-0.0143844	0.0601137	-0.0888825	-1.62965	0.592182	-3.85148
-15.1442	-0.0139002	0.060598	-0.0883984	-1.57225	0.567868	-3.71238
-15.1386	-0.013364	0.0611343	-0.0878623	-1.50903	0.541552	-3.55962
-15.1346	-0.0129618	0.0615365	-0.0874601	-1.46184	0.522197	-3.44587
-15.1331	-0.0127985	0.0616999	-0.0872969	-1.44272	0.514424	-3.39987
-15.1328	-0.0127718	0.0617266	-0.0872702	-1.4396	0.513159	-3.39236
-15.1275	-0.0122059	0.0622926	-0.0867044	-1.37359	0.486614	-3.23379
-15.1219	-0.0115853	0.0629133	-0.0860839	-1.30153	0.458094	-3.06115
-15.118	-0.0111268	0.0633719	-0.0856254	-1.2485	0.437389	-2.93439
-15.1164	-0.0109386	0.0635601	-0.0854373	-1.22679	0.428977	-2.88255
-15.1161	-0.0109097	0.063589	-0.0854084	-1.22346	0.427689	-2.8746
-15.1108	-0.0102657	0.0642332	-0.0847646	-1.14937	0.399277	-2.69802
-15.1053	-0.00956733	0.0649316	-0.0840663	-1.06936	0.369038	-2.50776
-15.1013	-0.00905579	0.0654433	-0.0835548	-1.01096	0.347242	-2.36916
-15.0997	-0.00884609	0.065653	-0.0833452	-0.987068	0.338389	-2.31252
-15.0995	-0.00881462	0.0656845	-0.0833137	-0.983484	0.337064	-2.30403
-15.0941	-0.00810328	0.066396	-0.0826025	-0.902648	0.307394	-2.11269
-15.0886	-0.0073411	0.0671583	-0.0818405	-0.816359	0.276154	-1.90887
-15.0846	-0.0067876	0.0677119	-0.0812871	-0.753895	0.253805	-1.7616
-15.083	-0.00656194	0.0679376	-0.0810614	-0.728475	0.244772	-1.70172
-15.0828	-0.00652812	0.0679714	-0.0810276	-0.724668	0.243423	-1.69276
-15.0775	-0.005768	0.0687317	-0.0802677	-0.639249	0.213345	-1.49184
-15.0719	-0.00496167	0.0695382	-0.0794615	-0.548952	0.181968	-1.27987
-15.068	-0.00438083	0.0701191	-0.0788808	-0.484103	0.159693	-1.1279
-15.0664	-0.0041451	0.0703549	-0.0786451	-0.45783	0.15073	-1.06639
-15.0661	-0.00410984	0.0703901	-0.0786098	-0.453902	0.149392	-1.0572
-15.0608	-0.00332069	0.0711795	-0.0778208	-0.366151	0.119722	-0.852024
-15.0552	-0.00248931	0.072011	-0.0769896	-0.274013	0.0889774	-0.637004
-15.0513	-0.00189895	0.0726015	-0.0763994	-0.208777	0.0674609	-0.485014
-15.0497	-0.00165591	0.0728445	-0.0761564	-0.181966	0.0586782	-0.422609
-15.0495	-0.00162215	0.0728783	-0.0761226	-0.178244	0.0574618	-0.413949
-15.0441	-0.000824568	0.0736761	-0.0753252	-0.0904568	0.0289666	-0.20988
-15.0386	2.98202e-06	0.0745038	-0.0744978	0.000326578	0.000757005	-0.000103848
-15.0346	0.000586959	0.0750879	-0.0739139	0.0642039	0.148722	-0.0203144
-15.033	0.000826015	0.075327	-0.0736749	0.0903081	0.209131	-0.0285151
-15.0328	0.000858	0.075359	-0.073643	0.0937988	0.217207	-0.0296091
-15.0274	0.00164159	0.0761427	-0.0728595	0.17917	0.414515	-0.0561742
-15.0219	0.00244905	0.0769503	-0.0720522	0.266846	0.616761	-0.0830686
-15.018	0.00301573	0.0775171	-0.0714857	0.328196	0.758041	-0.10165
-15.0163	0.00324746	0.0777489	-0.071254	0.35324	0.815658	-0.109178
-15.0161	0.00327845	0.0777799	-0.071223	0.356587	0.823356	-0.110181
-15.0108	0.0040363	0.0785379	-0.0704653	0.4383	1.0111	-0.134496
-15.0052	0.00481517	0.079317	-0.0696866	0.52199	1.203	-0.15902
-15.0013	0.00536125	0.0798632	-0.0691406	0.580489	1.33691	-0.175931
-14.9997	0.00558347	0.0800854	-0.0689185	0.60425	1.39124	-0.182744
-14.9995	0.00561324	0.0801152	-0.0688887	0.607432	1.39852	-0.183654
-14.9941	0.00634032	0.0808425	-0.0681618	0.684993	1.57564	-0.205652
-14.9886	0.00708557	0.0815879	-0.0674167	0.764208	1.75617	-0.227749
-14.9846	0.00760552	0.0821079	-0.0668969	0.819301	1.88149	-0.24289
-14.983	0.00781756	0.08232	-0.0666849	0.841726	1.93245	-0.248999
-14.9828	0.00784701	0.0823494	-0.0666554	0.844838	1.93952	-0.249844
-14.9774	0.00853615	0.0830388	-0.0659665	0.917537	2.10448	-0.269411
-14.9719	0.0092402	0.0837429	-0.0652625	0.991528	2.27202	-0.288963
-14.968	0.00972972	0.0842325	-0.0647731	1.0428	2.38789	-0.302288
-14.9663	0.00993041	0.0844333	-0.0645724	1.06378	2.43524	-0.307686
-14.9661	0.00995647	0.0844593	-0.0645464	1.0665	2.44139	-0.308384
-14.9608	0.0106031	0.0851061	-0.0638999	1.13391	2.59331	-0.325493
-14.9552	0.01126	0.0857631	-0.0632431	1.20212	2.74669	-0.342449
-14.9513	0.0117133	0.0862164	-0.0627899	1.24901	2.85191	-0.353888
-14.9496	0.0119026	0.0864058	-0.0626006	1.26856	2.89572	-0.358603
-14.9494	0.0119238	0.086427	-0.0625794	1.27075	2.90062	-0.359128
-14.9441	0.0125276	0.0870309	-0.0619757	1.3329	3.03968	-0.373886
-14.9385	0.0131345	0.0876378	-0.0613689	1.39509	3.17849	-0.388305
-14.9346	0.013549	0.0880523	-0.0609544	1.43741	3.27273	-0.397907
-14.9329	0.0137258	0.0882292	-0.0607776	1.45543	3.31279	-0.401941
-14.9328	0.0137431	0.0882465	-0.0607603	1.45719	3.3167	-0.402333
-14.9274	0.0143017	0.0888052	-0.0602018	1.51391	3.44263	-0.414811
-14.9218	0.0148615	0.0893649	-0.059642	1.57049	3.56791	-0.426921
-14.9179	0.0152424	0.0897459	-0.059261	1.60885	3.65262	-0.43493
-14.9162	0.0154076	0.0899111	-0.0590958	1.62544	3.68922	-0.438343
-14.9161	0.0154202	0.0899237	-0.0590832	1.6267	3.692	-0.438602
-14.9107	0.0159377	0.0904412	-0.0585657	1.67851	3.80605	-0.44904
-14.9051	0.0164527	0.0909561	-0.0580508	1.7298	3.91864	-0.459046
-14.9013	0.0168011	0.0913045	-0.0577024	1.76435	3.99428	-0.46559
-14.8996	0.0169526	0.091456	-0.0575509	1.77933	4.02703	-0.468376
-14.8994	0.0169637	0.0914671	-0.0575397	1.78043	4.02944	-0.468579
-14.894	0.0174368	0.0919402	-0.0570666	1.82705	4.13112	-0.477026
-14.8884	0.0179056	0.0924089	-0.0565978	1.87298	4.23096	-0.485009
-14.8846	0.0182202	0.0927235	-0.0562831	1.90365	4.29743	-0.490136
-14.8829	0.0183574	0.0928607	-0.0561459	1.91698	4.32627	-0.492311
-14.8828	0.0183671	0.0928704	-0.0561362	1.91792	4.3283	-0.492463
-14.8773	0.0187919	0.0932951	-0.0557114	1.95902	4.41697	-0.498935
-14.8718	0.0192088	0.093712	-0.0552944	1.99908	4.50305	-0.504889
-14.8679	0.0194873	0.0939904	-0.0550159	2.02568	4.55999	-0.508627
-14.8662	0.019608	0.0941111	-0.0548951	2.03717	4.58452	-0.510184
-14.8661	0.0196165	0.0941197	-0.0548866	2.03798	4.58625	-0.510293
-14.8607	0.0199898	0.0944928	-0.0545133	2.0733	4.66145	-0.514841
-14.8551	0.0203542	0.0948572	-0.0541488	2.10752	4.73392	-0.51888
-14.8513	0.0205966	0.0950995	-0.0539063	2.13011	4.78155	-0.521325
-14.8495	0.0207022	0.0952051	-0.0538007	2.13991	4.80214	-0.522325
-14.8494	0.0207088	0.0952117	-0.0537941	2.14052	4.80342	-0.522386
-14.844	0.0210326	0.0955354	-0.0534703	2.17036	4.86591	-0.52518
-14.8384	0.0213468	0.0958495	-0.053156	2.19904	4.92555	-0.527479
-14.8346	0.0215529	0.0960556	-0.0529498	2.21768	4.96411	-0.528748
-14.8329	0.0216444	0.0961471	-0.0528582	2.22592	4.98108	-0.529247
-14.8328	0.021649	0.0961516	-0.0528537	2.22632	4.98191	-0.52927
-14.8273	0.0219269	0.0964296	-0.0525757	2.25114	5.0328	-0.530523
-14.8217	0.0221955	0.096698	-0.0523071	2.27484	5.08103	-0.531346
-14.8179	0.0223722	0.0968747	-0.0521303	2.29029	5.11224	-0.531665
-14.8162	0.0224509	0.0969534	-0.0520515	2.29712	5.12599	-0.531748
-14.8161	0.0224556	0.096958	-0.0520469	2.29752	5.1268	-0.531752
-14.8106	0.0226943	0.0971967	-0.0518081	2.31808	5.16792	-0.531763
-14.8051	0.0229271	0.0974294	-0.0515752	2.33788	5.20718	-0.531427
-14.8013	0.0230808	0.097583	-0.0514215	2.35081	5.23264	-0.531017
-14.7995	0.0231501	0.0976523	-0.0513522	2.35661	5.244	-0.530784
-14.7994	0.0231542	0.0976564	-0.0513481	2.35695	5.24467	-0.530769
-14.794	0.0233653	0.0978676	-0.0511369	2.37449	5.27885	-0.529881
-14.7884	0.0235747	0.0980768	-0.0509275	2.39169	5.31215	-0.528764
-14.7846	0.0237163	0.0982184	-0.0507858	2.40325	5.33438	-0.527892
-14.7828	0.0237797	0.0982818	-0.0507224	2.4084	5.34427	-0.527475
-14.7827	0.0237835	0.0982856	-0.0507186	2.40871	5.34486	-0.527449
-14.7773	0.023982	0.0984841	-0.0505201	2.42476	5.37558	-0.526051
-14.7717	0.0241829	0.0986849	-0.0503192	2.44092	5.40636	-0.524519
-14.7679	0.0243205	0.0988225	-0.0501815	2.45195	5.42731	-0.523414
-14.7662	0.0243828	0.0988848	-0.0501192	2.45693	5.43676	-0.522901
-14.7661	0.0243865	0.0988885	-0.0501154	2.45723	5.43732	-0.52287
-14.7606	0.0245831	0.0990851	-0.0499189	2.47291	5.46703	-0.521216
-14.755	0.0247851	0.0992871	-0.0497168	2.48898	5.49745	-0.519482
-14.7512	0.024924	0.0994259	-0.0495779	2.50002	5.51832	-0.518282
-14.7495	0.0249885	0.0994904	-0.0495134	2.50514	5.52801	-0.517725
-14.7494	0.0249918	0.0994938	-0.0495101	2.50541	5.52852	-0.517696
-14.7439	0.0251948	0.0996967	-0.0493072	2.52154	5.55903	-0.515958
-14.7384	0.0254049	0.0999068	-0.049097	2.53825	5.59071	-0.514198
-14.7346	0.0255515	0.100053	-0.0489504	2.54993	5.61286	-0.513003
-14.7328	0.0256196	0.100122	-0.0488823	2.55536	5.62319	-0.512458
-14.7327	0.0256235	0.100125	-0.0488784	2.55568	5.62378	-0.512427
-14.7273	0.0258399	0.100342	-0.0486621	2.57295	5.65666	-0.510752
-14.7217	0.0260665	0.100568	-0.0484354	2.59112	5.69134	-0.509096
-14.7179	0.0262262	0.100728	-0.0482758	2.60396	5.71592	-0.508001
-14.7162	0.0263009	0.100803	-0.048201	2.60999	5.72748	-0.507512
-14.7161	0.0263052	0.100807	-0.0481967	2.61033	5.72815	-0.507484
-14.7106	0.0265447	0.101047	-0.0479573	2.6297	5.76543	-0.506024
-14.705	0.0267999	0.101302	-0.0477022	2.65047	5.80559	-0.504657
-14.7012	0.0269816	0.101484	-0.0475205	2.66534	5.83449	-0.503809
-14.6995	0.0270681	0.10157	-0.047434	2.67244	5.84833	-0.503443
-14.6994	0.0270721	0.101574	-0.0474299	2.67278	5.84899	-0.503426
-14.6939	0.0273512	0.101853	-0.0471509	2.69582	5.89405	-0.502413
-14.6884	0.027651	0.102153	-0.0468512	2.72073	5.94305	-0.501588
-14.6846	0.0278659	0.102368	-0.0466363	2.7387	5.97855	-0.501148
-14.6828	0.0279686	0.102471	-0.0465335	2.74732	5.99562	-0.500977
-14.6827	0.0279732	0.102475	-0.0465289	2.74771	5.99638	-0.50097
-14.6772	0.0283053	0.102808	-0.0461969	2.77567	6.05193	-0.500583
-14.6717	0.0286627	0.103165	-0.0458395	2.80593	6.11227	-0.500406
-14.6679	0.0289158	0.103418	-0.0455865	2.82744	6.1553	-0.500415
-14.6661	0.0290396	0.103542	-0.0454627	2.83799	6.17644	-0.500455
-14.6661	0.0290429	0.103545	-0.0454593	2.83828	6.17701	-0.500456
-14.6605	0.0294373	0.10394	-0.0450651	2.87198	6.24468	-0.500723
-14.655	0.029856	0.104358	-0.0446464	2.90788	6.31697	-0.501198
-14.6512	0.0301513	0.104654	-0.0443511	2.93327	6.36816	-0.501627
-14.6494	0.0302952	0.104798	-0.0442072	2.94566	6.39317	-0.501858
-14.6494	0.0302991	0.104802	-0.0442034	2.94599	6.39384	-0.501865
-14.6439	0.0307541	0.105257	-0.0437484	2.9852	6.47307	-0.502676
-14.6383	0.0312317	0.105734	-0.0432709	3.02641	6.55644	-0.503624
-14.6345	0.0315673	0.10607	-0.0429352	3.0554	6.61513	-0.504335
-14.6328	0.0317273	0.10623	-0.0427753	3.06922	6.64312	-0.504683
-14.6327	0.031732	0.106235	-0.0427706	3.06962	6.64394	-0.504693
-14.6272	0.0322413	0.106744	-0.0422614	3.11364	6.73311	-0.505835
-14.6216	0.0327714	0.107274	-0.0417313	3.15946	6.82598	-0.507053
-14.6179	0.0331406	0.107643	-0.0413622	3.19136	6.89063	-0.507907
-14.6161	0.0333179	0.107821	-0.0411848	3.20669	6.92169	-0.508317
-14.616	0.0333213	0.107824	-0.0411813	3.20698	6.92229	-0.508325
-14.6105	0.0338792	0.108382	-0.0406236	3.25517	7.01996	-0.509609
-14.605	0.0344548	0.108958	-0.040048	3.30485	7.12062	-0.510912
-14.6012	0.0348533	0.109356	-0.0396495	3.33923	7.19026	-0.511791
-14.5994	0.035044	0.109547	-0.0394588	3.35567	7.22354	-0.512203
-14.5994	0.0350472	0.10955	-0.0394556	3.35595	7.22411	-0.51221
-14.5938	0.0356465	0.110149	-0.0388564	3.40756	7.32857	-0.513459
-14.5883	0.0362594	0.110762	-0.0382435	3.46026	7.43517	-0.51465
-14.5845	0.0366792	0.111182	-0.0378237	3.49631	7.50802	-0.515407
-14.5827	0.0368815	0.111384	-0.0376214	3.51366	7.54307	-0.515754
-14.5827	0.0368834	0.111386	-0.0376193	3.51382	7.5434	-0.515757
-14.5772	0.0375123	0.112015	-0.0369906	3.56769	7.65213	-0.516754
-14.5716	0.0381515	0.112654	-0.0363515	3.62232	7.76227	-0.517635
-14.5679	0.0385877	0.113091	-0.0359153	3.65952	7.83719	-0.518157
-14.5661	0.0387978	0.113301	-0.0357051	3.67743	7.87324	-0.518385
-14.566	0.0387988	0.113303	-0.0357053	3.67751	7.87341	-0.518386
-14.5605	0.0394504	0.113953	-0.0350526	3.73293	7.98486	-0.518994
-14.5549	0.0401109	0.114614	-0.0343921	3.78897	8.0974	-0.519457
-14.5512	0.0405585	0.115062	-0.0339444	3.82688	8.17344	-0.519682
-14.5494	0.0407753	0.115278	-0.0337276	3.84521	8.21018	-0.519766
-14.5494	0.0407759	0.115287	-0.0337352	3.84525	8.21027	-0.519766
-14.5438	0.0414464	0.115949	-0.0330566	3.90185	8.32361	-0.519912
-14.5382	0.0421231	0.116626	-0.0323797	3.95882	8.43752	-0.519885
-14.5345	0.0425788	0.117082	-0.031924	3.99708	8.51392	-0.519762
-14.5327	0.0428008	0.117304	-0.031702	4.01569	8.55104	-0.51967
-14.5327	0.0428019	0.117305	-0.0317012	4.01578	8.55122	-0.519669
-14.5271	0.0434825	0.117985	-0.0310203	4.07271	8.66467	-0.519245
-14.5216	0.0441639	0.118667	-0.0303388	4.12951	8.77761	-0.518592
-14.5178	0.0446201	0.119123	-0.0298826	4.16741	8.85284	-0.518019
-14.516	0.0448418	0.119344	-0.0296608	4.1858	8.88929	-0.517699
-14.516	0.0448439	0.119346	-0.0296583	4.18597	8.88964	-0.517696
-14.5105	0.0455215	0.120024	-0.0289811	4.242	9.00054	-0.516543
-14.5049	0.0461951	0.120697	-0.0283074	4.29746	9.11004	-0.515124
-14.5012	0.0466425	0.121145	-0.0278599	4.33415	9.18233	-0.514023
-14.4994	0.0468606	0.121363	-0.0276416	4.35201	9.21745	-0.513439
-14.4993	0.0468664	0.121369	-0.027636	4.35248	9.21837	-0.513423
-14.4938	0.0475292	0.122031	-0.0269729	4.40654	9.32453	-0.511449
-14.4882	0.0481859	0.122688	-0.0263162	4.45982	9.42884	-0.509188
-14.4845	0.0486156	0.123118	-0.0258863	4.49455	9.49663	-0.507538
-14.4827	0.048827	0.123329	-0.0256748	4.51158	9.52984	-0.506676
-14.4826	0.0488341	0.123336	-0.0256678	4.51215	9.53095	-0.506646
-14.4771	0.0494744	0.123976	-0.0250273	4.56356	9.63094	-0.50382
-14.4715	0.0501063	0.124608	-0.0243952	4.614	9.72871	-0.50071
-14.4678	0.0505206	0.125022	-0.0239808	4.64691	9.79231	-0.498492
-14.466	0.0507226	0.125224	-0.0237787	4.66291	9.82318	-0.497358
-14.466	0.0507304	0.125232	-0.023771	4.66353	9.82436	-0.497314
-14.4604	0.0513445	0.125846	-0.0231567	4.71197	9.91759	-0.493647
-14.4548	0.0519508	0.126452	-0.0225502	4.7595	10.0087	-0.489699
-14.4512	0.0523446	0.126845	-0.0221563	4.79021	10.0674	-0.486956
-14.4494	0.0525385	0.127039	-0.0219623	4.80528	10.0961	-0.485551
-14.4493	0.0525468	0.127048	-0.0219539	4.80593	10.0974	-0.48549
-14.4437	0.053133	0.127634	-0.0213676	4.85129	10.1836	-0.481017
-14.4382	0.0537081	0.128208	-0.0207923	4.89548	10.2672	-0.476284
-14.4345	0.0540809	0.128581	-0.0204193	4.92394	10.3209	-0.473024
-14.4327	0.0542644	0.128765	-0.0202357	4.9379	10.3472	-0.471362
-14.4326	0.0542722	0.128772	-0.0202279	4.9385	10.3483	-0.47129
-14.427	0.0548254	0.129325	-0.0196745	4.98037	10.4268	-0.466037
-14.4215	0.0553664	0.129866	-0.0191333	5.02098	10.5025	-0.460536
-14.4178	0.0557158	0.130215	-0.0187838	5.04701	10.5508	-0.456784
-14.416	0.0558881	0.130388	-0.0186114	5.0598	10.5745	-0.454872
-14.4159	0.0558955	0.130395	-0.018604	5.06035	10.5755	-0.45479
-14.4104	0.0564125	0.130912	-0.0180868	5.09849	10.6458	-0.448805
-14.4048	0.0569173	0.131416	-0.0175818	5.13538	10.7134	-0.442588
-14.4012	0.0572431	0.131742	-0.0172558	5.159	10.7564	-0.438371
-14.3993	0.0574031	0.131902	-0.0170958	5.17055	10.7773	-0.43624
-14.3993	0.05741	0.131909	-0.0170889	5.17104	10.7782	-0.436148
-14.3937	0.0578914	0.13239	-0.0166073	5.20554	10.8406	-0.429481
-14.3881	0.05836	0.132859	-0.0161385	5.23877	10.9002	-0.422618
-14.3845	0.0586619	0.13316	-0.0158365	5.25999	10.938	-0.417994
-14.3827	0.0588103	0.133309	-0.015688	5.27037	10.9564	-0.415662
-14.3826	0.058817	0.133315	-0.0156813	5.27084	10.9572	-0.415556
-14.377	0.0592627	0.133761	-0.0152354	5.30176	11.0118	-0.408306
-14.3715	0.0596973	0.134195	-0.0148006	5.33158	11.064	-0.400876
-14.3678	0.0599774	0.134475	-0.0145204	5.35061	11.0971	-0.395896
-14.366	0.0601152	0.134613	-0.0143826	5.35992	11.1132	-0.39339
-14.3659	0.0601214	0.134619	-0.0143764	5.36034	11.114	-0.393276
-14.3604	0.0605354	0.135033	-0.0139622	5.3881	11.1617	-0.385517
-14.3548	0.0609406	0.135438	-0.0135569	5.41494	11.2075	-0.377593
-14.3512	0.0612014	0.135699	-0.013296	5.43205	11.2364	-0.372319
-14.3493	0.06133	0.135827	-0.0131673	5.44044	11.2505	-0.369668
-14.3492	0.0613364	0.135834	-0.0131609	5.44086	11.2512	-0.369535
-14.3437	0.0617238	0.136221	-0.0127734	5.46593	11.2932	-0.361351
-14.3381	0.0621039	0.136601	-0.0123932	5.49024	11.3335	-0.353037
-14.3345	0.0623491	0.136846	-0.0121479	5.50579	11.3591	-0.347529
-14.3327	0.0624705	0.136967	-0.0120264	5.51345	11.3717	-0.34476
-14.3326	0.0624769	0.136974	-0.01202	5.51385	11.3723	-0.344614
-14.327	0.062844	0.137341	-0.0116528	5.53683	11.4098	-0.336087
-14.3215	0.0632059	0.137703	-0.0112908	5.55927	11.446	-0.327461
-14.3178	0.0634404	0.137937	-0.0110563	5.57368	11.4691	-0.321757
-14.316	0.0635568	0.138053	-0.0109399	5.5808	11.4805	-0.318892
-14.3159	0.0635629	0.13806	-0.0109338	5.58118	11.4811	-0.318742
-14.3104	0.0639152	0.138412	-0.0105814	5.60259	11.5151	-0.309933
-14.3048	0.0642631	0.13876	-0.0102334	5.62353	11.5481	-0.30104
-14.3012	0.0644891	0.138986	-0.0100073	5.63702	11.5692	-0.29516
-14.2993	0.064601	0.139097	-0.00989544	5.64367	11.5796	-0.292221
-14.2992	0.0646069	0.139103	-0.00988954	5.64401	11.5801	-0.292066
-14.2937	0.064947	0.139443	-0.00954946	5.6641	11.6112	-0.283015
-14.2881	0.0652837	0.13978	-0.00921276	5.68379	11.6415	-0.273892
-14.2845	0.0655039	0.14	-0.00899246	5.69659	11.661	-0.267839
-14.2827	0.0656115	0.140108	-0.00888486	5.70281	11.6705	-0.264858
-14.2826	0.0656172	0.140114	-0.00887914	5.70314	11.671	-0.264699
-14.277	0.0659476	0.140444	-0.00854878	5.72213	11.6997	-0.255439
-14.2715	0.0662744	0.140771	-0.00822197	5.74073	11.7276	-0.246112
-14.2678	0.0664878	0.140984	-0.00800857	5.75276	11.7455	-0.239927
-14.266	0.0665919	0.141088	-0.00790447	5.75861	11.7541	-0.236882
-14.2659	0.0665979	0.141094	-0.00789846	5.75894	11.7546	-0.236705
-14.2603	0.066917	0.141413	-0.00757943	5.77671	11.7807	-0.22725
-14.2548	0.0672318	0.141728	-0.00726463	5.79404	11.8058	-0.217732
-14.2511	0.067437	0.141933	-0.00705948	5.80522	11.8219	-0.211425
-14.2493	0.067537	0.142033	-0.00695951	5.81063	11.8296	-0.20832
-14.2492	0.0675423	0.142039	-0.00695419	5.81092	11.83	-0.208155
-14.2437	0.0678483	0.142345	-0.00664828	5.82734	11.8532	-0.19852
-14.2381	0.0681496	0.142646	-0.00634702	5.84328	11.8754	-0.18883
-14.2345	0.0683458	0.142842	-0.00615078	5.85354	11.8895	-0.182404
-14.2327	0.0684412	0.142938	-0.00605538	5.85849	11.8962	-0.179247
-14.2326	0.0684461	0.142943	-0.00605055	5.85875	11.8966	-0.179087
-14.227	0.0687378	0.143235	-0.00575892	5.87373	11.9168	-0.169293
-14.2215	0.0690245	0.143521	-0.00547229	5.88822	11.9359	-0.159451
-14.2178	0.069211	0.143708	-0.00528585	5.89751	11.9479	-0.152929
-14.216	0.0693016	0.143798	-0.00519529	5.90199	11.9537	-0.149726
-14.2159	0.0693062	0.143803	-0.00519071	5.90221	11.954	-0.149563
-14.2103	0.0695828	0.14408	-0.0049142	5.91571	11.9711	-0.139632
-14.2048	0.0698542	0.144351	-0.00464287	5.92871	11.9871	-0.129661
-14.2011	0.0700305	0.144528	-0.00446662	5.93701	11.9971	-0.123059
-14.1993	0.0701167	0.144614	-0.00438045	5.94103	12.0019	-0.119794
-14.1992	0.0701204	0.144618	-0.00437675	5.9412	12.0021	-0.119653
-14.1937	0.0703815	0.144879	-0.00411575	5.95321	12.016	-0.109609
-14.1881	0.0706374	0.145135	-0.0038599	5.96471	12.029	-0.0995336
-14.1845	0.0708036	0.145301	-0.00369378	5.97205	12.037	-0.0928664
-14.1826	0.070885	0.145382	-0.00361238	5.9756	12.0408	-0.0895631
-14.1826	0.0708884	0.145386	-0.00360905	5.97574	12.0409	-0.0894285
-14.177	0.0711344	0.145632	-0.00336312	5.98631	12.0519	-0.0792969
-14.1714	0.0713761	0.145874	-0.00312154	5.99644	12.062	-0.0691255
-14.1678	0.0715325	0.14603	-0.00296517	6.00286	12.0681	-0.0624257
-14.166	0.07161	0.146108	-0.00288776	6.006	12.0711	-0.0590757
-14.1659	0.0716131	0.146111	-0.00288467	6.00613	12.0712	-0.0589402
-14.1603	0.0718456	0.146343	-0.00265219	6.01541	12.0796	-0.0487441
-14.1548	0.0720742	0.146572	-0.00242375	6.0243	12.0871	-0.0385313
-14.1511	0.0722224	0.14672	-0.00227554	6.02995	12.0917	-0.0318059
-14.1493	0.0722962	0.146794	-0.00220182	6.03273	12.0939	-0.0284324
-14.1492	0.0722991	0.146797	-0.00219886	6.03284	12.094	-0.0282958
-14.1437	0.0725208	0.147019	-0.0019773	6.04106	12.1002	-0.0180482
-14.1381	0.0727391	0.147237	-0.00175907	6.04896	12.1057	-0.00779744
-14.1345	0.0728805	0.147379	-0.00161769	6.05396	12.109	-0.00106587
-14.1326	0.0729514	0.14745	-0.00154673	6.05644	12.1105	0.00234196
-14.1325	0.0729543	0.147452	-0.0015439	6.05654	12.1106	0.00247848
-14.127	0.073166	0.147664	-0.00133225	6.06378	12.1148	0.0127701
-14.1214	0.0733731	0.147871	-0.00112513	6.07063	12.1182	0.0230432
-14.1178	0.0735059	0.148004	-0.000992324	6.07489	12.12	0.0297463
-14.1159	0.0735728	0.148071	-0.000925436	6.07699	12.1208	0.033159
-14.1159	0.073576	0.148074	-0.000922277	6.07708	12.1208	0.0333198
-14.1103	0.0737745	0.148273	-0.000723836	6.08313	12.1227	0.0436061
-14.1047	0.0739682	0.148467	-0.00053016	6.08874	12.1236	0.0538914
-14.1011	0.0740914	0.14859	-0.000406894	6.09215	12.1237	0.060577
-14.0993	0.0741535	0.148652	-0.000344807	6.09382	12.1236	0.0639881
-14.0992	0.0741567	0.148655	-0.000341612	6.0939	12.1236	0.0641652
-14.0936	0.0743402	0.148839	-0.000158143	6.09861	12.1228	0.0744335
-14.0881	0.0745185	0.149017	2.01559e-05	6.10286	12.121	0.0847014
-14.0845	0.0746314	0.14913	0.000133062	6.10536	12.1193	0.0913644
-14.0826	0.0746883	0.149187	0.00019	6.10656	12.1183	0.0947748
-14.0825	0.0746914	0.14919	0.000193067	6.10662	12.1183	0.0949592
-14.0769	0.0748586	0.149357	0.000360349	6.10991	12.1146	0.105196
-14.0714	0.0750207	0.149519	0.000522405	6.11272	12.11	0.115441
-14.0678	0.0751222	0.14962	0.000623959	6.11427	12.1065	0.122042
-14.0659	0.0751735	0.149672	0.000675301	6.11499	12.1045	0.125437
-14.0658	0.0751767	0.149675	0.000678544	6.11503	12.1044	0.125652
-14.0603	0.075327	0.149825	0.000828863	6.11686	12.0979	0.135834
-14.0547	0.0754716	0.14997	0.000973453	6.1182	12.0904	0.145994
-14.0511	0.0755619	0.15006	0.00106382	6.1188	12.0851	0.152545
-14.0493	0.0756075	0.150106	0.00110945	6.11903	12.0822	0.155915
-14.0492	0.0756104	0.150108	0.00111233	6.11905	12.082	0.156129
-14.0436	0.0757436	0.150242	0.00124563	6.11942	12.0726	0.166244
-14.038	0.0758712	0.150369	0.00137328	6.11932	12.0623	0.17633
-14.0344	0.0759505	0.150448	0.00145262	6.119	12.0552	0.182816
-14.0326	0.0759904	0.150488	0.00149257	6.11876	12.0514	0.186148
-14.0325	0.0759931	0.150491	0.00149529	6.11875	12.0511	0.186376
-14.0269	0.0761096	0.150607	0.00161184	6.11773	12.0391	0.196389
-14.0214	0.0762208	0.150718	0.00172306	6.11626	12.0262	0.206366
-14.0178	0.0762897	0.150787	0.00179207	6.11509	12.0174	0.212784
-14.0159	0.0763244	0.150822	0.00182684	6.11442	12.0127	0.216088
-14.0158	0.0763269	0.150824	0.00182926	6.11437	12.0124	0.216321
-14.0102	0.0764279	0.150925	0.00193042	6.11208	11.9979	0.226223
-14.0047	0.0765249	0.151022	0.00202749	6.10944	11.9828	0.236095
-14.0011	0.0765854	0.151083	0.00208809	6.1076	11.9728	0.242418
-13.9993	0.0766164	0.151114	0.00211903	6.10661	11.9675	0.245686
-13.9991	0.0766187	0.151116	0.00212134	6.10653	11.9671	0.245931
-13.9936	0.0767101	0.151207	0.0022128	6.10344	11.9512	0.255725
-13.988	0.0768	0.151297	0.00230284	6.10023	11.935	0.265487
-13.9844	0.0768576	0.151355	0.00236055	6.09812	11.9245	0.271762
-13.9826	0.0768872	0.151384	0.00239015	6.09705	11.9191	0.274976
-13.9825	0.0768894	0.151386	0.00239239	6.09697	11.9187	0.275219
-13.9769	0.0769794	0.151476	0.0024824	6.09374	11.9025	0.284926
-13.9713	0.0770708	0.151568	0.00257387	6.0906	11.8866	0.294625
-13.9678	0.0771305	0.151627	0.0026337	6.08867	11.8765	0.300841
-13.9659	0.0771617	0.151658	0.00266491	6.08771	11.8714	0.304041
-13.9658	0.0771642	0.151661	0.00266742	6.08763	11.871	0.304298
-13.9602	0.0772601	0.151757	0.00276338	6.08485	11.8558	0.313947
-13.9547	0.0773585	0.151855	0.00286191	6.08226	11.8409	0.32358
-13.9511	0.0774232	0.15192	0.00292668	6.08071	11.8316	0.329766
-13.9493	0.0774571	0.151954	0.00296052	6.07994	11.8269	0.332952
-13.9491	0.0774597	0.151956	0.00296317	6.07988	11.8266	0.3332
-13.9436	0.0775638	0.15206	0.00306731	6.07772	11.8126	0.342808
-13.938	0.0776708	0.152167	0.00317441	6.07578	11.7991	0.352406
-13.9344	0.0777414	0.152238	0.00324507	6.07465	11.7907	0.358586
-13.9326	0.0777782	0.152275	0.00328191	6.0741	11.7864	0.361762
-13.9324	0.0777809	0.152277	0.00328462	6.07407	11.7861	0.361994
-13.9269	0.0778944	0.152391	0.00339807	6.0726	11.7736	0.371576
-13.9213	0.0780111	0.152507	0.00351484	6.07138	11.7616	0.381151
-13.9178	0.0780882	0.152584	0.003592	6.07072	11.7541	0.387328
-13.9159	0.0781284	0.152625	0.00363219	6.07043	11.7504	0.390499
-13.9158	0.0781312	0.152627	0.00363505	6.07041	11.7501	0.390723
-13.9102	0.078255	0.152751	0.00375883	6.06971	11.7391	0.400293
-13.9047	0.0783824	0.152879	0.00388625	6.06927	11.7287	0.409863
-13.9011	0.0784666	0.152963	0.00397044	6.06913	11.7222	0.416038
-13.8992	0.0785104	0.153007	0.0040143	6.06911	11.719	0.419209
-13.8991	0.0785135	0.15301	0.00401742	6.06911	11.7188	0.419433
-13.8936	0.0786486	0.153145	0.00415247	6.06923	11.7095	0.429007
-13.888	0.0787876	0.153284	0.00429143	6.06963	11.7007	0.438586
-13.8844	0.0788796	0.153376	0.00438343	6.07005	11.6953	0.444784
-13.8826	0.0789271	0.153423	0.004431	6.07031	11.6927	0.447946
-13.8824	0.0789305	0.153427	0.0044344	6.07033	11.6925	0.448171
-13.8769	0.0790776	0.153574	0.00458146	6.07132	11.6849	0.457764
-13.8713	0.0792291	0.153725	0.00473288	6.07261	11.6778	0.467382
-13.8677	0.0793289	0.153825	0.00483264	6.0736	11.6736	0.473584
-13.8659	0.0793805	0.153877	0.00488432	6.07415	11.6715	0.476756
-13.8658	0.0793845	0.153881	0.00488825	6.07419	11.6714	0.476996
-13.8602	0.0795442	0.15404	0.00504789	6.07608	11.6655	0.486624
-13.8547	0.0797081	0.154204	0.00521175	6.07827	11.6603	0.496266
-13.8511	0.0798162	0.154313	0.00531986	6.07984	11.6572	0.502503
-13.8492	0.079872	0.154368	0.0053756	6.08069	11.6557	0.505681
-13.8491	0.0798764	0.154373	0.00538	6.08076	11.6556	0.50593
-13.8435	0.0800489	0.154545	0.00555238	6.08355	11.6515	0.515605
-13.838	0.0802256	0.154722	0.00572897	6.08663	11.648	0.525297
-13.8344	0.0803418	0.154838	0.00584512	6.08877	11.646	0.531561
-13.8326	0.0804017	0.154898	0.00590501	6.08991	11.6451	0.534757
-13.8324	0.0804064	0.154903	0.00590973	6.09	11.645	0.535008
-13.8269	0.0805914	0.155088	0.00609463	6.09365	11.6426	0.544739
-13.8213	0.0807804	0.155277	0.00628353	6.09758	11.6407	0.55449
-13.8177	0.0809049	0.155402	0.00640794	6.10026	11.6397	0.560816
-13.8159	0.0809683	0.155465	0.0064713	6.10165	11.6393	0.564009
-13.8158	0.0809733	0.15547	0.00647632	6.10176	11.6393	0.564262
-13.8102	0.0811701	0.155667	0.00667291	6.10621	11.6384	0.574054
-13.8046	0.0813707	0.155868	0.0068734	6.1109	11.6379	0.583882
-13.801	0.0815026	0.156	0.00700519	6.11405	11.6378	0.590262
-13.7992	0.0815688	0.156066	0.0070714	6.11566	11.6379	0.593446
-13.7991	0.0815744	0.156072	0.00707701	6.1158	11.6379	0.593715
-13.7935	0.0817815	0.156279	0.00728387	6.12092	11.6383	0.603568
-13.788	0.0819914	0.156489	0.0074937	6.12622	11.639	0.613439
-13.7844	0.0821292	0.156627	0.00763137	6.12975	11.6396	0.619856
-13.7826	0.0821983	0.156696	0.0077004	6.13153	11.64	0.623056
-13.7824	0.0822041	0.156702	0.00770625	6.13169	11.64	0.623327
-13.7769	0.0824193	0.156917	0.00792127	6.13731	11.6414	0.633232
-13.7713	0.0826366	0.157135	0.00813836	6.14304	11.6429	0.64315
-13.7677	0.0827794	0.157278	0.00828109	6.14684	11.644	0.649633
-13.7659	0.0828496	0.157348	0.00835118	6.14871	11.6446	0.652807
-13.7658	0.0828556	0.157354	0.00835719	6.14887	11.6447	0.653079
-13.7602	0.083076	0.157575	0.00857738	6.15476	11.6465	0.663017
-13.7546	0.0832972	0.157796	0.00879845	6.16068	11.6484	0.67296
-13.751	0.0834423	0.157941	0.00894342	6.16455	11.6496	0.67947
-13.7492	0.0835128	0.158012	0.00901388	6.16643	11.6502	0.682633
-13.7491	0.0835189	0.158018	0.00901994	6.16659	11.6503	0.682905
-13.7435	0.0837407	0.15824	0.00924151	6.17247	11.6521	0.692848
-13.738	0.083963	0.158462	0.00946367	6.17833	11.6538	0.702812
-13.7343	0.0841078	0.158607	0.00960836	6.18213	11.655	0.709296
-13.7326	0.0841785	0.158678	0.00967895	6.18398	11.6555	0.712457
-13.7324	0.0841851	0.158685	0.00968554	6.18416	11.6556	0.712753
-13.7269	0.0844075	0.158907	0.00990775	6.18997	11.6573	0.722694
-13.7213	0.0846304	0.15913	0.0101305	6.19578	11.6589	0.732642
-13.7177	0.0847756	0.159276	0.0102756	6.19955	11.66	0.739118
-13.7159	0.0848466	0.159347	0.0103466	6.20139	11.6605	0.74228
-13.7157	0.0848534	0.159353	0.0103534	6.20156	11.6605	0.742583
-13.7102	0.085077	0.159577	0.0105768	6.20735	11.6622	0.752531
-13.7046	0.0853008	0.159801	0.0108004	6.2131	11.6637	0.762479
-13.701	0.0854468	0.159947	0.0109463	6.21684	11.6647	0.768968
-13.6992	0.0855173	0.160018	0.0110167	6.21864	11.6652	0.772097
-13.6991	0.0855245	0.160025	0.0110239	6.21882	11.6652	0.772416
-13.6935	0.0857482	0.160249	0.0112475	6.22451	11.6667	0.78235
-13.688	0.0859724	0.160473	0.0114715	6.23019	11.6681	0.792285
-13.6843	0.0861198	0.160621	0.0116188	6.23393	11.6691	0.798798
-13.6826	0.0861911	0.160692	0.0116901	6.23574	11.6695	0.801944
-13.6824	0.0861976	0.160699	0.0116966	6.2359	11.6696	0.802231
-13.6768	0.0864242	0.160925	0.011923	6.24168	11.6712	0.812187
-13.6713	0.0866522	0.161153	0.0121509	6.24752	11.6729	0.822146
-13.6676	0.0868022	0.161304	0.0123009	6.25139	11.6741	0.828666
-13.6659	0.0868753	0.161377	0.012374	6.25329	11.6747	0.831831
-13.6657	0.086882	0.161383	0.0123806	6.25346	11.6748	0.83212
-13.6602	0.0871146	0.161616	0.0126131	6.25954	11.6769	0.842136
-13.6546	0.0873489	0.161851	0.0128473	6.26572	11.6793	0.852146
-13.651	0.087503	0.162005	0.0130014	6.26982	11.681	0.858687
-13.6492	0.0875781	0.16208	0.0130765	6.27184	11.6818	0.861863
-13.649	0.087586	0.162088	0.0130843	6.27204	11.6819	0.862193
-13.6435	0.0878261	0.162328	0.0133244	6.27854	11.6848	0.872281
-13.6379	0.0880692	0.162571	0.0135674	6.2852	11.688	0.882388
-13.6343	0.0882272	0.162729	0.0137254	6.28958	11.6903	0.88891
-13.6326	0.0883051	0.162807	0.0138033	6.29175	11.6914	0.892112
-13.6323	0.0883146	0.162816	0.0138128	6.29202	11.6915	0.8925
-13.6268	0.0885627	0.163065	0.0140609	6.29899	11.6953	0.902639
-13.6212	0.0888131	0.163315	0.0143113	6.30608	11.6994	0.912799
-13.6176	0.0889759	0.163478	0.014474	6.31071	11.702	0.919372
-13.6159	0.0890557	0.163558	0.0145538	6.31298	11.7034	0.922586
-13.6157	0.0890654	0.163567	0.0145635	6.31326	11.7035	0.922976
-13.6101	0.0893196	0.163821	0.0148177	6.32051	11.7078	0.933191
-13.6045	0.0895741	0.164076	0.0150722	6.32775	11.7121	0.943397
-13.601	0.0897377	0.16424	0.0152358	6.33239	11.7148	0.949953
-13.5992	0.089818	0.16432	0.0153161	6.33466	11.7161	0.953172
-13.599	0.0898285	0.16433	0.0153267	6.33495	11.7163	0.953594
-13.5934	0.0900827	0.164585	0.0155809	6.34209	11.7204	0.963794
-13.5879	0.0903362	0.164838	0.0158344	6.34913	11.7243	0.973985
-13.5843	0.0904982	0.165	0.0159964	6.3536	11.7267	0.980509
-13.5825	0.0905782	0.16508	0.0160765	6.35579	11.7278	0.983736
-13.5823	0.0905889	0.165091	0.0160871	6.35608	11.728	0.984165
-13.5767	0.0908408	0.165343	0.0163391	6.36292	11.7315	0.99434
-13.5712	0.091091	0.165593	0.0165893	6.36962	11.7348	1.00448
-13.5676	0.09125	0.165752	0.0167484	6.37382	11.7367	1.01095
-13.5659	0.0913287	0.16583	0.0168271	6.37588	11.7376	1.01416
-13.5656	0.0913396	0.165841	0.0168379	6.37616	11.7377	1.0146
-13.5601	0.0915864	0.166088	0.0170848	6.38254	11.7404	1.02471
-13.5545	0.0918312	0.166333	0.0173296	6.38873	11.7427	1.03478
-13.551	0.0919864	0.166488	0.0174849	6.3926	11.744	1.04119
-13.5492	0.0920633	0.166565	0.0175618	6.3945	11.7446	1.04438
-13.549	0.0920741	0.166576	0.0175726	6.39476	11.7447	1.04483
-13.5434	0.0923154	0.166817	0.017814	6.40064	11.7464	1.05485
-13.5379	0.0925549	0.167056	0.0180535	6.40635	11.7479	1.06485
-13.5343	0.0927068	0.167208	0.0182055	6.40991	11.7486	1.07121
-13.5325	0.092782	0.167283	0.0182807	6.41166	11.7489	1.07437
-13.5323	0.0927927	0.167294	0.0182914	6.4119	11.749	1.07482
-13.5267	0.0930286	0.16753	0.0185273	6.41729	11.7498	1.08477
-13.5212	0.0932626	0.167764	0.0187614	6.42251	11.7503	1.09469
-13.5176	0.0934109	0.167912	0.0189097	6.42577	11.7505	1.10099
-13.5159	0.0934846	0.167986	0.0189835	6.42737	11.7506	1.10413
-13.5156	0.0934955	0.167997	0.0189944	6.42761	11.7506	1.10459
-13.51	0.0937277	0.168229	0.0192267	6.43262	11.7507	1.11449
-13.5045	0.0939586	0.16846	0.0194577	6.43751	11.7507	1.12435
-13.501	0.0941041	0.168605	0.0196033	6.44056	11.7505	1.13057
-13.4992	0.094177	0.168678	0.0196762	6.44207	11.7504	1.13369
-13.4989	0.0941885	0.168689	0.0196877	6.44231	11.7504	1.13418
-13.4934	0.0944184	0.168919	0.0199177	6.44705	11.7501	1.14403
-13.4878	0.0946489	0.16915	0.0201483	6.45179	11.7497	1.15387
-13.4843	0.094794	0.169295	0.0202935	6.4548	11.7496	1.16005
-13.4825	0.0948681	0.169369	0.0203676	6.45634	11.7495	1.16318
-13.4822	0.0948804	0.169381	0.02038	6.4566	11.7495	1.16371
-13.4767	0.0951147	0.169615	0.0206143	6.46156	11.7496	1.17356
-13.4711	0.0953524	0.169853	0.0208521	6.46671	11.75	1.18345
-13.4676	0.0955038	0.170004	0.0210036	6.47007	11.7505	1.18969
-13.4659	0.0955817	0.170082	0.0210816	6.47183	11.7508	1.19288
-13.4656	0.0955944	0.170094	0.0210942	6.47212	11.7508	1.19339
-13.46	0.0958415	0.170342	0.0213415	6.47784	11.7523	1.20339
-13.4545	0.0960952	0.170595	0.0215953	6.48395	11.7544	1.21347
-13.451	0.0962579	0.170758	0.0217581	6.48802	11.7562	1.21983
-13.4492	0.0963426	0.170842	0.0218429	6.49018	11.7573	1.2231
-13.4489	0.0963561	0.170856	0.0218564	6.49053	11.7574	1.22362
-13.4433	0.0966257	0.171125	0.0221262	6.49764	11.7614	1.23389
-13.4378	0.0969051	0.171405	0.0224057	6.50536	11.7664	1.24428
-13.4343	0.0970853	0.171585	0.022586	6.51052	11.7702	1.25085
-13.4325	0.0971795	0.171679	0.0226803	6.51328	11.7723	1.25425
-13.4322	0.0971957	0.171695	0.0226964	6.51376	11.7727	1.25483
-13.4267	0.0974966	0.171996	0.0229975	6.52284	11.7802	1.26549
-13.4211	0.0978094	0.172308	0.0233105	6.53266	11.789	1.2763
-13.4176	0.0980107	0.17251	0.0235119	6.53918	11.7952	1.28313
-13.4158	0.0981171	0.172616	0.0236183	6.54268	11.7987	1.2867
-13.4155	0.0981352	0.172634	0.0236365	6.54328	11.7993	1.2873
-13.41	0.0984735	0.172972	0.0239749	6.55469	11.8109	1.29846
-13.4044	0.098825	0.173323	0.0243265	6.56692	11.8241	1.30979
-13.401	0.0990503	0.173549	0.0245519	6.57495	11.833	1.31693
-13.3992	0.0991696	0.173668	0.0246713	6.57925	11.8378	1.32067
-13.3988	0.0991914	0.17369	0.0246931	6.58004	11.8387	1.32135
-13.3933	0.0995701	0.174068	0.0250719	6.59395	11.8548	1.33306
-13.3877	0.0999623	0.17446	0.0254643	6.60869	11.8724	1.34497
-13.3843	0.100211	0.174709	0.0257135	6.61821	11.884	1.35242
-13.3825	0.100344	0.174842	0.025846	6.62332	11.8903	1.35635
-13.3822	0.100368	0.174866	0.0258701	6.62425	11.8914	1.35706
-13.3766	0.100787	0.175285	0.0262892	6.64061	11.9119	1.36935
-13.3711	0.101219	0.175716	0.0267211	6.65774	11.9337	1.38182
-13.3676	0.101492	0.175989	0.0269945	6.66871	11.9478	1.38963
-13.3658	0.101636	0.176134	0.0271389	6.67453	11.9553	1.39373
-13.3655	0.101663	0.17616	0.0271653	6.6756	11.9567	1.39448
-13.36	0.102118	0.176616	0.0276211	6.69415	11.981	1.40731
-13.3544	0.102585	0.177082	0.0280878	6.71332	12.0063	1.42032
-13.351	0.102879	0.177376	0.0283815	6.72546	12.0225	1.42844
-13.3492	0.103033	0.17753	0.0285362	6.73188	12.0311	1.4327
-13.3488	0.103061	0.177558	0.0285643	6.73305	12.0326	1.43347
-13.3433	0.103547	0.178044	0.02905	6.75329	12.0598	1.44678
-13.3377	0.104041	0.178538	0.029544	6.77399	12.0878	1.46022
-13.3343	0.10435	0.178847	0.0298536	6.78701	12.1054	1.4686
-13.3325	0.104513	0.17901	0.0300162	6.79386	12.1147	1.47299
-13.3322	0.104543	0.17904	0.0300458	6.79511	12.1164	1.47379
-13.3266	0.105052	0.179548	0.0305547	6.8166	12.1457	1.48748
-13.3211	0.105567	0.180063	0.0310698	6.83839	12.1755	1.50128
-13.3176	0.105888	0.180385	0.0313911	6.852	12.1941	1.50987
-13.3158	0.106057	0.180553	0.0315598	6.85914	12.2039	1.51437
-13.3155	0.106087	0.180583	0.03159	6.86042	12.2057	1.51518
-13.31	0.106611	0.181108	0.0321144	6.88263	12.2361	1.52916
-13.3044	0.107139	0.181636	0.0326422	6.90497	12.2667	1.54321
-13.301	0.107467	0.181964	0.0329704	6.91884	12.2857	1.55194
-13.2992	0.107639	0.182136	0.0331422	6.92609	12.2957	1.55651
-13.2988	0.107669	0.182166	0.0331725	6.92737	12.2974	1.55731
-13.2933	0.108202	0.182698	0.0337047	6.9498	12.3281	1.57147
-13.2877	0.108736	0.183233	0.0342388	6.97225	12.3588	1.58568
-13.2843	0.109067	0.183564	0.0345705	6.98617	12.3778	1.5945
-13.2825	0.109241	0.183738	0.034744	6.99344	12.3878	1.59912
-13.2822	0.109271	0.183768	0.0347746	6.99472	12.3895	1.59993
-13.2766	0.109809	0.184306	0.0353121	7.01721	12.4202	1.61423
-13.2711	0.110349	0.184846	0.0358515	7.03971	12.4508	1.62858
-13.2676	0.110684	0.185181	0.0361871	7.05369	12.4699	1.6375
-13.2658	0.110859	0.185356	0.036362	7.06097	12.4798	1.64215
-13.2655	0.11089	0.185387	0.036393	7.06225	12.4815	1.64298
-13.26	0.111434	0.185931	0.0369366	7.08484	12.5122	1.65743
-13.2544	0.111981	0.186478	0.0374836	7.10752	12.5431	1.67196
-13.251	0.11232	0.186818	0.0378229	7.12157	12.5622	1.68097
-13.2492	0.112498	0.186995	0.0380008	7.12893	12.5722	1.68569
-13.2488	0.11253	0.187027	0.0380326	7.13025	12.574	1.68653
-13.2433	0.113084	0.187581	0.0385861	7.15314	12.6051	1.70121
-13.2377	0.11364	0.188137	0.0391421	7.17612	12.6363	1.71593
-13.2343	0.113985	0.188482	0.0394869	7.19036	12.6557	1.72504
-13.2325	0.114166	0.188664	0.0396686	7.19786	12.6659	1.72984
-13.2322	0.1142	0.188698	0.0397024	7.19926	12.6678	1.73073
-13.2266	0.114766	0.189264	0.040268	7.22264	12.6996	1.74564
-13.221	0.115336	0.189834	0.0408386	7.24624	12.7318	1.76064
-13.2176	0.115692	0.19019	0.0411937	7.26094	12.7519	1.76995
-13.2158	0.115878	0.190376	0.0413804	7.26867	12.7625	1.77484
-13.2155	0.115913	0.190411	0.0414153	7.27011	12.7645	1.77575
-13.2099	0.116496	0.190995	0.0419984	7.29429	12.7976	1.79098
-13.2044	0.117087	0.191585	0.0425889	7.31881	12.8313	1.80636
-13.2009	0.117454	0.191952	0.0429555	7.33404	12.8522	1.81588
-13.1992	0.117646	0.192144	0.0431479	7.34205	12.8632	1.82087
-13.1988	0.117683	0.192181	0.0431849	7.34358	12.8653	1.82183
-13.1933	0.118285	0.192784	0.0437872	7.36865	12.8999	1.83742
-13.1877	0.118896	0.193394	0.0443971	7.39405	12.9349	1.85316
-13.1843	0.119272	0.193771	0.0447739	7.40975	12.9566	1.86287
-13.1825	0.119471	0.19397	0.0449728	7.41805	12.9681	1.86799
-13.1821	0.119511	0.194009	0.0450124	7.4197	12.9704	1.86901
-13.1766	0.120132	0.194631	0.0456335	7.4456	13.0063	1.88495
-13.171	0.12076	0.195259	0.0462613	7.47181	13.0426	1.90103
-13.1676	0.121147	0.195646	0.0466486	7.48798	13.065	1.91094
-13.1658	0.121352	0.195851	0.0468536	7.49654	13.0769	1.91617
-13.1655	0.121394	0.195892	0.0468949	7.49827	13.0793	1.91722
-13.1599	0.122035	0.196534	0.047536	7.52506	13.1166	1.93356
-13.1543	0.122682	0.197181	0.048183	7.55211	13.1542	1.95002
-13.1509	0.123082	0.197581	0.0485831	7.56885	13.1775	1.96017
-13.1492	0.123291	0.19779	0.0487919	7.57758	13.1897	1.96546
-13.1488	0.123335	0.197834	0.0488359	7.57942	13.1923	1.96658
-13.1432	0.123994	0.198493	0.0494951	7.607	13.2307	1.98326
-13.1377	0.12466	0.199159	0.0501605	7.63485	13.2696	2.00007
-13.1343	0.125072	0.199571	0.0505727	7.6521	13.2937	2.01046
-13.1325	0.125286	0.199785	0.0507868	7.66106	13.3063	2.01586
-13.1321	0.125331	0.19983	0.0508321	7.66296	13.3089	2.017
-13.1266	0.126009	0.200508	0.0515096	7.69131	13.3486	2.03405
-13.121	0.126692	0.201191	0.0521931	7.71991	13.3886	2.05122
-13.1176	0.127115	0.201615	0.0526161	7.7376	13.4134	2.06183
-13.1158	0.127335	0.201834	0.0528358	7.74679	13.4262	2.06734
-13.1154	0.127382	0.201881	0.0528823	7.74874	13.429	2.0685
-13.1099	0.128076	0.202576	0.0535771	7.77778	13.4697	2.0859
-13.1043	0.128776	0.203275	0.0542766	7.80699	13.5106	2.1034
-13.1009	0.129209	0.203709	0.0547097	7.82506	13.5359	2.11423
-13.0992	0.129432	0.203931	0.0549326	7.83434	13.5489	2.1198
-13.0988	0.129479	0.203979	0.05498	7.83632	13.5517	2.12098
-13.0932	0.130189	0.204688	0.055689	7.86581	13.5929	2.13871
-13.0876	0.130897	0.205396	0.0563972	7.89518	13.6339	2.15642
-13.0842	0.131331	0.205831	0.0568316	7.91314	13.659	2.16728
-13.0825	0.131557	0.206057	0.0570577	7.92248	13.672	2.17294
-13.0821	0.131606	0.206106	0.0571065	7.92449	13.6748	2.17416
-13.0765	0.132315	0.206815	0.0578158	7.95368	13.7154	2.19194
-13.071	0.133024	0.207523	0.058524	7.98269	13.7557	2.20971
-13.0676	0.133456	0.207956	0.0589566	8.00033	13.7801	2.22059
-13.0658	0.133681	0.208181	0.0591814	8.00947	13.7927	2.22625
-13.0654	0.13373	0.208229	0.0592299	8.01143	13.7954	2.22747
-13.0599	0.134432	0.208932	0.0599321	8.03984	13.8345	2.24518
-13.0543	0.135129	0.209629	0.0606294	8.06783	13.8728	2.26283
-13.0509	0.135554	0.210054	0.061054	8.08475	13.8959	2.27362
-13.0491	0.135773	0.210273	0.0612731	8.09345	13.9077	2.27919
-13.0488	0.13582	0.21032	0.0613204	8.09532	13.9103	2.2804
-13.0432	0.136504	0.211004	0.0620035	8.12223	13.9466	2.29785
-13.0376	0.137179	0.211679	0.0626793	8.14855	13.9819	2.31521
-13.0342	0.137585	0.212085	0.063085	8.16419	14.0027	2.32568
-13.0325	0.137796	0.212296	0.0632963	8.17228	14.0134	2.33115
-13.0321	0.137843	0.212343	0.0633425	8.17404	14.0157	2.33235
-13.0265	0.138493	0.212994	0.0639933	8.19869	14.0481	2.3493
-13.0209	0.139132	0.213632	0.0646315	8.22246	14.0789	2.36606
-13.0176	0.139511	0.214011	0.0650104	8.23637	14.0967	2.37608
-13.0158	0.139708	0.214209	0.0652083	8.24357	14.1058	2.38133
-13.0154	0.139754	0.214254	0.0652535	8.2452	14.1079	2.38254
-13.0098	0.14036	0.214861	0.0658601	8.26693	14.1351	2.39876
-13.0043	0.140951	0.215451	0.0664503	8.28759	14.1605	2.41472
-13.0009	0.141299	0.215799	0.0667985	8.29954	14.1749	2.42421
-12.9991	0.141481	0.215981	0.0669804	8.3057	14.1822	2.4292
-12.9987	0.141523	0.216023	0.0670227	8.30713	14.1839	2.43036
-12.9932	0.142078	0.216578	0.0675773	8.32553	14.2054	2.44571
-12.9876	0.142614	0.217115	0.0681142	8.3428	14.2248	2.46075
-12.9842	0.142929	0.21743	0.0684291	8.35265	14.2356	2.46968
-12.9825	0.143094	0.217594	0.0685934	8.3577	14.241	2.47436
-12.982	0.143132	0.217633	0.068632	8.35888	14.2423	2.47546
-12.9765	0.143632	0.218132	0.0691315	8.37381	14.2578	2.48986
-12.9709	0.144112	0.218613	0.0696118	8.38755	14.2712	2.50391
-12.9676	0.144394	0.218895	0.0698939	8.39532	14.2784	2.51227
-12.9658	0.144539	0.219039	0.0700387	8.39921	14.2818	2.5166
[truncated: 9,554 more rows]

## Sheet: DV-IDENTITY-0
0	#VALUE!	#VALUE!	#VALUE!	#VALUE!	#VALUE!	#VALUE!	#VALUE!	#VALUE!	#VALUE!	#VALUE!	#VALUE!	#VALUE!	#VALUE!	#VALUE!	#VALUE!	#VALUE!	#VALUE!	#VALUE!	#VALUE!	#VALUE!	#VALUE!	0	#VALUE!	#VALUE!	#VALUE!	#VALUE!	#VALUE!	#VALUE!	#VALUE!	#VALUE!	#VALUE!	#VALUE!	#VALUE!	#VALUE!	#VALUE!	#VALUE!	#VALUE!	#VALUE!	#VALUE!	#VALUE!	#VALUE!	#VALUE!	#VALUE!	0	#VALUE!	#VALUE!	#VALUE!	#VALUE!	#VALUE!
#VALUE!	#VALUE!	#VALUE!	#VALUE!	#VALUE!	#VALUE!	#VALUE!	#VALUE!	AAAAAG/Xrwg=	#VALUE!	#VALUE!	#VALUE!	#VALUE!	#VALUE!	#VALUE!	#VALUE!	#VALUE!	#VALUE!	#VALUE!	#VALUE!	#VALUE!	#VALUE!	#VALUE!	#VALUE!	#VALUE!	#VALUE!	#VALUE!	#VALUE!	#VALUE!	#VALUE!	0	#VALUE!	#VALUE!	#VALUE!	#VALUE!	#VALUE!	#VALUE!	#VALUE!	#VALUE!	#VALUE!	#VALUE!	#VALUE!	#VALUE!	#VALUE!	#VALUE!	#VALUE!	#VALUE!	#VALUE!	#VALUE!	#VALUE!
#VALUE!	#VALUE!	#VALUE!	#VALUE!	#VALUE!	#VALUE!	#VALUE!	#VALUE!	#VALUE!	#VALUE!	#VALUE!	#VALUE!	#VALUE!	#VALUE!	#VALUE!	#VALUE!	0	#VALUE!	#VALUE!	#VALUE!	#VALUE!	#VALUE!	#VALUE!	#VALUE!	#VALUE!	#VALUE!	#VALUE!	#VALUE!	#VALUE!	#VALUE!	#VALUE!	#VALUE!	#VALUE!	#VALUE!	#VALUE!	#VALUE!	#VALUE!	#VALUE!	0	#VALUE!	#VALUE!	#VALUE!	#VALUE!	#VALUE!	#VALUE!	#VALUE!	#VALUE!	#VALUE!	#VALUE!	#VALUE!
#VALUE!	#VALUE!	AAAAAD/fGwI=	#VALUE!	#VALUE!	#VALUE!	#VALUE!	#VALUE!	#VALUE!	#VALUE!	#VALUE!	#VALUE!	#VALUE!	#VALUE!	#VALUE!	#VALUE!	#VALUE!	#VALUE!	#VALUE!	#VALUE!	#VALUE!	#VALUE!	#VALUE!	#VALUE!	0	#VALUE!	#VALUE!	#VALUE!	#VALUE!	#VALUE!	#VALUE!	#VALUE!	#VALUE!	#VALUE!	#VALUE!	#VALUE!	#VALUE!	#VALUE!	#VALUE!	#VALUE!	#VALUE!	#VALUE!	#VALUE!	#VALUE!	#VALUE!	#VALUE!	0	#VALUE!	#VALUE!	#VALUE!
#VALUE!	#VALUE!	#VALUE!	#VALUE!	#VALUE!	#VALUE!	#VALUE!	#VALUE!	#VALUE!	#VALUE!	AAAAAGu/jwo=	#VALUE!	#VALUE!	#VALUE!	#VALUE!	#VALUE!	#VALUE!	#VALUE!	#VALUE!	#VALUE!	#VALUE!	#VALUE!	#VALUE!	#VALUE!	#VALUE!	#VALUE!	#VALUE!	#VALUE!	#VALUE!	#VALUE!	#VALUE!	#VALUE!	0	#VALUE!	#VALUE!	#VALUE!	#VALUE!	#VALUE!	#VALUE!	#VALUE!	#VALUE!	#VALUE!	#VALUE!	#VALUE!	#VALUE!	#VALUE!	#VALUE!	#VALUE!	#VALUE!	#VALUE!
#VALUE!	#VALUE!	#VALUE!	#VALUE!	#VALUE!	#VALUE!	#VALUE!	#VALUE!	#VALUE!	#VALUE!	#VALUE!	#VALUE!	#VALUE!	#VALUE!	#VALUE!	#VALUE!	#VALUE!	#VALUE!	AAAAAH/7vxI=	#VALUE!	#VALUE!	#VALUE!	#VALUE!	#VALUE!	#VALUE!	#VALUE!	#VALUE!	#VALUE!	#VALUE!	#VALUE!	#VALUE!	#VALUE!	#VALUE!	#VALUE!	#VALUE!	#VALUE!	#VALUE!	#VALUE!	#VALUE!	#VALUE!	0	#VALUE!	#VALUE!	#VALUE!	#VALUE!	#VALUE!	#VALUE!	#VALUE!	#VALUE!	#VALUE!
#VALUE!	#VALUE!	#VALUE!	#VALUE!	AAAAADXN+wQ=	#VALUE!	#VALUE!	#VALUE!	#VALUE!	#VALUE!	#VALUE!	#VALUE!	#VALUE!	#VALUE!	#VALUE!	#VALUE!	#VALUE!	#VALUE!	#VALUE!	#VALUE!	#VALUE!	#VALUE!	#VALUE!	#VALUE!	#VALUE!	#VALUE!	0	#VALUE!	#VALUE!	#VALUE!	#VALUE!	#VALUE!	#VALUE!	#VALUE!	#VALUE!	#VALUE!	#VALUE!	#VALUE!	#VALUE!	#VALUE!	#VALUE!	#VALUE!	#VALUE!	#VALUE!	#VALUE!	#VALUE!	#VALUE!	#VALUE!	0	#VALUE!
#VALUE!	#VALUE!	#VALUE!	#VALUE!	#VALUE!	#VALUE!	#VALUE!	#VALUE!	#VALUE!	#VALUE!	#VALUE!	#VALUE!	AAAAAH62/Qw=	#VALUE!	#VALUE!	#VALUE!	#VALUE!	#VALUE!	#VALUE!	#VALUE!	#VALUE!	#VALUE!	#VALUE!	#VALUE!	#VALUE!	#VALUE!	#VALUE!	#VALUE!	#VALUE!	#VALUE!	#VALUE!	#VALUE!	#VALUE!	#VALUE!	0	#VALUE!	#VALUE!	#VALUE!	#VALUE!	#VALUE!	#VALUE!	#VALUE!	#VALUE!	#VALUE!	#VALUE!	#VALUE!	#VALUE!	#VALUE!	#VALUE!	#VALUE!
#VALUE!	#VALUE!	#VALUE!	#VALUE!	#VALUE!	#VALUE!	#VALUE!	#VALUE!	#VALUE!	#VALUE!	#VALUE!	#VALUE!	#VALUE!	#VALUE!	#VALUE!	#VALUE!	#VALUE!	#VALUE!	#VALUE!	#VALUE!	0	#VALUE!	#VALUE!	#VALUE!	#VALUE!	#VALUE!	#VALUE!	#VALUE!	#VALUE!	#VALUE!	#VALUE!	#VALUE!	#VALUE!	#VALUE!	#VALUE!	#VALUE!	#VALUE!	#VALUE!	#VALUE!	#VALUE!	#VALUE!	#VALUE!	0	#VALUE!	#VALUE!	#VALUE!	#VALUE!	#VALUE!	#VALUE!	#VALUE!
#VALUE!	#VALUE!	#VALUE!	#VALUE!	#VALUE!	#VALUE!	0	#VALUE!	#VALUE!	#VALUE!	#VALUE!	#VALUE!	#VALUE!	#VALUE!	#VALUE!	#VALUE!	#VALUE!	#VALUE!	#VALUE!	#VALUE!	#VALUE!	#VALUE!	#VALUE!	#VALUE!	#VALUE!	#VALUE!	#VALUE!	#VALUE!	0	#VALUE!	#VALUE!	#VALUE!	#VALUE!	#VALUE!	#VALUE!	#VALUE!	#VALUE!	#VALUE!	#VALUE!	#VALUE!	#VALUE!	#VALUE!	#VALUE!	#VALUE!	#VALUE!	#VALUE!	#VALUE!	#VALUE!	#VALUE!	#VALUE!
#VALUE!	#VALUE!	#VALUE!	#VALUE!	#VALUE!	#VALUE!	#VALUE!	#VALUE!	#VALUE!	#VALUE!	#VALUE!	#VALUE!	#VALUE!	#VALUE!	AAAAAD/v/w4=	#VALUE!	#VALUE!	#VALUE!	#VALUE!	#VALUE!	#VALUE!	#VALUE!	#VALUE!	#VALUE!	#VALUE!	#VALUE!	#VALUE!	#VALUE!	#VALUE!	#VALUE!	#VALUE!	#VALUE!	#VALUE!	#VALUE!	#VALUE!	#VALUE!	0	#VALUE!	#VALUE!	#VALUE!	#VALUE!	#VALUE!	#VALUE!	#VALUE!	#VALUE!	#VALUE!	#VALUE!	#VALUE!	#VALUE!	#VALUE!
0	#VALUE!	#VALUE!	#VALUE!	#VALUE!	#VALUE!	#VALUE!	#VALUE!	#VALUE!	#VALUE!	#VALUE!	#VALUE!	#VALUE!	#VALUE!	#VALUE!	#VALUE!	#VALUE!	#VALUE!	#VALUE!	#VALUE!	#VALUE!	#VALUE!	0	#VALUE!	#VALUE!	#VALUE!	#VALUE!	#VALUE!	#VALUE!	#VALUE!	#VALUE!	#VALUE!	#VALUE!	#VALUE!	#VALUE!	#VALUE!	#VALUE!	#VALUE!	#VALUE!	#VALUE!	#VALUE!	#VALUE!	#VALUE!	#VALUE!	0	#VALUE!	#VALUE!	#VALUE!	#VALUE!	#VALUE!
#VALUE!	#VALUE!	#VALUE!	#VALUE!	#VALUE!	#VALUE!	#VALUE!	#VALUE!	AAAAAH47vwg=	#VALUE!	#VALUE!	#VALUE!	#VALUE!	#VALUE!	#VALUE!	#VALUE!	#VALUE!	#VALUE!	#VALUE!	#VALUE!	#VALUE!	#VALUE!	#VALUE!	#VALUE!	#VALUE!	#VALUE!	#VALUE!	#VALUE!	#VALUE!	#VALUE!	0	#VALUE!	#VALUE!	#VALUE!	#VALUE!	#VALUE!	#VALUE!	#VALUE!	#VALUE!	#VALUE!	#VALUE!	#VALUE!	#VALUE!	#VALUE!	#VALUE!	#VALUE!	#VALUE!	#VALUE!	#VALUE!	#VALUE!
#VALUE!	#VALUE!	#VALUE!	#VALUE!	#VALUE!	#VALUE!	#VALUE!	#VALUE!	#VALUE!	#VALUE!	#VALUE!	#VALUE!	#VALUE!	#VALUE!	#VALUE!	#VALUE!	0	#VALUE!	#VALUE!	#VALUE!	#VALUE!	#VALUE!	#VALUE!	#VALUE!	#VALUE!	#VALUE!	#VALUE!	#VALUE!	#VALUE!	#VALUE!	#VALUE!	#VALUE!	#VALUE!	#VALUE!	#VALUE!	#VALUE!	#VALUE!	#VALUE!	0	#VALUE!	#VALUE!	#VALUE!	#VALUE!	#VALUE!	#VALUE!	#VALUE!	#VALUE!	#VALUE!	#VALUE!	#VALUE!
#VALUE!	#VALUE!	AAAAAHv+3wI=	#VALUE!	#VALUE!	#VALUE!	#VALUE!	#VALUE!	#VALUE!	#VALUE!	#VALUE!	#VALUE!	#VALUE!	#VALUE!	#VALUE!	#VALUE!	#VALUE!	#VALUE!	#VALUE!	#VALUE!	#VALUE!	#VALUE!	#VALUE!	#VALUE!	0	#VALUE!	#VALUE!	#VALUE!	#VALUE!	#VALUE!	#VALUE!	#VALUE!	#VALUE!	#VALUE!	#VALUE!	#VALUE!	#VALUE!	#VALUE!	#VALUE!	#VALUE!	#VALUE!	#VALUE!	#VALUE!	#VALUE!	#VALUE!	#VALUE!	0	#VALUE!	#VALUE!	#VALUE!
#VALUE!	#VALUE!	#VALUE!	#VALUE!	#VALUE!	#VALUE!	#VALUE!	#VALUE!	#VALUE!	#VALUE!	AAAAAD77dwo=	#VALUE!	#VALUE!	#VALUE!	#VALUE!	#VALUE!	#VALUE!	#VALUE!	#VALUE!	#VALUE!	#VALUE!	#VALUE!	#VALUE!	#VALUE!	#VALUE!	#VALUE!	#VALUE!	#VALUE!	#VALUE!	#VALUE!	#VALUE!	#VALUE!	0	#VALUE!	#VALUE!	#VALUE!	#VALUE!	#VALUE!	#VALUE!	#VALUE!	#VALUE!	#VALUE!	#VALUE!	#VALUE!	#VALUE!	#VALUE!	#VALUE!	#VALUE!	#VALUE!	#VALUE!
#VALUE!	#VALUE!	#VALUE!	#VALUE!	#VALUE!	#VALUE!	#VALUE!	#VALUE!	#VALUE!	#VALUE!	#VALUE!	#VALUE!	#VALUE!	#VALUE!	#VALUE!	#VALUE!	#VALUE!	#VALUE!	AAAAAFT3/xI=	#VALUE!	#VALUE!	#VALUE!	#VALUE!	#VALUE!	#VALUE!	#VALUE!	#VALUE!	#VALUE!	#VALUE!	#VALUE!	#VALUE!	#VALUE!	#VALUE!	#VALUE!	#VALUE!	#VALUE!	#VALUE!	#VALUE!	#VALUE!	#VALUE!	0	#VALUE!	#VALUE!	#VALUE!	#VALUE!	#VALUE!	#VALUE!	#VALUE!	#VALUE!	#VALUE!
#VALUE!	#VALUE!	#VALUE!	#VALUE!	AAAAAF+3nQQ=	#VALUE!	#VALUE!	#VALUE!	#VALUE!	#VALUE!	#VALUE!	#VALUE!	#VALUE!	#VALUE!	#VALUE!	#VALUE!	#VALUE!	#VALUE!	#VALUE!	#VALUE!	#VALUE!	#VALUE!	#VALUE!	#VALUE!	#VALUE!	#VALUE!	0	#VALUE!	#VALUE!	#VALUE!	#VALUE!	#VALUE!	#VALUE!	#VALUE!	#VALUE!	#VALUE!	#VALUE!	#VALUE!	#VALUE!	#VALUE!	#VALUE!	#VALUE!	#VALUE!	#VALUE!	#VALUE!	#VALUE!	#VALUE!	#VALUE!	0	#VALUE!
#VALUE!	#VALUE!	#VALUE!	#VALUE!	#VALUE!	#VALUE!	#VALUE!	#VALUE!	#VALUE!	#VALUE!	#VALUE!	#VALUE!	AAAAAG/f/ww=	#VALUE!	#VALUE!	#VALUE!	#VALUE!	#VALUE!	#VALUE!	#VALUE!	#VALUE!	#VALUE!	#VALUE!	#VALUE!	#VALUE!	#VALUE!	#VALUE!	#VALUE!	#VALUE!	#VALUE!	#VALUE!	#VALUE!	#VALUE!	#VALUE!	0	#VALUE!	#VALUE!	#VALUE!	#VALUE!	#VALUE!	#VALUE!	#VALUE!	#VALUE!	#VALUE!	#VALUE!	#VALUE!	#VALUE!	#VALUE!	#VALUE!	#VALUE!
#VALUE!	#VALUE!	#VALUE!	#VALUE!	#VALUE!	#VALUE!	#VALUE!	#VALUE!	#VALUE!	#VALUE!	#VALUE!	#VALUE!	#VALUE!	#VALUE!	#VALUE!	#VALUE!	#VALUE!	#VALUE!	#VALUE!	#VALUE!	0	#VALUE!	#VALUE!	#VALUE!	#VALUE!	#VALUE!	#VALUE!	#VALUE!	#VALUE!	#VALUE!	#VALUE!	#VALUE!	#VALUE!	#VALUE!	#VALUE!	#VALUE!	#VALUE!	#VALUE!	#VALUE!	#VALUE!	#VALUE!	#VALUE!	0	#VALUE!	#VALUE!	#VALUE!	#VALUE!	#VALUE!	#VALUE!	#VALUE!
#VALUE!	#VALUE!	#VALUE!	#VALUE!	#VALUE!	#VALUE!	0	#VALUE!	#VALUE!	#VALUE!	#VALUE!	#VALUE!	#VALUE!	#VALUE!	#VALUE!	#VALUE!	#VALUE!	#VALUE!	#VALUE!	#VALUE!	#VALUE!	#VALUE!	#VALUE!	#VALUE!	#VALUE!	#VALUE!	#VALUE!	#VALUE!	0	#VALUE!	#VALUE!	#VALUE!	#VALUE!	#VALUE!	#VALUE!	#VALUE!	#VALUE!	#VALUE!	#VALUE!	#VALUE!	#VALUE!	#VALUE!	#VALUE!	#VALUE!	#VALUE!	#VALUE!	#VALUE!	#VALUE!	#VALUE!	#VALUE!
#VALUE!	#VALUE!	#VALUE!	#VALUE!	#VALUE!	#VALUE!	#VALUE!	#VALUE!	#VALUE!	#VALUE!	#VALUE!	#VALUE!	#VALUE!	#VALUE!	AAAAAD93/A4=	#VALUE!	#VALUE!	#VALUE!	#VALUE!	#VALUE!	#VALUE!	#VALUE!	#VALUE!	#VALUE!	#VALUE!	#VALUE!	#VALUE!	#VALUE!	#VALUE!	#VALUE!	#VALUE!	#VALUE!	#VALUE!	#VALUE!	#VALUE!	#VALUE!	0	#VALUE!	#VALUE!	#VALUE!	#VALUE!	#VALUE!	#VALUE!	#VALUE!	#VALUE!	#VALUE!	#VALUE!	#VALUE!	#VALUE!	#VALUE!
0	#VALUE!	#VALUE!	#VALUE!	#VALUE!	#VALUE!	#VALUE!	#VALUE!	#VALUE!	#VALUE!	#VALUE!	#VALUE!	#VALUE!	#VALUE!	#VALUE!	#VALUE!	#VALUE!	#VALUE!	#VALUE!	#VALUE!	#VALUE!	#VALUE!	0	#VALUE!	#VALUE!	#VALUE!	#VALUE!	#VALUE!	#VALUE!	#VALUE!	#VALUE!	#VALUE!	#VALUE!	#VALUE!	#VALUE!	#VALUE!	#VALUE!	#VALUE!	#VALUE!	#VALUE!	#VALUE!	#VALUE!	#VALUE!	#VALUE!	0	#VALUE!	#VALUE!	#VALUE!	#VALUE!	#VALUE!
#VALUE!	#VALUE!	#VALUE!	#VALUE!	#VALUE!	#VALUE!	#VALUE!	#VALUE!	AAAAAFr+3gg=	#VALUE!	#VALUE!	#VALUE!	#VALUE!	#VALUE!	#VALUE!	#VALUE!	#VALUE!	#VALUE!	#VALUE!	#VALUE!	#VALUE!	#VALUE!	#VALUE!	#VALUE!	#VALUE!	#VALUE!	#VALUE!	#VALUE!	#VALUE!	#VALUE!	0	#VALUE!	#VALUE!	#VALUE!	#VALUE!	#VALUE!	#VALUE!	#VALUE!	#VALUE!	#VALUE!	#VALUE!	#VALUE!	#VALUE!	#VALUE!	#VALUE!	#VALUE!	#VALUE!	#VALUE!	#VALUE!	#VALUE!
#VALUE!	#VALUE!	#VALUE!	#VALUE!	#VALUE!	#VALUE!	#VALUE!	#VALUE!	#VALUE!	#VALUE!	#VALUE!	#VALUE!	#VALUE!	#VALUE!	#VALUE!	#VALUE!	0	#VALUE!	#VALUE!	#VALUE!	#VALUE!	#VALUE!	#VALUE!	#VALUE!	#VALUE!	#VALUE!	#VALUE!	#VALUE!	#VALUE!	#VALUE!	#VALUE!	#VALUE!	#VALUE!	#VALUE!	#VALUE!	#VALUE!	#VALUE!	#VALUE!	0	#VALUE!	#VALUE!	#VALUE!	#VALUE!	#VALUE!	#VALUE!	#VALUE!	#VALUE!	#VALUE!	#VALUE!	#VALUE!
#VALUE!	#VALUE!	AAAAAHf7vQI=	#VALUE!	#VALUE!	#VALUE!	#VALUE!	#VALUE!	#VALUE!	#VALUE!	#VALUE!	#VALUE!	#VALUE!	#VALUE!	#VALUE!	#VALUE!	#VALUE!	#VALUE!	#VALUE!	#VALUE!	#VALUE!	#VALUE!	#VALUE!	#VALUE!	0	#VALUE!	#VALUE!	#VALUE!	#VALUE!	#VALUE!	#VALUE!	#VALUE!	#VALUE!	#VALUE!	#VALUE!	#VALUE!	#VALUE!	#VALUE!	#VALUE!	#VALUE!	#VALUE!	#VALUE!	#VALUE!	#VALUE!	#VALUE!	#VALUE!	0	#VALUE!	#VALUE!	#VALUE!
#VALUE!	#VALUE!	#VALUE!	#VALUE!	#VALUE!	#VALUE!	#VALUE!	#VALUE!	#VALUE!	#VALUE!	AAAAAD30fwo=	#VALUE!	#VALUE!	#VALUE!	#VALUE!	#VALUE!	#VALUE!	#VALUE!	#VALUE!	#VALUE!	#VALUE!	#VALUE!	#VALUE!	#VALUE!	#VALUE!	#VALUE!	#VALUE!	#VALUE!	#VALUE!	#VALUE!	#VALUE!	#VALUE!	0	#VALUE!	#VALUE!	#VALUE!	#VALUE!	#VALUE!	#VALUE!	#VALUE!	#VALUE!	#VALUE!	#VALUE!	#VALUE!	#VALUE!	#VALUE!	#VALUE!	#VALUE!	#VALUE!	#VALUE!
#VALUE!	#VALUE!	#VALUE!	#VALUE!	#VALUE!	#VALUE!	#VALUE!	#VALUE!	#VALUE!	#VALUE!	#VALUE!	#VALUE!	#VALUE!	#VALUE!	#VALUE!	#VALUE!	#VALUE!	#VALUE!	AAAAADXNXRI=	#VALUE!	#VALUE!	#VALUE!	#VALUE!	#VALUE!	#VALUE!	#VALUE!	#VALUE!	#VALUE!	#VALUE!	#VALUE!	#VALUE!	#VALUE!	#VALUE!	#VALUE!	#VALUE!	#VALUE!	#VALUE!	#VALUE!	#VALUE!	#VALUE!	0	#VALUE!	#VALUE!	#VALUE!	#VALUE!	#VALUE!	#VALUE!	#VALUE!	#VALUE!	#VALUE!
#VALUE!	#VALUE!	#VALUE!	#VALUE!	AAAAACvRuAQ=	#VALUE!	#VALUE!	#VALUE!	#VALUE!	#VALUE!	#VALUE!	#VALUE!	#VALUE!	#VALUE!	#VALUE!	#VALUE!	#VALUE!	#VALUE!	#VALUE!	#VALUE!	#VALUE!	#VALUE!	#VALUE!	#VALUE!	#VALUE!	#VALUE!	0	#VALUE!	#VALUE!	#VALUE!	#VALUE!	#VALUE!	#VALUE!	#VALUE!	#VALUE!	#VALUE!	#VALUE!	#VALUE!	#VALUE!	#VALUE!	#VALUE!	#VALUE!	#VALUE!	#VALUE!	#VALUE!	#VALUE!	#VALUE!	#VALUE!	0	#VALUE!
#VALUE!	#VALUE!	#VALUE!	#VALUE!	#VALUE!	#VALUE!	#VALUE!	#VALUE!	#VALUE!	#VALUE!	#VALUE!	#VALUE!	AAAAAH/dEww=	#VALUE!	#VALUE!	#VALUE!	#VALUE!	#VALUE!	#VALUE!	#VALUE!	#VALUE!	#VALUE!	#VALUE!	#VALUE!	#VALUE!	#VALUE!	#VALUE!	#VALUE!	#VALUE!	#VALUE!	#VALUE!	#VALUE!	#VALUE!	#VALUE!	0	#VALUE!	#VALUE!	#VALUE!	#VALUE!	#VALUE!	#VALUE!	#VALUE!	#VALUE!	#VALUE!	#VALUE!	#VALUE!	#VALUE!	#VALUE!	#VALUE!	#VALUE!
#VALUE!	#VALUE!	#VALUE!	#VALUE!	#VALUE!	#VALUE!	#VALUE!	#VALUE!	#VALUE!	#VALUE!	#VALUE!	#VALUE!	#VALUE!	#VALUE!	#VALUE!	#VALUE!	#VALUE!	#VALUE!	#VALUE!	#VALUE!	0	#VALUE!	#VALUE!	#VALUE!	#VALUE!	#VALUE!	#VALUE!	#VALUE!	#VALUE!	#VALUE!	#VALUE!	#VALUE!	#VALUE!	#VALUE!	#VALUE!	#VALUE!	#VALUE!	#VALUE!	#VALUE!	#VALUE!	#VALUE!	#VALUE!	0	#VALUE!	#VALUE!	#VALUE!	#VALUE!	#VALUE!	#VALUE!	#VALUE!
[truncated: 742 more rows]
[truncated: 206 more columns]
