# Supplementary material for: Temporal system-level organization of the switch from glycolytic to gluconeogenic operation in yeast
Source: Mol Syst Biol. 2013 Apr 2;9:651. doi: 10.1038/msb.2013.11 (PMC3693829; doi:10.1038/msb.2013.11)
Supplement: Supplementary File 1 — Experimental data and regression results for extracellular metabolites and biomass. [file msb201311-s1.zip › Regressions/Ethanol.xlsx]

## Sheet: Overview
		Fit 1: (in g/l)					Fit 2: (in g/l)
		Smoothing Spline					Smoothing Spline
		4.25 degrees of freedom					2 degrees of freedom
		GCV score=	0.0090229				GCV score=	0.0101306
		Experimental			Predicted	Residuals			Fit
		t	Conc	Conc	Conc	Conc		t	Conc	Rate	Specific Rate
		[h]	[g/l]	[mM]	[mM]	[mM]		[h]	[mM]	[mM/h]	[mmol/h gDW]
	Exp 1	-6.8	0.227304	4.93389	5.53532	-0.601431		-8	3.98566	1.14456	14.5724
		-5.88333	0.295815	6.42099	7.07017	-0.649173		-7.98	4.0086	1.14929	14.5433
		-4.96667	0.452697	9.82629	9.21953	0.606752		-7.96	4.03163	1.15401	14.5142
		-3.96667	0.527232	11.4442	12.5467	-1.10259		-7.94	4.05476	1.15875	14.4849
		-3.21667	0.637889	13.8461	15.9007	-2.05458		-7.92	4.07798	1.1635	14.4556
		-2.46667	0.861106	18.6913	20.107	-1.41572		-7.9	4.1013	1.16825	14.4261
		-1.71667	1.08265	23.5	25.1482	-1.6482		-7.88	4.12471	1.17301	14.3966
		-0.883333	1.36627	29.6565	31.4168	-1.76027		-7.86	4.14822	1.17778	14.3671
		-0.466667	1.60462	34.83	34.685	0.145007		-7.84	4.17182	1.18256	14.3374
		-0.266667	1.75489	38.0919	36.264	1.82789		-7.82	4.19552	1.18735	14.3077
		0.266667	1.7228	37.3952	38.0004	-0.605228		-7.8	4.21931	1.19214	14.2779
		0.483333	1.71109	37.1411	37.4538	-0.312736		-7.78	4.2432	1.19694	14.248
		1.8	1.69492	36.79	34.1322	2.6578		-7.76	4.26719	1.20175	14.218
		2.28333	1.69659	36.8263	32.9129	3.91341		-7.74	4.29127	1.20657	14.188
		3.06667	1.6147	35.0489	30.9367	4.11222		-7.72	4.31545	1.2114	14.1579
		3.88333	1.44595	31.386	28.8764	2.50957		-7.7	4.33973	1.21623	14.1277
	Exp 2	-17.9917	0.0955337	2.07366	1.00241	1.07125		-7.68	4.3641	1.22107	14.0975
		-6.99167	0.376369	8.1695	5.26309	2.90641		-7.66	4.38857	1.22592	14.0672
		-6.075	0.314753	6.83206	6.70832	0.12374		-7.64	4.41314	1.23078	14.0369
		-4.40833	0.626428	13.5973	10.9328	2.66449		-7.62	4.4378	1.23564	14.0065
		-3.74167	0.791024	17.17	13.469	3.70105		-7.6	4.46257	1.24052	13.976
		-3.25833	0.768189	16.6744	15.6926	0.981801		-7.58	4.48743	1.2454	13.9454
		-2.40833	0.90824	19.7143	20.4707	-0.756362		-7.56	4.51238	1.25029	13.9148
		-1.74167	1.3516	29.3379	24.9689	4.369		-7.54	4.53744	1.25519	13.8842
		-0.941667	1.54089	33.4468	30.9639	2.48288		-7.52	4.56259	1.26009	13.8535
		-0.591667	1.4911	32.3659	33.7	-1.33407		-7.5	4.58784	1.26501	13.8227
		-0.291667	1.7801	38.639	36.0666	2.57241		-7.48	4.61319	1.26993	13.7919
		0.108333	1.81267	39.346	38.3999	0.946119		-7.46	4.63864	1.27486	13.761
		0.308333	1.75024	37.9909	37.8953	0.0955528		-7.44	4.66418	1.27979	13.7301
		0.541667	1.61699	35.0985	37.3067	-2.20818		-7.42	4.68983	1.28474	13.6992
		1.30833	1.67296	36.3134	35.3726	0.940841		-7.4	4.71557	1.28969	13.6681
		2.025	1.39211	30.2172	33.5646	-3.34738		-7.38	4.74142	1.29465	13.6371
		2.775	1.48463	32.2256	31.6725	0.553088		-7.36	4.76736	1.29962	13.606
		3.29167	1.22984	26.6951	30.3691	-3.674		-7.34	4.7934	1.3046	13.5748
		4.04167	1.44951	31.4633	28.477	2.98631		-7.32	4.81954	1.30959	13.5436
		5.05833	1.16049	25.1897	25.9122	-0.722494		-7.3	4.84579	1.31458	13.5124
		5.80833	0.966283	20.9742	24.0201	-3.04588		-7.28	4.87213	1.31958	13.4811
		7.425	0.960083	20.8397	19.9416	0.898016		-7.26	4.89857	1.32459	13.4498
	Exp 3	-17.775	0	0	0.956992	-0.956992		-7.24	4.92511	1.32961	13.4184
		-5.44167	0.342351	7.43111	8.01233	-0.581218		-7.22	4.95175	1.33463	13.3871
		-4.65833	0.425938	9.24545	10.1234	-0.87799		-7.2	4.9785	1.33967	13.3556
		-4.19167	0.453443	9.84248	11.6933	-1.85079		-7.18	5.00534	1.34471	13.3242
		-3.84167	0.517392	11.2306	13.0505	-1.81994		-7.16	5.03229	1.34976	13.2927
		-3.45833	0.609868	13.2379	14.7307	-1.49283		-7.14	5.05933	1.35482	13.2611
		-2.64167	0.849455	18.4384	19.0473	-0.608938		-7.12	5.08648	1.35988	13.2296
		-2.05833	0.903483	19.6111	22.7584	-3.14733		-7.1	5.11373	1.36495	13.198
		-1.80833	1.08313	23.5105	24.4939	-0.983373		-7.08	5.14108	1.37004	13.1664
		-0.891667	1.40031	30.3953	31.352	-0.956658		-7.06	5.16853	1.37513	13.1347
		-0.575	1.61588	35.0744	33.8312	1.24326		-7.04	5.19608	1.38022	13.103
		-0.341667	1.6959	36.8114	35.6717	1.13966		-7.02	5.22374	1.38533	13.0713
		-0.191667	1.64097	35.619	36.8562	-1.23716		-7	5.25149	1.39044	13.0396
		0.191667	1.80607	39.2027	38.1896	1.01303		-6.98	5.27935	1.3956	13.0082
		0.491667	1.64917	35.7971	37.4328	-1.63568		-6.96	5.30732	1.40095	12.9784
		1.275	1.53573	33.3347	35.4566	-2.12191		-6.94	5.33539	1.40651	12.9505
		2.09167	1.52316	33.0618	33.3964	-0.334588		-6.92	5.36358	1.41228	12.9244
		2.84167	1.39168	30.2079	31.5043	-1.29644		-6.9	5.39189	1.41826	12.9
		3.59167	1.34343	29.1605	29.6122	-0.451706		-6.88	5.42031	1.42446	12.8774
		4.375	1.36	29.5202	27.6361	1.88416		-6.86	5.44887	1.43086	12.8564
		5.15833	1.09024	23.6649	25.6599	-1.99503		-6.84	5.47755	1.43748	12.8371
		5.85833	1.13537	24.6444	23.894	0.750417		-6.82	5.50637	1.44431	12.8195
		6.54167	0.938296	20.3667	22.1701	-1.80334		-6.8	5.53532	1.45135	12.8035
		7.35833	0.899057	19.515	20.1098	-0.594809		-6.78	5.56442	1.45858	12.7888
		8.05833	0.886053	19.2327	18.3439	0.88886		-6.76	5.59367	1.46598	12.7753
								-6.74	5.62306	1.47355	12.763
								-6.72	5.65261	1.48129	12.7518
								-6.7	5.68232	1.48919	12.7417
								-6.68	5.71218	1.49727	12.7327
								-6.66	5.74221	1.50551	12.7248
								-6.64	5.7724	1.51393	12.7179
								-6.62	5.80277	1.52251	12.712
								-6.6	5.8333	1.53127	12.7072
								-6.58	5.86402	1.54019	12.7033
								-6.56	5.89491	1.54928	12.7004
								-6.54	5.92599	1.55854	12.6984
								-6.52	5.95725	1.56797	12.6974
								-6.5	5.98871	1.57757	12.6972
								-6.48	6.02036	1.58734	12.698
								-6.46	6.0522	1.59727	12.6996
								-6.44	6.08425	1.60738	12.702
								-6.42	6.1165	1.61766	12.7053
								-6.4	6.14896	1.6281	12.7094
								-6.38	6.18163	1.63872	12.7143
								-6.36	6.21451	1.6495	12.7199
								-6.34	6.24761	1.66045	12.7263
								-6.32	6.28093	1.67158	12.7335
								-6.3	6.31447	1.68287	12.7413
								-6.28	6.34824	1.69433	12.7499
								-6.26	6.38225	1.70596	12.7591
								-6.24	6.41648	1.71776	12.7691
								-6.22	6.45096	1.72972	12.7796
								-6.2	6.48567	1.74186	12.7909
								-6.18	6.52063	1.75417	12.8027
								-6.16	6.55584	1.76664	12.8152
								-6.14	6.5913	1.77929	12.8282
								-6.12	6.62701	1.7921	12.8418
								-6.1	6.66298	1.80509	12.856
								-6.08	6.69922	1.81824	12.8707
								-6.06	6.73571	1.83156	12.886
								-6.04	6.77248	1.84506	12.9019
								-6.02	6.80952	1.85874	12.9183
								-6	6.84683	1.8726	12.9353
								-5.98	6.88442	1.88664	12.9528
								-5.96	6.9223	1.90085	12.9708
								-5.94	6.96046	1.91524	12.9893
								-5.92	6.99891	1.92981	13.0084
								-5.9	7.03765	1.94456	13.0279
								-5.88	7.07669	1.95948	13.0478
								-5.86	7.11603	1.97455	13.068
								-5.84	7.15568	1.98976	13.0884
								-5.82	7.19562	2.0051	13.1089
								-5.8	7.23588	2.02057	13.1295
								-5.78	7.27645	2.03617	13.1502
								-5.76	7.31733	2.0519	13.171
								-5.74	7.35852	2.06777	13.192
								-5.72	7.40004	2.08377	13.213
								-5.7	7.44188	2.0999	13.2341
								-5.68	7.48404	2.11617	13.2553
								-5.66	7.52652	2.13256	13.2766
								-5.64	7.56934	2.14909	13.2979
								-5.62	7.61249	2.16576	13.3194
								-5.6	7.65597	2.18255	13.3408
								-5.58	7.69979	2.19948	13.3623
								-5.56	7.74395	2.21654	13.3839
								-5.54	7.78845	2.23373	13.4055
								-5.52	7.8333	2.25105	13.4271
								-5.5	7.8785	2.26851	13.4487
								-5.48	7.92404	2.2861	13.4704
								-5.46	7.96994	2.30382	13.492
								-5.44	8.0162	2.32167	13.5137
								-5.42	8.06281	2.33964	13.5352
								-5.4	8.10978	2.35769	13.5565
								-5.38	8.15712	2.37584	13.5776
								-5.36	8.20482	2.39408	13.5984
								-5.34	8.25288	2.41241	13.619
								-5.32	8.30131	2.43083	13.6394
								-5.3	8.35012	2.44934	13.6595
								-5.28	8.39929	2.46795	13.6793
								-5.26	8.44883	2.48665	13.6989
								-5.24	8.49875	2.50543	13.7183
								-5.22	8.54905	2.52432	13.7374
								-5.2	8.59973	2.54329	13.7563
								-5.18	8.65078	2.56235	13.7749
								-5.16	8.70222	2.58151	13.7933
								-5.14	8.75404	2.60076	13.8114
								-5.12	8.80625	2.6201	13.8293
								-5.1	8.85885	2.63953	13.847
								-5.08	8.91183	2.65905	13.8643
								-5.06	8.96521	2.67867	13.8815
								-5.04	9.01898	2.69838	13.8983
								-5.02	9.07315	2.71817	13.915
								-5	9.12771	2.73807	13.9314
								-4.98	9.18267	2.75805	13.9475
								-4.96	9.23803	2.77812	13.9634
								-4.94	9.2938	2.79833	13.9792
								-4.92	9.34997	2.81866	13.9949
								-4.9	9.40654	2.83913	14.0106
								-4.88	9.46353	2.85974	14.0263
								-4.86	9.52093	2.88048	14.0419
								-4.84	9.57875	2.90135	14.0574
								-4.82	9.63699	2.92236	14.0729
								-4.8	9.69565	2.9435	14.0883
								-4.78	9.75473	2.96477	14.1036
								-4.76	9.81424	2.98618	14.1188
								-4.74	9.87418	3.00773	14.134
								-4.72	9.93455	3.02941	14.1491
								-4.7	9.99536	3.05122	14.1641
								-4.68	10.0566	3.07317	14.179
								-4.66	10.1183	3.09525	14.1938
								-4.64	10.1804	3.11744	14.2084
								-4.62	10.243	3.1397	14.2227
								-4.6	10.306	3.16203	14.2365
								-4.58	10.3695	3.18444	14.25
								-4.56	10.4334	3.20692	14.2631
								-4.54	10.4977	3.22948	14.2759
								-4.52	10.5626	3.2521	14.2883
								-4.5	10.6278	3.2748	14.3003
								-4.48	10.6935	3.29758	14.3119
								-4.46	10.7597	3.32042	14.3232
								-4.44	10.8264	3.34334	14.3342
								-4.42	10.8935	3.36633	14.3448
								-4.4	10.961	3.38941	14.3551
								-4.38	11.029	3.41272	14.3657
								-4.36	11.0975	3.43629	14.3767
								-4.34	11.1665	3.46011	14.3881
								-4.32	11.2359	3.4842	14.4
								-4.3	11.3059	3.50854	14.4122
								-4.28	11.3763	3.53314	14.4248
								-4.26	11.4472	3.55801	14.4377
								-4.24	11.5186	3.58313	14.451
								-4.22	11.5905	3.60851	14.4647
								-4.2	11.6629	3.63415	14.4786
								-4.18	11.7359	3.66003	14.4929
								-4.16	11.8093	3.68605	14.5069
								-4.14	11.8833	3.7122	14.5208
								-4.12	11.9578	3.73847	14.5344
								-4.1	12.0329	3.76488	14.5478
								-4.08	12.1084	3.79142	14.5611
								-4.06	12.1845	3.81809	14.5741
								-4.04	12.2612	3.84488	14.5869
								-4.02	12.3383	3.87181	14.5995
								-4	12.416	3.89887	14.6119
								-3.98	12.4943	3.92605	14.6241
								-3.96	12.5731	3.95337	14.6361
								-3.94	12.6524	3.98075	14.6476
								-3.92	12.7323	4.00818	14.6586
								-3.9	12.8127	4.03567	14.6692
								-3.88	12.8937	4.06321	14.6793
								-3.86	12.9753	4.0908	14.6889
								-3.84	13.0574	4.11844	14.698
								-3.82	13.14	4.14607	14.7063
								-3.8	13.2232	4.17362	14.7138
								-3.78	13.307	4.20109	14.7204
								-3.76	13.3912	4.22849	14.7261
								-3.74	13.4761	4.25581	14.7309
								-3.72	13.5615	4.28321	14.7353
								-3.7	13.6474	4.3108	14.7398
								-3.68	13.7339	4.33857	14.7443
								-3.66	13.821	4.36652	14.7489
								-3.64	13.9086	4.39466	14.7534
								-3.62	13.9968	4.42298	14.758
								-3.6	14.0855	4.45149	14.7626
								-3.58	14.1748	4.48018	14.7671
								-3.56	14.2647	4.50905	14.7717
								-3.54	14.3552	4.53811	14.7763
								-3.52	14.4462	4.56735	14.7808
								-3.5	14.5379	4.59678	14.7854
								-3.48	14.6301	4.62639	14.7899
								-3.46	14.7229	4.65619	14.7944
								-3.44	14.8163	4.68612	14.7988
								-3.42	14.9104	4.71614	14.8028
								-3.4	15.005	4.74623	14.8064
								-3.38	15.1002	4.77641	14.8097
								-3.36	15.1961	4.80667	14.8127
								-3.34	15.2925	4.837	14.8153
								-3.32	15.3895	4.86742	14.8176
								-3.3	15.4872	4.89791	14.8195
								-3.28	15.5855	4.92849	14.8211
								-3.26	15.6843	4.95914	14.8224
								-3.24	15.7838	4.9899	14.8234
								-3.22	15.8839	5.02081	14.8243
								-3.2	15.9846	5.05182	14.8249
								-3.18	16.086	5.08284	14.825
								-3.16	16.188	5.11386	14.8246
								-3.14	16.2906	5.14489	14.8236
								-3.12	16.3938	5.17592	14.8221
								-3.1	16.4976	5.20695	14.8201
								-3.08	16.602	5.23799	14.8175
								-3.06	16.7071	5.26904	14.8145
								-3.04	16.8128	5.30009	14.8109
								-3.02	16.9191	5.33114	14.8069
								-3	17.026	5.3622	14.8024
								-2.98	17.1336	5.39327	14.7974
								-2.96	17.2418	5.42433	14.7919
								-2.94	17.3506	5.45541	14.7859
								-2.92	17.46	5.48649	14.7795
								-2.9	17.57	5.51757	14.7726
								-2.88	17.6807	5.54866	14.7653
								-2.86	17.792	5.57975	14.7575
								-2.84	17.9039	5.61085	14.7493
								-2.82	18.0164	5.64195	14.7407
								-2.8	18.1296	5.67306	14.7316
								-2.78	18.2433	5.70417	14.7221
								-2.76	18.3577	5.73528	14.7121
								-2.74	18.4727	5.7664	14.7018
								-2.72	18.5884	5.79753	14.691
								-2.7	18.7046	5.82866	14.6799
								-2.68	18.8215	5.8598	14.6683
								-2.66	18.939	5.89094	14.6564
								-2.64	19.0572	5.92208	14.6441
								-2.62	19.1759	5.95321	14.6313
								-2.6	19.2953	5.98429	14.618
								-2.58	19.4153	6.01534	14.6043
								-2.56	19.5359	6.04635	14.5901
								-2.54	19.6571	6.07733	14.5754
								-2.52	19.779	6.10826	14.5603
								-2.5	19.9015	6.13916	14.5448
								-2.48	20.0246	6.17002	14.5288
								-2.46	20.1483	6.20084	14.5123
								-2.44	20.2726	6.23154	14.4953
								-2.42	20.3975	6.2621	14.4776
								-2.4	20.5231	6.29252	14.4592
								-2.38	20.6492	6.32277	14.4401
								-2.36	20.776	6.35282	14.4203
								-2.34	20.9033	6.38268	14.3998
								-2.32	21.0313	6.41236	14.3785
								-2.3	21.1598	6.44184	14.3566
								-2.28	21.289	6.47113	14.334
								-2.26	21.4187	6.50024	14.3107
								-2.24	21.549	6.52915	14.2867
								-2.22	21.6799	6.55788	14.2621
								-2.2	21.8113	6.58641	14.2368
								-2.18	21.9433	6.61476	14.2109
								-2.16	22.0759	6.64291	14.1844
								-2.14	22.209	6.67088	14.1573
								-2.12	22.3427	6.69865	14.1296
								-2.1	22.477	6.72624	14.1013
								-2.08	22.6118	6.75363	14.0724
								-2.06	22.7471	6.78084	14.0429
								-2.04	22.883	6.80776	14.0127
								-2.02	23.0194	6.83428	13.9816
								-2	23.1564	6.86038	13.9494
								-1.98	23.2938	6.88608	13.9163
								-1.96	23.4318	6.91136	13.8823
								-1.94	23.5703	6.93624	13.8473
								-1.92	23.7093	6.96071	13.8114
								-1.9	23.8487	6.98476	13.7747
								-1.88	23.9886	7.00841	13.737
								-1.86	24.129	7.03164	13.6986
								-1.84	24.2699	7.05447	13.6593
								-1.82	24.4112	7.07688	13.6191
								-1.8	24.553	7.09888	13.5782
								-1.78	24.6952	7.12042	13.5363
								-1.76	24.8378	7.14147	13.4936
								-1.74	24.9808	7.16205	13.45
								-1.72	25.1243	7.18232	13.4058
								-1.7	25.2681	7.20238	13.3613
								-1.68	25.4124	7.22216	13.3163
								-1.66	25.557	7.24165	13.2709
								-1.64	25.702	7.26084	13.2249
								-1.62	25.8474	7.27975	13.1786
								-1.6	25.9932	7.29838	13.1317
								-1.58	26.1394	7.31671	13.0845
								-1.56	26.2859	7.33475	13.0368
								-1.54	26.4328	7.35251	12.9887
								-1.52	26.58	7.36998	12.9401
								-1.5	26.7276	7.38716	12.8912
								-1.48	26.8755	7.40405	12.842
								-1.46	27.0237	7.42065	12.7923
								-1.44	27.1723	7.43697	12.7423
								-1.42	27.3212	7.45299	12.6919
								-1.4	27.4704	7.46873	12.6411
								-1.38	27.6199	7.48418	12.5901
								-1.36	27.7698	7.49934	12.5387
								-1.34	27.9199	7.51422	12.4869
								-1.32	28.0703	7.5288	12.4349
								-1.3	28.2211	7.5431	12.3826
								-1.28	28.3721	7.5571	12.3299
								-1.26	28.5233	7.57082	12.277
								-1.24	28.6749	7.58425	12.2238
								-1.22	28.8267	7.5974	12.1704
								-1.2	28.9788	7.61025	12.1166
								-1.18	29.1311	7.62282	12.0627
								-1.16	29.2837	7.63509	12.0084
								-1.14	29.4365	7.64708	11.954
								-1.12	29.5896	7.65878	11.8993
								-1.1	29.7429	7.67019	11.8444
								-1.08	29.8964	7.68132	11.7892
								-1.06	30.0501	7.69215	11.7339
								-1.04	30.2041	7.7027	11.6783
								-1.02	30.3582	7.71296	11.6226
								-1	30.5126	7.72293	11.5667
								-0.98	30.6671	7.73261	11.5106
								-0.96	30.8219	7.74201	11.4543
								-0.94	30.9768	7.75111	11.3979
								-0.92	31.1319	7.76003	11.3414
								-0.9	31.2872	7.76883	11.2851
								-0.88	31.4427	7.77751	11.2288
								-0.86	31.5983	7.78593	11.1724
								-0.84	31.7541	7.79404	11.1159
								-0.82	31.9101	7.80185	11.0592
								-0.8	32.0662	7.80936	11.0024
								-0.78	32.2224	7.81656	10.9454
								-0.76	32.3789	7.82345	10.8882
								-0.74	32.5354	7.83004	10.831
								-0.72	32.692	7.83633	10.7736
								-0.7	32.8488	7.84231	10.7161
								-0.68	33.0057	7.84799	10.6585
								-0.66	33.1628	7.85336	10.6008
								-0.64	33.3199	7.85843	10.5429
								-0.62	33.4771	7.86319	10.485
								-0.6	33.6344	7.86765	10.427
								-0.58	33.7918	7.87178	10.3689
								-0.56	33.9493	7.87555	10.3106
								-0.54	34.1068	7.87901	10.2523
								-0.52	34.2644	7.88216	10.1938
								-0.5	34.4221	7.88499	10.1353
								-0.48	34.5798	7.88752	10.0768
								-0.46	34.7376	7.88973	10.0181
								-0.44	34.8954	7.89164	9.95949
								-0.42	35.0533	7.89325	9.90079
								-0.4	35.2111	7.89456	9.84207
								-0.38	35.369	7.89557	9.78332
								-0.36	35.527	7.89627	9.72455
								-0.34	35.6849	7.89668	9.66576
								-0.32	35.8428	7.89683	9.60702
								-0.3	36.0008	7.89676	9.54837
								-0.28	36.1587	7.8965	9.48985
								-0.26	36.3166	7.89619	9.43163
								-0.24	36.4745	7.89594	9.37383
								-0.22	36.6325	7.89577	9.31649
								-0.2	36.7904	7.89569	9.25961
								-0.18	36.9483	7.89568	9.20315
								-0.16	37.1062	7.89568	9.14705
								-0.14	37.2641	7.89568	9.09128
								-0.12	37.422	7.89568	9.03586
								-0.1	37.5799	7.89568	8.98078
								-0.08	37.7379	7.89568	8.9372
								-0.06	37.8958	7.89568	8.9267
								-0.04	38.0537	7.89568	8.91622
								-0.02	38.2116	7.89568	8.90576
								0	38.3695	7.89568	8.89533
								0.02	38.5274	7.89568	8.88493
								0.04	38.5723	-2.52277	-2.83553
								0.06	38.5218	-2.52277	-2.83222
								0.08	38.4714	-2.52277	-2.82892
								0.1	38.4209	-2.52277	-2.82563
								0.12	38.3704	-2.52277	-2.82235
								0.14	38.32	-2.52277	-2.81908
								0.16	38.2695	-2.52277	-2.81581
								0.18	38.2191	-2.52277	-2.81255
								0.2	38.1686	-2.52277	-2.80931
								0.22	38.1182	-2.52277	-2.80607
								0.24	38.0677	-2.52277	-2.80284
								0.26	38.0173	-2.52277	-2.79962
								0.28	37.9668	-2.52277	-2.7964
								0.3	37.9163	-2.52277	-2.7932
								0.32	37.8659	-2.52277	-2.79
								0.34	37.8154	-2.52277	-2.78682
								0.36	37.765	-2.52277	-2.78364
								0.38	37.7145	-2.52277	-2.78047
								0.4	37.6641	-2.52277	-2.77731
								0.42	37.6136	-2.52277	-2.77415
								0.44	37.5632	-2.52277	-2.77101
								0.46	37.5127	-2.52277	-2.76787
								0.48	37.4622	-2.52277	-2.76475
								0.5	37.4118	-2.52277	-2.76163
								0.52	37.3613	-2.52277	-2.75852
								0.54	37.3109	-2.52277	-2.75542
								0.56	37.2604	-2.52277	-2.75232
								0.58	37.21	-2.52277	-2.74924
								0.6	37.1595	-2.52277	-2.74616
								0.62	37.1091	-2.52277	-2.7431
								0.64	37.0586	-2.52277	-2.74004
								0.66	37.0082	-2.52277	-2.73698
								0.68	36.9577	-2.52277	-2.73394
								0.7	36.9072	-2.52277	-2.73091
								0.72	36.8568	-2.52277	-2.72788
								0.74	36.8063	-2.52277	-2.72486
								0.76	36.7559	-2.52277	-2.72186
								0.78	36.7054	-2.52277	-2.71885
								0.8	36.655	-2.52277	-2.71586
								0.82	36.6045	-2.52277	-2.71288
								0.84	36.5541	-2.52277	-2.7099
								0.86	36.5036	-2.52277	-2.70693
								0.88	36.4531	-2.52277	-2.70397
								0.9	36.4027	-2.52277	-2.70102
								0.92	36.3522	-2.52277	-2.69808
								0.94	36.3018	-2.52277	-2.69514
								0.96	36.2513	-2.52277	-2.69221
								0.98	36.2009	-2.52277	-2.68929
								1	36.1504	-2.52277	-2.68637
								1.02	36.1	-2.52277	-2.68347
								1.04	36.0495	-2.52277	-2.68057
								1.06	35.999	-2.52277	-2.67767
								1.08	35.9486	-2.52277	-2.67479
								1.1	35.8981	-2.52277	-2.67191
								1.12	35.8477	-2.52277	-2.66904
								1.14	35.7972	-2.52277	-2.66618
								1.16	35.7468	-2.52277	-2.66332
								1.18	35.6963	-2.52277	-2.66047
								1.2	35.6459	-2.52277	-2.65763
								1.22	35.5954	-2.52277	-2.6548
								1.24	35.5449	-2.52277	-2.65197
								1.26	35.4945	-2.52277	-2.64915
								1.28	35.444	-2.52277	-2.64634
								1.3	35.3936	-2.52277	-2.64353
								1.32	35.3431	-2.52277	-2.64073
								1.34	35.2927	-2.52277	-2.63794
								1.36	35.2422	-2.52277	-2.63515
								1.38	35.1918	-2.52277	-2.63237
								1.4	35.1413	-2.52277	-2.6296
								1.42	35.0908	-2.52277	-2.62683
								1.44	35.0404	-2.52277	-2.62407
								1.46	34.9899	-2.52277	-2.62132
								1.48	34.9395	-2.52277	-2.61857
								1.5	34.889	-2.52277	-2.61583
								1.52	34.8386	-2.52277	-2.6131
								1.54	34.7881	-2.52277	-2.61037
								1.56	34.7377	-2.52277	-2.60765
								1.58	34.6872	-2.52277	-2.60494
								1.6	34.6368	-2.52277	-2.60223
								1.62	34.5863	-2.52277	-2.59953
								1.64	34.5358	-2.52277	-2.59683
								1.66	34.4854	-2.52277	-2.59414
								1.68	34.4349	-2.52277	-2.59145
								1.7	34.3845	-2.52277	-2.58877
								1.72	34.334	-2.52277	-2.5861
								1.74	34.2836	-2.52277	-2.58343
								1.76	34.2331	-2.52277	-2.58076
								1.78	34.1827	-2.52277	-2.57811
								1.8	34.1322	-2.52277	-2.57545
								1.82	34.0817	-2.52277	-2.5728
								1.84	34.0313	-2.52277	-2.57016
								1.86	33.9808	-2.52277	-2.56752
								1.88	33.9304	-2.52277	-2.56489
								1.9	33.8799	-2.52277	-2.56226
								1.92	33.8295	-2.52277	-2.55963
								1.94	33.779	-2.52277	-2.55701
								1.96	33.7286	-2.52277	-2.5544
								1.98	33.6781	-2.52277	-2.55178
								2	33.6276	-2.52277	-2.54918
								2.02	33.5772	-2.52277	-2.54658
								2.04	33.5267	-2.52277	-2.54398
								2.06	33.4763	-2.52277	-2.54139
								2.08	33.4258	-2.52277	-2.5388
								2.1	33.3754	-2.52277	-2.53621
								2.12	33.3249	-2.52277	-2.53363
								2.14	33.2745	-2.52277	-2.53105
								2.16	33.224	-2.52277	-2.52848
								2.18	33.1735	-2.52277	-2.52591
								2.2	33.1231	-2.52277	-2.52335
								2.22	33.0726	-2.52277	-2.52078
								2.24	33.0222	-2.52277	-2.51822
								2.26	32.9717	-2.52277	-2.51567
								2.28	32.9213	-2.52277	-2.51312
								2.3	32.8708	-2.52277	-2.51057
								2.32	32.8204	-2.52277	-2.50803
								2.34	32.7699	-2.52277	-2.50548
								2.36	32.7194	-2.52277	-2.50295
								2.38	32.669	-2.52277	-2.50041
								2.4	32.6185	-2.52277	-2.49788
								2.42	32.5681	-2.52277	-2.49535
								2.44	32.5176	-2.52277	-2.49283
								2.46	32.4672	-2.52277	-2.4903
								2.48	32.4167	-2.52277	-2.48778
								2.5	32.3663	-2.52277	-2.48527
								2.52	32.3158	-2.52277	-2.48275
								2.54	32.2654	-2.52277	-2.48024
								2.56	32.2149	-2.52277	-2.47773
								2.58	32.1644	-2.52277	-2.47523
								2.6	32.114	-2.52277	-2.47273
								2.62	32.0635	-2.52277	-2.47023
								2.64	32.0131	-2.52277	-2.46773
								2.66	31.9626	-2.52277	-2.46524
								2.68	31.9122	-2.52277	-2.46275
								2.7	31.8617	-2.52277	-2.46026
								2.72	31.8113	-2.52277	-2.45777
								2.74	31.7608	-2.52277	-2.45529
								2.76	31.7103	-2.52277	-2.45281
								2.78	31.6599	-2.52277	-2.45033
								2.8	31.6094	-2.52277	-2.44786
								2.82	31.559	-2.52277	-2.44539
								2.84	31.5085	-2.52277	-2.44292
								2.86	31.4581	-2.52277	-2.44045
								2.88	31.4076	-2.52277	-2.43798
								2.9	31.3572	-2.52277	-2.43552
								2.92	31.3067	-2.52277	-2.43306
								2.94	31.2562	-2.52277	-2.4306
								2.96	31.2058	-2.52277	-2.42815
								2.98	31.1553	-2.52277	-2.42569
								3	31.1049	-2.52277	-2.42324
								3.02	31.0544	-2.52277	-2.42079
								3.04	31.004	-2.52277	-2.41834
								3.06	30.9535	-2.52277	-2.41589
								3.08	30.9031	-2.52277	-2.41345
								3.1	30.8526	-2.52277	-2.411
								3.12	30.8021	-2.52277	-2.40856
								3.14	30.7517	-2.52277	-2.40612
								3.16	30.7012	-2.52277	-2.40368
								3.18	30.6508	-2.52277	-2.40125
								3.2	30.6003	-2.52277	-2.39881
								3.22	30.5499	-2.52277	-2.39638
								3.24	30.4994	-2.52277	-2.39395
								3.26	30.449	-2.52277	-2.39152
								3.28	30.3985	-2.52277	-2.38909
								3.3	30.348	-2.52277	-2.38667
								3.32	30.2976	-2.52277	-2.38425
								3.34	30.2471	-2.52277	-2.38182
								3.36	30.1967	-2.52277	-2.37941
								3.38	30.1462	-2.52277	-2.37699
								3.4	30.0958	-2.52277	-2.37457
								3.42	30.0453	-2.52277	-2.37216
								3.44	29.9949	-2.52277	-2.36975
								3.46	29.9444	-2.52277	-2.36734
								3.48	29.894	-2.52277	-2.36493
								3.5	29.8435	-2.52277	-2.36253
								3.52	29.793	-2.52277	-2.36012
								3.54	29.7426	-2.52277	-2.35772
								3.56	29.6921	-2.52277	-2.35532
								3.58	29.6417	-2.52277	-2.35292
								3.6	29.5912	-2.52277	-2.35053
								3.62	29.5408	-2.52277	-2.34814
								3.64	29.4903	-2.52277	-2.34575
								3.66	29.4399	-2.52277	-2.34336
								3.68	29.3894	-2.52277	-2.34097
								3.7	29.3389	-2.52277	-2.33859
								3.72	29.2885	-2.52277	-2.33621
								3.74	29.238	-2.52277	-2.33383
								3.76	29.1876	-2.52277	-2.33145
								3.78	29.1371	-2.52277	-2.32907
								3.8	29.0867	-2.52277	-2.32669
								3.82	29.0362	-2.52277	-2.32432
								3.84	28.9858	-2.52277	-2.32195
								3.86	28.9353	-2.52277	-2.31958
								3.88	28.8848	-2.52277	-2.31721
								3.9	28.8344	-2.52277	-2.31484
								3.92	28.7839	-2.52277	-2.31247
								3.94	28.7335	-2.52277	-2.3101
								3.96	28.683	-2.52277	-2.30774
								3.98	28.6326	-2.52277	-2.30537
								4	28.5821	-2.52277	-2.30301
								4.02	28.5317	-2.52277	-2.30065
								4.04	28.4812	-2.52277	-2.29829
								4.06	28.4307	-2.52277	-2.29593
								4.08	28.3803	-2.52277	-2.29357
								4.1	28.3298	-2.52277	-2.29121
								4.12	28.2794	-2.52277	-2.28886
								4.14	28.2289	-2.52277	-2.2865
								4.16	28.1785	-2.52277	-2.28415
								4.18	28.128	-2.52277	-2.28179
								4.2	28.0776	-2.52277	-2.27944
								4.22	28.0271	-2.52277	-2.27709
								4.24	27.9766	-2.52277	-2.27474
								4.26	27.9262	-2.52277	-2.27239
								4.28	27.8757	-2.52277	-2.27004
								4.3	27.8253	-2.52277	-2.2677
								4.32	27.7748	-2.52277	-2.26535
								4.34	27.7244	-2.52277	-2.263
								4.36	27.6739	-2.52277	-2.26066
								4.38	27.6235	-2.52277	-2.25831
								4.4	27.573	-2.52277	-2.25597
								4.42	27.5226	-2.52277	-2.25363
								4.44	27.4721	-2.52277	-2.25129
								4.46	27.4216	-2.52277	-2.24894
								4.48	27.3712	-2.52277	-2.2466
								4.5	27.3207	-2.52277	-2.24426
								4.52	27.2703	-2.52277	-2.24193
								4.54	27.2198	-2.52277	-2.23959
								4.56	27.1694	-2.52277	-2.23725
								4.58	27.1189	-2.52277	-2.23491
								4.6	27.0685	-2.52277	-2.23258
								4.62	27.018	-2.52277	-2.23024
								4.64	26.9675	-2.52277	-2.22791
								4.66	26.9171	-2.52277	-2.22557
								4.68	26.8666	-2.52277	-2.22324
								4.7	26.8162	-2.52277	-2.2209
								4.72	26.7657	-2.52277	-2.21857
								4.74	26.7153	-2.52277	-2.21624
								4.76	26.6648	-2.52277	-2.21391
								4.78	26.6144	-2.52277	-2.21158
								4.8	26.5639	-2.52277	-2.20925
								4.82	26.5134	-2.52277	-2.20692
								4.84	26.463	-2.52277	-2.20459
								4.86	26.4125	-2.52277	-2.20226
								4.88	26.3621	-2.52277	-2.19993
								4.9	26.3116	-2.52277	-2.1976
								4.92	26.2612	-2.52277	-2.19528
								4.94	26.2107	-2.52277	-2.19295
								4.96	26.1603	-2.52277	-2.19062
								4.98	26.1098	-2.52277	-2.1883
								5	26.0593	-2.52277	-2.18597
								5.02	26.0089	-2.52277	-2.18365
								5.04	25.9584	-2.52277	-2.18132
								5.06	25.908	-2.52277	-2.179
								5.08	25.8575	-2.52277	-2.17668
								5.1	25.8071	-2.52277	-2.17436
								5.12	25.7566	-2.52277	-2.17203
								5.14	25.7062	-2.52277	-2.16971
								5.16	25.6557	-2.52277	-2.16739
								5.18	25.6052	-2.52277	-2.16507
								5.2	25.5548	-2.52277	-2.16275
								5.22	25.5043	-2.52277	-2.16043
								5.24	25.4539	-2.52277	-2.15811
								5.26	25.4034	-2.52277	-2.15579
								5.28	25.353	-2.52277	-2.15347
								5.3	25.3025	-2.52277	-2.15116
								5.32	25.2521	-2.52277	-2.14884
								5.34	25.2016	-2.52277	-2.14652
								5.36	25.1512	-2.52277	-2.14421
								5.38	25.1007	-2.52277	-2.14189
								5.4	25.0502	-2.52277	-2.13958
								5.42	24.9998	-2.52277	-2.13726
								5.44	24.9493	-2.52277	-2.13495
								5.46	24.8989	-2.52277	-2.13263
								5.48	24.8484	-2.52277	-2.13032
								5.5	24.798	-2.52277	-2.12801
								5.52	24.7475	-2.52277	-2.1257
								5.54	24.6971	-2.52277	-2.12339
								5.56	24.6466	-2.52277	-2.12108
								5.58	24.5961	-2.52277	-2.11877
								5.6	24.5457	-2.52277	-2.11646
								5.62	24.4952	-2.52277	-2.11415
								5.64	24.4448	-2.52277	-2.11185
								5.66	24.3943	-2.52277	-2.10954
								5.68	24.3439	-2.52277	-2.10724
								5.7	24.2934	-2.52277	-2.10494
								5.72	24.243	-2.52277	-2.10263
								5.74	24.1925	-2.52277	-2.10033
								5.76	24.142	-2.52277	-2.09803
								5.78	24.0916	-2.52277	-2.09574
								5.8	24.0411	-2.52277	-2.09344
								5.82	23.9907	-2.52277	-2.09115
								5.84	23.9402	-2.52277	-2.08885
								5.86	23.8898	-2.52277	-2.08656
								5.88	23.8393	-2.52277	-2.08427
								5.9	23.7889	-2.52277	-2.08198
								5.92	23.7384	-2.52277	-2.0797
								5.94	23.6879	-2.52277	-2.07741
								5.96	23.6375	-2.52277	-2.07513
								5.98	23.587	-2.52277	-2.07284
								6	23.5366	-2.52277	-2.07056
								6.02	23.4861	-2.52277	-2.06829
								6.04	23.4357	-2.52277	-2.06601
								6.06	23.3852	-2.52277	-2.06373
								6.08	23.3348	-2.52277	-2.06146
								6.1	23.2843	-2.52277	-2.05919
								6.12	23.2338	-2.52277	-2.05692
								6.14	23.1834	-2.52277	-2.05465
								6.16	23.1329	-2.52277	-2.05239
								6.18	23.0825	-2.52277	-2.05013
								6.2	23.032	-2.52277	-2.04787
								6.22	22.9816	-2.52277	-2.04561
								6.24	22.9311	-2.52277	-2.04335
								6.26	22.8807	-2.52277	-2.0411
								6.28	22.8302	-2.52277	-2.03885
								6.3	22.7798	-2.52277	-2.0366
								6.32	22.7293	-2.52277	-2.03436
								6.34	22.6788	-2.52277	-2.03211
								6.36	22.6284	-2.52277	-2.02987
								6.38	22.5779	-2.52277	-2.02763
								6.4	22.5275	-2.52277	-2.0254
								6.42	22.477	-2.52277	-2.02317
								6.44	22.4266	-2.52277	-2.02094
								6.46	22.3761	-2.52277	-2.01871
								6.48	22.3257	-2.52277	-2.01648
								6.5	22.2752	-2.52277	-2.01426
								6.52	22.2247	-2.52277	-2.01205
								6.54	22.1743	-2.52277	-2.00983
								6.56	22.1238	-2.52277	-2.00762
								6.58	22.0734	-2.52277	-2.00541
								6.6	22.0229	-2.52277	-2.0032
								6.62	21.9725	-2.52277	-2.001
								6.64	21.922	-2.52277	-1.9988
								6.66	21.8716	-2.52277	-1.99661
								6.68	21.8211	-2.52277	-1.99441
								6.7	21.7706	-2.52277	-1.99222
								6.72	21.7202	-2.52277	-1.99004
								6.74	21.6697	-2.52277	-1.98785
								6.76	21.6193	-2.52277	-1.98567
								6.78	21.5688	-2.52277	-1.9835
								6.8	21.5184	-2.52277	-1.98133
								6.82	21.4679	-2.52277	-1.97916
								6.84	21.4175	-2.52277	-1.97699
								6.86	21.367	-2.52277	-1.97483
								6.88	21.3165	-2.52277	-1.97267
								6.9	21.2661	-2.52277	-1.97052
								6.92	21.2156	-2.52277	-1.96837
								6.94	21.1652	-2.52277	-1.96622
								6.96	21.1147	-2.52277	-1.96408
								6.98	21.0643	-2.52277	-1.96194
								7	21.0138	-2.52277	-1.9598
								7.02	20.9634	-2.52277	-1.95767
								7.04	20.9129	-2.52277	-1.95554
								7.06	20.8624	-2.52277	-1.95342
								7.08	20.812	-2.52277	-1.9513
								7.1	20.7615	-2.52277	-1.94918
								7.12	20.7111	-2.52277	-1.94707
								7.14	20.6606	-2.52277	-1.94496
								7.16	20.6102	-2.52277	-1.94286
								7.18	20.5597	-2.52277	-1.94076
								7.2	20.5093	-2.52277	-1.93866
								7.22	20.4588	-2.52277	-1.93657
								7.24	20.4084	-2.52277	-1.93449
								7.26	20.3579	-2.52277	-1.9324
								7.28	20.3074	-2.52277	-1.93032
								7.3	20.257	-2.52277	-1.92825
								7.32	20.2065	-2.52277	-1.92618
								7.34	20.1561	-2.52277	-1.92411
								7.36	20.1056	-2.52277	-1.92205
								7.38	20.0552	-2.52277	-1.91999
								7.4	20.0047	-2.52277	-1.91793
								7.42	19.9543	-2.52277	-1.91588
								7.44	19.9038	-2.52277	-1.91384
								7.46	19.8533	-2.52277	-1.9118
								7.48	19.8029	-2.52277	-1.90976
								7.5	19.7524	-2.52277	-1.90773
								7.52	19.702	-2.52277	-1.9057
								7.54	19.6515	-2.52277	-1.90367
								7.56	19.6011	-2.52277	-1.90165
								7.58	19.5506	-2.52277	-1.89964
								7.6	19.5002	-2.52277	-1.89762
								7.62	19.4497	-2.52277	-1.89562
								7.64	19.3992	-2.52277	-1.89361
								7.66	19.3488	-2.52277	-1.89162
								7.68	19.2983	-2.52277	-1.88962
								7.7	19.2479	-2.52277	-1.88763
								7.72	19.1974	-2.52277	-1.88564
								7.74	19.147	-2.52277	-1.88366
								7.76	19.0965	-2.52277	-1.88168
								7.78	19.0461	-2.52277	-1.87971
								7.8	18.9956	-2.52277	-1.87774
								7.82	18.9451	-2.52277	-1.87577
								7.84	18.8947	-2.52277	-1.87381
								7.86	18.8442	-2.52277	-1.87185
								7.88	18.7938	-2.52277	-1.8699
								7.9	18.7433	-2.52277	-1.86795
								7.92	18.6929	-2.52277	-1.86601
								7.94	18.6424	-2.52277	-1.86407
								7.96	18.592	-2.52277	-1.86213
								7.98	18.5415	-2.52277	-1.86019
								8	18.491	-2.52277	-1.85827

## Sheet: Cross-validation 
	Fit 1			Fit 2
	DFs	GCV score		DFs	GCV score
	33.66	0.0101671		28.71	0.0322376
	33.6442	0.0102942		28.6991	0.0321581
	33.6278	0.0104278		28.6879	0.032075
	33.6108	0.0105682		28.6765	0.0319884
	33.5932	0.0107158		28.6647	0.031898
	33.5749	0.0108707		28.6527	0.0318038
	33.5559	0.0110335		28.6404	0.0317055
	33.5362	0.0112043		28.6278	0.031603
	33.5159	0.0113836		28.615	0.0314963
	33.4948	0.0115717		28.6019	0.0313851
	33.473	0.011769		28.5885	0.0312693
	33.4505	0.0119758		28.5749	0.0311488
	33.4273	0.0121926		28.561	0.0310233
	33.4033	0.0124196		28.5469	0.0308929
	33.3785	0.0126574		28.5325	0.0307573
	33.353	0.0129062		28.5179	0.0306163
	33.3267	0.0131664		28.503	0.0304699
	33.2996	0.0134385		28.488	0.0303179
	33.2717	0.0137228		28.4727	0.0301602
	33.243	0.0140197		28.4572	0.0299966
	33.2135	0.0143295		28.4415	0.0298269
	33.1832	0.0146527		28.4257	0.0296512
	33.1521	0.0149896		28.4096	0.0294692
	33.1201	0.0153404		28.3933	0.0292809
	33.0873	0.0157055		28.3769	0.0290861
	33.0537	0.0160853		28.3603	0.0288847
	33.0193	0.0164799		28.3436	0.0286768
	32.984	0.0168896		28.3266	0.0284621
	32.9478	0.0173146		28.3095	0.0282407
	32.9108	0.017755		28.2923	0.0280125
	32.873	0.0182111		28.2749	0.0277775
	32.8343	0.018683		28.2574	0.0275357
	32.7947	0.0191705		28.2397	0.027287
	32.7542	0.0196739		28.2218	0.0270315
	32.7129	0.0201929		28.2038	0.0267693
	32.6708	0.0207275		28.1856	0.0265004
	32.6277	0.0212776		28.1673	0.026225
	32.5838	0.0218429		28.1488	0.025943
	32.5391	0.0224231		28.1302	0.0256547
	32.4934	0.0230179		28.1114	0.0253602
	32.4469	0.0236268		28.0924	0.0250597
	32.3995	0.0242494		28.0732	0.0247534
	32.3513	0.024885		28.0538	0.0244416
	32.3021	0.025533		28.0341	0.0241245
	32.2522	0.0261927		28.0143	0.0238024
	32.2014	0.0268632		27.9942	0.0234756
	32.1497	0.0275437		27.9739	0.0231445
	32.0972	0.0282333		27.9533	0.0228094
	32.0438	0.0289308		27.9324	0.0224707
	31.9896	0.0296351		27.9112	0.0221289
	31.9346	0.0303451		27.8897	0.0217844
	31.8788	0.0310593		27.8679	0.0214376
	31.8222	0.0317766		27.8457	0.021089
	31.7648	0.0324953		27.8231	0.0207391
	31.7067	0.0332141		27.8002	0.0203884
	31.6477	0.0339314		27.7768	0.0200375
	31.588	0.0346454		27.7529	0.0196867
	31.5276	0.0353546		27.7286	0.0193368
	31.4664	0.0360571		27.7038	0.0189881
	31.4045	0.0367512		27.6785	0.0186413
	31.3419	0.0374351		27.6527	0.0182968
	31.2786	0.0381069		27.6262	0.0179553
	31.2146	0.0387647		27.5992	0.0176171
	31.15	0.0394068		27.5716	0.0172829
	31.0846	0.0400311		27.5433	0.016953
	31.0186	0.0406359		27.5144	0.0166281
	30.952	0.0412194		27.4847	0.0163085
	30.8846	0.0417797		27.4544	0.0159947
	30.8167	0.0423152		27.4233	0.0156871
	30.748	0.0428242		27.3914	0.015386
	30.6787	0.0433051		27.3587	0.0150919
	30.6088	0.0437565		27.3252	0.0148051
	30.5382	0.044177		27.2908	0.0145259
	30.4669	0.0445652		27.2555	0.0142545
	30.3949	0.0449202		27.2193	0.0139913
	30.3223	0.0452409		27.1822	0.0137364
	30.2489	0.0455265		27.1442	0.01349
	30.1748	0.0457764		27.1051	0.0132523
	30.0999	0.0459899		27.065	0.0130235
	30.0243	0.0461669		27.0239	0.0128036
	29.9479	0.0463071		26.9817	0.0125927
	29.8707	0.0464105		26.9383	0.0123909
	29.7927	0.0464773		26.8939	0.0121982
	29.7138	0.0465079		26.8484	0.0120146
	29.634	0.0465029		26.8016	0.0118402
	29.5533	0.0464628		26.7537	0.0116748
	29.4717	0.0463885		26.7045	0.0115184
	29.3891	0.046281		26.6541	0.0113711
	29.3055	0.0461414		26.6024	0.0112326
	29.2209	0.045971		26.5494	0.0111029
	29.1353	0.0457712		26.4951	0.0109818
	29.0485	0.0455432		26.4395	0.0108693
	28.9607	0.0452887		26.3825	0.0107652
	28.8718	0.0450093		26.3241	0.0106693
	28.7817	0.0447066		26.2643	0.0105816
	28.6905	0.0443823		26.2031	0.0105017
	28.598	0.0440381		26.1404	0.0104295
	28.5044	0.0436757		26.0763	0.0103649
	28.4096	0.0432967		26.0107	0.0103076
	28.3135	0.042903		25.9436	0.0102574
	28.2162	0.042496		25.875	0.0102141
	28.1176	0.0420775		25.8049	0.0101775
	28.0178	0.041649		25.7332	0.0101474
	27.9168	0.041212		25.6601	0.0101234
	27.8145	0.040768		25.5853	0.0101054
	27.7109	0.0403182		25.5091	0.010093
	27.6061	0.039864		25.4312	0.0100862
	27.5	0.0394066		25.3518	0.0100845
	27.3927	0.0389471		25.2709	0.0100877
	27.2841	0.0384865		25.1884	0.0100957
	27.1743	0.0380258		25.1044	0.010108
	27.0634	0.0375658		25.0188	0.0101244
	26.9512	0.0371073		24.9317	0.0101447
	26.8379	0.036651		24.843	0.0101686
	26.7234	0.0361976		24.7529	0.0101959
	26.6078	0.0357474		24.6613	0.0102262
	26.4911	0.0353011		24.5682	0.0102594
	26.3733	0.034859		24.4737	0.0102952
	26.2544	0.0344215		24.3778	0.0103333
	26.1344	0.0339888		24.2805	0.0103736
	26.0135	0.0335611		24.1818	0.0104157
	25.8915	0.0331387		24.0817	0.0104595
	25.7686	0.0327216		23.9804	0.0105049
	25.6447	0.0323101		23.8779	0.0105515
	25.5199	0.031904		23.774	0.0105992
	25.3942	0.0315035		23.6691	0.0106479
	25.2676	0.0311085		23.5629	0.0106975
	25.1401	0.0307192		23.4557	0.0107477
	25.0118	0.0303353		23.3474	0.0107984
	24.8827	0.0299571		23.238	0.0108496
	24.7528	0.0295842		23.1277	0.0109012
	24.6221	0.0292168		23.0165	0.0109531
	24.4907	0.0288548		22.9043	0.0110053
	24.3585	0.0284982		22.7913	0.0110576
	24.2256	0.0281468		22.6775	0.0111101
	24.092	0.0278008		22.563	0.0111628
	23.9577	0.0274599		22.4478	0.0112157
	23.8228	0.0271242		22.3318	0.0112687
	23.6871	0.0267937		22.2153	0.011322
	23.5509	0.0264684		22.0981	0.0113755
	23.4139	0.0261483		21.9805	0.0114294
	23.2764	0.0258333		21.8623	0.0114836
	23.1382	0.0255234		21.7437	0.0115383
	22.9995	0.0252187		21.6246	0.0115936
	22.8601	0.0249192		21.5052	0.0116495
	22.7202	0.0246248		21.3854	0.0117061
	22.5797	0.0243356		21.2653	0.0117636
	22.4386	0.0240517		21.145	0.011822
	22.297	0.0237729		21.0244	0.0118815
	22.1548	0.0234994		20.9036	0.0119422
	22.0121	0.0232311		20.7826	0.0120041
	21.8688	0.022968		20.6615	0.0120674
	21.7251	0.0227102		20.5402	0.0121322
	21.5809	0.0224575		20.4189	0.0121986
	21.4362	0.0222101		20.2975	0.0122666
	21.291	0.0219678		20.1761	0.0123363
	21.1454	0.0217306		20.0547	0.0124079
	20.9993	0.0214984		19.9333	0.0124813
	20.8529	0.0212713		19.8119	0.0125566
	20.706	0.0210492		19.6906	0.0126338
	20.5588	0.020832		19.5694	0.0127129
	20.4112	0.0206195		19.4484	0.012794
	20.2634	0.0204118		19.3274	0.012877
	20.1152	0.0202087		19.2066	0.0129619
	19.9668	0.0200101		19.086	0.0130486
	19.8181	0.019816		18.9656	0.013137
	19.6693	0.0196262		18.8454	0.013227
	19.5203	0.0194405		18.7254	0.0133187
	19.3711	0.019259		18.6057	0.0134117
	19.2218	0.0190815		18.4863	0.013506
	19.0725	0.0189078		18.3672	0.0136014
	18.9232	0.0187378		18.2484	0.0136978
	18.7738	0.0185715		18.1299	0.0137949
	18.6245	0.0184087		18.0118	0.0138926
	18.4753	0.0182492		17.894	0.0139906
	18.3263	0.0180931		17.7766	0.0140887
	18.1773	0.0179401		17.6596	0.0141867
	18.0286	0.0177902		17.5431	0.0142843
	17.8801	0.0176432		17.4269	0.0143813
	17.7319	0.0174991		17.3112	0.0144775
	17.584	0.0173577		17.196	0.0145725
	17.4364	0.017219		17.0812	0.0146663
	17.2892	0.0170829		16.9669	0.0147584
	17.1425	0.0169493		16.8531	0.0148486
	16.9961	0.0168181		16.7397	0.0149368
	16.8503	0.0166891		16.6269	0.0150226
	16.705	0.0165624		16.5146	0.0151059
	16.5603	0.0164379		16.4028	0.0151865
	16.4161	0.0163155		16.2916	0.015264
	16.2725	0.016195		16.1808	0.0153384
	16.1296	0.0160765		16.0706	0.0154095
	15.9874	0.0159599		15.961	0.015477
	15.8458	0.015845		15.8519	0.0155409
	15.705	0.0157319		15.7433	0.015601
	15.5649	0.0156204		15.6352	0.0156572
	15.4256	0.0155106		15.5277	0.0157093
	15.2871	0.0154023		15.4207	0.0157573
	15.1494	0.0152955		15.3143	0.0158012
	15.0125	0.0151901		15.2084	0.0158408
	14.8765	0.015086		15.103	0.0158761
	14.7413	0.0149833		14.9981	0.0159071
	14.607	0.0148819		14.8937	0.0159337
	14.4736	0.0147816		14.7898	0.0159561
	14.3412	0.0146825		14.6864	0.0159742
	14.2096	0.0145846		14.5835	0.015988
	14.079	0.0144877		14.481	0.0159976
	13.9493	0.0143918		14.3791	0.016003
	13.8205	0.0142969		14.2775	0.0160044
	13.6927	0.014203		14.1764	0.0160017
	13.5658	0.01411		14.0757	0.0159952
	13.4399	0.0140179		13.9754	0.0159848
	13.3149	0.0139266		13.8755	0.0159707
	13.1908	0.0138362		13.776	0.015953
	13.0677	0.0137466		13.6768	0.0159319
	12.9456	0.0136578		13.578	0.0159074
	12.8244	0.0135698		13.4796	0.0158797
	12.7041	0.0134825		13.3815	0.015849
	12.5847	0.013396		13.2836	0.0158153
	12.4662	0.0133103		13.1861	0.0157789
	12.3487	0.0132252		13.0889	0.0157398
	12.232	0.0131409		12.992	0.0156982
	12.1162	0.0130573		12.8953	0.0156543
	12.0013	0.0129745		12.7988	0.0156081
	11.8872	0.0128923		12.7026	0.0155599
	11.7739	0.0128109		12.6067	0.0155098
	11.6615	0.0127302		12.5109	0.015458
	11.5499	0.0126503		12.4154	0.0154045
	11.4391	0.0125711		12.3201	0.0153495
	11.3291	0.0124926		12.225	0.0152932
	11.2199	0.0124148		12.13	0.0152356
	11.1115	0.0123379		12.0353	0.015177
	11.0038	0.0122616		11.9407	0.0151173
	10.8968	0.0121862		11.8464	0.0150569
	10.7906	0.0121115		11.7521	0.0149956
	10.6852	0.0120377		11.6581	0.0149338
	10.5804	0.0119646		11.5643	0.0148714
	10.4764	0.0118924		11.4706	0.0148086
	10.3731	0.011821		11.3771	0.0147455
	10.2705	0.0117504		11.2837	0.0146821
	10.1686	0.0116806		11.1906	0.0146186
	10.0675	0.0116117		11.0977	0.014555
	9.96702	0.0115437		11.0049	0.0144914
	9.86728	0.0114765		10.9123	0.0144279
	9.76826	0.0114102		10.82	0.0143645
	9.66996	0.0113448		10.7279	0.0143013
	9.5724	0.0112803		10.636	0.0142384
	9.47557	0.0112167		10.5443	0.0141758
	9.37948	0.0111541		10.4529	0.0141135
	9.28415	0.0110923		10.3617	0.0140517
	9.18958	0.0110314		10.2708	0.0139903
	9.09578	0.0109715		10.1802	0.0139293
	9.00277	0.0109125		10.0898	0.0138689
	8.91055	0.0108544		9.99983	0.0138091
	8.81914	0.0107973		9.91013	0.0137499
	8.72855	0.0107411		9.82076	0.0136912
	8.63879	0.0106858		9.73174	0.0136332
	8.54987	0.0106314		9.64309	0.0135758
	8.46181	0.010578		9.5548	0.0135191
	8.37461	0.0105256		9.46691	0.0134631
	8.28829	0.010474		9.37942	0.0134078
	8.20286	0.0104234		9.29235	0.0133533
	8.11833	0.0103737		9.20571	0.0132994
	8.03471	0.0103249		9.11952	0.0132463
	7.952	0.010277		9.03378	0.0131939
	7.87022	0.01023		8.94852	0.0131422
	7.78937	0.0101839		8.86375	0.0130913
	7.70946	0.0101387		8.77947	0.0130411
	7.6305	0.0100944		8.69571	0.0129917
	7.55249	0.010051		8.61247	0.012943
	7.47543	0.0100084		8.52977	0.012895
	7.39933	0.00996669		8.44762	0.0128478
	7.32419	0.00992581		8.36604	0.0128013
	7.25002	0.00988576		8.28502	0.0127555
	7.1768	0.00984654		8.20459	0.0127104
	7.10455	0.00980813		8.12475	0.0126659
	7.03326	0.00977051		8.04551	0.0126222
	6.96292	0.00973368		7.96689	0.0125791
	6.89354	0.00969763		7.88889	0.0125367
	6.82511	0.00966235		7.81153	0.0124949
	6.75763	0.00962781		7.7348	0.0124538
	6.69109	0.00959402		7.65873	0.0124132
	6.62548	0.00956096		7.58331	0.0123733
	6.5608	0.00952862		7.50855	0.0123339
	6.49704	0.00949698		7.43447	0.0122951
	6.43419	0.00946605		7.36106	0.0122568
	6.37224	0.0094358		7.28833	0.0122191
	6.31119	0.00940624		7.21629	0.0121819
	6.25102	0.00937734		7.14495	0.0121452
	6.19172	0.00934911		7.0743	0.0121091
	6.13329	0.00932154		7.00435	0.0120734
	6.07571	0.00929462		6.9351	0.0120382
	6.01897	0.00926835		6.86657	0.0120035
	5.96306	0.00924273		6.79874	0.0119692
	5.90796	0.00921775		6.73162	0.0119354
	5.85367	0.00919341		6.66522	0.0119021
	5.80017	0.00916972		6.59953	0.0118692
	5.74746	0.00914669		6.53456	0.0118367
	5.69551	0.0091243		6.4703	0.0118047
	5.64431	0.00910258		6.40675	0.0117732
	5.59386	0.00908153		6.34392	0.0117421
	5.54414	0.00906117		6.2818	0.0117114
	5.49513	0.0090415		6.22038	0.0116813
	5.44683	0.00902255		6.15968	0.0116515
	5.39922	0.00900434		6.09968	0.0116223
	5.35228	0.00898688		6.04038	0.0115935
	5.30602	0.0089702		5.98177	0.0115651
	5.2604	0.00895434		5.92386	0.0115373
	5.21543	0.00893932		5.86664	0.0115099
	5.17109	0.00892519		5.8101	0.0114831
	5.12737	0.00891197		5.75425	0.0114567
	5.08425	0.00889972		5.69906	0.0114309
	5.04173	0.00888848		5.64454	0.0114056
	4.99979	0.00887831		5.59068	0.0113808
	4.95843	0.00886926		5.53748	0.0113565
	4.91763	0.00886139		5.48492	0.0113327
	4.87738	0.00885478		5.433	0.0113096
	4.83767	0.00884949		5.38172	0.0112869
	4.7985	0.00884559		5.33107	0.0112648
	4.75985	0.00884318		5.28103	0.0112433
	4.7217	0.00884234		5.23161	0.0112223
	4.68406	0.00884315		5.18279	0.0112019
	4.64692	0.00884572		5.13456	0.011182
	4.61025	0.00885016		5.08693	0.0111626
	4.57406	0.00885656		5.03987	0.0111439
	4.53833	0.00886504		4.99339	0.0111256
	4.50306	0.00887573		4.94747	0.0111079
	4.46823	0.00888873		4.90211	0.0110908
	4.43384	0.00890419		4.8573	0.0110741
	4.39988	0.00892223		4.81303	0.011058
	4.36634	0.00894298		4.76929	0.0110424
	4.3332	0.00896658		4.72608	0.0110273
	4.30047	0.00899317		4.68339	0.0110126
	4.26813	0.0090229		4.64121	0.0109984
	4.23618	0.00905591		4.59953	0.0109847
	4.2046	0.00909234		4.55835	0.0109714
	4.17339	0.00913233		4.51766	0.0109585
	4.14255	0.00917602		4.47745	0.010946
	4.11206	0.00922357		4.43771	0.0109339
	4.08192	0.00927509		4.39844	0.0109221
	4.05212	0.00933072		4.35964	0.0109108
	4.02266	0.0093906		4.32128	0.0108997
	3.99353	0.00945484		4.28338	0.010889
	3.96473	0.00952356		4.24592	0.0108785
	3.93625	0.00959687		4.20889	0.0108683
	3.90809	0.00967488		4.1723	0.0108584
	3.88025	0.00975766		4.13613	0.0108488
	3.85272	0.00984531		4.10038	0.0108393
	3.8255	0.00993791		4.06504	0.0108301
	3.7986	0.0100355		4.03011	0.010821
	3.772	0.0101382		3.99559	0.0108122
	3.74571	0.0102461		3.96146	0.0108035
	3.71972	0.0103591		3.92773	0.0107949
	3.69404	0.0104773		3.89439	0.0107865
	3.66867	0.0106008		3.86143	0.0107782
	3.64361	0.0107297		3.82886	0.0107701
	3.61885	0.0108639		3.79666	0.010762
	3.5944	0.0110035		3.76483	0.010754
	3.57025	0.0111485		3.73337	0.0107461
	3.54641	0.0112991		3.70227	0.0107382
	3.52288	0.0114553		3.67154	0.0107304
	3.49964	0.0116172		3.64115	0.0107227
	3.47672	0.0117849		3.61112	0.010715
	3.45409	0.0119586		3.58143	0.0107073
	3.43176	0.0121384		3.55209	0.0106996
	3.40972	0.0123246		3.52308	0.010692
	3.38798	0.0125173		3.4944	0.0106843
	3.36652	0.0127168		3.46605	0.0106767
	3.34534	0.0129236		3.43802	0.010669
	3.32445	0.0131378		3.41032	0.0106614
	3.30382	0.0133601		3.38292	0.0106537
	3.28345	0.0135909		3.35583	0.010646
	3.26334	0.0138306		3.32905	0.0106383
	3.24348	0.01408		3.30256	0.0106306
	3.22386	0.0143397		3.27637	0.0106228
	3.20446	0.0146105		3.25046	0.010615
	3.18529	0.0148931		3.22484	0.0106072
	3.16632	0.0151885		3.1995	0.0105993
	3.14754	0.0154977		3.17443	0.0105914
	3.12896	0.0158216		3.14962	0.0105834
	3.11054	0.0161614		3.12509	0.0105754
	3.09229	0.0165183		3.10081	0.0105674
	3.07419	0.0168936		3.0768	0.0105593
	3.05623	0.0172885		3.05303	0.0105512
	3.0384	0.0177045		3.02952	0.0105431
	3.02068	0.0181429		3.00626	0.0105349
	3.00307	0.0186054		2.98324	0.0105267
	2.98555	0.0190934		2.96047	0.0105185
	2.96811	0.0196085		2.93794	0.0105103
	2.95075	0.0201523		2.91565	0.010502
	2.93345	0.0207265		2.89361	0.0104938
	2.91621	0.0213326		2.87181	0.0104855
	2.89902	0.0219723		2.85025	0.0104772
	2.88187	0.0226472		2.82894	0.010469
	2.86475	0.0233588		2.80787	0.0104607
	2.84767	0.0241086		2.78706	0.0104525
	2.83062	0.0248981		2.76649	0.0104443
	2.81359	0.0257285		2.74618	0.0104362
	2.79658	0.0266012		2.72613	0.010428
	2.7796	0.0275171		2.70633	0.01042
	2.76264	0.0284774		2.68681	0.010412
	2.74571	0.0294827		2.66755	0.010404
	2.72881	0.0305338		2.64857	0.0103961
	2.71195	0.0316309		2.62987	0.0103884
	2.69512	0.0327745		2.61146	0.0103806
	2.67834	0.0339644		2.59333	0.010373
	2.66162	0.0352005		2.5755	0.0103655
	2.64496	0.0364824		2.55797	0.0103581
	2.62837	0.0378092		2.54075	0.0103508
	2.61186	0.0391801		2.52383	0.0103436
	2.59544	0.0405939		2.50723	0.0103366
	2.57913	0.0420491		2.49095	0.0103296
	2.56294	0.0435441		2.47499	0.0103228
	2.54687	0.0450769		2.45935	0.0103162
	2.53095	0.0466453		2.44405	0.0103096
	2.51518	0.0482471		2.42907	0.0103033
	2.49958	0.0498797		2.41444	0.010297
	2.48415	0.0515404		2.40014	0.0102909
	2.46892	0.0532262		2.38617	0.010285
	2.45389	0.0549341		2.37255	0.0102792
	2.43909	0.0566611		2.35927	0.0102735
	2.42451	0.0584038		2.34632	0.010268
	2.41017	0.0601591		2.33372	0.0102627
	2.39608	0.0619235		2.32145	0.0102575
	2.38225	0.0636938		2.30953	0.0102525
	2.36869	0.0654665		2.29794	0.0102476
	2.35541	0.0672385		2.28668	0.0102428
	2.34241	0.0690064		2.27575	0.0102382
	2.32971	0.0707672		2.26515	0.0102338
	2.31731	0.0725176		2.25488	0.0102295
	2.30521	0.0742549		2.24492	0.0102253
	2.29341	0.0759761		2.23528	0.0102213
	2.28193	0.0776786		2.22595	0.0102174
	2.27076	0.0793599		2.21693	0.0102137
	2.25991	0.0810175		2.2082	0.0102101
	2.24937	0.0826495		2.19978	0.0102066
	2.23915	0.0842536		2.19164	0.0102032
	2.22925	0.0858282		2.18378	0.0102
	2.21966	0.0873716		2.1762	0.0101969
	2.21038	0.0888822		2.16889	0.0101939
	2.2014	0.090359		2.16185	0.010191
	2.19274	0.0918007		2.15507	0.0101883
	2.18437	0.0932065		2.14853	0.0101856
	2.1763	0.0945756		2.14224	0.0101831
	2.16852	0.0959074		2.13619	0.0101806
	2.16103	0.0972015		2.13037	0.0101782
	2.15382	0.0984575		2.12478	0.010176
	2.14689	0.0996754		2.1194	0.0101738
	2.14022	0.100855		2.11423	0.0101717
	2.13382	0.101997		2.10927	0.0101697
	2.12767	0.103101		2.10451	0.0101678
	2.12177	0.104167		2.09993	0.010166
	2.11611	0.105196		2.09555	0.0101642
	2.11068	0.106188		2.09134	0.0101626
	2.10549	0.107144		2.0873	0.010161
	2.10051	0.108065		2.08344	0.0101594
	2.09575	0.108951		2.07973	0.0101579
	2.09119	0.109803		2.07618	0.0101565
	2.08683	0.110621		2.07277	0.0101552
	2.08266	0.111407		2.06951	0.0101539
	2.07868	0.112161		2.06639	0.0101527
	2.07487	0.112885		2.06341	0.0101515
	2.07124	0.113578		2.06055	0.0101503
	2.06777	0.114243		2.05781	0.0101493
	2.06446	0.114879		2.05519	0.0101482
	2.0613	0.115488		2.05269	0.0101472
	2.05829	0.11607		2.0503	0.0101463
	2.05542	0.116628		2.04801	0.0101454
	2.05269	0.11716		2.04582	0.0101445
	2.05008	0.117669		2.04373	0.0101437
	2.04759	0.118155		2.04173	0.0101429
	2.04523	0.118619		2.03982	0.0101422
	2.04297	0.119062		2.03799	0.0101415
	2.04083	0.119484		2.03624	0.0101408
	2.03879	0.119888		2.03458	0.0101401
	2.03684	0.120272		2.03299	0.0101395
	2.03499	0.120638		2.03147	0.0101389
	2.03323	0.120988		2.03001	0.0101384
	2.03156	0.12132		2.02863	0.0101378
	2.02997	0.121637		2.0273	0.0101373
	2.02846	0.121939		2.02604	0.0101368
	2.02702	0.122227		2.02483	0.0101364
	2.02565	0.1225		2.02368	0.0101359
	2.02435	0.122761		2.02258	0.0101355
	2.02311	0.123008		2.02154	0.0101351
	2.02194	0.123244		2.02053	0.0101347
	2.02082	0.123468		2.01958	0.0101343
	2.01976	0.123681		2.01867	0.010134
	2.01876	0.123884		2.0178	0.0101336
	2.0178	0.124077		2.01697	0.0101333
	2.01689	0.12426		2.01618	0.010133
	2.01603	0.124435		2.01542	0.0101327
	2.01521	0.1246		2.0147	0.0101324
	2.01443	0.124758		2.01402	0.0101322
	2.01369	0.124907		2.01336	0.0101319
	2.01299	0.125049		2.01274	0.0101317
	2.01233	0.125184		2.01214	0.0101314
	2.01169	0.125312		2.01157	0.0101312
	2.01109	0.125434		2.01103	0.010131
	2.01052	0.12555		2.01052	0.0101308
	2.00998	0.125659		2.01002	0.0101306

## Sheet: Confidence intervals
	Fit
	Concentration [mM]			Rate [mM/h]			Specific rate [mmol/h gDW]
Time [h]	Predicted	95% CI up	95% CI lo	Predicted	95% CI up	95% CI lo	Predicted	95% CI up	95% CI lo
-17.9917	1.00241	3.88736	-1.88253	-0.211105	0.527272	-0.949483	-57.0284	146.407	-260.464
-17.775	0.956992	3.76988	-1.85589	-0.206709	0.526587	-0.940004	-52.2614	136.725	-241.248
-6.99167	5.26309	7.16894	3.35724	1.39257	2.11779	0.667357	13.0264	20.1272	5.92554
-6.8	5.53532	7.34028	3.73037	1.45135	2.21497	0.687728	12.8035	19.8417	5.76519
-6.075	6.70832	8.15233	5.2643	1.82155	2.62521	1.01789	12.8745	18.8211	6.92794
-5.88333	7.07017	8.43325	5.70708	1.95698	2.74933	1.16464	13.0445	18.586	7.50292
-5.44167	8.01233	9.22312	6.80153	2.32018	3.06833	1.57203	13.5119	18.115	8.90881
-4.96667	9.21953	10.3235	8.1156	2.77142	3.45546	2.08739	13.9581	17.632	10.2842
-4.65833	10.1234	11.1857	9.06122	3.09709	3.73913	2.45506	14.1951	17.354	11.0361
-4.40833	10.9328	11.973	9.89261	3.37978	3.99175	2.76781	14.3508	17.1546	11.547
-4.19167	11.6933	12.7204	10.6661	3.64491	4.23467	3.05516	14.4846	17.024	11.9451
-3.96667	12.5467	13.5644	11.5291	3.94425	4.51476	3.37374	14.6321	16.9346	12.3296
-3.84167	13.0505	14.0639	12.0371	4.11614	4.67781	3.55447	14.6972	16.8832	12.5113
-3.74167	13.469	14.4794	12.4586	4.25354	4.80917	3.6979	14.7305	16.8305	12.6305
-3.45833	14.7307	15.7335	13.7278	4.65868	5.20019	4.11717	14.7948	16.677	12.9126
-3.25833	15.6926	16.6902	14.695	4.9617	5.4953	4.4281	14.8225	16.5698	13.0751
-3.21667	15.9007	16.8971	14.9042	5.02598	5.55829	4.49367	14.8244	16.5458	13.103
-2.64167	19.0473	20.0234	18.0712	5.91949	6.44207	5.3969	14.6451	16.0635	13.2267
-2.46667	20.107	21.0744	19.1396	6.19057	6.71703	5.66411	14.5179	15.8707	13.165
-2.40833	20.4707	21.4348	19.5066	6.27987	6.80947	5.75026	14.4669	15.8029	13.131
-2.05833	22.7584	23.7002	21.8166	6.7831	7.35262	6.21357	14.0405	15.3224	12.7585
-1.80833	24.4939	25.4209	23.5668	7.08977	7.70977	6.46977	13.5953	14.8796	12.3111
-1.74167	24.9689	25.893	24.0447	7.16035	7.79697	6.52373	13.4536	14.7433	12.164
-1.71667	25.1482	26.0714	24.225	7.18568	7.82887	6.5425	13.3984	14.6905	12.1064
-0.941667	30.9639	31.9696	29.9582	7.75036	8.60165	6.89907	11.4026	12.7353	10.0698
-0.891667	31.352	32.3736	30.3303	7.77247	8.63507	6.90987	11.2616	12.5914	9.93183
-0.883333	31.4168	32.4412	30.3923	7.77607	8.64052	6.91163	11.2382	12.5674	9.90894
-0.591667	33.7	34.8482	32.5517	7.86941	8.78597	6.95285	10.4028	11.6931	9.11251
-0.575	33.8312	34.9879	32.6744	7.87276	8.79142	6.95409	10.3543	11.6412	9.06747
-0.466667	34.685	35.9004	33.4696	7.88903	8.81884	6.95921	10.0377	11.2991	8.77628
-0.341667	35.6717	36.9615	34.382	7.89666	8.83368	6.95963	9.67066	10.8963	8.44503
-0.291667	36.0666	37.3878	34.7453	7.89667	8.83493	6.95841	9.52396	10.7336	8.31434
-0.266667	36.264	37.6013	34.9266	7.89629	8.83489	6.9577	9.451	10.6524	8.24964
-0.191667	36.8562	38.2431	35.4692	7.89568	8.83467	6.9567	9.23604	10.6546	7.81744
0	36.8562	38.2431	35.4692	7.89568	8.83467	6.9567	8.89533	10.1287	7.66196
0.108333	38.3999	40.0369	36.7629	-2.52277	-2.11451	-2.93103	-2.82563	-2.31459	-3.33667
0.191667	38.1896	39.7997	36.5796	-2.52277	-2.11451	-2.93103	-2.80931	-2.30273	-3.31588
0.266667	38.0004	39.5864	36.4145	-2.52277	-2.11451	-2.93103	-2.79962	-2.29614	-3.30309
0.308333	37.8953	39.468	36.3226	-2.52277	-2.11451	-2.93103	-2.7932	-2.29163	-3.29476
0.483333	37.4538	38.9717	35.936	-2.52277	-2.11451	-2.93103	-2.76475	-2.27142	-3.25808
0.491667	37.4328	38.9481	35.9175	-2.52277	-2.11451	-2.93103	-2.76163	-2.269	-3.25425
0.541667	37.3067	38.8066	35.8068	-2.52277	-2.11451	-2.93103	-2.75542	-2.26479	-3.24604
1.275	35.4566	36.7469	34.1664	-2.52277	-2.11451	-2.93103	-2.64634	-2.18679	-3.10588
1.30833	35.3726	36.6541	34.091	-2.52277	-2.11451	-2.93103	-2.64353	-2.18447	-3.10259
1.8	34.1322	35.2966	32.9678	-2.52277	-2.11451	-2.93103	-2.57545	-2.12822	-3.02269
2.025	33.5646	34.6834	32.4458	-2.52277	-2.11451	-2.93103	-2.54658	-2.10436	-2.9888
2.09167	33.3964	34.5028	32.29	-2.52277	-2.11451	-2.93103	-2.53621	-2.09579	-2.97663
2.28333	32.9129	33.9866	31.8391	-2.52277	-2.11451	-2.93103	-2.51312	-2.07671	-2.94953
2.775	31.6725	32.6856	30.6594	-2.52277	-2.11451	-2.93103	-2.45033	-2.02483	-2.87584
2.84167	31.5043	32.5119	30.4967	-2.52277	-2.11451	-2.93103	-2.44292	-2.0187	-2.86713
3.06667	30.9367	31.9313	29.9421	-2.52277	-2.11451	-2.93103	-2.41589	-1.99637	-2.83542
3.29167	30.3691	31.3591	29.3791	-2.52277	-2.11451	-2.93103	-2.38667	-1.97222	-2.80112
3.59167	29.6122	30.6093	28.6152	-2.52277	-2.11451	-2.93103	-2.35053	-1.94235	-2.75871
3.88333	28.8764	29.8945	27.8584	-2.52277	-2.11451	-2.93103	-2.31721	-1.91482	-2.71959
4.04167	28.477	29.512	27.442	-2.52277	-2.11451	-2.93103	-2.29829	-1.89918	-2.69739
4.375	27.6361	28.7187	26.5535	-2.52277	-2.11451	-2.93103	-2.25831	-1.86615	-2.65048
5.05833	25.9122	27.1346	24.6897	-2.52277	-2.11451	-2.93103	-2.179	-1.80061	-2.55739
5.15833	25.6599	26.9067	24.4131	-2.52277	-2.11451	-2.93103	-2.16739	-1.79102	-2.54376
5.80833	24.0201	25.444	22.5963	-2.52277	-2.11451	-2.93103	-2.09344	-1.72903	-2.45785
5.85833	23.894	25.3326	22.4554	-2.52277	-2.11451	-2.93103	-2.08656	-1.72292	-2.45021
6.54167	22.1701	23.8223	20.5179	-2.52277	-2.11451	-2.93103	-2.00983	-1.6539	-2.36576
6.74167	21.6655	23.3838	19.9473	-2.52277	-2.11451	-2.93103	-1.98785	-1.63418	-2.34153
7.35833	20.1098	22.0393	18.1803	-2.52277	-2.11451	-2.93103	-1.92205	-1.5752	-2.26889
7.425	19.9416	21.8945	17.9887	-2.52277	-2.11451	-2.93103	-1.91588	-1.56963	-2.26214
8.05833	18.3439	20.5236	16.1642	-2.52277	-2.11451	-2.93103	-1.85827	-1.51757	-2.19896

## Sheet: DV-IDENTITY-0
0	#VALUE!	#VALUE!	#VALUE!	#VALUE!	#VALUE!	#VALUE!	#VALUE!	#VALUE!	#VALUE!	#VALUE!	#VALUE!	0	#VALUE!	#VALUE!	#VALUE!	#VALUE!	#VALUE!	#VALUE!	#VALUE!	#VALUE!	#VALUE!	#VALUE!	#VALUE!	0	#VALUE!	#VALUE!	#VALUE!	#VALUE!	#VALUE!	#VALUE!	#VALUE!	#VALUE!	#VALUE!	#VALUE!	#VALUE!	0	#VALUE!	#VALUE!	#VALUE!	#VALUE!	#VALUE!	#VALUE!	#VALUE!	#VALUE!	#VALUE!	#VALUE!	#VALUE!	0	#VALUE!
#VALUE!	#VALUE!	#VALUE!	#VALUE!	#VALUE!	#VALUE!	#VALUE!	#VALUE!	AAAAADB5/Qg=	#VALUE!	#VALUE!	#VALUE!	#VALUE!	#VALUE!	#VALUE!	#VALUE!	#VALUE!	#VALUE!	#VALUE!	#VALUE!	0	#VALUE!	#VALUE!	#VALUE!	#VALUE!	#VALUE!	#VALUE!	#VALUE!	#VALUE!	#VALUE!	#VALUE!	#VALUE!	0	#VALUE!	#VALUE!	#VALUE!	#VALUE!	#VALUE!	#VALUE!	#VALUE!	#VALUE!	#VALUE!	#VALUE!	#VALUE!	0	#VALUE!	#VALUE!	#VALUE!	#VALUE!	#VALUE!
#VALUE!	#VALUE!	#VALUE!	#VALUE!	AAAAAH/9VgQ=	#VALUE!	#VALUE!	#VALUE!	#VALUE!	#VALUE!	#VALUE!	#VALUE!	#VALUE!	#VALUE!	#VALUE!	#VALUE!	0	#VALUE!	#VALUE!	#VALUE!	#VALUE!	#VALUE!	#VALUE!	#VALUE!	#VALUE!	#VALUE!	#VALUE!	#VALUE!	0	#VALUE!	#VALUE!	#VALUE!	#VALUE!	#VALUE!	#VALUE!	#VALUE!	#VALUE!	#VALUE!	#VALUE!	#VALUE!	0	#VALUE!	#VALUE!	#VALUE!	#VALUE!	#VALUE!	#VALUE!	#VALUE!	#VALUE!	#VALUE!
0	#VALUE!	#VALUE!	#VALUE!	#VALUE!	#VALUE!	#VALUE!	#VALUE!	#VALUE!	#VALUE!	#VALUE!	#VALUE!	0	#VALUE!	#VALUE!	#VALUE!	#VALUE!	#VALUE!	#VALUE!	#VALUE!	#VALUE!	#VALUE!	#VALUE!	#VALUE!	0	#VALUE!	#VALUE!	#VALUE!	#VALUE!	#VALUE!	#VALUE!	#VALUE!	#VALUE!	#VALUE!	#VALUE!	#VALUE!	0	#VALUE!	#VALUE!	#VALUE!	#VALUE!	#VALUE!	#VALUE!	#VALUE!	#VALUE!	#VALUE!	#VALUE!	#VALUE!	0	#VALUE!
#VALUE!	#VALUE!	#VALUE!	#VALUE!	#VALUE!	#VALUE!	#VALUE!	#VALUE!	AAAAAH//xwg=	#VALUE!	#VALUE!	#VALUE!	#VALUE!	#VALUE!	#VALUE!	#VALUE!	#VALUE!	#VALUE!	#VALUE!	#VALUE!	0	#VALUE!	#VALUE!	#VALUE!	#VALUE!	#VALUE!	#VALUE!	#VALUE!	#VALUE!	#VALUE!	#VALUE!	#VALUE!	0	#VALUE!	#VALUE!	#VALUE!	#VALUE!	#VALUE!	#VALUE!	#VALUE!	#VALUE!	#VALUE!	#VALUE!	#VALUE!	0	#VALUE!	#VALUE!	#VALUE!	#VALUE!	#VALUE!
#VALUE!	#VALUE!	#VALUE!	#VALUE!	0	#VALUE!	#VALUE!	#VALUE!	#VALUE!	#VALUE!	#VALUE!	#VALUE!	#VALUE!	#VALUE!	#VALUE!	#VALUE!	0	#VALUE!	#VALUE!	#VALUE!	#VALUE!	#VALUE!	#VALUE!	#VALUE!	#VALUE!	#VALUE!	#VALUE!	#VALUE!	0	#VALUE!	#VALUE!	#VALUE!	#VALUE!	#VALUE!	#VALUE!	#VALUE!	#VALUE!	#VALUE!	#VALUE!	#VALUE!	0	#VALUE!	#VALUE!	#VALUE!	#VALUE!	#VALUE!	#VALUE!	#VALUE!	#VALUE!	#VALUE!
0	#VALUE!	#VALUE!	#VALUE!	#VALUE!	#VALUE!	#VALUE!	#VALUE!	#VALUE!	#VALUE!	#VALUE!	#VALUE!	0	#VALUE!	#VALUE!	#VALUE!	#VALUE!	#VALUE!	#VALUE!	#VALUE!	#VALUE!	#VALUE!	#VALUE!	#VALUE!	0	#VALUE!	#VALUE!	#VALUE!	#VALUE!	#VALUE!	#VALUE!	#VALUE!	#VALUE!	#VALUE!	#VALUE!	#VALUE!	0	#VALUE!	#VALUE!	#VALUE!	#VALUE!	#VALUE!	#VALUE!	#VALUE!	#VALUE!	#VALUE!	#VALUE!	#VALUE!	0	#VALUE!
#VALUE!	#VALUE!	#VALUE!	#VALUE!	#VALUE!	#VALUE!	#VALUE!	#VALUE!	AAAAAG/e/Qg=	#VALUE!	#VALUE!	#VALUE!	#VALUE!	#VALUE!	#VALUE!	#VALUE!	#VALUE!	#VALUE!	#VALUE!	#VALUE!	0	#VALUE!	#VALUE!	#VALUE!	#VALUE!	#VALUE!	#VALUE!	#VALUE!	#VALUE!	#VALUE!	#VALUE!	#VALUE!	0	#VALUE!	#VALUE!	#VALUE!	#VALUE!	#VALUE!	#VALUE!	#VALUE!	#VALUE!	#VALUE!	#VALUE!	#VALUE!	0	#VALUE!	#VALUE!	#VALUE!	#VALUE!	#VALUE!
#VALUE!	#VALUE!	#VALUE!	#VALUE!	0	#VALUE!	#VALUE!	#VALUE!	#VALUE!	#VALUE!	#VALUE!	#VALUE!	#VALUE!	#VALUE!	#VALUE!	#VALUE!	0	#VALUE!	#VALUE!	#VALUE!	#VALUE!	#VALUE!	#VALUE!	#VALUE!	#VALUE!	#VALUE!	#VALUE!	#VALUE!	0	#VALUE!	#VALUE!	#VALUE!	#VALUE!	#VALUE!	#VALUE!	#VALUE!	#VALUE!	#VALUE!	#VALUE!	#VALUE!	0	#VALUE!	#VALUE!	#VALUE!	#VALUE!	#VALUE!	#VALUE!	#VALUE!	#VALUE!	#VALUE!
0	#VALUE!	#VALUE!	#VALUE!	#VALUE!	#VALUE!	#VALUE!	#VALUE!	#VALUE!	#VALUE!	#VALUE!	#VALUE!	0	#VALUE!	#VALUE!	#VALUE!	#VALUE!	#VALUE!	#VALUE!	#VALUE!	#VALUE!	#VALUE!	#VALUE!	#VALUE!	0	#VALUE!	#VALUE!	#VALUE!	#VALUE!	#VALUE!	#VALUE!	#VALUE!	#VALUE!	#VALUE!	#VALUE!	#VALUE!	0	#VALUE!	#VALUE!	#VALUE!	#VALUE!	#VALUE!	#VALUE!	#VALUE!	#VALUE!	#VALUE!	#VALUE!	#VALUE!	0	#VALUE!
#VALUE!	#VALUE!	#VALUE!	#VALUE!	#VALUE!	#VALUE!	#VALUE!	#VALUE!	AAAAAHHv/Qg=	#VALUE!	#VALUE!	#VALUE!	#VALUE!	#VALUE!	#VALUE!	#VALUE!	#VALUE!	#VALUE!	#VALUE!	#VALUE!	0	#VALUE!	#VALUE!	#VALUE!	#VALUE!	#VALUE!	#VALUE!	#VALUE!	#VALUE!	#VALUE!	#VALUE!	#VALUE!	0	#VALUE!	#VALUE!	#VALUE!	#VALUE!	#VALUE!	#VALUE!	#VALUE!	#VALUE!	#VALUE!	#VALUE!	#VALUE!	0	#VALUE!	#VALUE!	#VALUE!	#VALUE!	#VALUE!
#VALUE!	#VALUE!	#VALUE!	#VALUE!	0	#VALUE!	#VALUE!	#VALUE!	#VALUE!	#VALUE!	#VALUE!	#VALUE!	#VALUE!	#VALUE!	#VALUE!	#VALUE!	0	#VALUE!	#VALUE!	#VALUE!	#VALUE!	#VALUE!	#VALUE!	#VALUE!	#VALUE!	#VALUE!	#VALUE!	#VALUE!	0	#VALUE!	#VALUE!	#VALUE!	#VALUE!	#VALUE!	#VALUE!	#VALUE!	#VALUE!	#VALUE!	#VALUE!	#VALUE!	0	#VALUE!	#VALUE!	#VALUE!	#VALUE!	#VALUE!	#VALUE!	#VALUE!	#VALUE!	#VALUE!
0	#VALUE!	#VALUE!	#VALUE!	#VALUE!	#VALUE!	#VALUE!	#VALUE!	#VALUE!	#VALUE!	#VALUE!	#VALUE!	0	#VALUE!	#VALUE!	#VALUE!	#VALUE!	#VALUE!	#VALUE!	#VALUE!	#VALUE!	#VALUE!	#VALUE!	#VALUE!	0	#VALUE!	#VALUE!	#VALUE!	#VALUE!	#VALUE!	#VALUE!	#VALUE!	#VALUE!	#VALUE!	#VALUE!	#VALUE!	0	#VALUE!	#VALUE!	#VALUE!	#VALUE!	#VALUE!	#VALUE!	#VALUE!	#VALUE!	#VALUE!	#VALUE!	#VALUE!	0	#VALUE!
#VALUE!	#VALUE!	#VALUE!	#VALUE!	#VALUE!	#VALUE!	#VALUE!	#VALUE!	AAAAAG+7Pwg=	#VALUE!	#VALUE!	#VALUE!	#VALUE!	#VALUE!	#VALUE!	#VALUE!	#VALUE!	#VALUE!	#VALUE!	#VALUE!	0	#VALUE!	#VALUE!	#VALUE!	#VALUE!	#VALUE!	#VALUE!	#VALUE!	#VALUE!	#VALUE!	#VALUE!	#VALUE!	0	#VALUE!	#VALUE!	#VALUE!	#VALUE!	#VALUE!	#VALUE!	#VALUE!	#VALUE!	#VALUE!	#VALUE!	#VALUE!	0	#VALUE!	#VALUE!	#VALUE!	#VALUE!	#VALUE!
#VALUE!	#VALUE!	#VALUE!	#VALUE!	0	#VALUE!	#VALUE!	#VALUE!	#VALUE!	#VALUE!	#VALUE!	#VALUE!	#VALUE!	#VALUE!	#VALUE!	#VALUE!	0	#VALUE!	#VALUE!	#VALUE!	#VALUE!	#VALUE!	#VALUE!	#VALUE!	#VALUE!	#VALUE!	#VALUE!	#VALUE!	0	#VALUE!	#VALUE!	#VALUE!	#VALUE!	#VALUE!	#VALUE!	#VALUE!	#VALUE!	#VALUE!	#VALUE!	#VALUE!	0	#VALUE!	#VALUE!	#VALUE!	#VALUE!	#VALUE!	#VALUE!	#VALUE!	#VALUE!	#VALUE!
0	#VALUE!	#VALUE!	#VALUE!	#VALUE!	#VALUE!	#VALUE!	#VALUE!	#VALUE!	#VALUE!	#VALUE!	#VALUE!	0	#VALUE!	#VALUE!	#VALUE!	#VALUE!	#VALUE!	#VALUE!	#VALUE!	#VALUE!	#VALUE!	#VALUE!	#VALUE!	0	#VALUE!	#VALUE!	#VALUE!	#VALUE!	#VALUE!	#VALUE!	#VALUE!	#VALUE!	#VALUE!	#VALUE!	#VALUE!	0	#VALUE!	#VALUE!	#VALUE!	#VALUE!	#VALUE!	#VALUE!	#VALUE!	#VALUE!	#VALUE!	#VALUE!	#VALUE!	0	#VALUE!
#VALUE!	#VALUE!	#VALUE!	#VALUE!	#VALUE!	#VALUE!	#VALUE!	#VALUE!	AAAAAFn25wg=	#VALUE!	#VALUE!	#VALUE!	#VALUE!	#VALUE!	#VALUE!	#VALUE!	#VALUE!	#VALUE!	#VALUE!	#VALUE!	0	#VALUE!	#VALUE!	#VALUE!	#VALUE!	#VALUE!	#VALUE!	#VALUE!	#VALUE!	#VALUE!	#VALUE!	#VALUE!	0	#VALUE!	#VALUE!	#VALUE!	#VALUE!	#VALUE!	#VALUE!	#VALUE!	#VALUE!	#VALUE!	#VALUE!	#VALUE!	0	#VALUE!	#VALUE!	#VALUE!	#VALUE!	#VALUE!
#VALUE!	#VALUE!	#VALUE!	#VALUE!	0	#VALUE!	#VALUE!	#VALUE!	#VALUE!	#VALUE!	#VALUE!	#VALUE!	#VALUE!	#VALUE!	#VALUE!	#VALUE!	0	#VALUE!	#VALUE!	#VALUE!	#VALUE!	#VALUE!	#VALUE!	#VALUE!	#VALUE!	#VALUE!	#VALUE!	#VALUE!	0	#VALUE!	#VALUE!	#VALUE!	#VALUE!	#VALUE!	#VALUE!	#VALUE!	#VALUE!	#VALUE!	#VALUE!	#VALUE!	0	#VALUE!	#VALUE!	#VALUE!	#VALUE!	#VALUE!	#VALUE!	#VALUE!	#VALUE!	#VALUE!
0	#VALUE!	#VALUE!	#VALUE!	#VALUE!	#VALUE!	#VALUE!	#VALUE!	#VALUE!	#VALUE!	#VALUE!	#VALUE!	0	#VALUE!	#VALUE!	#VALUE!	#VALUE!	#VALUE!	#VALUE!	#VALUE!	#VALUE!	#VALUE!	#VALUE!	#VALUE!	0	#VALUE!	#VALUE!	#VALUE!	#VALUE!	#VALUE!	#VALUE!	#VALUE!	#VALUE!	#VALUE!	#VALUE!	#VALUE!	0	#VALUE!	#VALUE!	#VALUE!	#VALUE!	#VALUE!	#VALUE!	#VALUE!	#VALUE!	#VALUE!	#VALUE!	#VALUE!	0	#VALUE!
#VALUE!	#VALUE!	#VALUE!	#VALUE!	#VALUE!	#VALUE!	#VALUE!	#VALUE!	AAAAACv9/wg=	#VALUE!	#VALUE!	#VALUE!	#VALUE!	#VALUE!	#VALUE!	#VALUE!	#VALUE!	#VALUE!	#VALUE!	#VALUE!	0	#VALUE!	#VALUE!	#VALUE!	#VALUE!	#VALUE!	#VALUE!	#VALUE!	#VALUE!	#VALUE!	#VALUE!	#VALUE!	0	#VALUE!	#VALUE!	#VALUE!	#VALUE!	#VALUE!	#VALUE!	#VALUE!	#VALUE!	#VALUE!	#VALUE!	#VALUE!	0	#VALUE!	#VALUE!	#VALUE!	#VALUE!	#VALUE!
#VALUE!	#VALUE!	#VALUE!	#VALUE!	0	#VALUE!	#VALUE!	#VALUE!	#VALUE!	#VALUE!	#VALUE!	#VALUE!	#VALUE!	#VALUE!	#VALUE!	#VALUE!	0	#VALUE!	#VALUE!	#VALUE!	#VALUE!	#VALUE!	#VALUE!	#VALUE!	#VALUE!	#VALUE!	#VALUE!	#VALUE!	0	#VALUE!	#VALUE!	#VALUE!	#VALUE!	#VALUE!	#VALUE!	#VALUE!	#VALUE!	#VALUE!	#VALUE!	#VALUE!	0	#VALUE!	#VALUE!	#VALUE!	#VALUE!	#VALUE!	#VALUE!	#VALUE!	#VALUE!	#VALUE!
0	#VALUE!	#VALUE!	#VALUE!	#VALUE!	#VALUE!	#VALUE!	#VALUE!	#VALUE!	#VALUE!	#VALUE!	#VALUE!	0	#VALUE!	#VALUE!	#VALUE!	#VALUE!	#VALUE!	#VALUE!	#VALUE!	#VALUE!	#VALUE!	#VALUE!	#VALUE!	0	#VALUE!	#VALUE!	#VALUE!	#VALUE!	#VALUE!	#VALUE!	#VALUE!	#VALUE!	#VALUE!	#VALUE!	#VALUE!	0	#VALUE!	#VALUE!	#VALUE!	#VALUE!	#VALUE!	#VALUE!	#VALUE!	#VALUE!	#VALUE!	#VALUE!	#VALUE!	0	#VALUE!
#VALUE!	#VALUE!	#VALUE!	#VALUE!	#VALUE!	#VALUE!	#VALUE!	#VALUE!	AAAAAE7vXgg=	#VALUE!	#VALUE!	#VALUE!	#VALUE!	#VALUE!	#VALUE!	#VALUE!	#VALUE!	#VALUE!	#VALUE!	#VALUE!	0	#VALUE!	#VALUE!	#VALUE!	#VALUE!	#VALUE!	#VALUE!	#VALUE!	#VALUE!	#VALUE!	#VALUE!	#VALUE!	0	#VALUE!	#VALUE!	#VALUE!	#VALUE!	#VALUE!	#VALUE!	#VALUE!	#VALUE!	#VALUE!	#VALUE!	#VALUE!	0	#VALUE!	#VALUE!	#VALUE!	#VALUE!	#VALUE!
#VALUE!	#VALUE!	#VALUE!	#VALUE!	0	#VALUE!	#VALUE!	#VALUE!	#VALUE!	#VALUE!	#VALUE!	#VALUE!	#VALUE!	#VALUE!	#VALUE!	#VALUE!	0	#VALUE!	#VALUE!	#VALUE!	#VALUE!	#VALUE!	#VALUE!	#VALUE!	#VALUE!	#VALUE!	#VALUE!	#VALUE!	0	#VALUE!	#VALUE!	#VALUE!	#VALUE!	#VALUE!	#VALUE!	#VALUE!	#VALUE!	#VALUE!	#VALUE!	#VALUE!	0	#VALUE!	#VALUE!	#VALUE!	#VALUE!	#VALUE!	#VALUE!	#VALUE!	#VALUE!	#VALUE!
0	#VALUE!	#VALUE!	#VALUE!	#VALUE!	#VALUE!	#VALUE!	#VALUE!	#VALUE!	#VALUE!	#VALUE!	#VALUE!	0	#VALUE!	#VALUE!	#VALUE!	#VALUE!	#VALUE!	#VALUE!	#VALUE!	#VALUE!	#VALUE!	#VALUE!	#VALUE!	0	#VALUE!	#VALUE!	#VALUE!	#VALUE!	#VALUE!	#VALUE!	#VALUE!	#VALUE!	#VALUE!	#VALUE!	#VALUE!	0	#VALUE!	#VALUE!	#VALUE!	#VALUE!	#VALUE!	#VALUE!	#VALUE!	#VALUE!	#VALUE!	#VALUE!	#VALUE!	0	#VALUE!
#VALUE!	#VALUE!	#VALUE!	#VALUE!	#VALUE!	#VALUE!	#VALUE!	#VALUE!	AAAAAH6bogg=	#VALUE!	#VALUE!	#VALUE!	#VALUE!	#VALUE!	#VALUE!	#VALUE!	#VALUE!	#VALUE!	#VALUE!	#VALUE!	0	#VALUE!	#VALUE!	#VALUE!	#VALUE!	#VALUE!	#VALUE!	#VALUE!	#VALUE!	#VALUE!	#VALUE!	#VALUE!	0	#VALUE!	#VALUE!	#VALUE!	#VALUE!	#VALUE!	#VALUE!	#VALUE!	#VALUE!	#VALUE!	#VALUE!	#VALUE!	0	#VALUE!	#VALUE!	#VALUE!	#VALUE!	#VALUE!
#VALUE!	#VALUE!	#VALUE!	#VALUE!	0	#VALUE!	#VALUE!	#VALUE!	#VALUE!	#VALUE!	#VALUE!	#VALUE!	#VALUE!	#VALUE!	#VALUE!	#VALUE!	0	#VALUE!	#VALUE!	#VALUE!	#VALUE!	#VALUE!	#VALUE!	#VALUE!	#VALUE!	#VALUE!	#VALUE!	#VALUE!	0	#VALUE!	#VALUE!	#VALUE!	#VALUE!	#VALUE!	#VALUE!	#VALUE!	#VALUE!	#VALUE!	#VALUE!	#VALUE!	0	#VALUE!	#VALUE!	#VALUE!	#VALUE!	#VALUE!	#VALUE!	#VALUE!	#VALUE!	#VALUE!
0	#VALUE!	#VALUE!	#VALUE!	#VALUE!	#VALUE!	#VALUE!	#VALUE!	#VALUE!	#VALUE!	#VALUE!	#VALUE!	0	#VALUE!	#VALUE!	#VALUE!	#VALUE!	#VALUE!	#VALUE!	#VALUE!	#VALUE!	#VALUE!	#VALUE!	#VALUE!	0	#VALUE!	#VALUE!	#VALUE!	#VALUE!	#VALUE!	#VALUE!	#VALUE!	#VALUE!	#VALUE!	#VALUE!	#VALUE!	0	#VALUE!	#VALUE!	#VALUE!	#VALUE!	#VALUE!	#VALUE!	#VALUE!	#VALUE!	#VALUE!	#VALUE!	#VALUE!	0	#VALUE!
#VALUE!	#VALUE!	#VALUE!	#VALUE!	#VALUE!	#VALUE!	#VALUE!	#VALUE!	AAAAAG63sgg=	#VALUE!	#VALUE!	#VALUE!	#VALUE!	#VALUE!	#VALUE!	#VALUE!	#VALUE!	#VALUE!	#VALUE!	#VALUE!	0	#VALUE!	#VALUE!	#VALUE!	#VALUE!	#VALUE!	#VALUE!	#VALUE!	#VALUE!	#VALUE!	#VALUE!	#VALUE!	0	#VALUE!	#VALUE!	#VALUE!	#VALUE!	#VALUE!	#VALUE!	#VALUE!	#VALUE!	#VALUE!	#VALUE!	#VALUE!	0	#VALUE!	#VALUE!	#VALUE!	#VALUE!	#VALUE!
#VALUE!	#VALUE!	#VALUE!	#VALUE!	0	#VALUE!	#VALUE!	#VALUE!	#VALUE!	#VALUE!	#VALUE!	#VALUE!	#VALUE!	#VALUE!	#VALUE!	#VALUE!	0	#VALUE!	#VALUE!	#VALUE!	#VALUE!	#VALUE!	#VALUE!	#VALUE!	#VALUE!	#VALUE!	#VALUE!	#VALUE!	0	#VALUE!	#VALUE!	#VALUE!	#VALUE!	#VALUE!	#VALUE!	#VALUE!	#VALUE!	#VALUE!	#VALUE!	#VALUE!	0	#VALUE!	#VALUE!	#VALUE!	#VALUE!	#VALUE!	#VALUE!	#VALUE!	#VALUE!	#VALUE!
0	#VALUE!	#VALUE!	#VALUE!	#VALUE!	#VALUE!	#VALUE!	#VALUE!	#VALUE!	#VALUE!	#VALUE!	#VALUE!	0	#VALUE!	#VALUE!	#VALUE!	#VALUE!	#VALUE!	#VALUE!	#VALUE!	#VALUE!	#VALUE!	#VALUE!	#VALUE!	0	#VALUE!	#VALUE!	#VALUE!	#VALUE!	#VALUE!	#VALUE!	#VALUE!	#VALUE!	#VALUE!	#VALUE!	#VALUE!	0	#VALUE!	#VALUE!	#VALUE!	#VALUE!	#VALUE!	#VALUE!	#VALUE!	#VALUE!	#VALUE!	#VALUE!	#VALUE!	0	#VALUE!
#VALUE!	#VALUE!	#VALUE!	#VALUE!	#VALUE!	#VALUE!	#VALUE!	#VALUE!	AAAAAHt9nwg=	#VALUE!	#VALUE!	#VALUE!	#VALUE!	#VALUE!	#VALUE!	#VALUE!	#VALUE!	#VALUE!	#VALUE!	#VALUE!	0	#VALUE!	#VALUE!	#VALUE!	#VALUE!	#VALUE!	#VALUE!	#VALUE!	#VALUE!	#VALUE!	#VALUE!	#VALUE!	0	#VALUE!	#VALUE!	#VALUE!	#VALUE!	#VALUE!	#VALUE!	#VALUE!	#VALUE!	#VALUE!	#VALUE!	#VALUE!	0	#VALUE!	#VALUE!	#VALUE!	#VALUE!	#VALUE!
#VALUE!	#VALUE!	#VALUE!	#VALUE!	0	#VALUE!	#VALUE!	#VALUE!	#VALUE!	#VALUE!	#VALUE!	#VALUE!	#VALUE!	#VALUE!	#VALUE!	#VALUE!	0	#VALUE!	#VALUE!	#VALUE!	#VALUE!	#VALUE!	#VALUE!	#VALUE!	#VALUE!	#VALUE!	#VALUE!	#VALUE!	0	#VALUE!	#VALUE!	#VALUE!	#VALUE!	#VALUE!	#VALUE!	#VALUE!	#VALUE!	#VALUE!	#VALUE!	#VALUE!	0	#VALUE!	#VALUE!	#VALUE!	#VALUE!	#VALUE!	#VALUE!	#VALUE!	#VALUE!	#VALUE!
0	#VALUE!	#VALUE!	#VALUE!	#VALUE!	#VALUE!	#VALUE!	#VALUE!	#VALUE!	#VALUE!	#VALUE!	#VALUE!	0	#VALUE!	#VALUE!	#VALUE!	#VALUE!	#VALUE!	#VALUE!	#VALUE!	#VALUE!	#VALUE!	#VALUE!	#VALUE!	0	#VALUE!	#VALUE!	#VALUE!	#VALUE!	#VALUE!	#VALUE!	#VALUE!	#VALUE!	#VALUE!	#VALUE!	#VALUE!	0	#VALUE!	#VALUE!	#VALUE!	#VALUE!	#VALUE!	#VALUE!	#VALUE!	#VALUE!	#VALUE!	#VALUE!	#VALUE!	0	#VALUE!
#VALUE!	#VALUE!	#VALUE!	#VALUE!	#VALUE!	#VALUE!	#VALUE!	#VALUE!	AAAAAH/b1Qg=	#VALUE!	#VALUE!	#VALUE!	#VALUE!	#VALUE!	#VALUE!	#VALUE!	#VALUE!	#VALUE!	#VALUE!	#VALUE!	0	#VALUE!	#VALUE!	#VALUE!	#VALUE!	#VALUE!	#VALUE!	#VALUE!	#VALUE!	#VALUE!	#VALUE!	#VALUE!	0	#VALUE!	#VALUE!	#VALUE!	#VALUE!	#VALUE!	#VALUE!	#VALUE!	#VALUE!	#VALUE!	#VALUE!	#VALUE!	0	#VALUE!	#VALUE!	#VALUE!	#VALUE!	#VALUE!
#VALUE!	#VALUE!	#VALUE!	#VALUE!	0	#VALUE!	#VALUE!	#VALUE!	#VALUE!	#VALUE!	#VALUE!	#VALUE!	#VALUE!	#VALUE!	#VALUE!	#VALUE!	0	#VALUE!	#VALUE!	#VALUE!	#VALUE!	#VALUE!	#VALUE!	#VALUE!	#VALUE!	#VALUE!	#VALUE!	#VALUE!	0	#VALUE!	#VALUE!	#VALUE!	#VALUE!	#VALUE!	#VALUE!	#VALUE!	#VALUE!	#VALUE!	#VALUE!	#VALUE!	0	#VALUE!	#VALUE!	#VALUE!	#VALUE!	#VALUE!	#VALUE!	#VALUE!	#VALUE!	#VALUE!
0	#VALUE!	#VALUE!	#VALUE!	#VALUE!	#VALUE!	#VALUE!	#VALUE!	#VALUE!	#VALUE!	#VALUE!	#VALUE!	0	#VALUE!	#VALUE!	#VALUE!	#VALUE!	#VALUE!	#VALUE!	#VALUE!	#VALUE!	#VALUE!	#VALUE!	#VALUE!	0	#VALUE!	#VALUE!	#VALUE!	#VALUE!	#VALUE!	#VALUE!	#VALUE!	#VALUE!	#VALUE!	#VALUE!	#VALUE!	0	#VALUE!	#VALUE!	#VALUE!	#VALUE!	#VALUE!	#VALUE!	#VALUE!	#VALUE!	#VALUE!	#VALUE!	#VALUE!	0	#VALUE!
#VALUE!	#VALUE!	#VALUE!	#VALUE!	#VALUE!	#VALUE!	#VALUE!	#VALUE!	AAAAAH2j7wg=	#VALUE!	#VALUE!	#VALUE!	#VALUE!	#VALUE!	#VALUE!	#VALUE!	#VALUE!	#VALUE!	#VALUE!	#VALUE!	0	#VALUE!	#VALUE!	#VALUE!	#VALUE!	#VALUE!	#VALUE!	#VALUE!	#VALUE!	#VALUE!	#VALUE!	#VALUE!	0	#VALUE!	#VALUE!	#VALUE!	#VALUE!	#VALUE!	#VALUE!	#VALUE!	#VALUE!	#VALUE!	#VALUE!	#VALUE!	0	#VALUE!	#VALUE!	#VALUE!	#VALUE!	#VALUE!
#VALUE!	#VALUE!	#VALUE!	#VALUE!	0	#VALUE!	#VALUE!	#VALUE!	#VALUE!	#VALUE!	#VALUE!	#VALUE!	#VALUE!	#VALUE!	#VALUE!	#VALUE!	0	#VALUE!	#VALUE!	#VALUE!	#VALUE!	#VALUE!	#VALUE!	#VALUE!	#VALUE!	#VALUE!	#VALUE!	#VALUE!	0	0	AAAAABf9/x4=	AAAAABf9/x8=	AAAAABf9/yA=	AAAAABf9/yE=	AAAAABf9/yI=	0	AAAAABf9/yQ=	AAAAABf9/yU=	AAAAABf9/yY=	AAAAABf9/yc=	0	0	0	0	0	0	0	#VALUE!	#VALUE!	#VALUE!
0	#VALUE!	#VALUE!	#VALUE!	#VALUE!	#VALUE!	0	#VALUE!	#VALUE!	#VALUE!	#VALUE!	#VALUE!	0	#VALUE!	#VALUE!	#VALUE!	#VALUE!	#VALUE!	0	#VALUE!	#VALUE!	#VALUE!	#VALUE!	#VALUE!	0	#VALUE!	#VALUE!	#VALUE!	#VALUE!	#VALUE!	0	#VALUE!	#VALUE!	#VALUE!	#VALUE!	#VALUE!	0	#VALUE!	#VALUE!	#VALUE!	#VALUE!	#VALUE!	0	#VALUE!	#VALUE!	#VALUE!	#VALUE!	#VALUE!	0	#VALUE!
#VALUE!	#VALUE!	AAAAAG0flwI=	#VALUE!	#VALUE!	#VALUE!	#VALUE!	#VALUE!	0	#VALUE!	#VALUE!	#VALUE!	#VALUE!	#VALUE!	0	#VALUE!	#VALUE!	#VALUE!	#VALUE!	#VALUE!	0	#VALUE!	#VALUE!	#VALUE!	#VALUE!	#VALUE!	0	#VALUE!	#VALUE!	#VALUE!	#VALUE!	#VALUE!	0	#VALUE!	#VALUE!	#VALUE!	#VALUE!	#VALUE!	0	#VALUE!	#VALUE!	#VALUE!	#VALUE!	#VALUE!	0	#VALUE!	#VALUE!	#VALUE!	#VALUE!	#VALUE!
#VALUE!	#VALUE!	#VALUE!	#VALUE!	AAAAAH1/twQ=	#VALUE!	#VALUE!	#VALUE!	#VALUE!	#VALUE!	0	#VALUE!	#VALUE!	#VALUE!	#VALUE!	#VALUE!	0	#VALUE!	#VALUE!	#VALUE!	#VALUE!	#VALUE!	0	#VALUE!	#VALUE!	#VALUE!	#VALUE!	#VALUE!	0	#VALUE!	#VALUE!	#VALUE!	#VALUE!	#VALUE!	0	#VALUE!	#VALUE!	#VALUE!	#VALUE!	#VALUE!	0	#VALUE!	#VALUE!	#VALUE!	#VALUE!	#VALUE!	0	#VALUE!	#VALUE!	#VALUE!
0	#VALUE!	#VALUE!	#VALUE!	#VALUE!	#VALUE!	0	#VALUE!	#VALUE!	#VALUE!	#VALUE!	#VALUE!	0	#VALUE!	#VALUE!	#VALUE!	#VALUE!	#VALUE!	0	#VALUE!	#VALUE!	#VALUE!	#VALUE!	#VALUE!	0	#VALUE!	#VALUE!	#VALUE!	#VALUE!	#VALUE!	0	#VALUE!	#VALUE!	#VALUE!	#VALUE!	#VALUE!	0	#VALUE!	#VALUE!	#VALUE!	#VALUE!	#VALUE!	0	#VALUE!	#VALUE!	#VALUE!	#VALUE!	#VALUE!	0	#VALUE!
#VALUE!	#VALUE!	AAAAAG/tlQI=	#VALUE!	#VALUE!	#VALUE!	#VALUE!	#VALUE!	0	#VALUE!	#VALUE!	#VALUE!	#VALUE!	#VALUE!	0	#VALUE!	#VALUE!	#VALUE!	#VALUE!	#VALUE!	0	#VALUE!	#VALUE!	#VALUE!	#VALUE!	#VALUE!	0	#VALUE!	#VALUE!	#VALUE!	#VALUE!	#VALUE!	0	#VALUE!	#VALUE!	#VALUE!	#VALUE!	#VALUE!	0	#VALUE!	#VALUE!	#VALUE!	#VALUE!	#VALUE!	0	#VALUE!	#VALUE!	#VALUE!	#VALUE!	#VALUE!
#VALUE!	#VALUE!	#VALUE!	#VALUE!	AAAAAG+1/wQ=	#VALUE!	#VALUE!	#VALUE!	#VALUE!	#VALUE!	0	#VALUE!	#VALUE!	#VALUE!	#VALUE!	#VALUE!	0	#VALUE!	#VALUE!	#VALUE!	#VALUE!	#VALUE!	0	#VALUE!	#VALUE!	#VALUE!	#VALUE!	#VALUE!	0	#VALUE!	#VALUE!	#VALUE!	#VALUE!	#VALUE!	0	#VALUE!	#VALUE!	#VALUE!	#VALUE!	#VALUE!	0	#VALUE!	#VALUE!	#VALUE!	#VALUE!	#VALUE!	0	#VALUE!	#VALUE!	#VALUE!
0	#VALUE!	#VALUE!	#VALUE!	#VALUE!	#VALUE!	0	#VALUE!	#VALUE!	#VALUE!	#VALUE!	#VALUE!	0	#VALUE!	#VALUE!	#VALUE!	#VALUE!	#VALUE!	0	#VALUE!	#VALUE!	#VALUE!	#VALUE!	#VALUE!	0	#VALUE!	#VALUE!	#VALUE!	#VALUE!	#VALUE!	0	#VALUE!	#VALUE!	#VALUE!	#VALUE!	#VALUE!	0	#VALUE!	#VALUE!	#VALUE!	#VALUE!	#VALUE!	0	#VALUE!	#VALUE!	#VALUE!	#VALUE!	#VALUE!	0	#VALUE!
#VALUE!	#VALUE!	AAAAAGO31gI=	#VALUE!	#VALUE!	#VALUE!	#VALUE!	#VALUE!	0	#VALUE!	#VALUE!	#VALUE!	#VALUE!	#VALUE!	0	#VALUE!	#VALUE!	#VALUE!	#VALUE!	#VALUE!	0	#VALUE!	#VALUE!	#VALUE!	#VALUE!	#VALUE!	0	#VALUE!	#VALUE!	#VALUE!	#VALUE!	#VALUE!	0	#VALUE!	#VALUE!	#VALUE!	#VALUE!	#VALUE!	0	#VALUE!	#VALUE!	#VALUE!	#VALUE!	#VALUE!	0	#VALUE!	#VALUE!	#VALUE!	#VALUE!	#VALUE!
#VALUE!	#VALUE!	#VALUE!	#VALUE!	AAAAAC736QQ=	#VALUE!	#VALUE!	#VALUE!	#VALUE!	#VALUE!	0	#VALUE!	#VALUE!	#VALUE!	#VALUE!	#VALUE!	0	#VALUE!	#VALUE!	#VALUE!	#VALUE!	#VALUE!	0	#VALUE!	#VALUE!	#VALUE!	#VALUE!	#VALUE!	0	#VALUE!	#VALUE!	#VALUE!	#VALUE!	#VALUE!	0	#VALUE!	#VALUE!	#VALUE!	#VALUE!	#VALUE!	0	#VALUE!	#VALUE!	#VALUE!	#VALUE!	#VALUE!	0	#VALUE!	#VALUE!	#VALUE!
0	#VALUE!	#VALUE!	#VALUE!	#VALUE!	#VALUE!	0	#VALUE!	#VALUE!	#VALUE!	#VALUE!	#VALUE!	0	#VALUE!	#VALUE!	#VALUE!	#VALUE!	#VALUE!	0	#VALUE!	#VALUE!	#VALUE!	#VALUE!	#VALUE!	0	#VALUE!	#VALUE!	#VALUE!	#VALUE!	#VALUE!	0	#VALUE!	#VALUE!	#VALUE!	#VALUE!	#VALUE!	0	#VALUE!	#VALUE!	#VALUE!	#VALUE!	#VALUE!	0	#VALUE!	#VALUE!	#VALUE!	#VALUE!	#VALUE!	0	#VALUE!
#VALUE!	#VALUE!	AAAAACe7ygI=	#VALUE!	#VALUE!	#VALUE!	#VALUE!	#VALUE!	0	#VALUE!	#VALUE!	#VALUE!	#VALUE!	#VALUE!	0	#VALUE!	#VALUE!	#VALUE!	#VALUE!	#VALUE!	0	#VALUE!	#VALUE!	#VALUE!	#VALUE!	#VALUE!	0	#VALUE!	#VALUE!	#VALUE!	#VALUE!	#VALUE!	0	#VALUE!	#VALUE!	#VALUE!	#VALUE!	#VALUE!	0	#VALUE!	#VALUE!	#VALUE!	#VALUE!	#VALUE!	0	#VALUE!	#VALUE!	#VALUE!	#VALUE!	#VALUE!
#VALUE!	#VALUE!	#VALUE!	#VALUE!	#VALUE!	#VALUE!	#VALUE!	#VALUE!	#VALUE!	#VALUE!	#VALUE!	#VALUE!	#VALUE!	#VALUE!	#VALUE!	#VALUE!	#VALUE!	#VALUE!	#VALUE!	#VALUE!	#VALUE!	#VALUE!	#VALUE!	#VALUE!	#VALUE!	#VALUE!	#VALUE!	#VALUE!	#VALUE!	#VALUE!	0	#VALUE!	#VALUE!	#VALUE!	#VALUE!	#VALUE!	#VALUE!	#VALUE!	#VALUE!	#VALUE!	#VALUE!	#VALUE!	#VALUE!	#VALUE!	#VALUE!	#VALUE!	#VALUE!	#VALUE!	#VALUE!	#VALUE!
#VALUE!	#VALUE!	#VALUE!	#VALUE!	#VALUE!	#VALUE!	#VALUE!	#VALUE!	#VALUE!	#VALUE!	#VALUE!	#VALUE!	#VALUE!	#REF!	#VALUE!	#VALUE!	#VALUE!	#VALUE!	#VALUE!	#VALUE!	#VALUE!	#VALUE!	#VALUE!	#VALUE!	#VALUE!	#VALUE!	#VALUE!	#VALUE!	#VALUE!	#VALUE!	0	#VALUE!	#VALUE!	#VALUE!	#VALUE!	#VALUE!	#VALUE!	#VALUE!	#VALUE!	#VALUE!	#VALUE!	#VALUE!	#VALUE!	#VALUE!	#VALUE!	#REF!	#VALUE!	#VALUE!	#VALUE!	#VALUE!
#VALUE!	#VALUE!	#VALUE!	#VALUE!	#VALUE!	#VALUE!	#VALUE!	#VALUE!	#VALUE!	#REF!	#VALUE!	#VALUE!	#VALUE!	#REF!	#VALUE!	#VALUE!	#VALUE!	#VALUE!	#VALUE!	#VALUE!	#VALUE!	#VALUE!	#VALUE!	#VALUE!	#VALUE!	#VALUE!	#VALUE!	#VALUE!	#VALUE!	#VALUE!	0	#VALUE!	#VALUE!	#VALUE!	#VALUE!	#VALUE!	#VALUE!	#VALUE!	#VALUE!	#VALUE!	#VALUE!	#VALUE!	#VALUE!	#VALUE!	#VALUE!	#REF!	#VALUE!	#VALUE!	#VALUE!	#VALUE!
#VALUE!	#VALUE!	#VALUE!	#VALUE!	#VALUE!	#VALUE!	#VALUE!	#VALUE!	#VALUE!	#VALUE!	#VALUE!	#VALUE!	#VALUE!	#REF!	#VALUE!	#VALUE!	#VALUE!	#VALUE!	#VALUE!	#VALUE!	#VALUE!	#VALUE!	#VALUE!	#VALUE!	#VALUE!	#VALUE!	#VALUE!	#VALUE!	#VALUE!	#VALUE!	0	#VALUE!	#VALUE!	#VALUE!	#VALUE!	#VALUE!	#VALUE!	#VALUE!	#VALUE!	#VALUE!	#VALUE!	#VALUE!	#VALUE!	#VALUE!	#VALUE!	#REF!	#VALUE!	#VALUE!	#VALUE!	#VALUE!
#VALUE!	#VALUE!	#VALUE!	#VALUE!	#VALUE!	#VALUE!	#VALUE!	#VALUE!	#VALUE!	#VALUE!	#VALUE!	#VALUE!	#VALUE!	#REF!	#VALUE!	#VALUE!	#VALUE!	#VALUE!	#VALUE!	#VALUE!	#VALUE!	#VALUE!	#VALUE!	#VALUE!	#VALUE!	#VALUE!	#VALUE!	#VALUE!	#VALUE!	#VALUE!	0	#VALUE!	#VALUE!	#VALUE!	#VALUE!	#VALUE!	#VALUE!	#VALUE!	#VALUE!	#VALUE!	#VALUE!	#VALUE!	#VALUE!	#VALUE!	#VALUE!	#REF!	#VALUE!	#VALUE!	#VALUE!	#VALUE!
#VALUE!	#VALUE!	#VALUE!	#VALUE!	#VALUE!	#VALUE!	#VALUE!	#VALUE!	#VALUE!	#VALUE!	#VALUE!	#VALUE!	#VALUE!	#VALUE!	#VALUE!	#VALUE!	#VALUE!	#VALUE!	#VALUE!	#VALUE!	#VALUE!	#VALUE!	#VALUE!	#VALUE!	#VALUE!	#VALUE!	#VALUE!	#VALUE!	#VALUE!	#VALUE!	0	#VALUE!	#VALUE!	#VALUE!	#VALUE!	#VALUE!	#VALUE!	#VALUE!	#VALUE!	#VALUE!	#VALUE!	#VALUE!	#VALUE!	#VALUE!	#VALUE!	#VALUE!	#VALUE!	#VALUE!	#VALUE!	#VALUE!
#VALUE!	#VALUE!	#VALUE!	#VALUE!	#VALUE!	#VALUE!	#VALUE!	#VALUE!	#VALUE!	#VALUE!	#VALUE!	#VALUE!	#VALUE!	#VALUE!	#VALUE!	#VALUE!	#VALUE!	#VALUE!	#VALUE!	#VALUE!	#VALUE!	#VALUE!	#VALUE!	#VALUE!	#VALUE!	#VALUE!	#VALUE!	#VALUE!	#VALUE!	#VALUE!	0	#VALUE!	#VALUE!	#VALUE!	#VALUE!	#VALUE!	#VALUE!	#VALUE!	#VALUE!	#VALUE!	#VALUE!	#VALUE!	#VALUE!	#VALUE!	#VALUE!	#VALUE!	#VALUE!	#VALUE!	#VALUE!	#VALUE!
#VALUE!	#VALUE!	#VALUE!	#VALUE!	#VALUE!	#VALUE!	#VALUE!	#VALUE!	#VALUE!	#VALUE!	#VALUE!	#VALUE!	#VALUE!	#VALUE!	#VALUE!	#VALUE!	#VALUE!	#VALUE!	#VALUE!	#VALUE!	#VALUE!	#VALUE!	#VALUE!	#VALUE!	#VALUE!	#VALUE!	#VALUE!	#VALUE!	#VALUE!	#VALUE!	0	#VALUE!	#VALUE!	#VALUE!	#VALUE!	#VALUE!	#VALUE!	#VALUE!	#VALUE!	#VALUE!	#VALUE!	#VALUE!	#VALUE!	#VALUE!	#VALUE!	#VALUE!	#VALUE!	#VALUE!	#VALUE!	#VALUE!
#VALUE!	#VALUE!	#VALUE!	#VALUE!	#VALUE!	#VALUE!	#VALUE!	#VALUE!	#VALUE!	#VALUE!	#VALUE!	#VALUE!	#VALUE!	#VALUE!	#VALUE!	#VALUE!	#VALUE!	#VALUE!	#VALUE!	#VALUE!	#VALUE!	#VALUE!	#VALUE!	#VALUE!	#VALUE!	#VALUE!	#VALUE!	#VALUE!	#VALUE!	#VALUE!	0	#VALUE!	#VALUE!	#VALUE!	#VALUE!	#VALUE!	#VALUE!	#VALUE!	#VALUE!	#VALUE!	#VALUE!	#VALUE!	#VALUE!	#VALUE!	#VALUE!	#VALUE!	#VALUE!	#VALUE!	#VALUE!	#VALUE!
#VALUE!	#VALUE!	#VALUE!	#VALUE!	#VALUE!	#VALUE!	#VALUE!	#VALUE!	#VALUE!	#VALUE!	#VALUE!	#VALUE!	#VALUE!	#VALUE!	#VALUE!	#VALUE!	#VALUE!	#VALUE!	#VALUE!	#VALUE!	#VALUE!	#VALUE!	#VALUE!	#VALUE!	#VALUE!	#VALUE!	#VALUE!	#VALUE!	#VALUE!	#VALUE!	#VALUE!	#VALUE!	#VALUE!	#VALUE!	#VALUE!	#VALUE!	#VALUE!	#VALUE!	#VALUE!	#VALUE!	#VALUE!	#VALUE!	#VALUE!	#VALUE!	#VALUE!	#VALUE!	#VALUE!	#VALUE!	#VALUE!	#VALUE!
#VALUE!	#VALUE!	#VALUE!	#VALUE!	#VALUE!	#VALUE!
[truncated: 206 more columns]
