# Supplementary material for: Temporal system-level organization of the switch from glycolytic to gluconeogenic operation in yeast
Source: Mol Syst Biol. 2013 Apr 2;9:651. doi: 10.1038/msb.2013.11 (PMC3693829; doi:10.1038/msb.2013.11)
Supplement: Supplementary File 1 — Experimental data and regression results for extracellular metabolites and biomass. [file msb201311-s1.zip › Regressions/Glucose.xlsx]

## Sheet: Overview
		Fit 1: (in g/l)					Fit 2: (in g/l)
		f(t)=-a*exp(b*t)+c					f(t)=a
		Coefficients with 95% confidence intervals					Coefficients with 95% confidence intervals
		a=	5.57972	5.4413	5.71814		a=	0.0096006	-0.020476	0.0396771
		b=	0.332041	0.311098	0.352985
		c=	5.37626	5.24059	5.51193
		Experimental			Predicted	Residuals			Fit
		t	Concentration		Conc	Conc		t	Conc	Rate	Specific Rate
		[h]	[g/l]	[mM]	[mM]	[mM]		[h]	[mM]	[mM/h]	[mM/h gDW]
	Exp1	-6.8	4.84384	26.8863	26.6029	0.283438		-8	27.6673	-0.72179	-9.18973
		-5.88333	4.64323	25.7728	25.4507	0.322154		-7.98	27.6528	-0.726601	-9.19458
		-4.96667	4.36576	24.2327	23.8885	0.344171		-7.96	27.6382	-0.731443	-9.19943
		-3.96667	3.86148	21.4336	21.5441	-0.110524		-7.94	27.6235	-0.736317	-9.20428
		-3.21667	3.42134	18.9906	19.1977	-0.207165		-7.92	27.6087	-0.741224	-9.20913
		-2.46667	2.83977	15.7625	16.1879	-0.42539		-7.9	27.5939	-0.746164	-9.21399
		-1.71667	2.09163	11.6099	12.3268	-0.716971		-7.88	27.5789	-0.751136	-9.21885
		-0.883333	1.14008	6.32817	6.74361	-0.41544		-7.86	27.5638	-0.756142	-9.22371
		-0.466667	0.543244	3.01534	3.31638	-0.301035		-7.84	27.5486	-0.761181	-9.22857
		-0.266667	0.313399	1.73956	1.49508	0.24448		-7.82	27.5333	-0.766253	-9.23344
		0.266667	0	0	0.0532893	-0.0532893		-7.8	27.518	-0.77136	-9.23831
		0.483333	0	0	0.0532893	-0.0532893		-7.78	27.5025	-0.7765	-9.24318
		1.8	0.00532199	0.0295403	0.0532893	-0.023749		-7.76	27.4869	-0.781675	-9.24806
		2.28333	0.00804289	0.0446431	0.0532893	-0.00864624		-7.74	27.4712	-0.786884	-9.25293
		3.06667	0.00316657	0.0175764	0.0532893	-0.0357129		-7.72	27.4554	-0.792128	-9.25781
		3.88333	0	0	0.0532893	-0.0532893		-7.7	27.4395	-0.797407	-9.2627
	Exp2	-17.9917	4.97526	27.6158	29.7628	-2.14698		-7.68	27.4235	-0.802721	-9.26758
		-6.075	4.77374	26.4972	25.7214	0.775812		-7.66	27.4074	-0.80807	-9.27247
		-5.15833	4.48022	24.868	24.2556	0.612476		-7.64	27.3912	-0.813455	-9.27736
		-4.40833	4.05952	22.5329	22.6759	-0.14307		-7.62	27.3749	-0.818876	-9.28225
		-3.74167	3.74074	20.7634	20.9005	-0.137045		-7.6	27.3584	-0.824333	-9.28715
		-3.25833	3.52647	19.5741	19.344	0.230104		-7.58	27.3419	-0.829827	-9.29204
		-2.40833	2.82725	15.693	15.9208	-0.227837		-7.56	27.3252	-0.835357	-9.29694
		-1.74167	2.44118	13.5501	12.4716	1.07844		-7.54	27.3085	-0.840924	-9.30185
		-0.941667	1.19799	6.64957	7.18669	-0.537119		-7.52	27.2916	-0.846528	-9.30675
		-0.591667	0.756001	4.19627	4.39478	-0.198504		-7.5	27.2746	-0.852169	-9.31166
		-0.291667	0.358444	1.98959	1.72941	0.260175		-7.48	27.2575	-0.857848	-9.31657
		-0.108333	0.150998	0.838131	0.0532893	0.784842		-7.46	27.2403	-0.863565	-9.32148
		0.108333	0.0194033	0.107701	0.0532893	0.0544112		-7.44	27.2229	-0.86932	-9.3264
		0.308333	0.0198025	0.109916	0.0532893	0.056627		-7.42	27.2055	-0.875113	-9.33132
		0.541667	0	0	0.0532893	-0.0532893		-7.4	27.1879	-0.880945	-9.33624
		1.30833	0.0100553	0.0558131	0.0532893	0.0025238		-7.38	27.1702	-0.886815	-9.34116
		2.025	0.0232143	0.128854	0.0532893	0.0755647		-7.36	27.1524	-0.892725	-9.34609
		2.775	0.0479249	0.266013	0.0532893	0.212724		-7.34	27.1345	-0.898674	-9.35102
		3.29167	0.00499176	0.0277074	0.0532893	-0.0255819		-7.32	27.1165	-0.904663	-9.35595
		4.04167	0.00513414	0.0284977	0.0532893	-0.0247916		-7.3	27.0983	-0.910692	-9.36088
		5.05833	0.0475653	0.264017	0.0532893	0.210728		-7.28	27.08	-0.916761	-9.36582
		5.80833	0.0495474	0.275019	0.0532893	0.221729		-7.26	27.0616	-0.92287	-9.37076
		6.74167	0.0166435	0.0923819	0.0532893	0.0390926		-7.24	27.0431	-0.929021	-9.3757
		7.425	0.0272026	0.150991	0.0532893	0.0977022		-7.22	27.0245	-0.935212	-9.38064
	Exp3	-17.775	5.53061	30.6983	29.7569	0.941401		-7.2	27.0057	-0.941444	-9.38559
		-5.44167	4.52392	25.1106	24.7571	0.353464		-7.18	26.9868	-0.947718	-9.39054
		-4.65833	4.24097	23.54	23.2467	0.293264		-7.16	26.9678	-0.954034	-9.39549
		-4.19167	4.01932	22.3097	22.1414	0.168298		-7.14	26.9486	-0.960391	-9.40045
		-3.84167	3.78515	21.0099	21.1925	-0.182539		-7.12	26.9294	-0.966791	-9.40541
		-3.45833	3.57605	19.8493	20.0185	-0.169159		-7.1	26.91	-0.973234	-9.41037
		-2.64167	2.99729	16.6368	16.9586	-0.321776		-7.08	26.8904	-0.97972	-9.41533
		-2.05833	2.48657	13.802	14.2053	-0.40326		-7.06	26.8708	-0.986249	-9.42029
		-1.80833	2.31907	12.8723	12.8519	0.0204053		-7.04	26.851	-0.992821	-9.42526
		-0.891667	1.20039	6.66293	6.80743	-0.144506		-7.02	26.831	-0.999438	-9.43023
		-0.575	0.69506	3.85802	4.25356	-0.395546		-7	26.811	-1.0061	-9.4352
		-0.341667	0.398884	2.21405	2.19228	0.0217753		-6.98	26.7908	-1.0128	-9.44018
		-0.191667	0.205585	1.14112	0.780301	0.360821		-6.96	26.7705	-1.01955	-9.44516
		0.191667	0	0	0.0532893	-0.0532893		-6.94	26.75	-1.02635	-9.45014
		0.491667	0	0	0.0532893	-0.0532893		-6.92	26.7294	-1.03319	-9.45512
		1.275	0	0	0.0532893	-0.0532893		-6.9	26.7087	-1.04007	-9.46011
		2.09167	0	0	0.0532893	-0.0532893		-6.88	26.6878	-1.047	-9.4651
		2.84167	0	0	0.0532893	-0.0532893		-6.86	26.6668	-1.05398	-9.47009
		3.59167	0	0	0.0532893	-0.0532893		-6.84	26.6456	-1.061	-9.47508
		4.375	0	0	0.0532893	-0.0532893		-6.82	26.6243	-1.06807	-9.48008
		5.15833	0	0	0.0532893	-0.0532893		-6.8	26.6029	-1.07519	-9.48508
		5.85833	0	0	0.0532893	-0.0532893		-6.78	26.5813	-1.08236	-9.49008
		6.54167	0	0	0.0532893	-0.0532893		-6.76	26.5596	-1.08957	-9.49509
		7.35833	0	0	0.0532893	-0.0532893		-6.74	26.5377	-1.09683	-9.5001
		8.05833	0	0	0.0532893	-0.0532893		-6.72	26.5157	-1.10414	-9.50511
								-6.7	26.4936	-1.1115	-9.51012
								-6.68	26.4712	-1.11891	-9.51513
								-6.66	26.4488	-1.12636	-9.52015
								-6.64	26.4262	-1.13387	-9.52517
								-6.62	26.4034	-1.14143	-9.53019
								-6.6	26.3805	-1.14903	-9.53522
								-6.58	26.3575	-1.15669	-9.54025
								-6.56	26.3342	-1.1644	-9.54528
								-6.54	26.3109	-1.17216	-9.55031
								-6.52	26.2874	-1.17997	-9.55535
								-6.5	26.2637	-1.18783	-9.56039
								-6.48	26.2398	-1.19575	-9.56543
								-6.46	26.2158	-1.20372	-9.57048
								-6.44	26.1917	-1.21174	-9.57552
								-6.42	26.1674	-1.21981	-9.58057
								-6.4	26.1429	-1.22794	-9.58563
								-6.38	26.1182	-1.23613	-9.59068
								-6.36	26.0934	-1.24436	-9.59574
								-6.34	26.0684	-1.25266	-9.6008
								-6.32	26.0433	-1.261	-9.60586
								-6.3	26.018	-1.26941	-9.61093
								-6.28	25.9925	-1.27787	-9.616
								-6.26	25.9669	-1.28638	-9.62107
								-6.24	25.9411	-1.29495	-9.62614
								-6.22	25.9151	-1.30358	-9.63122
								-6.2	25.8889	-1.31227	-9.6363
								-6.18	25.8626	-1.32102	-9.64138
								-6.16	25.8361	-1.32982	-9.64646
								-6.14	25.8094	-1.33868	-9.65155
								-6.12	25.7825	-1.3476	-9.65664
								-6.1	25.7555	-1.35658	-9.66173
								-6.08	25.7282	-1.36562	-9.66683
								-6.06	25.7008	-1.37472	-9.67193
								-6.04	25.6732	-1.38389	-9.67703
								-6.02	25.6455	-1.39311	-9.68213
								-6	25.6175	-1.40239	-9.68724
								-5.98	25.5894	-1.41174	-9.69234
								-5.96	25.561	-1.42115	-9.69746
								-5.94	25.5325	-1.43062	-9.70257
								-5.92	25.5038	-1.44015	-9.70769
								-5.9	25.4749	-1.44975	-9.71281
								-5.88	25.4458	-1.45941	-9.71793
								-5.86	25.4165	-1.46913	-9.72305
								-5.84	25.387	-1.47893	-9.72818
								-5.82	25.3574	-1.48878	-9.73331
								-5.8	25.3275	-1.4987	-9.73844
								-5.78	25.2974	-1.50869	-9.74358
								-5.76	25.2671	-1.51874	-9.74872
								-5.74	25.2366	-1.52886	-9.75386
								-5.72	25.206	-1.53905	-9.759
								-5.7	25.1751	-1.54931	-9.76415
								-5.68	25.144	-1.55963	-9.7693
								-5.66	25.1127	-1.57003	-9.77445
								-5.64	25.0812	-1.58049	-9.7796
								-5.62	25.0494	-1.59102	-9.78476
								-5.6	25.0175	-1.60163	-9.78992
								-5.58	24.9854	-1.6123	-9.79509
								-5.56	24.953	-1.62304	-9.80025
								-5.54	24.9204	-1.63386	-9.80542
								-5.52	24.8877	-1.64475	-9.81059
								-5.5	24.8547	-1.65571	-9.81576
								-5.48	24.8214	-1.66674	-9.82094
								-5.46	24.788	-1.67785	-9.82612
								-5.44	24.7543	-1.68903	-9.8313
								-5.42	24.7204	-1.70029	-9.83649
								-5.4	24.6863	-1.71162	-9.84167
								-5.38	24.6519	-1.72303	-9.84686
								-5.36	24.6174	-1.73451	-9.85206
								-5.34	24.5825	-1.74607	-9.85725
								-5.32	24.5475	-1.7577	-9.86245
								-5.3	24.5122	-1.76942	-9.86765
								-5.28	24.4767	-1.78121	-9.87286
								-5.26	24.441	-1.79308	-9.87806
								-5.24	24.405	-1.80503	-9.88327
								-5.22	24.3688	-1.81706	-9.88848
								-5.2	24.3323	-1.82916	-9.8937
								-5.18	24.2956	-1.84135	-9.89892
								-5.16	24.2586	-1.85363	-9.90414
								-5.14	24.2214	-1.86598	-9.90936
								-5.12	24.184	-1.87841	-9.91458
								-5.1	24.1463	-1.89093	-9.91981
								-5.08	24.1084	-1.90353	-9.92504
								-5.06	24.0702	-1.91622	-9.93028
								-5.04	24.0317	-1.92899	-9.93552
								-5.02	23.993	-1.94184	-9.94076
								-5	23.954	-1.95478	-9.946
								-4.98	23.9148	-1.96781	-9.95124
								-4.96	23.8753	-1.98092	-9.95649
								-4.94	23.8356	-1.99413	-9.96174
								-4.92	23.7955	-2.00741	-9.96699
								-4.9	23.7553	-2.02079	-9.97225
								-4.88	23.7147	-2.03426	-9.97751
								-4.86	23.6739	-2.04782	-9.98277
								-4.84	23.6328	-2.06146	-9.98804
								-4.82	23.5914	-2.0752	-9.9933
								-4.8	23.5498	-2.08903	-9.99857
								-4.78	23.5078	-2.10295	-10.0038
								-4.76	23.4656	-2.11697	-10.0091
								-4.74	23.4232	-2.13107	-10.0144
								-4.72	23.3804	-2.14527	-10.0197
								-4.7	23.3373	-2.15957	-10.025
								-4.68	23.294	-2.17396	-10.0303
								-4.66	23.2504	-2.18845	-10.0355
								-4.64	23.2065	-2.20303	-10.0408
								-4.62	23.1623	-2.21772	-10.0461
								-4.6	23.1178	-2.23249	-10.0514
								-4.58	23.073	-2.24737	-10.0567
								-4.56	23.0279	-2.26235	-10.062
								-4.54	22.9825	-2.27743	-10.0673
								-4.52	22.9368	-2.2926	-10.0726
								-4.5	22.8907	-2.30788	-10.078
								-4.48	22.8444	-2.32326	-10.0833
								-4.46	22.7978	-2.33874	-10.0886
								-4.44	22.7509	-2.35433	-10.0939
								-4.42	22.7036	-2.37002	-10.0992
								-4.4	22.6561	-2.38581	-10.1046
								-4.38	22.6082	-2.40171	-10.1099
								-4.36	22.56	-2.41772	-10.1152
								-4.34	22.5115	-2.43383	-10.1206
								-4.32	22.4626	-2.45005	-10.1259
								-4.3	22.4135	-2.46638	-10.1312
								-4.28	22.364	-2.48281	-10.1366
								-4.26	22.3142	-2.49936	-10.1419
								-4.24	22.264	-2.51601	-10.1473
								-4.22	22.2135	-2.53278	-10.1526
								-4.2	22.1627	-2.54966	-10.158
								-4.18	22.1115	-2.56665	-10.1633
								-4.16	22.06	-2.58375	-10.1687
								-4.14	22.0082	-2.60097	-10.1741
								-4.12	21.956	-2.61831	-10.1794
								-4.1	21.9034	-2.63575	-10.1848
								-4.08	21.8506	-2.65332	-10.1902
								-4.06	21.7973	-2.671	-10.1955
								-4.04	21.7437	-2.6888	-10.2009
								-4.02	21.6898	-2.70672	-10.2063
								-4	21.6354	-2.72476	-10.2117
								-3.98	21.5808	-2.74292	-10.2171
								-3.96	21.5257	-2.7612	-10.2224
								-3.94	21.4703	-2.7796	-10.2278
								-3.92	21.4145	-2.79812	-10.2332
								-3.9	21.3584	-2.81677	-10.2386
								-3.88	21.3019	-2.83554	-10.244
								-3.86	21.245	-2.85443	-10.2494
								-3.84	21.1877	-2.87346	-10.2548
								-3.82	21.13	-2.89261	-10.2602
								-3.8	21.072	-2.91188	-10.2657
								-3.78	21.0136	-2.93129	-10.2711
								-3.76	20.9547	-2.95082	-10.2765
								-3.74	20.8955	-2.97049	-10.2819
								-3.72	20.8359	-2.99028	-10.2873
								-3.7	20.7759	-3.01021	-10.2927
								-3.68	20.7155	-3.03027	-10.2982
								-3.66	20.6547	-3.05046	-10.3036
								-3.64	20.5935	-3.07079	-10.309
								-3.62	20.5319	-3.09126	-10.3145
								-3.6	20.4698	-3.11186	-10.3199
								-3.58	20.4074	-3.13259	-10.3254
								-3.56	20.3445	-3.15347	-10.3308
								-3.54	20.2813	-3.17449	-10.3363
								-3.52	20.2176	-3.19564	-10.3417
								-3.5	20.1534	-3.21694	-10.3472
								-3.48	20.0889	-3.23837	-10.3526
								-3.46	20.0239	-3.25996	-10.3581
								-3.44	19.9585	-3.28168	-10.3635
								-3.42	19.8926	-3.30355	-10.369
								-3.4	19.8263	-3.32556	-10.3745
								-3.38	19.7596	-3.34773	-10.3799
								-3.36	19.6924	-3.37004	-10.3854
								-3.34	19.6248	-3.39249	-10.3909
								-3.32	19.5567	-3.4151	-10.3964
								-3.3	19.4882	-3.43786	-10.4019
								-3.28	19.4192	-3.46077	-10.4073
								-3.26	19.3498	-3.48383	-10.4128
								-3.24	19.2799	-3.50705	-10.4183
								-3.22	19.2095	-3.53042	-10.4238
								-3.2	19.1387	-3.55395	-10.4293
								-3.18	19.0674	-3.57763	-10.4348
								-3.16	18.9956	-3.60148	-10.4403
								-3.14	18.9233	-3.62548	-10.4458
								-3.12	18.8506	-3.64964	-10.4513
								-3.1	18.7773	-3.67396	-10.4568
								-3.08	18.7036	-3.69844	-10.4624
								-3.06	18.6294	-3.72309	-10.4679
								-3.04	18.5547	-3.7479	-10.4734
								-3.02	18.4795	-3.77288	-10.4789
								-3	18.4038	-3.79802	-10.4844
								-2.98	18.3276	-3.82333	-10.49
								-2.96	18.2509	-3.84881	-10.4955
								-2.94	18.1736	-3.87446	-10.501
								-2.92	18.0959	-3.90028	-10.5066
								-2.9	18.0176	-3.92627	-10.5121
								-2.88	17.9388	-3.95243	-10.5177
								-2.86	17.8595	-3.97877	-10.5232
								-2.84	17.7797	-4.00529	-10.5288
								-2.82	17.6993	-4.03198	-10.5343
								-2.8	17.6184	-4.05885	-10.5399
								-2.78	17.537	-4.0859	-10.5454
								-2.76	17.455	-4.11313	-10.551
								-2.74	17.3725	-4.14054	-10.5565
								-2.72	17.2894	-4.16813	-10.5621
								-2.7	17.2058	-4.19591	-10.5677
								-2.68	17.1216	-4.22387	-10.5733
								-2.66	17.0368	-4.25202	-10.5788
								-2.64	16.9515	-4.28035	-10.5844
								-2.62	16.8656	-4.30888	-10.59
								-2.6	16.7791	-4.33759	-10.5956
								-2.58	16.6921	-4.3665	-10.6012
								-2.56	16.6045	-4.3956	-10.6068
								-2.54	16.5163	-4.42489	-10.6124
								-2.52	16.4275	-4.45438	-10.6179
								-2.5	16.3381	-4.48406	-10.6235
								-2.48	16.2482	-4.51395	-10.6292
								-2.46	16.1576	-4.54403	-10.6348
								-2.44	16.0664	-4.57431	-10.6404
								-2.42	15.9746	-4.60479	-10.646
								-2.4	15.8822	-4.63548	-10.6516
								-2.38	15.7892	-4.66637	-10.6572
								-2.36	15.6956	-4.69747	-10.6628
								-2.34	15.6013	-4.72877	-10.6685
								-2.32	15.5065	-4.76029	-10.6741
								-2.3	15.411	-4.79201	-10.6797
								-2.28	15.3148	-4.82394	-10.6853
								-2.26	15.218	-4.85609	-10.691
								-2.24	15.1206	-4.88845	-10.6966
								-2.22	15.0225	-4.92103	-10.7023
								-2.2	14.9238	-4.95382	-10.7079
								-2.18	14.8244	-4.98684	-10.7135
								-2.16	14.7243	-5.02007	-10.7192
								-2.14	14.6236	-5.05352	-10.7248
								-2.12	14.5222	-5.0872	-10.7305
								-2.1	14.4201	-5.1211	-10.7362
								-2.08	14.3174	-5.15523	-10.7418
								-2.06	14.2139	-5.18958	-10.7475
								-2.04	14.1098	-5.22417	-10.7532
								-2.02	14.005	-5.25898	-10.7588
								-2	13.8995	-5.29403	-10.7645
								-1.98	13.7932	-5.32931	-10.7702
								-1.96	13.6863	-5.36482	-10.7759
								-1.94	13.5787	-5.40058	-10.7815
								-1.92	13.4703	-5.43657	-10.7872
								-1.9	13.3612	-5.4728	-10.7929
								-1.88	13.2514	-5.50927	-10.7986
								-1.86	13.1409	-5.54598	-10.8043
								-1.84	13.0296	-5.58294	-10.81
								-1.82	12.9176	-5.62015	-10.8157
								-1.8	12.8048	-5.6576	-10.8214
								-1.78	12.6913	-5.6953	-10.8271
								-1.76	12.577	-5.73326	-10.8328
								-1.74	12.462	-5.77146	-10.8385
								-1.72	12.3462	-5.80992	-10.8442
								-1.7	12.2296	-5.84864	-10.85
								-1.68	12.1123	-5.88762	-10.8557
								-1.66	11.9942	-5.92685	-10.8614
								-1.64	11.8752	-5.96635	-10.8671
								-1.62	11.7555	-6.00611	-10.8729
								-1.6	11.635	-6.04614	-10.8786
								-1.58	11.5137	-6.08643	-10.8843
								-1.56	11.3916	-6.12699	-10.8901
								-1.54	11.2687	-6.16782	-10.8958
								-1.52	11.1449	-6.20892	-10.9016
								-1.5	11.0203	-6.2503	-10.9073
								-1.48	10.8949	-6.29195	-10.9131
								-1.46	10.7687	-6.33388	-10.9188
								-1.44	10.6416	-6.37609	-10.9246
								-1.42	10.5137	-6.41858	-10.9303
								-1.4	10.3849	-6.46136	-10.9361
								-1.38	10.2553	-6.50442	-10.9419
								-1.36	10.1248	-6.54776	-10.9477
								-1.34	9.9934	-6.5914	-10.9534
								-1.32	9.86115	-6.63532	-10.9592
								-1.3	9.72802	-6.67954	-10.965
								-1.28	9.59401	-6.72406	-10.9708
								-1.26	9.4591	-6.76887	-10.9765
								-1.24	9.32329	-6.81397	-10.9823
								-1.22	9.18658	-6.85938	-10.9881
								-1.2	9.04896	-6.9051	-10.9939
								-1.18	8.91042	-6.95111	-10.9997
								-1.16	8.77095	-6.99743	-11.0055
								-1.14	8.63056	-7.04407	-11.0113
								-1.12	8.48923	-7.09101	-11.0171
								-1.1	8.34697	-7.13826	-11.0229
								-1.08	8.20375	-7.18583	-11.0288
								-1.06	8.05958	-7.23372	-11.0346
								-1.04	7.91445	-7.28193	-11.0404
								-1.02	7.76835	-7.33045	-11.0462
								-1	7.62127	-7.37931	-11.052
								-0.98	7.47322	-7.42848	-11.0579
								-0.96	7.32418	-7.47799	-11.0637
								-0.94	7.17415	-7.52782	-11.0695
								-0.92	7.02312	-7.57799	-11.0754
								-0.9	6.87108	-7.62849	-11.0812
								-0.88	6.71803	-7.67932	-11.0871
								-0.86	6.56396	-7.7305	-11.0929
								-0.84	6.40886	-7.78202	-11.0988
								-0.82	6.25273	-7.83388	-11.1046
								-0.8	6.09556	-7.88608	-11.1105
								-0.78	5.93734	-7.93864	-11.1163
								-0.76	5.77807	-7.99154	-11.1222
								-0.74	5.61774	-8.0448	-11.128
								-0.72	5.45634	-8.09841	-11.1339
								-0.7	5.29386	-8.15238	-11.1398
								-0.68	5.1303	-8.20671	-11.1457
								-0.66	4.96565	-8.2614	-11.1515
								-0.64	4.7999	-8.31645	-11.1574
								-0.62	4.63305	-8.37187	-11.1633
								-0.6	4.46509	-8.42766	-11.1692
								-0.58	4.29601	-8.48383	-11.1751
								-0.56	4.1258	-8.54036	-11.181
								-0.54	3.95446	-8.59728	-11.1869
								-0.52	3.78197	-8.65457	-11.1928
								-0.5	3.60834	-8.71225	-11.1987
								-0.48	3.43355	-8.7703	-11.2046
								-0.46	3.2576	-8.82875	-11.2105
								-0.44	3.08047	-8.88759	-11.2164
								-0.42	2.90216	-8.94681	-11.2223
								-0.4	2.72267	-9.00644	-11.2282
								-0.38	2.54198	-9.06646	-11.2342
								-0.36	2.36008	-9.12688	-11.2401
								-0.34	2.17697	-9.1877	-11.246
								-0.32	1.99265	-9.24893	-11.2519
								-0.3	1.80709	-9.31056	-11.2579
								-0.28	1.6203	-9.37261	-11.2638
								-0.26	1.43226	-9.43507	-11.2697
								-0.24	1.24297	-9.49795	-11.2757
								-0.22	1.05242	-9.56124	-11.2816
								-0.2	0.860603	-9.62496	-11.2876
								-0.18	0.667505	-9.6891	-11.2935
								-0.16	0.47312	-9.75367	-11.2995
								-0.14	0.27744	-9.81867	-11.3055
								-0.12	0.0804564	-9.8841	-11.3114
								-0.1	0.0532893	0	0
								-0.08	0.0532893	0	0
								-0.06	0.0532893	0	0
								-0.04	0.0532893	0	0
								-0.02	0.0532893	0	0
								0	0.0532893	0	0
								0.02	0.0532893	0	0
								0.04	0.0532893	0	0
								0.06	0.0532893	0	0
								0.08	0.0532893	0	0
								0.1	0.0532893	0	0
								0.12	0.0532893	0	0
								0.14	0.0532893	0	0
								0.16	0.0532893	0	0
								0.18	0.0532893	0	0
								0.2	0.0532893	0	0
								0.22	0.0532893	0	0
								0.24	0.0532893	0	0
								0.26	0.0532893	0	0
								0.28	0.0532893	0	0
								0.3	0.0532893	0	0
								0.32	0.0532893	0	0
								0.34	0.0532893	0	0
								0.36	0.0532893	0	0
								0.38	0.0532893	0	0
								0.4	0.0532893	0	0
								0.42	0.0532893	0	0
								0.44	0.0532893	0	0
								0.46	0.0532893	0	0
								0.48	0.0532893	0	0
								0.5	0.0532893	0	0
								0.52	0.0532893	0	0
								0.54	0.0532893	0	0
								0.56	0.0532893	0	0
								0.58	0.0532893	0	0
								0.6	0.0532893	0	0
								0.62	0.0532893	0	0
								0.64	0.0532893	0	0
								0.66	0.0532893	0	0
								0.68	0.0532893	0	0
								0.7	0.0532893	0	0
								0.72	0.0532893	0	0
								0.74	0.0532893	0	0
								0.76	0.0532893	0	0
								0.78	0.0532893	0	0
								0.8	0.0532893	0	0
								0.82	0.0532893	0	0
								0.84	0.0532893	0	0
								0.86	0.0532893	0	0
								0.88	0.0532893	0	0
								0.9	0.0532893	0	0
								0.92	0.0532893	0	0
								0.94	0.0532893	0	0
								0.96	0.0532893	0	0
								0.98	0.0532893	0	0
								1	0.0532893	0	0
								1.02	0.0532893	0	0
								1.04	0.0532893	0	0
								1.06	0.0532893	0	0
								1.08	0.0532893	0	0
								1.1	0.0532893	0	0
								1.12	0.0532893	0	0
								1.14	0.0532893	0	0
								1.16	0.0532893	0	0
								1.18	0.0532893	0	0
								1.2	0.0532893	0	0
								1.22	0.0532893	0	0
								1.24	0.0532893	0	0
								1.26	0.0532893	0	0
								1.28	0.0532893	0	0
								1.3	0.0532893	0	0
								1.32	0.0532893	0	0
								1.34	0.0532893	0	0
								1.36	0.0532893	0	0
								1.38	0.0532893	0	0
								1.4	0.0532893	0	0
								1.42	0.0532893	0	0
								1.44	0.0532893	0	0
								1.46	0.0532893	0	0
								1.48	0.0532893	0	0
								1.5	0.0532893	0	0
								1.52	0.0532893	0	0
								1.54	0.0532893	0	0
								1.56	0.0532893	0	0
								1.58	0.0532893	0	0
								1.6	0.0532893	0	0
								1.62	0.0532893	0	0
								1.64	0.0532893	0	0
								1.66	0.0532893	0	0
								1.68	0.0532893	0	0
								1.7	0.0532893	0	0
								1.72	0.0532893	0	0
								1.74	0.0532893	0	0
								1.76	0.0532893	0	0
								1.78	0.0532893	0	0
								1.8	0.0532893	0	0
								1.82	0.0532893	0	0
								1.84	0.0532893	0	0
								1.86	0.0532893	0	0
								1.88	0.0532893	0	0
								1.9	0.0532893	0	0
								1.92	0.0532893	0	0
								1.94	0.0532893	0	0
								1.96	0.0532893	0	0
								1.98	0.0532893	0	0
								2	0.0532893	0	0
								2.02	0.0532893	0	0
								2.04	0.0532893	0	0
								2.06	0.0532893	0	0
								2.08	0.0532893	0	0
								2.1	0.0532893	0	0
								2.12	0.0532893	0	0
								2.14	0.0532893	0	0
								2.16	0.0532893	0	0
								2.18	0.0532893	0	0
								2.2	0.0532893	0	0
								2.22	0.0532893	0	0
								2.24	0.0532893	0	0
								2.26	0.0532893	0	0
								2.28	0.0532893	0	0
								2.3	0.0532893	0	0
								2.32	0.0532893	0	0
								2.34	0.0532893	0	0
								2.36	0.0532893	0	0
								2.38	0.0532893	0	0
								2.4	0.0532893	0	0
								2.42	0.0532893	0	0
								2.44	0.0532893	0	0
								2.46	0.0532893	0	0
								2.48	0.0532893	0	0
								2.5	0.0532893	0	0
								2.52	0.0532893	0	0
								2.54	0.0532893	0	0
								2.56	0.0532893	0	0
								2.58	0.0532893	0	0
								2.6	0.0532893	0	0
								2.62	0.0532893	0	0
								2.64	0.0532893	0	0
								2.66	0.0532893	0	0
								2.68	0.0532893	0	0
								2.7	0.0532893	0	0
								2.72	0.0532893	0	0
								2.74	0.0532893	0	0
								2.76	0.0532893	0	0
								2.78	0.0532893	0	0
								2.8	0.0532893	0	0
								2.82	0.0532893	0	0
								2.84	0.0532893	0	0
								2.86	0.0532893	0	0
								2.88	0.0532893	0	0
								2.9	0.0532893	0	0
								2.92	0.0532893	0	0
								2.94	0.0532893	0	0
								2.96	0.0532893	0	0
								2.98	0.0532893	0	0
								3	0.0532893	0	0
								3.02	0.0532893	0	0
								3.04	0.0532893	0	0
								3.06	0.0532893	0	0
								3.08	0.0532893	0	0
								3.1	0.0532893	0	0
								3.12	0.0532893	0	0
								3.14	0.0532893	0	0
								3.16	0.0532893	0	0
								3.18	0.0532893	0	0
								3.2	0.0532893	0	0
								3.22	0.0532893	0	0
								3.24	0.0532893	0	0
								3.26	0.0532893	0	0
								3.28	0.0532893	0	0
								3.3	0.0532893	0	0
								3.32	0.0532893	0	0
								3.34	0.0532893	0	0
								3.36	0.0532893	0	0
								3.38	0.0532893	0	0
								3.4	0.0532893	0	0
								3.42	0.0532893	0	0
								3.44	0.0532893	0	0
								3.46	0.0532893	0	0
								3.48	0.0532893	0	0
								3.5	0.0532893	0	0
								3.52	0.0532893	0	0
								3.54	0.0532893	0	0
								3.56	0.0532893	0	0
								3.58	0.0532893	0	0
								3.6	0.0532893	0	0
								3.62	0.0532893	0	0
								3.64	0.0532893	0	0
								3.66	0.0532893	0	0
								3.68	0.0532893	0	0
								3.7	0.0532893	0	0
								3.72	0.0532893	0	0
								3.74	0.0532893	0	0
								3.76	0.0532893	0	0
								3.78	0.0532893	0	0
								3.8	0.0532893	0	0
								3.82	0.0532893	0	0
								3.84	0.0532893	0	0
								3.86	0.0532893	0	0
								3.88	0.0532893	0	0
								3.9	0.0532893	0	0
								3.92	0.0532893	0	0
								3.94	0.0532893	0	0
								3.96	0.0532893	0	0
								3.98	0.0532893	0	0
								4	0.0532893	0	0
								4.02	0.0532893	0	0
								4.04	0.0532893	0	0
								4.06	0.0532893	0	0
								4.08	0.0532893	0	0
								4.1	0.0532893	0	0
								4.12	0.0532893	0	0
								4.14	0.0532893	0	0
								4.16	0.0532893	0	0
								4.18	0.0532893	0	0
								4.2	0.0532893	0	0
								4.22	0.0532893	0	0
								4.24	0.0532893	0	0
								4.26	0.0532893	0	0
								4.28	0.0532893	0	0
								4.3	0.0532893	0	0
								4.32	0.0532893	0	0
								4.34	0.0532893	0	0
								4.36	0.0532893	0	0
								4.38	0.0532893	0	0
								4.4	0.0532893	0	0
								4.42	0.0532893	0	0
								4.44	0.0532893	0	0
								4.46	0.0532893	0	0
								4.48	0.0532893	0	0
								4.5	0.0532893	0	0
								4.52	0.0532893	0	0
								4.54	0.0532893	0	0
								4.56	0.0532893	0	0
								4.58	0.0532893	0	0
								4.6	0.0532893	0	0
								4.62	0.0532893	0	0
								4.64	0.0532893	0	0
								4.66	0.0532893	0	0
								4.68	0.0532893	0	0
								4.7	0.0532893	0	0
								4.72	0.0532893	0	0
								4.74	0.0532893	0	0
								4.76	0.0532893	0	0
								4.78	0.0532893	0	0
								4.8	0.0532893	0	0
								4.82	0.0532893	0	0
								4.84	0.0532893	0	0
								4.86	0.0532893	0	0
								4.88	0.0532893	0	0
								4.9	0.0532893	0	0
								4.92	0.0532893	0	0
								4.94	0.0532893	0	0
								4.96	0.0532893	0	0
								4.98	0.0532893	0	0
								5	0.0532893	0	0
								5.02	0.0532893	0	0
								5.04	0.0532893	0	0
								5.06	0.0532893	0	0
								5.08	0.0532893	0	0
								5.1	0.0532893	0	0
								5.12	0.0532893	0	0
								5.14	0.0532893	0	0
								5.16	0.0532893	0	0
								5.18	0.0532893	0	0
								5.2	0.0532893	0	0
								5.22	0.0532893	0	0
								5.24	0.0532893	0	0
								5.26	0.0532893	0	0
								5.28	0.0532893	0	0
								5.3	0.0532893	0	0
								5.32	0.0532893	0	0
								5.34	0.0532893	0	0
								5.36	0.0532893	0	0
								5.38	0.0532893	0	0
								5.4	0.0532893	0	0
								5.42	0.0532893	0	0
								5.44	0.0532893	0	0
								5.46	0.0532893	0	0
								5.48	0.0532893	0	0
								5.5	0.0532893	0	0
								5.52	0.0532893	0	0
								5.54	0.0532893	0	0
								5.56	0.0532893	0	0
								5.58	0.0532893	0	0
								5.6	0.0532893	0	0
								5.62	0.0532893	0	0
								5.64	0.0532893	0	0
								5.66	0.0532893	0	0
								5.68	0.0532893	0	0
								5.7	0.0532893	0	0
								5.72	0.0532893	0	0
								5.74	0.0532893	0	0
								5.76	0.0532893	0	0
								5.78	0.0532893	0	0
								5.8	0.0532893	0	0
								5.82	0.0532893	0	0
								5.84	0.0532893	0	0
								5.86	0.0532893	0	0
								5.88	0.0532893	0	0
								5.9	0.0532893	0	0
								5.92	0.0532893	0	0
								5.94	0.0532893	0	0
								5.96	0.0532893	0	0
								5.98	0.0532893	0	0
								6	0.0532893	0	0
								6.02	0.0532893	0	0
								6.04	0.0532893	0	0
								6.06	0.0532893	0	0
								6.08	0.0532893	0	0
								6.1	0.0532893	0	0
								6.12	0.0532893	0	0
								6.14	0.0532893	0	0
								6.16	0.0532893	0	0
								6.18	0.0532893	0	0
								6.2	0.0532893	0	0
								6.22	0.0532893	0	0
								6.24	0.0532893	0	0
								6.26	0.0532893	0	0
								6.28	0.0532893	0	0
								6.3	0.0532893	0	0
								6.32	0.0532893	0	0
								6.34	0.0532893	0	0
								6.36	0.0532893	0	0
								6.38	0.0532893	0	0
								6.4	0.0532893	0	0
								6.42	0.0532893	0	0
								6.44	0.0532893	0	0
								6.46	0.0532893	0	0
								6.48	0.0532893	0	0
								6.5	0.0532893	0	0
								6.52	0.0532893	0	0
								6.54	0.0532893	0	0
								6.56	0.0532893	0	0
								6.58	0.0532893	0	0
								6.6	0.0532893	0	0
								6.62	0.0532893	0	0
								6.64	0.0532893	0	0
								6.66	0.0532893	0	0
								6.68	0.0532893	0	0
								6.7	0.0532893	0	0
								6.72	0.0532893	0	0
								6.74	0.0532893	0	0
								6.76	0.0532893	0	0
								6.78	0.0532893	0	0
								6.8	0.0532893	0	0
								6.82	0.0532893	0	0
								6.84	0.0532893	0	0
								6.86	0.0532893	0	0
								6.88	0.0532893	0	0
								6.9	0.0532893	0	0
								6.92	0.0532893	0	0
								6.94	0.0532893	0	0
								6.96	0.0532893	0	0
								6.98	0.0532893	0	0
								7	0.0532893	0	0
								7.02	0.0532893	0	0
								7.04	0.0532893	0	0
								7.06	0.0532893	0	0
								7.08	0.0532893	0	0
								7.1	0.0532893	0	0
								7.12	0.0532893	0	0
								7.14	0.0532893	0	0
								7.16	0.0532893	0	0
								7.18	0.0532893	0	0
								7.2	0.0532893	0	0
								7.22	0.0532893	0	0
								7.24	0.0532893	0	0
								7.26	0.0532893	0	0
								7.28	0.0532893	0	0
								7.3	0.0532893	0	0
								7.32	0.0532893	0	0
								7.34	0.0532893	0	0
								7.36	0.0532893	0	0
								7.38	0.0532893	0	0
								7.4	0.0532893	0	0
								7.42	0.0532893	0	0
								7.44	0.0532893	0	0
								7.46	0.0532893	0	0
								7.48	0.0532893	0	0
								7.5	0.0532893	0	0
								7.52	0.0532893	0	0
								7.54	0.0532893	0	0
								7.56	0.0532893	0	0
								7.58	0.0532893	0	0
								7.6	0.0532893	0	0
								7.62	0.0532893	0	0
								7.64	0.0532893	0	0
								7.66	0.0532893	0	0
								7.68	0.0532893	0	0
								7.7	0.0532893	0	0
								7.72	0.0532893	0	0
								7.74	0.0532893	0	0
								7.76	0.0532893	0	0
								7.78	0.0532893	0	0
								7.8	0.0532893	0	0
								7.82	0.0532893	0	0
								7.84	0.0532893	0	0
								7.86	0.0532893	0	0
								7.88	0.0532893	0	0
								7.9	0.0532893	0	0
								7.92	0.0532893	0	0
								7.94	0.0532893	0	0
								7.96	0.0532893	0	0
								7.98	0.0532893	0	0
								8	0.0532893	0	0

## Sheet: Confidence intervals
	Fit
	Concentration [mM]			Rate [mM/h]			Specific rate [mmol/h gDW]
Time [h]	Predicted	95% CI up	95% CI lo	Predicted	95% CI up	95% CI lo	Predicted	95% CI up	95% CI lo
-6.8	26.6029	26.9587	26.2471	-1.07538	-0.639368	-1.51139	-9.48671	-5.64034	-13.3331
-6.075	25.7214	26.045	25.4115	-1.36807	-0.924276	-1.81186	-9.66935	-6.53267	-12.806
-5.88333	25.4507	25.7534	25.1383	-1.45797	-1.01545	-1.90048	-9.71822	-6.7686	-12.6678
-5.44167	24.7571	25.045	24.4636	-1.68825	-1.23612	-2.14039	-9.83177	-7.1987	-12.4648
-5.15833	24.2556	24.5416	23.9757	-1.85479	-1.39276	-2.31682	-9.90532	-7.43791	-12.3727
-4.96667	23.8885	24.1742	23.6159	-1.97667	-1.50706	-2.44628	-9.95538	-7.59024	-12.3205
-4.65833	23.2467	23.5259	22.9749	-2.18976	-1.70892	-2.67061	-10.0364	-7.83256	-12.2403
-4.40833	22.6759	22.9546	22.4052	-2.37929	-1.88665	-2.87194	-10.1027	-8.01086	-12.1945
-4.19167	22.1414	22.4126	21.8617	-2.55677	-2.05542	-3.05812	-10.1604	-8.16808	-12.1527
-3.96667	21.5441	21.8305	21.2761	-2.7551	-2.23618	-3.27402	-10.2207	-8.29564	-12.1458
-3.84167	21.1925	21.4664	20.909	-2.87186	-2.34973	-3.39399	-10.2544	-8.39003	-12.1187
-3.74167	20.9005	21.1754	20.6156	-2.96882	-2.44021	-3.49743	-10.2814	-8.45074	-12.112
-3.45833	20.0185	20.3076	19.7402	-3.26168	-2.70989	-3.81347	-10.3583	-8.60592	-12.1106
-3.25833	19.344	19.6362	19.0634	-3.48564	-2.91872	-4.05256	-10.4129	-8.71931	-12.1065
-3.21667	19.1977	19.4964	18.9227	-3.5342	-2.96207	-4.10632	-10.4243	-8.73681	-12.1118
-2.64167	16.9586	17.242	16.661	-4.27768	-3.66372	-4.89163	-10.5832	-9.06422	-12.1021
-2.46667	16.1879	16.4928	15.9131	-4.5336	-3.89634	-5.17086	-10.632	-9.13754	-12.1265
-2.40833	15.9208	16.2179	15.6392	-4.62227	-3.98204	-5.26251	-10.6483	-9.17342	-12.1232
-2.05833	14.2053	14.498	13.9298	-5.1919	-4.51718	-5.86663	-10.7468	-9.35019	-12.1434
-1.80833	12.8519	13.1394	12.5832	-5.64128	-4.93994	-6.34262	-10.8177	-9.47282	-12.1626
-1.74167	12.4716	12.7383	12.1857	-5.76755	-5.06516	-6.46993	-10.8367	-9.51699	-12.1564
-1.71667	12.3268	12.622	12.0704	-5.81562	-5.10076	-6.53049	-10.8438	-9.51088	-12.1768
-0.941667	7.18669	7.45209	6.89621	-7.52236	-6.70971	-8.33501	-11.0671	-9.87155	-12.2627
-0.891667	6.80743	7.0765	6.51286	-7.64829	-6.82648	-8.4701	-11.0817	-9.89097	-12.2724
-0.883333	6.74361	7.00072	6.43534	-7.66948	-6.85031	-8.48866	-11.0841	-9.90024	-12.268
-0.591667	4.39478	4.70437	4.05701	-8.44939	-7.5636	-9.33519	-11.1695	-9.99854	-12.3405
-0.575	4.25356	4.6217	3.97032	-8.49628	-7.58809	-9.40447	-11.1744	-9.97993	-12.3689
-0.466667	3.31638	3.69648	2.99496	-8.80746	-7.87567	-9.73926	-11.2063	-10.0207	-12.3919
-0.341667	2.19228	2.56445	1.7895	-9.18071	-8.22801	-10.1334	-11.2432	-10.0765	-12.4099
-0.291667	1.72941	2.11756	1.31014	-9.3344	-8.3667	-10.3021	-11.258	-10.0909	-12.4251
-0.266667	1.49508	1.93697	1.1159	-9.41221	-8.42176	-10.4027	-11.2654	-10.0799	-12.4508
-0.191667	0.780301	1.20397	0.32446	-9.64955	-8.65017	-10.6489	-11.2876	-10.1186	-12.4567
-0.108333	0.624346	0.9328	0.315891	-7.42491	-6.68682	-8.163	-8.46685	-7.62518	-9.30852
0.108333	0.0532893	0.220233	-0.113655	0	0.0130855	-0.0130855	0	0.0130855	-0.0130855
0.191667	0.0532893	0.220233	-0.113655	0	0.0130855	-0.0130855	0	0.0130855	-0.0130855
0.266667	0.0532893	0.220233	-0.113655	0	0.0130855	-0.0130855	0	0.0130855	-0.0130855
0.308333	0.0532893	0.220233	-0.113655	0	0.0130855	-0.0130855	0	0.0130855	-0.0130855
0.483333	0.0532893	0.220233	-0.113655	0	0.0130855	-0.0130855	0	0.0130855	-0.0130855
0.491667	0.0532893	0.220233	-0.113655	0	0.0130855	-0.0130855	0	0.0130855	-0.0130855
0.541667	0.0532893	0.220233	-0.113655	0	0.0130855	-0.0130855	0	0.0130855	-0.0130855
1.275	0.0532893	0.220233	-0.113655	0	0.0130855	-0.0130855	0	0.0130855	-0.0130855
1.30833	0.0532893	0.220233	-0.113655	0	0.0130855	-0.0130855	0	0.0130855	-0.0130855
1.8	0.0532893	0.220233	-0.113655	0	0.0130855	-0.0130855	0	0.0130855	-0.0130855
2.025	0.0532893	0.220233	-0.113655	0	0.0130855	-0.0130855	0	0.0130855	-0.0130855
2.09167	0.0532893	0.220233	-0.113655	0	0.0130855	-0.0130855	0	0.0130855	-0.0130855
2.28333	0.0532893	0.220233	-0.113655	0	0.0130855	-0.0130855	0	0.0130855	-0.0130855
2.775	0.0532893	0.220233	-0.113655	0	0.0130855	-0.0130855	0	0.0130855	-0.0130855
2.84167	0.0532893	0.220233	-0.113655	0	0.0130855	-0.0130855	0	0.0130855	-0.0130855
3.06667	0.0532893	0.220233	-0.113655	0	0.0130855	-0.0130855	0	0.0130855	-0.0130855
3.29167	0.0532893	0.220233	-0.113655	0	0.0130855	-0.0130855	0	0.0130855	-0.0130855
3.59167	0.0532893	0.220233	-0.113655	0	0.0130855	-0.0130855	0	0.0130855	-0.0130855
3.88333	0.0532893	0.220233	-0.113655	0	0.0130855	-0.0130855	0	0.0130855	-0.0130855
4.04167	0.0532893	0.220233	-0.113655	0	0.0130855	-0.0130855	0	0.0130855	-0.0130855
4.375	0.0532893	0.220233	-0.113655	0	0.0130855	-0.0130855	0	0.0130855	-0.0130855
5.05833	0.0532893	0.220233	-0.113655	0	0.0130855	-0.0130855	0	0.0130855	-0.0130855
5.15833	0.0532893	0.220233	-0.113655	0	0.0130855	-0.0130855	0	0.0130855	-0.0130855
5.80833	0.0532893	0.220233	-0.113655	0	0.0130855	-0.0130855	0	0.0130855	-0.0130855
5.85833	0.0532893	0.220233	-0.113655	0	0.0130855	-0.0130855	0	0.0130855	-0.0130855
6.54167	0.0532893	0.220233	-0.113655	0	0.0130855	-0.0130855	0	0.0130855	-0.0130855
6.74167	0.0532893	0.220233	-0.113655	0	0.0130855	-0.0130855	0	0.0130855	-0.0130855
7.35833	0.0532893	0.220233	-0.113655	0	0.0130855	-0.0130855	0	0.0130855	-0.0130855
7.425	0.0532893	0.220233	-0.113655	0	0.0130855	-0.0130855	0	0.0130855	-0.0130855
8.05833	0.0532893	0.220233	-0.113655	0	0.0130855	-0.0130855	0	0.0130855	-0.0130855

## Sheet: DV-IDENTITY-0
0	#VALUE!	#VALUE!	#VALUE!	#VALUE!	#VALUE!	#VALUE!	#VALUE!	#VALUE!	#VALUE!	#VALUE!	#VALUE!	0	#VALUE!	#VALUE!	#VALUE!	#VALUE!	#VALUE!	#VALUE!	#VALUE!	#VALUE!	#VALUE!	#VALUE!	#VALUE!	0	#VALUE!	#VALUE!	#VALUE!	#VALUE!	#VALUE!	#VALUE!	#VALUE!	#VALUE!	#VALUE!	#VALUE!	#VALUE!	0	#VALUE!	#VALUE!	#VALUE!	#VALUE!	#VALUE!	#VALUE!	#VALUE!	#VALUE!	#VALUE!	#VALUE!	#VALUE!	0	#VALUE!
#VALUE!	#VALUE!	#VALUE!	#VALUE!	#VALUE!	#VALUE!	#VALUE!	#VALUE!	AAAAAF//nwg=	#VALUE!	#VALUE!	#VALUE!	#VALUE!	#VALUE!	#VALUE!	#VALUE!	#VALUE!	#VALUE!	#VALUE!	#VALUE!	0	#VALUE!	#VALUE!	#VALUE!	#VALUE!	#VALUE!	#VALUE!	#VALUE!	#VALUE!	#VALUE!	#VALUE!	#VALUE!	0	#VALUE!	#VALUE!	#VALUE!	#VALUE!	#VALUE!	#VALUE!	#VALUE!	#VALUE!	#VALUE!	#VALUE!	#VALUE!	0	#VALUE!	#VALUE!	#VALUE!	#VALUE!	#VALUE!
#VALUE!	#VALUE!	#VALUE!	#VALUE!	AAAAAF/erwQ=	#VALUE!	#VALUE!	#VALUE!	#VALUE!	#VALUE!	#VALUE!	#VALUE!	#VALUE!	#VALUE!	#VALUE!	#VALUE!	0	#VALUE!	#VALUE!	#VALUE!	#VALUE!	#VALUE!	#VALUE!	#VALUE!	#VALUE!	#VALUE!	#VALUE!	#VALUE!	0	#VALUE!	#VALUE!	#VALUE!	#VALUE!	#VALUE!	#VALUE!	#VALUE!	#VALUE!	#VALUE!	#VALUE!	#VALUE!	0	#VALUE!	#VALUE!	#VALUE!	#VALUE!	#VALUE!	#VALUE!	#VALUE!	#VALUE!	#VALUE!
0	#VALUE!	#VALUE!	#VALUE!	#VALUE!	#VALUE!	#VALUE!	#VALUE!	#VALUE!	#VALUE!	#VALUE!	#VALUE!	0	#VALUE!	#VALUE!	#VALUE!	#VALUE!	#VALUE!	#VALUE!	#VALUE!	#VALUE!	#VALUE!	#VALUE!	#VALUE!	0	#VALUE!	#VALUE!	#VALUE!	#VALUE!	#VALUE!	#VALUE!	#VALUE!	#VALUE!	#VALUE!	#VALUE!	#VALUE!	0	#VALUE!	#VALUE!	#VALUE!	#VALUE!	#VALUE!	#VALUE!	#VALUE!	#VALUE!	#VALUE!	#VALUE!	#VALUE!	0	#VALUE!
#VALUE!	#VALUE!	#VALUE!	#VALUE!	#VALUE!	#VALUE!	#VALUE!	#VALUE!	AAAAAE8+fQg=	#VALUE!	#VALUE!	#VALUE!	#VALUE!	#VALUE!	#VALUE!	#VALUE!	#VALUE!	#VALUE!	#VALUE!	#VALUE!	0	#VALUE!	#VALUE!	#VALUE!	#VALUE!	#VALUE!	#VALUE!	#VALUE!	#VALUE!	#VALUE!	#VALUE!	#VALUE!	0	#VALUE!	#VALUE!	#VALUE!	#VALUE!	#VALUE!	#VALUE!	#VALUE!	#VALUE!	#VALUE!	#VALUE!	#VALUE!	0	#VALUE!	#VALUE!	#VALUE!	#VALUE!	#VALUE!
#VALUE!	#VALUE!	#VALUE!	#VALUE!	0	#VALUE!	#VALUE!	#VALUE!	#VALUE!	#VALUE!	#VALUE!	#VALUE!	#VALUE!	#VALUE!	#VALUE!	#VALUE!	0	#VALUE!	#VALUE!	#VALUE!	#VALUE!	#VALUE!	#VALUE!	#VALUE!	#VALUE!	#VALUE!	#VALUE!	#VALUE!	0	#VALUE!	#VALUE!	#VALUE!	#VALUE!	#VALUE!	#VALUE!	#VALUE!	#VALUE!	#VALUE!	#VALUE!	#VALUE!	0	#VALUE!	#VALUE!	#VALUE!	#VALUE!	#VALUE!	#VALUE!	#VALUE!	#VALUE!	#VALUE!
0	#VALUE!	#VALUE!	#VALUE!	#VALUE!	#VALUE!	#VALUE!	#VALUE!	#VALUE!	#VALUE!	#VALUE!	#VALUE!	0	#VALUE!	#VALUE!	#VALUE!	#VALUE!	#VALUE!	#VALUE!	#VALUE!	#VALUE!	#VALUE!	#VALUE!	#VALUE!	0	#VALUE!	#VALUE!	#VALUE!	#VALUE!	#VALUE!	#VALUE!	#VALUE!	#VALUE!	#VALUE!	#VALUE!	#VALUE!	0	#VALUE!	#VALUE!	#VALUE!	#VALUE!	#VALUE!	#VALUE!	#VALUE!	#VALUE!	#VALUE!	#VALUE!	#VALUE!	0	#VALUE!
#VALUE!	#VALUE!	#VALUE!	#VALUE!	#VALUE!	#VALUE!	#VALUE!	#VALUE!	AAAAAB7/fQg=	#VALUE!	#VALUE!	#VALUE!	#VALUE!	#VALUE!	#VALUE!	#VALUE!	#VALUE!	#VALUE!	#VALUE!	#VALUE!	0	#VALUE!	#VALUE!	#VALUE!	#VALUE!	#VALUE!	#VALUE!	#VALUE!	#VALUE!	#VALUE!	#VALUE!	#VALUE!	0	#VALUE!	#VALUE!	#VALUE!	#VALUE!	#VALUE!	#VALUE!	#VALUE!	#VALUE!	#VALUE!	#VALUE!	#VALUE!	0	#VALUE!	#VALUE!	#VALUE!	#VALUE!	#VALUE!
#VALUE!	#VALUE!	#VALUE!	#VALUE!	0	#VALUE!	#VALUE!	#VALUE!	#VALUE!	#VALUE!	#VALUE!	#VALUE!	#VALUE!	#VALUE!	#VALUE!	#VALUE!	0	#VALUE!	#VALUE!	#VALUE!	#VALUE!	#VALUE!	#VALUE!	#VALUE!	#VALUE!	#VALUE!	#VALUE!	#VALUE!	0	#VALUE!	#VALUE!	#VALUE!	#VALUE!	#VALUE!	#VALUE!	#VALUE!	#VALUE!	#VALUE!	#VALUE!	#VALUE!	0	#VALUE!	#VALUE!	#VALUE!	#VALUE!	#VALUE!	#VALUE!	#VALUE!	#VALUE!	#VALUE!
0	#VALUE!	#VALUE!	#VALUE!	#VALUE!	#VALUE!	#VALUE!	#VALUE!	#VALUE!	#VALUE!	#VALUE!	#VALUE!	0	#VALUE!	#VALUE!	#VALUE!	#VALUE!	#VALUE!	#VALUE!	#VALUE!	#VALUE!	#VALUE!	#VALUE!	#VALUE!	0	#VALUE!	#VALUE!	#VALUE!	#VALUE!	#VALUE!	#VALUE!	#VALUE!	#VALUE!	#VALUE!	#VALUE!	#VALUE!	0	#VALUE!	#VALUE!	#VALUE!	#VALUE!	#VALUE!	#VALUE!	#VALUE!	#VALUE!	#VALUE!	#VALUE!	#VALUE!	0	#VALUE!
#VALUE!	#VALUE!	#VALUE!	#VALUE!	#VALUE!	#VALUE!	#VALUE!	#VALUE!	AAAAAH5/vAg=	#VALUE!	#VALUE!	#VALUE!	#VALUE!	#VALUE!	#VALUE!	#VALUE!	#VALUE!	#VALUE!	#VALUE!	#VALUE!	0	#VALUE!	#VALUE!	#VALUE!	#VALUE!	#VALUE!	#VALUE!	#VALUE!	#VALUE!	#VALUE!	#VALUE!	#VALUE!	0	#VALUE!	#VALUE!	#VALUE!	#VALUE!	#VALUE!	#VALUE!	#VALUE!	#VALUE!	#VALUE!	#VALUE!	#VALUE!	0	#VALUE!	#VALUE!	#VALUE!	#VALUE!	#VALUE!
#VALUE!	#VALUE!	#VALUE!	#VALUE!	0	#VALUE!	#VALUE!	#VALUE!	#VALUE!	#VALUE!	#VALUE!	#VALUE!	#VALUE!	#VALUE!	#VALUE!	#VALUE!	0	#VALUE!	#VALUE!	#VALUE!	#VALUE!	#VALUE!	#VALUE!	#VALUE!	#VALUE!	#VALUE!	#VALUE!	#VALUE!	0	#VALUE!	#VALUE!	#VALUE!	#VALUE!	#VALUE!	#VALUE!	#VALUE!	#VALUE!	#VALUE!	#VALUE!	#VALUE!	0	#VALUE!	#VALUE!	#VALUE!	#VALUE!	#VALUE!	#VALUE!	#VALUE!	#VALUE!	#VALUE!
0	#VALUE!	#VALUE!	#VALUE!	#VALUE!	#VALUE!	#VALUE!	#VALUE!	#VALUE!	#VALUE!	#VALUE!	#VALUE!	0	#VALUE!	#VALUE!	#VALUE!	#VALUE!	#VALUE!	#VALUE!	#VALUE!	#VALUE!	#VALUE!	#VALUE!	#VALUE!	0	#VALUE!	#VALUE!	#VALUE!	#VALUE!	#VALUE!	#VALUE!	#VALUE!	#VALUE!	#VALUE!	#VALUE!	#VALUE!	0	#VALUE!	#VALUE!	#VALUE!	#VALUE!	#VALUE!	#VALUE!	#VALUE!	#VALUE!	#VALUE!	#VALUE!	#VALUE!	0	#VALUE!
#VALUE!	#VALUE!	#VALUE!	#VALUE!	#VALUE!	#VALUE!	#VALUE!	#VALUE!	AAAAAH/Xvwg=	#VALUE!	#VALUE!	#VALUE!	#VALUE!	#VALUE!	#VALUE!	#VALUE!	#VALUE!	#VALUE!	#VALUE!	#VALUE!	0	#VALUE!	#VALUE!	#VALUE!	#VALUE!	#VALUE!	#VALUE!	#VALUE!	#VALUE!	#VALUE!	#VALUE!	#VALUE!	0	#VALUE!	#VALUE!	#VALUE!	#VALUE!	#VALUE!	#VALUE!	#VALUE!	#VALUE!	#VALUE!	#VALUE!	#VALUE!	0	#VALUE!	#VALUE!	#VALUE!	#VALUE!	#VALUE!
#VALUE!	#VALUE!	#VALUE!	#VALUE!	0	#VALUE!	#VALUE!	#VALUE!	#VALUE!	#VALUE!	#VALUE!	#VALUE!	#VALUE!	#VALUE!	#VALUE!	#VALUE!	0	#VALUE!	#VALUE!	#VALUE!	#VALUE!	#VALUE!	#VALUE!	#VALUE!	#VALUE!	#VALUE!	#VALUE!	#VALUE!	0	#VALUE!	#VALUE!	#VALUE!	#VALUE!	#VALUE!	#VALUE!	#VALUE!	#VALUE!	#VALUE!	#VALUE!	#VALUE!	0	#VALUE!	#VALUE!	#VALUE!	#VALUE!	#VALUE!	#VALUE!	#VALUE!	#VALUE!	#VALUE!
0	#VALUE!	#VALUE!	#VALUE!	#VALUE!	#VALUE!	#VALUE!	#VALUE!	#VALUE!	#VALUE!	#VALUE!	#VALUE!	0	#VALUE!	#VALUE!	#VALUE!	#VALUE!	#VALUE!	#VALUE!	#VALUE!	#VALUE!	#VALUE!	#VALUE!	#VALUE!	0	#VALUE!	#VALUE!	#VALUE!	#VALUE!	#VALUE!	#VALUE!	#VALUE!	#VALUE!	#VALUE!	#VALUE!	#VALUE!	0	#VALUE!	#VALUE!	#VALUE!	#VALUE!	#VALUE!	#VALUE!	#VALUE!	#VALUE!	#VALUE!	#VALUE!	#VALUE!	0	#VALUE!
#VALUE!	#VALUE!	#VALUE!	#VALUE!	#VALUE!	#VALUE!	#VALUE!	#VALUE!	AAAAAB12ngg=	#VALUE!	#VALUE!	#VALUE!	#VALUE!	#VALUE!	#VALUE!	#VALUE!	#VALUE!	#VALUE!	#VALUE!	#VALUE!	0	#VALUE!	#VALUE!	#VALUE!	#VALUE!	#VALUE!	#VALUE!	#VALUE!	#VALUE!	#VALUE!	#VALUE!	#VALUE!	0	#VALUE!	#VALUE!	#VALUE!	#VALUE!	#VALUE!	#VALUE!	#VALUE!	#VALUE!	#VALUE!	#VALUE!	#VALUE!	0	#VALUE!	#VALUE!	#VALUE!	#VALUE!	#VALUE!
#VALUE!	#VALUE!	#VALUE!	#VALUE!	0	#VALUE!	#VALUE!	#VALUE!	#VALUE!	#VALUE!	#VALUE!	#VALUE!	#VALUE!	#VALUE!	#VALUE!	#VALUE!	0	#VALUE!	#VALUE!	#VALUE!	#VALUE!	#VALUE!	#VALUE!	#VALUE!	#VALUE!	#VALUE!	#VALUE!	#VALUE!	0	#VALUE!	#VALUE!	#VALUE!	#VALUE!	#VALUE!	#VALUE!	#VALUE!	#VALUE!	#VALUE!	#VALUE!	#VALUE!	0	#VALUE!	#VALUE!	#VALUE!	#VALUE!	#VALUE!	#VALUE!	#VALUE!	#VALUE!	#VALUE!
0	#VALUE!	#VALUE!	#VALUE!	#VALUE!	#VALUE!	#VALUE!	#VALUE!	#VALUE!	#VALUE!	#VALUE!	#VALUE!	0	#VALUE!	#VALUE!	#VALUE!	#VALUE!	#VALUE!	#VALUE!	#VALUE!	#VALUE!	#VALUE!	#VALUE!	#VALUE!	0	#VALUE!	#VALUE!	#VALUE!	#VALUE!	#VALUE!	#VALUE!	#VALUE!	#VALUE!	#VALUE!	#VALUE!	#VALUE!	0	#VALUE!	#VALUE!	#VALUE!	#VALUE!	#VALUE!	#VALUE!	#VALUE!	#VALUE!	#VALUE!	#VALUE!	#VALUE!	0	#VALUE!
#VALUE!	#VALUE!	#VALUE!	#VALUE!	#VALUE!	#VALUE!	#VALUE!	#VALUE!	AAAAAH3Wxwg=	#VALUE!	#VALUE!	#VALUE!	#VALUE!	#VALUE!	#VALUE!	#VALUE!	#VALUE!	#VALUE!	#VALUE!	#VALUE!	0	#VALUE!	#VALUE!	#VALUE!	#VALUE!	#VALUE!	#VALUE!	#VALUE!	#VALUE!	#VALUE!	#VALUE!	#VALUE!	0	#VALUE!	#VALUE!	#VALUE!	#VALUE!	#VALUE!	#VALUE!	#VALUE!	#VALUE!	#VALUE!	#VALUE!	#VALUE!	0	#VALUE!	#VALUE!	#VALUE!	#VALUE!	#VALUE!
#VALUE!	#VALUE!	#VALUE!	#VALUE!	0	#VALUE!	#VALUE!	#VALUE!	#VALUE!	#VALUE!	#VALUE!	#VALUE!	#VALUE!	#VALUE!	#VALUE!	#VALUE!	0	#VALUE!	#VALUE!	#VALUE!	#VALUE!	#VALUE!	#VALUE!	#VALUE!	#VALUE!	#VALUE!	#VALUE!	#VALUE!	0	#VALUE!	#VALUE!	#VALUE!	#VALUE!	#VALUE!	#VALUE!	#VALUE!	#VALUE!	#VALUE!	#VALUE!	#VALUE!	0	#VALUE!	#VALUE!	#VALUE!	#VALUE!	#VALUE!	#VALUE!	#VALUE!	#VALUE!	#VALUE!
0	#VALUE!	#VALUE!	#VALUE!	#VALUE!	#VALUE!	#VALUE!	#VALUE!	#VALUE!	#VALUE!	#VALUE!	#VALUE!	0	#VALUE!	#VALUE!	#VALUE!	#VALUE!	#VALUE!	#VALUE!	#VALUE!	#VALUE!	#VALUE!	#VALUE!	#VALUE!	0	#VALUE!	#VALUE!	#VALUE!	#VALUE!	#VALUE!	#VALUE!	#VALUE!	#VALUE!	#VALUE!	#VALUE!	#VALUE!	0	#VALUE!	#VALUE!	#VALUE!	#VALUE!	#VALUE!	#VALUE!	#VALUE!	#VALUE!	#VALUE!	#VALUE!	#VALUE!	0	#VALUE!
#VALUE!	#VALUE!	#VALUE!	#VALUE!	#VALUE!	#VALUE!	#VALUE!	#VALUE!	AAAAAB59ngg=	#VALUE!	#VALUE!	#VALUE!	#VALUE!	#VALUE!	#VALUE!	#VALUE!	#VALUE!	#VALUE!	#VALUE!	#VALUE!	0	#VALUE!	#VALUE!	#VALUE!	#VALUE!	#VALUE!	#VALUE!	#VALUE!	#VALUE!	#VALUE!	#VALUE!	#VALUE!	0	#VALUE!	#VALUE!	#VALUE!	#VALUE!	#VALUE!	#VALUE!	#VALUE!	#VALUE!	#VALUE!	#VALUE!	#VALUE!	0	#VALUE!	#VALUE!	#VALUE!	#VALUE!	#VALUE!
#VALUE!	#VALUE!	#VALUE!	#VALUE!	0	#VALUE!	#VALUE!	#VALUE!	#VALUE!	#VALUE!	#VALUE!	#VALUE!	#VALUE!	#VALUE!	#VALUE!	#VALUE!	0	#VALUE!	#VALUE!	#VALUE!	#VALUE!	#VALUE!	#VALUE!	#VALUE!	#VALUE!	#VALUE!	#VALUE!	#VALUE!	0	#VALUE!	#VALUE!	#VALUE!	#VALUE!	#VALUE!	#VALUE!	#VALUE!	#VALUE!	#VALUE!	#VALUE!	#VALUE!	0	#VALUE!	#VALUE!	#VALUE!	#VALUE!	#VALUE!	#VALUE!	#VALUE!	#VALUE!	#VALUE!
0	#VALUE!	#VALUE!	#VALUE!	#VALUE!	#VALUE!	#VALUE!	#VALUE!	#VALUE!	#VALUE!	#VALUE!	#VALUE!	0	#VALUE!	#VALUE!	#VALUE!	#VALUE!	#VALUE!	#VALUE!	#VALUE!	#VALUE!	#VALUE!	#VALUE!	#VALUE!	0	#VALUE!	#VALUE!	#VALUE!	#VALUE!	#VALUE!	#VALUE!	#VALUE!	#VALUE!	#VALUE!	#VALUE!	#VALUE!	0	#VALUE!	#VALUE!	#VALUE!	#VALUE!	#VALUE!	#VALUE!	#VALUE!	#VALUE!	#VALUE!	#VALUE!	#VALUE!	0	#VALUE!
#VALUE!	#VALUE!	#VALUE!	#VALUE!	#VALUE!	#VALUE!	#VALUE!	#VALUE!	AAAAAFv5/wg=	#VALUE!	#VALUE!	#VALUE!	#VALUE!	#VALUE!	#VALUE!	#VALUE!	#VALUE!	#VALUE!	#VALUE!	#VALUE!	0	#VALUE!	#VALUE!	#VALUE!	#VALUE!	#VALUE!	#VALUE!	#VALUE!	#VALUE!	#VALUE!	#VALUE!	#VALUE!	0	#VALUE!	#VALUE!	#VALUE!	#VALUE!	#VALUE!	#VALUE!	#VALUE!	#VALUE!	#VALUE!	#VALUE!	#VALUE!	0	#VALUE!	#VALUE!	#VALUE!	#VALUE!	#VALUE!
#VALUE!	#VALUE!	#VALUE!	#VALUE!	0	#VALUE!	#VALUE!	#VALUE!	#VALUE!	#VALUE!	#VALUE!	#VALUE!	#VALUE!	#VALUE!	#VALUE!	#VALUE!	0	#VALUE!	#VALUE!	#VALUE!	#VALUE!	#VALUE!	#VALUE!	#VALUE!	#VALUE!	#VALUE!	#VALUE!	#VALUE!	0	#VALUE!	#VALUE!	#VALUE!	#VALUE!	#VALUE!	#VALUE!	#VALUE!	#VALUE!	#VALUE!	#VALUE!	#VALUE!	0	#VALUE!	#VALUE!	#VALUE!	#VALUE!	#VALUE!	#VALUE!	#VALUE!	#VALUE!	#VALUE!
0	#VALUE!	#VALUE!	#VALUE!	#VALUE!	#VALUE!	#VALUE!	#VALUE!	#VALUE!	#VALUE!	#VALUE!	#VALUE!	0	#VALUE!	#VALUE!	#VALUE!	#VALUE!	#VALUE!	#VALUE!	#VALUE!	#VALUE!	#VALUE!	#VALUE!	#VALUE!	0	#VALUE!	#VALUE!	#VALUE!	#VALUE!	#VALUE!	#VALUE!	#VALUE!	#VALUE!	#VALUE!	#VALUE!	#VALUE!	0	#VALUE!	#VALUE!	#VALUE!	#VALUE!	#VALUE!	#VALUE!	#VALUE!	#VALUE!	#VALUE!	#VALUE!	#VALUE!	0	#VALUE!
#VALUE!	#VALUE!	#VALUE!	#VALUE!	#VALUE!	#VALUE!	#VALUE!	#VALUE!	AAAAAF3xfgg=	#VALUE!	#VALUE!	#VALUE!	#VALUE!	#VALUE!	#VALUE!	#VALUE!	#VALUE!	#VALUE!	#VALUE!	#VALUE!	0	#VALUE!	#VALUE!	#VALUE!	#VALUE!	#VALUE!	#VALUE!	#VALUE!	#VALUE!	#VALUE!	#VALUE!	#VALUE!	0	#VALUE!	#VALUE!	#VALUE!	#VALUE!	#VALUE!	#VALUE!	#VALUE!	#VALUE!	#VALUE!	#VALUE!	#VALUE!	0	#VALUE!	#VALUE!	#VALUE!	#VALUE!	#VALUE!
#VALUE!	#VALUE!	#VALUE!	#VALUE!	0	#VALUE!	#VALUE!	#VALUE!	#VALUE!	#VALUE!	#VALUE!	#VALUE!	#VALUE!	#VALUE!	#VALUE!	#VALUE!	0	#VALUE!	#VALUE!	#VALUE!	#VALUE!	#VALUE!	#VALUE!	#VALUE!	#VALUE!	#VALUE!	#VALUE!	#VALUE!	0	#VALUE!	#VALUE!	#VALUE!	#VALUE!	#VALUE!	#VALUE!	#VALUE!	#VALUE!	#VALUE!	#VALUE!	#VALUE!	0	#VALUE!	#VALUE!	#VALUE!	#VALUE!	#VALUE!	#VALUE!	#VALUE!	#VALUE!	#VALUE!
0	#VALUE!	#VALUE!	#VALUE!	#VALUE!	#VALUE!	#VALUE!	#VALUE!	#VALUE!	#VALUE!	#VALUE!	#VALUE!	0	#VALUE!	#VALUE!	#VALUE!	#VALUE!	#VALUE!	#VALUE!	#VALUE!	#VALUE!	#VALUE!	#VALUE!	#VALUE!	0	#VALUE!	#VALUE!	#VALUE!	#VALUE!	#VALUE!	#VALUE!	#VALUE!	#VALUE!	#VALUE!	#VALUE!	#VALUE!	0	#VALUE!	#VALUE!	#VALUE!	#VALUE!	#VALUE!	#VALUE!	#VALUE!	#VALUE!	#VALUE!	#VALUE!	#VALUE!	0	#VALUE!
#VALUE!	#VALUE!	#VALUE!	#VALUE!	#VALUE!	#VALUE!	#VALUE!	#VALUE!	AAAAAGH//wg=	#VALUE!	#VALUE!	#VALUE!	#VALUE!	#VALUE!	#VALUE!	#VALUE!	#VALUE!	#VALUE!	#VALUE!	#VALUE!	0	#VALUE!	#VALUE!	#VALUE!	#VALUE!	#VALUE!	#VALUE!	#VALUE!	#VALUE!	#VALUE!	#VALUE!	#VALUE!	0	#VALUE!	#VALUE!	#VALUE!	#VALUE!	#VALUE!	#VALUE!	#VALUE!	#VALUE!	#VALUE!	#VALUE!	#VALUE!	0	#VALUE!	#VALUE!	#VALUE!	#VALUE!	#VALUE!
#VALUE!	#VALUE!	#VALUE!	#VALUE!	0	#VALUE!	#VALUE!	#VALUE!	#VALUE!	#VALUE!	#VALUE!	#VALUE!	#VALUE!	#VALUE!	#VALUE!	#VALUE!	0	#VALUE!	#VALUE!	#VALUE!	#VALUE!	#VALUE!	#VALUE!	#VALUE!	#VALUE!	#VALUE!	#VALUE!	#VALUE!	0	#VALUE!	#VALUE!	#VALUE!	#VALUE!	#VALUE!	#VALUE!	#VALUE!	#VALUE!	#VALUE!	#VALUE!	#VALUE!	0	#VALUE!	#VALUE!	#VALUE!	#VALUE!	#VALUE!	#VALUE!	#VALUE!	#VALUE!	#VALUE!
0	#VALUE!	#VALUE!	#VALUE!	#VALUE!	#VALUE!	#VALUE!	#VALUE!	#VALUE!	#VALUE!	#VALUE!	#VALUE!	0	#VALUE!	#VALUE!	#VALUE!	#VALUE!	#VALUE!	#VALUE!	#VALUE!	#VALUE!	#VALUE!	#VALUE!	#VALUE!	0	#VALUE!	#VALUE!	#VALUE!	#VALUE!	#VALUE!	#VALUE!	#VALUE!	#VALUE!	#VALUE!	#VALUE!	#VALUE!	0	#VALUE!	#VALUE!	#VALUE!	#VALUE!	#VALUE!	#VALUE!	#VALUE!	#VALUE!	#VALUE!	#VALUE!	#VALUE!	0	#VALUE!
#VALUE!	#VALUE!	#VALUE!	#VALUE!	#VALUE!	#VALUE!	#VALUE!	#VALUE!	AAAAAHm9uwg=	#VALUE!	#VALUE!	#VALUE!	#VALUE!	#VALUE!	#VALUE!	#VALUE!	#VALUE!	#VALUE!	#VALUE!	#VALUE!	0	#VALUE!	#VALUE!	#VALUE!	#VALUE!	#VALUE!	#VALUE!	#VALUE!	#VALUE!	#VALUE!	#VALUE!	#VALUE!	0	#VALUE!	#VALUE!	#VALUE!	#VALUE!	#VALUE!	#VALUE!	#VALUE!	#VALUE!	#VALUE!	#VALUE!	#VALUE!	0	#VALUE!	#VALUE!	#VALUE!	#VALUE!	#VALUE!
#VALUE!	#VALUE!	#VALUE!	#VALUE!	0	#VALUE!	#VALUE!	#VALUE!	#VALUE!	#VALUE!	#VALUE!	#VALUE!	#VALUE!	#VALUE!	#VALUE!	#VALUE!	0	#VALUE!	#VALUE!	#VALUE!	#VALUE!	#VALUE!	#VALUE!	#VALUE!	#VALUE!	#VALUE!	#VALUE!	#VALUE!	0	#VALUE!	#VALUE!	#VALUE!	#VALUE!	#VALUE!	#VALUE!	#VALUE!	#VALUE!	#VALUE!	#VALUE!	#VALUE!	0	#VALUE!	#VALUE!	#VALUE!	#VALUE!	#VALUE!	#VALUE!	#VALUE!	#VALUE!	#VALUE!
0	#VALUE!	#VALUE!	#VALUE!	#VALUE!	#VALUE!	#VALUE!	#VALUE!	#VALUE!	#VALUE!	#VALUE!	#VALUE!	0	#VALUE!	#VALUE!	#VALUE!	#VALUE!	#VALUE!	#VALUE!	#VALUE!	#VALUE!	#VALUE!	#VALUE!	#VALUE!	0	#VALUE!	#VALUE!	#VALUE!	#VALUE!	#VALUE!	#VALUE!	#VALUE!	#VALUE!	#VALUE!	#VALUE!	#VALUE!	0	#VALUE!	#VALUE!	#VALUE!	#VALUE!	#VALUE!	#VALUE!	#VALUE!	#VALUE!	#VALUE!	#VALUE!	#VALUE!	0	#VALUE!
#VALUE!	#VALUE!	#VALUE!	#VALUE!	#VALUE!	#VALUE!	#VALUE!	#VALUE!	AAAAAHv3sAg=	#VALUE!	#VALUE!	#VALUE!	#VALUE!	#VALUE!	#VALUE!	#VALUE!	#VALUE!	#VALUE!	#VALUE!	#VALUE!	0	#VALUE!	#VALUE!	#VALUE!	#VALUE!	#VALUE!	#VALUE!	#VALUE!	#VALUE!	#VALUE!	#VALUE!	#VALUE!	0	#VALUE!	#VALUE!	#VALUE!	#VALUE!	#VALUE!	#VALUE!	#VALUE!	#VALUE!	#VALUE!	#VALUE!	#VALUE!	0	#VALUE!	#VALUE!	#VALUE!	#VALUE!	#VALUE!
#VALUE!	#VALUE!	#VALUE!	#VALUE!	0	#VALUE!	#VALUE!	#VALUE!	#VALUE!	#VALUE!	#VALUE!	#VALUE!	#VALUE!	#VALUE!	#VALUE!	#VALUE!	0	#VALUE!	#VALUE!	#VALUE!	#VALUE!	#VALUE!	#VALUE!	#VALUE!	#VALUE!	#VALUE!	#VALUE!	#VALUE!	0	0	AAAAAD/9/R4=	AAAAAD/9/R8=	AAAAAD/9/SA=	AAAAAD/9/SE=	AAAAAD/9/SI=	0	AAAAAD/9/SQ=	AAAAAD/9/SU=	AAAAAD/9/SY=	AAAAAD/9/Sc=	0	0	0	0	#REF!	#REF!	#REF!	#REF!	#REF!	#REF!
#REF!	#REF!	#REF!	#REF!	#REF!	#REF!	#REF!	#REF!	#REF!	#REF!	#REF!	#REF!	#REF!	#REF!	#REF!	#REF!	#REF!	#REF!	#REF!	#REF!	#REF!	#REF!	#REF!	#REF!	#REF!	#REF!	#REF!	#REF!	#REF!	#REF!	#REF!	#REF!	#REF!	#REF!	#REF!	#REF!	#REF!	#REF!	#REF!	#REF!	#REF!	#REF!	#REF!	#REF!	#REF!	#REF!	#REF!	#REF!	#REF!	#REF!
#REF!	#REF!	#REF!	#REF!	#REF!	#REF!	#REF!	#REF!	#REF!	#REF!	#REF!	#REF!	#REF!	#REF!	#REF!	#REF!	#REF!	#REF!	#REF!	#REF!	#REF!	#REF!	#REF!	#REF!	#REF!	#REF!	#REF!	#REF!	#REF!	#REF!	#REF!	#REF!	#REF!	#REF!	#REF!	#REF!	#REF!	#REF!	#REF!	#REF!	#REF!	#REF!	#REF!	#REF!	#REF!	#REF!	#REF!	#REF!	#REF!	#REF!
#REF!	#REF!	#REF!	#REF!	#REF!	#REF!	#REF!	#REF!	#REF!	#REF!	#REF!	#REF!	#REF!	#REF!	#REF!	#REF!	#REF!	#REF!	#REF!	#REF!	#REF!	#REF!	#REF!	#REF!	#REF!	#REF!	#REF!	#REF!	#REF!	#REF!	#REF!	#REF!	#REF!	#REF!	#REF!	#REF!	#REF!	#REF!	#REF!	#REF!	#REF!	#REF!	#REF!	#REF!	#REF!	#REF!	#REF!	#REF!	#REF!	#REF!
#REF!	#REF!	#REF!	#REF!	#REF!	#REF!	#REF!	#REF!	#REF!	#REF!	#REF!	#REF!	#REF!	#REF!	#REF!	#REF!	#REF!	#REF!	#REF!	#REF!	#REF!	#REF!	#REF!	#REF!	#REF!	#REF!	#REF!	#REF!	#REF!	#REF!	#REF!	#REF!	#REF!	#REF!	#REF!	#REF!	#REF!	#REF!	#REF!	#REF!	#REF!	#REF!	#REF!	#REF!	#REF!	#REF!	#REF!	#REF!	#REF!	#REF!
#REF!	#REF!	#REF!	#REF!	#REF!	#REF!	#REF!	#REF!	#REF!	#REF!	#REF!	#REF!	#REF!	#REF!	#REF!	#REF!	#REF!	#REF!	#REF!	#REF!	#REF!	#REF!	#REF!	#REF!	#REF!	#REF!	#REF!	#REF!	#REF!	#REF!	#REF!	#REF!	#REF!	#REF!	#REF!	#REF!	#REF!	#REF!	#REF!	#REF!	#REF!	#REF!	#REF!	#REF!	#REF!	#REF!	#REF!	#REF!	#REF!	#REF!
#REF!	#REF!	#REF!	#REF!	#REF!	#REF!	#REF!	#REF!	#REF!	#REF!	#REF!	#REF!	#REF!	#REF!	#REF!	#REF!	#REF!	0	#VALUE!	#VALUE!	#VALUE!	#VALUE!	#VALUE!	#VALUE!	#VALUE!	#VALUE!	#VALUE!	#VALUE!	0	#VALUE!	#VALUE!	#VALUE!	#VALUE!	#VALUE!	#VALUE!	#VALUE!	#VALUE!	#VALUE!	#VALUE!	0	#VALUE!	#VALUE!	#VALUE!	#VALUE!	#VALUE!	#VALUE!	#VALUE!	#VALUE!	#VALUE!	#VALUE!
#VALUE!	#VALUE!	#VALUE!	AAAAADvvKwM=	#VALUE!	#VALUE!	#VALUE!	#VALUE!	#VALUE!	#VALUE!	#VALUE!	#VALUE!	#VALUE!	#VALUE!	0	#VALUE!	#VALUE!	#VALUE!	#VALUE!	#VALUE!	#VALUE!	#VALUE!	#VALUE!	#VALUE!	#VALUE!	0	#VALUE!	#VALUE!	#VALUE!	#VALUE!	#VALUE!	#VALUE!	#VALUE!	#VALUE!	#VALUE!	#VALUE!	0	#VALUE!	#VALUE!	#VALUE!	#VALUE!	#VALUE!	#VALUE!	#VALUE!	#VALUE!	#VALUE!	#VALUE!	0	#VALUE!	#VALUE!
AAAAADf/XgA=	#VALUE!	#VALUE!	#VALUE!	#VALUE!	#VALUE!	#VALUE!	#VALUE!	#VALUE!	#VALUE!	#VALUE!	0	#VALUE!	#VALUE!	#VALUE!	#VALUE!	#VALUE!	#VALUE!	#VALUE!	#VALUE!	#VALUE!	#VALUE!	0	#VALUE!	#VALUE!	#VALUE!	#VALUE!	#VALUE!	#VALUE!	#VALUE!	#VALUE!	#VALUE!	#VALUE!	0	#VALUE!	#VALUE!	#VALUE!	#VALUE!	#VALUE!	#VALUE!	#VALUE!	#VALUE!	#VALUE!	#VALUE!	0	#VALUE!	#VALUE!	#VALUE!	#VALUE!	#VALUE!
#VALUE!	#VALUE!	#VALUE!	#VALUE!	#VALUE!	#VALUE!	#VALUE!	#VALUE!	0	#VALUE!	#VALUE!	#VALUE!	#VALUE!	#VALUE!	#VALUE!	#VALUE!	#VALUE!	#VALUE!	#VALUE!	0	#VALUE!	#VALUE!	#VALUE!	#VALUE!	#VALUE!	#VALUE!	#VALUE!	#VALUE!	#VALUE!	#VALUE!	0	#VALUE!	#VALUE!	#VALUE!	#VALUE!	#VALUE!	#VALUE!	#VALUE!	#VALUE!	#VALUE!	#VALUE!	0	#VALUE!	#VALUE!	#VALUE!	#VALUE!	#VALUE!	#VALUE!	#VALUE!	#VALUE!
#VALUE!	#VALUE!	#VALUE!	#VALUE!	#VALUE!	#VALUE!	0
0	#VALUE!	#VALUE!	#VALUE!	#VALUE!	#VALUE!	#VALUE!	#VALUE!	#VALUE!	#VALUE!	#VALUE!	#VALUE!	#VALUE!	#VALUE!	#VALUE!	#VALUE!	#VALUE!	#VALUE!	#VALUE!	#VALUE!	#VALUE!	#VALUE!	#VALUE!	#VALUE!	#VALUE!	#VALUE!	#VALUE!	#VALUE!	#VALUE!	#VALUE!	#VALUE!	#VALUE!	#VALUE!	#VALUE!	#VALUE!	#VALUE!	#VALUE!	#VALUE!	#VALUE!	#VALUE!	#VALUE!	#VALUE!	#VALUE!	#VALUE!	#VALUE!	#VALUE!	#VALUE!	#VALUE!	#VALUE!	#VALUE!
#VALUE!	#VALUE!	#VALUE!	#VALUE!	#VALUE!	#VALUE!	#VALUE!	#VALUE!	#VALUE!	#VALUE!	#VALUE!	#VALUE!	#VALUE!	#VALUE!	#VALUE!	#VALUE!	#VALUE!	#VALUE!	#VALUE!	#VALUE!	#VALUE!	#VALUE!	#VALUE!	#VALUE!	#VALUE!	#VALUE!	#VALUE!	#VALUE!	#VALUE!	#VALUE!	#VALUE!	#VALUE!	#VALUE!	#VALUE!	#VALUE!	#VALUE!	#VALUE!	#VALUE!	#VALUE!	#VALUE!	#VALUE!	#VALUE!	#VALUE!	#VALUE!	#VALUE!	#VALUE!	#VALUE!	#REF!	#VALUE!	#VALUE!
#VALUE!	#VALUE!	#VALUE!	#VALUE!	#VALUE!	#VALUE!	#VALUE!	#REF!	#VALUE!	#VALUE!	#VALUE!	#VALUE!	#VALUE!	#VALUE!	#VALUE!	#VALUE!	#REF!	#VALUE!	#VALUE!	#VALUE!	#VALUE!	#VALUE!	#VALUE!	#VALUE!	#VALUE!	#REF!	#VALUE!	#VALUE!	#VALUE!	#VALUE!	#VALUE!	#VALUE!	#VALUE!	#VALUE!	#REF!	#VALUE!	#VALUE!	#VALUE!	#VALUE!	#VALUE!	#VALUE!	#VALUE!	#VALUE!	#REF!	#VALUE!	#VALUE!	#VALUE!	#VALUE!	#VALUE!	#VALUE!
#VALUE!	#VALUE!	#VALUE!	#VALUE!	#VALUE!	#VALUE!	#VALUE!	#VALUE!	#VALUE!	#VALUE!	#VALUE!	#VALUE!	#VALUE!	#VALUE!	#VALUE!	#VALUE!	#VALUE!	#VALUE!	#VALUE!	#VALUE!	#VALUE!	#VALUE!	#VALUE!	#VALUE!	#VALUE!	#VALUE!	#VALUE!	#VALUE!	#VALUE!	#VALUE!	#VALUE!	#VALUE!	#VALUE!	#VALUE!	#VALUE!	#VALUE!	#VALUE!	#VALUE!	#VALUE!	#VALUE!	#VALUE!	#VALUE!	#VALUE!	#VALUE!	#VALUE!	#VALUE!	#VALUE!	#VALUE!	#VALUE!	#VALUE!
#VALUE!	#VALUE!	#VALUE!	#VALUE!	#VALUE!	#VALUE!	#VALUE!	#VALUE!	#VALUE!	#VALUE!	#VALUE!	#VALUE!	#VALUE!	#VALUE!	#VALUE!	#VALUE!	#VALUE!	#VALUE!	#VALUE!	#VALUE!	#VALUE!	#VALUE!	#VALUE!	#VALUE!	#VALUE!	#VALUE!	#VALUE!	#VALUE!	#VALUE!	#VALUE!	#VALUE!	#VALUE!	#VALUE!	#VALUE!	#VALUE!	#VALUE!	#VALUE!	#VALUE!	#VALUE!	#VALUE!	#VALUE!	#VALUE!	#VALUE!	#VALUE!	#VALUE!	#VALUE!	#VALUE!	#VALUE!	#VALUE!	#VALUE!
#VALUE!	#VALUE!	#VALUE!	#VALUE!	#VALUE!	#VALUE!	#VALUE!	#VALUE!	#VALUE!	#VALUE!	#VALUE!	#VALUE!	#VALUE!	#VALUE!	#VALUE!	#VALUE!	#VALUE!	#VALUE!	#VALUE!	#VALUE!	#VALUE!	#VALUE!	#VALUE!	#VALUE!	#VALUE!	#VALUE!	#VALUE!	#VALUE!	#VALUE!	#VALUE!	#VALUE!	#VALUE!	#VALUE!	#VALUE!	#VALUE!	#VALUE!	#VALUE!	#VALUE!	#VALUE!	#VALUE!	#VALUE!	#VALUE!	#VALUE!	#VALUE!	#VALUE!	#VALUE!	#VALUE!	#VALUE!	#VALUE!	#VALUE!
#VALUE!	#VALUE!	#VALUE!	#VALUE!	#VALUE!	#VALUE!	#VALUE!	#VALUE!	#VALUE!	#VALUE!	#VALUE!	#VALUE!	#VALUE!	#VALUE!	#VALUE!	#VALUE!	#VALUE!	#VALUE!	#VALUE!	#VALUE!	#VALUE!	#VALUE!	#VALUE!	#VALUE!	#VALUE!	#VALUE!	#VALUE!	#VALUE!	#VALUE!	#VALUE!	#VALUE!	#VALUE!	#VALUE!	#VALUE!	#VALUE!	#VALUE!	#VALUE!	#VALUE!	#VALUE!	#VALUE!	#VALUE!	#VALUE!	#VALUE!	#VALUE!	#VALUE!	#VALUE!
[truncated: 206 more columns]
