# Supplementary material for: Temporal system-level organization of the switch from glycolytic to gluconeogenic operation in yeast
Source: Mol Syst Biol. 2013 Apr 2;9:651. doi: 10.1038/msb.2013.11 (PMC3693829; doi:10.1038/msb.2013.11)
Supplement: Supplementary File 1 — Experimental data and regression results for extracellular metabolites and biomass. [file msb201311-s1.zip › Regressions/Glycerol.xlsx]

## Sheet: Overview
		Fit 1: (in g/l)					Fit 2: (in g/l)
		Smoothing Spline					Smoothing Spline
		4.5 degrees of freedom					2 degrees of freedom
		GCV score=	0.000126641				GCV score=	0.000434424
		Experimental			Predicted	Residuals			Fit
		t	Conc	Conc	Conc	Conc		t	Conc	Rate	Specific Rate
		[h]	[g/l]	[mM]	[mM]	[mM]		[h]	[mM]	[mM/h]	[mmol/h gDW]
	Exp 1	-6.8	0.0272863	0.2963	0.323611	-0.0273112		-8	0.22213	0.0747118	0.95122
		-5.88333	0.0458273	0.497636	0.418463	0.0791728		-7.98	0.223627	0.0750277	0.949418
		-4.96667	0.0541885	0.58843	0.53172	0.0567101		-7.96	0.225131	0.0753442	0.947612
		-3.96667	0.0534878	0.580821	0.683027	-0.102206		-7.94	0.226641	0.0756614	0.9458
		-3.21667	0.0752046	0.816642	0.83708	-0.0204372		-7.92	0.228157	0.0759792	0.943982
		-2.46667	0.0881559	0.95728	1.0449	-0.0876167		-7.9	0.22968	0.0762976	0.94216
		-1.71667	0.100416	1.09042	1.30969	-0.219272		-7.88	0.231209	0.0766167	0.940333
		-0.883333	0.140461	1.52525	1.65474	-0.129485		-7.86	0.232745	0.0769364	0.9385
		-0.466667	0.153223	1.66384	1.83382	-0.169978		-7.84	0.234287	0.0772568	0.936663
		-0.266667	0.190039	2.06362	1.91961	0.144008		-7.82	0.235835	0.0775778	0.934821
		0.266667	0.142789	1.55053	1.92175	-0.371221		-7.8	0.23739	0.0778994	0.932975
		0.483333	0.18318	1.98914	1.90981	0.0793335		-7.78	0.238951	0.0782217	0.931124
		1.8	0.142615	1.54865	1.83722	-0.288573		-7.76	0.240519	0.0785446	0.929268
	Exp 2	-17.9917	0	0	-0.00252042	0.00252042		-7.74	0.242093	0.0788682	0.927408
		-6.99167	0.0300417	0.326221	0.305758	0.0204628		-7.72	0.243673	0.0791924	0.925543
		-6.075	0.0376127	0.408434	0.397334	0.0111004		-7.7	0.24526	0.0795172	0.923674
		-3.74167	0.0641793	0.69692	0.72429	-0.0273702		-7.68	0.246854	0.0798427	0.921801
		-3.25833	0.0661297	0.718098	0.827198	-0.1091		-7.66	0.248454	0.0801688	0.919924
		-0.941667	0.157003	1.70489	1.62973	0.075156		-7.64	0.250061	0.0804956	0.918043
		-0.591667	0.177675	1.92937	1.78013	0.149242		-7.62	0.251674	0.080823	0.916157
		-0.291667	0.164447	1.78573	1.90889	-0.123167		-7.6	0.253294	0.081151	0.914268
		-0.108333	0.176725	1.91904	1.98745	-0.0684102		-7.58	0.25492	0.0814797	0.912375
		0.108333	0.183699	1.99478	1.93048	0.0642937		-7.56	0.256553	0.081809	0.910478
		0.308333	0.170923	1.85604	1.91946	-0.0634126		-7.54	0.258192	0.082139	0.908577
		0.541667	0.206164	2.23873	1.90659	0.332132		-7.52	0.259838	0.0824696	0.906673
		1.30833	0.150502	1.63429	1.86433	-0.230039		-7.5	0.261491	0.0828008	0.904765
		2.025	0.155615	1.68982	1.82482	-0.135003		-7.48	0.26315	0.0831327	0.902854
		2.775	0.198797	2.15873	1.78347	0.375256		-7.46	0.264816	0.0834652	0.900939
		3.29167	0.161041	1.74873	1.75499	-0.0062588		-7.44	0.266489	0.0837983	0.899021
		4.04167	0.168394	1.82858	1.71364	0.114933		-7.42	0.268168	0.0841321	0.8971
		5.05833	0.137721	1.49551	1.6576	-0.162089		-7.4	0.269854	0.0844666	0.895175
		5.80833	0.139992	1.52016	1.61625	-0.0960871		-7.38	0.271547	0.0848016	0.893248
		6.74167	0.149674	1.6253	1.5648	0.0605087		-7.36	0.273246	0.0851373	0.891317
		7.425	0.176129	1.91258	1.52712	0.385451		-7.34	0.274953	0.0854737	0.889383
	Exp 3	-17.775	0	0	-0.00320535	0.00320535		-7.32	0.276665	0.0858107	0.887447
		-5.44167	0.0307964	0.334416	0.470173	-0.135757		-7.3	0.278385	0.0861483	0.885507
		-4.65833	0.0714669	0.776055	0.574724	0.201331		-7.28	0.280111	0.0864866	0.883565
		-4.19167	0.0664395	0.721463	0.645271	0.0761923		-7.26	0.281844	0.0868255	0.88162
		-3.84167	0.0607958	0.660178	0.705474	-0.0452965		-7.24	0.283584	0.087165	0.879672
		-3.45833	0.0761394	0.826793	0.782089	0.0447038		-7.22	0.285331	0.0875052	0.877721
		-2.64167	0.0906259	0.984101	0.991251	-0.00714984		-7.2	0.287085	0.087846	0.875769
		-2.05833	0.106352	1.15487	1.1823	-0.0274251		-7.18	0.288845	0.0881875	0.873813
		-1.80833	0.115628	1.2556	1.27446	-0.0188581		-7.16	0.290612	0.0885296	0.871855
		-0.891667	0.167417	1.81798	1.65116	0.166812		-7.14	0.292386	0.0888723	0.869895
		-0.575	0.183429	1.99185	1.78729	0.204558		-7.12	0.294167	0.0892157	0.867933
		-0.341667	0.182741	1.98438	1.88745	0.0969262		-7.1	0.295955	0.0895598	0.865968
		-0.191667	0.178515	1.93849	1.94702	-0.00853164		-7.08	0.297749	0.0899044	0.864002
		0.191667	0.159507	1.73207	1.92589	-0.193816		-7.06	0.299551	0.0902497	0.862033
		0.491667	0.186957	2.03016	1.90935	0.120806		-7.04	0.301359	0.0905957	0.860062
		1.275	0.182812	1.98515	1.86617	0.118982		-7.02	0.303175	0.0909422	0.858089
		2.09167	0.191679	2.08143	1.82114	0.260285		-7	0.304997	0.0912895	0.856114
		2.84167	0.179127	1.94513	1.7798	0.165335		-6.98	0.306826	0.0916377	0.854141
		3.59167	0.148941	1.61734	1.73845	-0.121112		-6.96	0.308663	0.0919887	0.852186
		4.375	0.150132	1.63027	1.69527	-0.0649928		-6.94	0.310506	0.0923426	0.850249
		5.15833	0.140397	1.52456	1.65208	-0.127518		-6.92	0.312356	0.0926994	0.848331
		5.85833	0.176911	1.92106	1.61349	0.307569		-6.9	0.314214	0.0930591	0.846432
		6.54167	0.13409	1.45608	1.57582	-0.119746		-6.88	0.316079	0.0934218	0.844551
		7.35833	0.135166	1.46776	1.5308	-0.0630349		-6.86	0.317951	0.0937874	0.842687
		8.05833	0.105924	1.15023	1.49221	-0.341982		-6.84	0.31983	0.0941559	0.840841
								-6.82	0.321717	0.0945274	0.839012
								-6.8	0.323611	0.0949018	0.8372
								-6.78	0.325513	0.0952775	0.835391
								-6.76	0.327422	0.0956532	0.833572
								-6.74	0.329339	0.0960287	0.831743
								-6.72	0.331264	0.0964041	0.829904
								-6.7	0.333195	0.0967793	0.828056
								-6.68	0.335135	0.0971545	0.826198
								-6.66	0.337082	0.0975295	0.824331
								-6.64	0.339036	0.0979044	0.822455
								-6.62	0.340998	0.0982792	0.82057
								-6.6	0.342967	0.0986538	0.818677
								-6.58	0.344944	0.0990283	0.816775
								-6.56	0.346928	0.0994027	0.814865
								-6.54	0.34892	0.099777	0.812947
								-6.52	0.350919	0.100151	0.811021
								-6.5	0.352926	0.100525	0.809087
								-6.48	0.35494	0.100899	0.807146
								-6.46	0.356962	0.101273	0.805197
								-6.44	0.358991	0.101646	0.803241
								-6.42	0.361028	0.10202	0.801278
								-6.4	0.363072	0.102393	0.799308
								-6.38	0.365124	0.102767	0.797332
								-6.36	0.367183	0.10314	0.795348
								-6.34	0.369249	0.103513	0.793359
								-6.32	0.371323	0.103886	0.791363
								-6.3	0.373405	0.104258	0.789361
								-6.28	0.375493	0.104631	0.787353
								-6.26	0.37759	0.105004	0.785339
								-6.24	0.379694	0.105376	0.78332
								-6.22	0.381805	0.105748	0.781295
								-6.2	0.383924	0.10612	0.779265
								-6.18	0.38605	0.106492	0.777229
								-6.16	0.388183	0.106864	0.775189
								-6.14	0.390324	0.107236	0.773144
								-6.12	0.392473	0.107608	0.771093
								-6.1	0.394629	0.107979	0.769039
								-6.08	0.396792	0.10835	0.766979
								-6.06	0.398963	0.108722	0.764918
								-6.04	0.401141	0.109095	0.762861
								-6.02	0.403326	0.109469	0.760809
								-6	0.405519	0.109843	0.75876
								-5.98	0.40772	0.11022	0.756716
								-5.96	0.409928	0.110597	0.754677
								-5.94	0.412144	0.110975	0.752642
								-5.92	0.414367	0.111354	0.750611
								-5.9	0.416598	0.111735	0.748584
								-5.88	0.418837	0.112116	0.746562
								-5.86	0.421083	0.112505	0.744583
								-5.84	0.423337	0.112904	0.742666
								-5.82	0.425599	0.113312	0.740809
								-5.8	0.427869	0.113731	0.739012
								-5.78	0.430148	0.114159	0.737274
								-5.76	0.432436	0.114597	0.735593
								-5.74	0.434732	0.115046	0.733969
								-5.72	0.437038	0.115504	0.732401
								-5.7	0.439353	0.115972	0.730887
								-5.68	0.441677	0.116451	0.729427
								-5.66	0.444011	0.116939	0.72802
								-5.64	0.446354	0.117437	0.726664
								-5.62	0.448708	0.117945	0.725359
								-5.6	0.451072	0.118463	0.724103
								-5.58	0.453447	0.118991	0.722897
								-5.56	0.455832	0.119529	0.721738
								-5.54	0.458228	0.120077	0.720626
								-5.52	0.460635	0.120635	0.719561
								-5.5	0.463053	0.121202	0.71854
								-5.48	0.465483	0.12178	0.717564
								-5.46	0.467925	0.122368	0.716632
								-5.44	0.470378	0.122966	0.715742
								-5.42	0.472843	0.123564	0.714843
								-5.4	0.475321	0.124158	0.713898
								-5.38	0.47781	0.124746	0.712909
								-5.36	0.48031	0.125329	0.711875
								-5.34	0.482823	0.125907	0.710798
								-5.32	0.485347	0.12648	0.709679
								-5.3	0.487882	0.127048	0.708518
								-5.28	0.490429	0.12761	0.707316
								-5.26	0.492986	0.128167	0.706073
								-5.24	0.495555	0.128719	0.704791
								-5.22	0.498135	0.129266	0.70347
								-5.2	0.500726	0.129807	0.70211
								-5.18	0.503327	0.130344	0.700714
								-5.16	0.50594	0.130875	0.69928
								-5.14	0.508562	0.131401	0.69781
								-5.12	0.511196	0.131922	0.696304
								-5.1	0.513839	0.132437	0.694764
								-5.08	0.516493	0.132947	0.693189
								-5.06	0.519157	0.133452	0.691581
								-5.04	0.521831	0.133952	0.68994
								-5.02	0.524515	0.134447	0.688267
								-5	0.527209	0.134937	0.686561
								-4.98	0.529912	0.135421	0.684825
								-4.96	0.532626	0.1359	0.68306
								-4.94	0.535348	0.136379	0.68129
								-4.92	0.538081	0.13686	0.679521
								-4.9	0.540823	0.137341	0.677754
								-4.88	0.543575	0.137824	0.675989
								-4.86	0.546336	0.138307	0.674226
								-4.84	0.549107	0.138792	0.672465
								-4.82	0.551888	0.139278	0.670705
								-4.8	0.554678	0.139765	0.668948
								-4.78	0.557478	0.140253	0.667192
								-4.76	0.560288	0.140743	0.665438
								-4.74	0.563108	0.141233	0.663686
								-4.72	0.565937	0.141725	0.661936
								-4.7	0.568777	0.142217	0.660188
								-4.68	0.571626	0.142711	0.658442
								-4.66	0.574485	0.143206	0.656698
								-4.64	0.577354	0.143712	0.654999
								-4.62	0.580234	0.144241	0.653402
								-4.6	0.583124	0.144793	0.651907
								-4.58	0.586026	0.14537	0.650512
								-4.56	0.588939	0.145969	0.649214
								-4.54	0.591865	0.146593	0.648013
								-4.52	0.594803	0.14724	0.646906
								-4.5	0.597754	0.147911	0.645891
								-4.48	0.60072	0.148605	0.644967
								-4.46	0.603699	0.149323	0.644132
								-4.44	0.606693	0.150065	0.643385
								-4.42	0.609702	0.15083	0.642724
								-4.4	0.612726	0.151619	0.642146
								-4.38	0.615766	0.152431	0.641651
								-4.36	0.618823	0.153267	0.641237
								-4.34	0.621897	0.154127	0.640903
								-4.32	0.624989	0.15501	0.640646
								-4.3	0.628098	0.155917	0.640466
								-4.28	0.631225	0.156847	0.64036
								-4.26	0.634372	0.157801	0.640328
								-4.24	0.637538	0.158779	0.640368
								-4.22	0.640723	0.15978	0.640478
								-4.2	0.643929	0.160805	0.640656
								-4.18	0.647156	0.161855	0.640909
								-4.16	0.650403	0.162937	0.641257
								-4.14	0.653673	0.16405	0.641704
								-4.12	0.656966	0.165196	0.642246
								-4.1	0.660281	0.166373	0.642881
								-4.08	0.663621	0.167583	0.643608
								-4.06	0.666985	0.168825	0.644426
								-4.04	0.670374	0.170099	0.645331
								-4.02	0.673789	0.171405	0.646322
								-4	0.67723	0.172744	0.647398
								-3.98	0.680699	0.174114	0.648556
								-3.96	0.684195	0.175516	0.649792
								-3.94	0.68772	0.176941	0.651075
								-3.92	0.691273	0.178387	0.652394
								-3.9	0.694855	0.179854	0.653748
								-3.88	0.698467	0.181341	0.655135
								-3.86	0.702109	0.182849	0.656556
								-3.84	0.705781	0.184378	0.65801
								-3.82	0.709484	0.185924	0.659484
								-3.8	0.713219	0.187486	0.66097
								-3.78	0.716984	0.189064	0.662469
								-3.76	0.720781	0.190657	0.66398
								-3.74	0.72461	0.192266	0.665502
								-3.72	0.728472	0.193889	0.667028
								-3.7	0.732366	0.195525	0.668554
								-3.68	0.736293	0.197173	0.670079
								-3.66	0.740253	0.198834	0.671604
								-3.64	0.744246	0.200507	0.673127
								-3.62	0.748273	0.202193	0.674649
								-3.6	0.752334	0.203891	0.676169
								-3.58	0.756429	0.205602	0.677687
								-3.56	0.760558	0.207326	0.679202
								-3.54	0.764722	0.209062	0.680715
								-3.52	0.768921	0.210811	0.682225
								-3.5	0.773155	0.212572	0.683731
								-3.48	0.777424	0.214346	0.685234
								-3.46	0.781729	0.216133	0.686734
								-3.44	0.786069	0.217934	0.688236
								-3.42	0.790446	0.219753	0.689749
								-3.4	0.79486	0.22159	0.691274
								-3.38	0.79931	0.223444	0.692808
								-3.36	0.803797	0.225315	0.694352
								-3.34	0.808323	0.227204	0.695906
								-3.32	0.812886	0.229111	0.697468
								-3.3	0.817487	0.231036	0.699039
								-3.28	0.822127	0.232978	0.700618
								-3.26	0.826806	0.234937	0.702203
								-3.24	0.831525	0.236909	0.703781
								-3.22	0.836283	0.238887	0.705329
								-3.2	0.84108	0.240869	0.706846
								-3.18	0.845918	0.242854	0.708327
								-3.16	0.850795	0.244842	0.709773
								-3.14	0.855711	0.246834	0.711184
								-3.12	0.860668	0.248828	0.71256
								-3.1	0.865664	0.250826	0.713902
								-3.08	0.870701	0.252827	0.71521
								-3.06	0.875778	0.254831	0.716484
								-3.04	0.880894	0.256838	0.717725
								-3.02	0.886051	0.258848	0.718933
								-3	0.891248	0.260861	0.720108
								-2.98	0.896485	0.262877	0.72125
								-2.96	0.901763	0.264897	0.72236
								-2.94	0.907081	0.266919	0.723439
								-2.92	0.91244	0.268945	0.724485
								-2.9	0.917839	0.270974	0.725501
								-2.88	0.923279	0.273006	0.726485
								-2.86	0.928759	0.275041	0.727439
								-2.84	0.934281	0.277079	0.728362
								-2.82	0.939843	0.279121	0.729256
								-2.8	0.945446	0.281165	0.730119
								-2.78	0.951089	0.283213	0.730953
								-2.76	0.956774	0.285263	0.731757
								-2.74	0.9625	0.287317	0.732532
								-2.72	0.968267	0.289374	0.733279
								-2.7	0.974075	0.291434	0.733997
								-2.68	0.979924	0.293497	0.734687
								-2.66	0.985815	0.295564	0.735349
								-2.64	0.991747	0.297633	0.735984
								-2.62	0.99772	0.299705	0.73659
								-2.6	1.00373	0.301779	0.737166
								-2.58	1.00979	0.303856	0.737714
								-2.56	1.01589	0.305935	0.738234
								-2.54	1.02203	0.308016	0.738725
								-2.52	1.02821	0.3101	0.739189
								-2.5	1.03443	0.312186	0.739624
								-2.48	1.0407	0.314274	0.740033
								-2.46	1.047	0.316364	0.740413
								-2.44	1.05335	0.318449	0.740749
								-2.42	1.05974	0.320526	0.741036
								-2.4	1.06617	0.322596	0.741274
								-2.38	1.07265	0.324659	0.741466
								-2.36	1.07916	0.326713	0.74161
								-2.34	1.08571	0.328761	0.741708
								-2.32	1.09231	0.330801	0.741761
								-2.3	1.09895	0.332833	0.741769
								-2.28	1.10562	0.334858	0.741733
								-2.26	1.11234	0.336876	0.741653
								-2.24	1.1191	0.338886	0.74153
								-2.22	1.1259	0.340889	0.741365
								-2.2	1.13273	0.342884	0.741158
								-2.18	1.13961	0.344872	0.74091
								-2.16	1.14653	0.346852	0.740622
								-2.14	1.15348	0.348825	0.740294
								-2.12	1.16048	0.35079	0.739926
								-2.1	1.16752	0.352748	0.73952
								-2.08	1.17459	0.354698	0.739076
								-2.06	1.1817	0.356641	0.738594
								-2.04	1.18886	0.358575	0.738073
								-2.02	1.19605	0.360499	0.737509
								-2	1.20328	0.362412	0.736903
								-1.98	1.21054	0.364315	0.736256
								-1.96	1.21785	0.366207	0.735568
								-1.94	1.22519	0.368088	0.73484
								-1.92	1.23257	0.369959	0.734073
								-1.9	1.23999	0.37182	0.733267
								-1.88	1.24745	0.37367	0.732423
								-1.86	1.25494	0.375509	0.731542
								-1.84	1.26247	0.377338	0.730623
								-1.82	1.27003	0.379157	0.729669
								-1.8	1.27763	0.380964	0.728678
								-1.78	1.28527	0.38276	0.727649
								-1.76	1.29294	0.384543	0.726582
								-1.74	1.30065	0.386313	0.725477
								-1.72	1.30839	0.38807	0.724335
								-1.7	1.31617	0.389807	0.72314
								-1.68	1.32399	0.391506	0.721866
								-1.66	1.33183	0.393169	0.720512
								-1.64	1.33971	0.394794	0.71908
								-1.62	1.34762	0.396382	0.717571
								-1.6	1.35557	0.397933	0.715988
								-1.58	1.36354	0.399447	0.71433
								-1.56	1.37155	0.400924	0.712601
								-1.54	1.37958	0.402364	0.7108
								-1.52	1.38764	0.403766	0.70893
								-1.5	1.39573	0.405132	0.706991
								-1.48	1.40384	0.40646	0.704985
								-1.46	1.41199	0.407752	0.702913
								-1.44	1.42015	0.409006	0.700777
								-1.42	1.42835	0.410223	0.698577
								-1.4	1.43656	0.411403	0.696316
								-1.38	1.4448	0.412545	0.693993
								-1.36	1.45306	0.413651	0.691611
								-1.34	1.46135	0.41472	0.689171
								-1.32	1.46965	0.415751	0.686673
								-1.3	1.47798	0.416745	0.684119
								-1.28	1.48632	0.417702	0.68151
								-1.26	1.49469	0.418622	0.678848
								-1.24	1.50307	0.419505	0.676133
								-1.22	1.51147	0.420351	0.673366
								-1.2	1.51988	0.42116	0.670548
								-1.18	1.52831	0.421931	0.667681
								-1.16	1.53676	0.422666	0.664766
								-1.14	1.54522	0.423363	0.661804
								-1.12	1.55369	0.424023	0.658795
								-1.1	1.56218	0.424647	0.655741
								-1.08	1.57068	0.425232	0.652643
								-1.06	1.57919	0.425781	0.649502
								-1.04	1.58771	0.426293	0.646318
								-1.02	1.59624	0.426768	0.643093
								-1	1.60478	0.427205	0.639828
								-0.98	1.61333	0.427605	0.636524
								-0.96	1.62188	0.427969	0.633181
								-0.94	1.63045	0.428295	0.6298
								-0.92	1.63902	0.428589	0.626391
								-0.9	1.64759	0.428854	0.622957
								-0.88	1.65617	0.429093	0.619505
								-0.86	1.66475	0.429312	0.616042
								-0.84	1.67334	0.429505	0.612563
								-0.82	1.68193	0.429674	0.609068
								-0.8	1.69053	0.429819	0.605559
								-0.78	1.69913	0.429939	0.602035
								-0.76	1.70773	0.430034	0.598498
								-0.74	1.71633	0.430105	0.594948
								-0.72	1.72493	0.430152	0.591384
								-0.7	1.73353	0.430173	0.587809
								-0.68	1.74214	0.430171	0.584222
								-0.66	1.75074	0.430143	0.580624
								-0.64	1.75934	0.430091	0.577014
								-0.62	1.76794	0.430015	0.573395
								-0.6	1.77654	0.429914	0.569765
								-0.58	1.78514	0.429791	0.56613
								-0.56	1.79373	0.429666	0.562515
								-0.54	1.80233	0.429554	0.558941
								-0.52	1.81092	0.429458	0.555408
								-0.5	1.8195	0.429376	0.551918
								-0.48	1.82809	0.42931	0.548468
								-0.46	1.83668	0.429257	0.545058
								-0.44	1.84526	0.429204	0.541669
								-0.42	1.85385	0.429148	0.538296
								-0.4	1.86243	0.429087	0.534939
								-0.38	1.87101	0.429023	0.531598
								-0.36	1.87959	0.428954	0.528273
								-0.34	1.88817	0.428882	0.524963
								-0.32	1.89674	0.428811	0.521678
								-0.3	1.90532	0.428748	0.518421
								-0.28	1.91389	0.428689	0.515189
								-0.26	1.92247	0.428625	0.511972
								-0.24	1.93104	0.428566	0.508782
								-0.22	1.93961	0.428517	0.505622
								-0.2	1.94748	-0.0551287	-0.0646517
								-0.18	1.94638	-0.0551287	-0.0642576
								-0.16	1.94528	-0.0551287	-0.0638658
								-0.14	1.94417	-0.0551287	-0.0634765
								-0.12	1.94307	-0.0551287	-0.0630895
								-0.1	1.94197	-0.0551287	-0.0627049
								-0.08	1.94086	-0.0551287	-0.0624007
								-0.06	1.93976	-0.0551287	-0.0623273
								-0.04	1.93866	-0.0551287	-0.0622542
								-0.02	1.93756	-0.0551287	-0.0621812
								0	1.93645	-0.0551287	-0.0621084
								0.02	1.93535	-0.0551287	-0.0620357
								0.04	1.93425	-0.0551287	-0.0619633
								0.06	1.93315	-0.0551287	-0.061891
								0.08	1.93204	-0.0551287	-0.0618189
								0.1	1.93094	-0.0551287	-0.061747
								0.12	1.92984	-0.0551287	-0.0616753
								0.14	1.92874	-0.0551287	-0.0616038
								0.16	1.92763	-0.0551287	-0.0615324
								0.18	1.92653	-0.0551287	-0.0614613
								0.2	1.92543	-0.0551287	-0.0613903
								0.22	1.92433	-0.0551287	-0.0613195
								0.24	1.92322	-0.0551287	-0.0612489
								0.26	1.92212	-0.0551287	-0.0611785
								0.28	1.92102	-0.0551287	-0.0611083
								0.3	1.91992	-0.0551287	-0.0610383
								0.32	1.91881	-0.0551287	-0.0609685
								0.34	1.91771	-0.0551287	-0.0608988
								0.36	1.91661	-0.0551287	-0.0608294
								0.38	1.91551	-0.0551287	-0.0607601
								0.4	1.9144	-0.0551287	-0.060691
								0.42	1.9133	-0.0551287	-0.0606221
								0.44	1.9122	-0.0551287	-0.0605534
								0.46	1.9111	-0.0551287	-0.0604849
								0.48	1.90999	-0.0551287	-0.0604166
								0.5	1.90889	-0.0551287	-0.0603484
								0.52	1.90779	-0.0551287	-0.0602804
								0.54	1.90669	-0.0551287	-0.0602127
								0.56	1.90558	-0.0551287	-0.0601451
								0.58	1.90448	-0.0551287	-0.0600777
								0.6	1.90338	-0.0551287	-0.0600104
								0.62	1.90227	-0.0551287	-0.0599434
								0.64	1.90117	-0.0551287	-0.0598766
								0.66	1.90007	-0.0551287	-0.0598099
								0.68	1.89897	-0.0551287	-0.0597434
								0.7	1.89786	-0.0551287	-0.0596771
								0.72	1.89676	-0.0551287	-0.059611
								0.74	1.89566	-0.0551287	-0.059545
								0.76	1.89456	-0.0551287	-0.0594793
								0.78	1.89345	-0.0551287	-0.0594137
								0.8	1.89235	-0.0551287	-0.0593483
								0.82	1.89125	-0.0551287	-0.0592831
								0.84	1.89015	-0.0551287	-0.059218
								0.86	1.88904	-0.0551287	-0.0591532
								0.88	1.88794	-0.0551287	-0.0590885
								0.9	1.88684	-0.0551287	-0.059024
								0.92	1.88574	-0.0551287	-0.0589596
								0.94	1.88463	-0.0551287	-0.0588954
								0.96	1.88353	-0.0551287	-0.0588314
								0.98	1.88243	-0.0551287	-0.0587676
								1	1.88133	-0.0551287	-0.0587039
								1.02	1.88022	-0.0551287	-0.0586404
								1.04	1.87912	-0.0551287	-0.058577
								1.06	1.87802	-0.0551287	-0.0585138
								1.08	1.87692	-0.0551287	-0.0584508
								1.1	1.87581	-0.0551287	-0.0583879
								1.12	1.87471	-0.0551287	-0.0583252
								1.14	1.87361	-0.0551287	-0.0582626
								1.16	1.87251	-0.0551287	-0.0582002
								1.18	1.8714	-0.0551287	-0.058138
								1.2	1.8703	-0.0551287	-0.0580759
								1.22	1.8692	-0.0551287	-0.0580139
								1.24	1.86809	-0.0551287	-0.0579521
								1.26	1.86699	-0.0551287	-0.0578905
								1.28	1.86589	-0.0551287	-0.057829
								1.3	1.86479	-0.0551287	-0.0577677
								1.32	1.86368	-0.0551287	-0.0577065
								1.34	1.86258	-0.0551287	-0.0576454
								1.36	1.86148	-0.0551287	-0.0575845
								1.38	1.86038	-0.0551287	-0.0575238
								1.4	1.85927	-0.0551287	-0.0574632
								1.42	1.85817	-0.0551287	-0.0574028
								1.44	1.85707	-0.0551287	-0.0573425
								1.46	1.85597	-0.0551287	-0.0572823
								1.48	1.85486	-0.0551287	-0.0572223
								1.5	1.85376	-0.0551287	-0.0571624
								1.52	1.85266	-0.0551287	-0.0571027
								1.54	1.85156	-0.0551287	-0.0570431
								1.56	1.85045	-0.0551287	-0.0569836
								1.58	1.84935	-0.0551287	-0.0569243
								1.6	1.84825	-0.0551287	-0.0568651
								1.62	1.84715	-0.0551287	-0.0568061
								1.64	1.84604	-0.0551287	-0.0567471
								1.66	1.84494	-0.0551287	-0.0566883
								1.68	1.84384	-0.0551287	-0.0566296
								1.7	1.84274	-0.0551287	-0.0565711
								1.72	1.84163	-0.0551287	-0.0565126
								1.74	1.84053	-0.0551287	-0.0564543
								1.76	1.83943	-0.0551287	-0.0563961
								1.78	1.83833	-0.0551287	-0.056338
								1.8	1.83722	-0.0551287	-0.05628
								1.82	1.83612	-0.0551287	-0.0562221
								1.84	1.83502	-0.0551287	-0.0561643
								1.86	1.83392	-0.0551287	-0.0561066
								1.88	1.83281	-0.0551287	-0.0560491
								1.9	1.83171	-0.0551287	-0.0559916
								1.92	1.83061	-0.0551287	-0.0559343
								1.94	1.8295	-0.0551287	-0.055877
								1.96	1.8284	-0.0551287	-0.0558199
								1.98	1.8273	-0.0551287	-0.0557628
								2	1.8262	-0.0551287	-0.0557058
								2.02	1.82509	-0.0551287	-0.055649
								2.04	1.82399	-0.0551287	-0.0555922
								2.06	1.82289	-0.0551287	-0.0555355
								2.08	1.82179	-0.0551287	-0.055479
								2.1	1.82068	-0.0551287	-0.0554225
								2.12	1.81958	-0.0551287	-0.0553661
								2.14	1.81848	-0.0551287	-0.0553098
								2.16	1.81738	-0.0551287	-0.0552535
								2.18	1.81627	-0.0551287	-0.0551974
								2.2	1.81517	-0.0551287	-0.0551413
								2.22	1.81407	-0.0551287	-0.0550853
								2.24	1.81297	-0.0551287	-0.0550294
								2.26	1.81186	-0.0551287	-0.0549736
								2.28	1.81076	-0.0551287	-0.0549179
								2.3	1.80966	-0.0551287	-0.0548622
								2.32	1.80856	-0.0551287	-0.0548066
								2.34	1.80745	-0.0551287	-0.054751
								2.36	1.80635	-0.0551287	-0.0546956
								2.38	1.80525	-0.0551287	-0.0546402
								2.4	1.80415	-0.0551287	-0.0545849
								2.42	1.80304	-0.0551287	-0.0545296
								2.44	1.80194	-0.0551287	-0.0544744
								2.46	1.80084	-0.0551287	-0.0544193
								2.48	1.79974	-0.0551287	-0.0543642
								2.5	1.79863	-0.0551287	-0.0543092
								2.52	1.79753	-0.0551287	-0.0542543
								2.54	1.79643	-0.0551287	-0.0541994
								2.56	1.79533	-0.0551287	-0.0541446
								2.58	1.79422	-0.0551287	-0.0540899
								2.6	1.79312	-0.0551287	-0.0540352
								2.62	1.79202	-0.0551287	-0.0539806
								2.64	1.79091	-0.0551287	-0.053926
								2.66	1.78981	-0.0551287	-0.0538715
								2.68	1.78871	-0.0551287	-0.0538171
								2.7	1.78761	-0.0551287	-0.0537627
								2.72	1.7865	-0.0551287	-0.0537084
								2.74	1.7854	-0.0551287	-0.0536542
								2.76	1.7843	-0.0551287	-0.0536
								2.78	1.7832	-0.0551287	-0.0535458
								2.8	1.78209	-0.0551287	-0.0534917
								2.82	1.78099	-0.0551287	-0.0534377
								2.84	1.77989	-0.0551287	-0.0533837
								2.86	1.77879	-0.0551287	-0.0533298
								2.88	1.77768	-0.0551287	-0.053276
								2.9	1.77658	-0.0551287	-0.0532221
								2.92	1.77548	-0.0551287	-0.0531684
								2.94	1.77438	-0.0551287	-0.0531146
								2.96	1.77327	-0.0551287	-0.053061
								2.98	1.77217	-0.0551287	-0.0530073
								3	1.77107	-0.0551287	-0.0529538
								3.02	1.76997	-0.0551287	-0.0529002
								3.04	1.76886	-0.0551287	-0.0528467
								3.06	1.76776	-0.0551287	-0.0527932
								3.08	1.76666	-0.0551287	-0.0527398
								3.1	1.76556	-0.0551287	-0.0526864
								3.12	1.76445	-0.0551287	-0.052633
								3.14	1.76335	-0.0551287	-0.0525797
								3.16	1.76225	-0.0551287	-0.0525265
								3.18	1.76115	-0.0551287	-0.0524732
								3.2	1.76004	-0.0551287	-0.05242
								3.22	1.75894	-0.0551287	-0.0523669
								3.24	1.75784	-0.0551287	-0.0523137
								3.26	1.75674	-0.0551287	-0.0522607
								3.28	1.75563	-0.0551287	-0.0522076
								3.3	1.75453	-0.0551287	-0.0521546
								3.32	1.75343	-0.0551287	-0.0521017
								3.34	1.75232	-0.0551287	-0.0520488
								3.36	1.75122	-0.0551287	-0.0519959
								3.38	1.75012	-0.0551287	-0.0519431
								3.4	1.74902	-0.0551287	-0.0518903
								3.42	1.74791	-0.0551287	-0.0518375
								3.44	1.74681	-0.0551287	-0.0517848
								3.46	1.74571	-0.0551287	-0.0517322
								3.48	1.74461	-0.0551287	-0.0516796
								3.5	1.7435	-0.0551287	-0.051627
								3.52	1.7424	-0.0551287	-0.0515745
								3.54	1.7413	-0.0551287	-0.051522
								3.56	1.7402	-0.0551287	-0.0514696
								3.58	1.73909	-0.0551287	-0.0514172
								3.6	1.73799	-0.0551287	-0.0513649
								3.62	1.73689	-0.0551287	-0.0513126
								3.64	1.73579	-0.0551287	-0.0512604
								3.66	1.73468	-0.0551287	-0.0512082
								3.68	1.73358	-0.0551287	-0.051156
								3.7	1.73248	-0.0551287	-0.0511039
								3.72	1.73138	-0.0551287	-0.0510519
								3.74	1.73027	-0.0551287	-0.0509998
								3.76	1.72917	-0.0551287	-0.0509479
								3.78	1.72807	-0.0551287	-0.0508959
								3.8	1.72697	-0.0551287	-0.050844
								3.82	1.72586	-0.0551287	-0.0507921
								3.84	1.72476	-0.0551287	-0.0507403
								3.86	1.72366	-0.0551287	-0.0506885
								3.88	1.72256	-0.0551287	-0.0506367
								3.9	1.72145	-0.0551287	-0.0505849
								3.92	1.72035	-0.0551287	-0.0505332
								3.94	1.71925	-0.0551287	-0.0504815
								3.96	1.71814	-0.0551287	-0.0504298
								3.98	1.71704	-0.0551287	-0.0503781
								4	1.71594	-0.0551287	-0.0503265
								4.02	1.71484	-0.0551287	-0.0502749
								4.04	1.71373	-0.0551287	-0.0502233
								4.06	1.71263	-0.0551287	-0.0501717
								4.08	1.71153	-0.0551287	-0.0501202
								4.1	1.71043	-0.0551287	-0.0500687
								4.12	1.70932	-0.0551287	-0.0500172
								4.14	1.70822	-0.0551287	-0.0499657
								4.16	1.70712	-0.0551287	-0.0499143
								4.18	1.70602	-0.0551287	-0.0498629
								4.2	1.70491	-0.0551287	-0.0498115
								4.22	1.70381	-0.0551287	-0.0497601
								4.24	1.70271	-0.0551287	-0.0497087
								4.26	1.70161	-0.0551287	-0.0496574
								4.28	1.7005	-0.0551287	-0.049606
								4.3	1.6994	-0.0551287	-0.0495547
								4.32	1.6983	-0.0551287	-0.0495035
								4.34	1.6972	-0.0551287	-0.0494522
								4.36	1.69609	-0.0551287	-0.049401
								4.38	1.69499	-0.0551287	-0.0493497
								4.4	1.69389	-0.0551287	-0.0492985
								4.42	1.69279	-0.0551287	-0.0492473
								4.44	1.69168	-0.0551287	-0.0491962
								4.46	1.69058	-0.0551287	-0.049145
								4.48	1.68948	-0.0551287	-0.0490939
								4.5	1.68838	-0.0551287	-0.0490427
								4.52	1.68727	-0.0551287	-0.0489916
								4.54	1.68617	-0.0551287	-0.0489405
								4.56	1.68507	-0.0551287	-0.0488894
								4.58	1.68397	-0.0551287	-0.0488384
								4.6	1.68286	-0.0551287	-0.0487873
								4.62	1.68176	-0.0551287	-0.0487363
								4.64	1.68066	-0.0551287	-0.0486852
								4.66	1.67955	-0.0551287	-0.0486342
								4.68	1.67845	-0.0551287	-0.0485832
								4.7	1.67735	-0.0551287	-0.0485322
								4.72	1.67625	-0.0551287	-0.0484813
								4.74	1.67514	-0.0551287	-0.0484303
								4.76	1.67404	-0.0551287	-0.0483794
								4.78	1.67294	-0.0551287	-0.0483284
								4.8	1.67184	-0.0551287	-0.0482775
								4.82	1.67073	-0.0551287	-0.0482266
								4.84	1.66963	-0.0551287	-0.0481757
								4.86	1.66853	-0.0551287	-0.0481248
								4.88	1.66743	-0.0551287	-0.0480739
								4.9	1.66632	-0.0551287	-0.048023
								4.92	1.66522	-0.0551287	-0.0479722
								4.94	1.66412	-0.0551287	-0.0479214
								4.96	1.66302	-0.0551287	-0.0478705
								4.98	1.66191	-0.0551287	-0.0478197
								5	1.66081	-0.0551287	-0.0477689
								5.02	1.65971	-0.0551287	-0.0477181
								5.04	1.65861	-0.0551287	-0.0476673
								5.06	1.6575	-0.0551287	-0.0476165
								5.08	1.6564	-0.0551287	-0.0475658
								5.1	1.6553	-0.0551287	-0.047515
								5.12	1.6542	-0.0551287	-0.0474643
								5.14	1.65309	-0.0551287	-0.0474136
								5.16	1.65199	-0.0551287	-0.0473628
								5.18	1.65089	-0.0551287	-0.0473121
								5.2	1.64979	-0.0551287	-0.0472614
								5.22	1.64868	-0.0551287	-0.0472107
								5.24	1.64758	-0.0551287	-0.0471601
								5.26	1.64648	-0.0551287	-0.0471094
								5.28	1.64538	-0.0551287	-0.0470587
								5.3	1.64427	-0.0551287	-0.0470081
								5.32	1.64317	-0.0551287	-0.0469575
								5.34	1.64207	-0.0551287	-0.0469068
								5.36	1.64096	-0.0551287	-0.0468562
								5.38	1.63986	-0.0551287	-0.0468056
								5.4	1.63876	-0.0551287	-0.046755
								5.42	1.63766	-0.0551287	-0.0467044
								5.44	1.63655	-0.0551287	-0.0466539
								5.46	1.63545	-0.0551287	-0.0466033
								5.48	1.63435	-0.0551287	-0.0465528
								5.5	1.63325	-0.0551287	-0.0465022
								5.52	1.63214	-0.0551287	-0.0464517
								5.54	1.63104	-0.0551287	-0.0464012
								5.56	1.62994	-0.0551287	-0.0463507
								5.58	1.62884	-0.0551287	-0.0463003
								5.6	1.62773	-0.0551287	-0.0462499
								5.62	1.62663	-0.0551287	-0.0461994
								5.64	1.62553	-0.0551287	-0.0461491
								5.66	1.62443	-0.0551287	-0.0460987
								5.68	1.62332	-0.0551287	-0.0460484
								5.7	1.62222	-0.0551287	-0.045998
								5.72	1.62112	-0.0551287	-0.0459477
								5.74	1.62002	-0.0551287	-0.0458975
								5.76	1.61891	-0.0551287	-0.0458472
								5.78	1.61781	-0.0551287	-0.045797
								5.8	1.61671	-0.0551287	-0.0457469
								5.82	1.61561	-0.0551287	-0.0456967
								5.84	1.6145	-0.0551287	-0.0456466
								5.86	1.6134	-0.0551287	-0.0455965
								5.88	1.6123	-0.0551287	-0.0455465
								5.9	1.6112	-0.0551287	-0.0454965
								5.92	1.61009	-0.0551287	-0.0454465
								5.94	1.60899	-0.0551287	-0.0453965
								5.96	1.60789	-0.0551287	-0.0453466
								5.98	1.60679	-0.0551287	-0.0452968
								6	1.60568	-0.0551287	-0.0452469
								6.02	1.60458	-0.0551287	-0.0451971
								6.04	1.60348	-0.0551287	-0.0451474
								6.06	1.60237	-0.0551287	-0.0450977
								6.08	1.60127	-0.0551287	-0.045048
								6.1	1.60017	-0.0551287	-0.0449984
								6.12	1.59907	-0.0551287	-0.0449488
								6.14	1.59796	-0.0551287	-0.0448993
								6.16	1.59686	-0.0551287	-0.0448498
								6.18	1.59576	-0.0551287	-0.0448004
								6.2	1.59466	-0.0551287	-0.044751
								6.22	1.59355	-0.0551287	-0.0447016
								6.24	1.59245	-0.0551287	-0.0446523
								6.26	1.59135	-0.0551287	-0.0446031
								6.28	1.59025	-0.0551287	-0.0445539
								6.3	1.58914	-0.0551287	-0.0445048
								6.32	1.58804	-0.0551287	-0.0444557
								6.34	1.58694	-0.0551287	-0.0444067
								6.36	1.58584	-0.0551287	-0.0443577
								6.38	1.58473	-0.0551287	-0.0443088
								6.4	1.58363	-0.0551287	-0.04426
								6.42	1.58253	-0.0551287	-0.0442112
								6.44	1.58143	-0.0551287	-0.0441624
								6.46	1.58032	-0.0551287	-0.0441138
								6.48	1.57922	-0.0551287	-0.0440652
								6.5	1.57812	-0.0551287	-0.0440166
								6.52	1.57702	-0.0551287	-0.0439682
								6.54	1.57591	-0.0551287	-0.0439198
								6.56	1.57481	-0.0551287	-0.0438714
								6.58	1.57371	-0.0551287	-0.0438232
								6.6	1.57261	-0.0551287	-0.0437749
								6.62	1.5715	-0.0551287	-0.0437268
								6.64	1.5704	-0.0551287	-0.0436787
								6.66	1.5693	-0.0551287	-0.0436308
								6.68	1.56819	-0.0551287	-0.0435828
								6.7	1.56709	-0.0551287	-0.043535
								6.72	1.56599	-0.0551287	-0.0434872
								6.74	1.56489	-0.0551287	-0.0434395
								6.76	1.56378	-0.0551287	-0.0433919
								6.78	1.56268	-0.0551287	-0.0433443
								6.8	1.56158	-0.0551287	-0.0432969
								6.82	1.56048	-0.0551287	-0.0432495
								6.84	1.55937	-0.0551287	-0.0432022
								6.86	1.55827	-0.0551287	-0.0431549
								6.88	1.55717	-0.0551287	-0.0431078
								6.9	1.55607	-0.0551287	-0.0430607
								6.92	1.55496	-0.0551287	-0.0430137
								6.94	1.55386	-0.0551287	-0.0429668
								6.96	1.55276	-0.0551287	-0.0429199
								6.98	1.55166	-0.0551287	-0.0428732
								7	1.55055	-0.0551287	-0.0428265
								7.02	1.54945	-0.0551287	-0.0427799
								7.04	1.54835	-0.0551287	-0.0427335
								7.06	1.54725	-0.0551287	-0.042687
								7.08	1.54614	-0.0551287	-0.0426407
								7.1	1.54504	-0.0551287	-0.0425945
								7.12	1.54394	-0.0551287	-0.0425483
								7.14	1.54284	-0.0551287	-0.0425023
								7.16	1.54173	-0.0551287	-0.0424563
								7.18	1.54063	-0.0551287	-0.0424104
								7.2	1.53953	-0.0551287	-0.0423646
								7.22	1.53843	-0.0551287	-0.0423189
								7.24	1.53732	-0.0551287	-0.0422733
								7.26	1.53622	-0.0551287	-0.0422278
								7.28	1.53512	-0.0551287	-0.0421823
								7.3	1.53402	-0.0551287	-0.042137
								7.32	1.53291	-0.0551287	-0.0420917
								7.34	1.53181	-0.0551287	-0.0420466
								7.36	1.53071	-0.0551287	-0.0420015
								7.38	1.5296	-0.0551287	-0.0419565
								7.4	1.5285	-0.0551287	-0.0419116
								7.42	1.5274	-0.0551287	-0.0418668
								7.44	1.5263	-0.0551287	-0.0418221
								7.46	1.52519	-0.0551287	-0.0417775
								7.48	1.52409	-0.0551287	-0.041733
								7.5	1.52299	-0.0551287	-0.0416885
								7.52	1.52189	-0.0551287	-0.0416442
								7.54	1.52078	-0.0551287	-0.0416
								7.56	1.51968	-0.0551287	-0.0415558
								7.58	1.51858	-0.0551287	-0.0415118
								7.6	1.51748	-0.0551287	-0.0414678
								7.62	1.51637	-0.0551287	-0.0414239
								7.64	1.51527	-0.0551287	-0.0413801
								7.66	1.51417	-0.0551287	-0.0413365
								7.68	1.51307	-0.0551287	-0.0412929
								7.7	1.51196	-0.0551287	-0.0412494
								7.72	1.51086	-0.0551287	-0.041206
								7.74	1.50976	-0.0551287	-0.0411626
								7.76	1.50866	-0.0551287	-0.0411194
								7.78	1.50755	-0.0551287	-0.0410763
								7.8	1.50645	-0.0551287	-0.0410332
								7.82	1.50535	-0.0551287	-0.0409903
								7.84	1.50425	-0.0551287	-0.0409474
								7.86	1.50314	-0.0551287	-0.0409046
								7.88	1.50204	-0.0551287	-0.040862
								7.9	1.50094	-0.0551287	-0.0408194
								7.92	1.49984	-0.0551287	-0.0407768
								7.94	1.49873	-0.0551287	-0.0407344
								7.96	1.49763	-0.0551287	-0.0406921
								7.98	1.49653	-0.0551287	-0.0406499
								8	1.49543	-0.0551287	-0.0406077

## Sheet: Cross-validation 
	Fit 1			Fit 2
	DFs	GCV score		DFs	GCV score
	31.68	0.0050923		26.73	6.64615e-05
	31.6653	0.00506682		26.7197	6.68605e-05
	31.65	0.00504035		26.7091	6.72832e-05
	31.6342	0.00501287		26.6983	6.7731e-05
	31.6178	0.00498437		26.6872	6.82057e-05
	31.6008	0.00495482		26.6757	6.8709e-05
	31.5832	0.00492422		26.6641	6.92426e-05
	31.5649	0.00489256		26.6521	6.98086e-05
	31.5461	0.00485982		26.6399	7.04091e-05
	31.5266	0.00482599		26.6274	7.10462e-05
	31.5065	0.00479109		26.6147	7.17223e-05
	31.4858	0.00475509		26.6016	7.244e-05
	31.4644	0.00471802		26.5884	7.3202e-05
	31.4424	0.00467986		26.5749	7.40111e-05
	31.4197	0.00464064		26.5611	7.48703e-05
	31.3963	0.00460036		26.5471	7.5783e-05
	31.3723	0.00455904		26.5329	7.67524e-05
	31.3476	0.0045167		26.5185	7.77823e-05
	31.3222	0.00447337		26.5038	7.88765e-05
	31.2961	0.00442907		26.489	8.00391e-05
	31.2694	0.00438385		26.4739	8.12745e-05
	31.242	0.00433772		26.4586	8.25871e-05
	31.2139	0.00429074		26.4432	8.39817e-05
	31.1852	0.00424294		26.4276	8.54635e-05
	31.1558	0.00419438		26.4118	8.70378e-05
	31.1257	0.00414511		26.3958	8.87102e-05
	31.0949	0.00409518		26.3797	9.04866e-05
	31.0635	0.00404464		26.3634	9.2373e-05
	31.0314	0.00399356		26.347	9.4376e-05
	30.9987	0.00394199		26.3304	9.65022e-05
	30.9653	0.00389001		26.3137	9.87586e-05
	30.9313	0.00383766		26.2969	0.000101152
	30.8966	0.00378503		26.2799	0.000103691
	30.8613	0.00373217		26.2628	0.000106382
	30.8253	0.00367915		26.2455	0.000109234
	30.7887	0.00362603		26.2282	0.000112254
	30.7515	0.00357288		26.2107	0.000115452
	30.7137	0.00351976		26.1931	0.000118834
	30.6752	0.00346672		26.1753	0.000122411
	30.6362	0.00341383		26.1574	0.00012619
	30.5966	0.00336113		26.1394	0.00013018
	30.5563	0.00330868		26.1212	0.00013439
	30.5155	0.00325653		26.1029	0.000138827
	30.4741	0.00320471		26.0844	0.000143501
	30.4322	0.00315327		26.0658	0.00014842
	30.3897	0.00310224		26.0469	0.000153591
	30.3466	0.00305166		26.0279	0.000159021
	30.303	0.00300154		26.0087	0.000164718
	30.2589	0.00295191		25.9892	0.000170687
	30.2142	0.00290278		25.9696	0.000176935
	30.1691	0.00285418		25.9497	0.000183466
	30.1234	0.0028061		25.9295	0.000190285
	30.0772	0.00275856		25.9091	0.000197394
	30.0306	0.00271156		25.8884	0.000204795
	29.9834	0.00266509		25.8673	0.000212489
	29.9358	0.00261916		25.846	0.000220476
	29.8877	0.00257375		25.8243	0.000228753
	29.8391	0.00252886		25.8022	0.000237319
	29.7901	0.00248447		25.7798	0.000246167
	29.7406	0.00244058		25.7569	0.000255292
	29.6907	0.00239717		25.7336	0.000264685
	29.6403	0.00235423		25.7099	0.000274338
	29.5894	0.00231174		25.6857	0.000284238
	29.5381	0.00226969		25.661	0.000294373
	29.4863	0.00222806		25.6358	0.000304728
	29.434	0.00218684		25.6101	0.000315286
	29.3812	0.00214602		25.5838	0.000326031
	29.328	0.00210558		25.5569	0.000336941
	29.2743	0.00206552		25.5294	0.000347997
	29.22	0.00202582		25.5013	0.000359176
	29.1652	0.00198647		25.4725	0.000370454
	29.1098	0.00194748		25.4431	0.000381808
	29.0539	0.00190883		25.413	0.000393211
	28.9974	0.00187052		25.3821	0.000404637
	28.9402	0.00183255		25.3505	0.00041606
	28.8824	0.00179492		25.3181	0.000427453
	28.824	0.00175763		25.285	0.000438789
	28.7648	0.0017207		25.251	0.00045004
	28.705	0.00168411		25.2162	0.00046118
	28.6443	0.00164789		25.1805	0.000472183
	28.5829	0.00161204		25.144	0.000483024
	28.5207	0.00157657		25.1065	0.000493679
	28.4576	0.0015415		25.0681	0.000504123
	28.3936	0.00150683		25.0288	0.000514337
	28.3287	0.00147258		24.9885	0.000524298
	28.2629	0.00143877		24.9472	0.00053399
	28.1961	0.00140541		24.9049	0.000543395
	28.1283	0.00137252		24.8616	0.000552498
	28.0595	0.00134011		24.8172	0.000561287
	27.9896	0.00130819		24.7717	0.000569751
	27.9186	0.00127679		24.7252	0.000577882
	27.8465	0.00124592		24.6775	0.000585673
	27.7732	0.0012156		24.6287	0.00059312
	27.6988	0.00118583		24.5787	0.00060022
	27.6232	0.00115663		24.5276	0.000606974
	27.5464	0.00112801		24.4752	0.000613382
	27.4683	0.00109999		24.4217	0.000619449
	27.389	0.00107258		24.3669	0.000625179
	27.3085	0.00104577		24.3109	0.00063058
	27.2266	0.00101958		24.2535	0.000635659
	27.1435	0.000994024		24.195	0.000640426
	27.0591	0.000969093		24.1351	0.000644892
	26.9734	0.000944796		24.0739	0.000649067
	26.8864	0.000921134		24.0113	0.000652964
	26.7981	0.000898107		23.9475	0.000656596
	26.7085	0.000875714		23.8823	0.000659976
	26.6175	0.000853952		23.8157	0.000663117
	26.5253	0.000832818		23.7478	0.000666034
	26.4318	0.000812307		23.6785	0.000668739
	26.337	0.000792411		23.6078	0.000671246
	26.2409	0.000773125		23.5358	0.000673569
	26.1436	0.000754439		23.4624	0.00067572
	26.045	0.000736344		23.3876	0.000677713
	25.9452	0.00071883		23.3114	0.000679558
	25.8441	0.000701886		23.2338	0.000681267
	25.7419	0.000685499		23.155	0.000682851
	25.6385	0.000669658		23.0747	0.000684319
	25.5339	0.000654348		22.9932	0.000685683
	25.4282	0.000639557		22.9103	0.000686949
	25.3213	0.00062527		22.8261	0.000688125
	25.2134	0.000611473		22.7406	0.00068922
	25.1043	0.000598151		22.6539	0.000690239
	24.9943	0.000585289		22.5659	0.000691189
	24.8831	0.000572872		22.4768	0.000692074
	24.771	0.000560886		22.3865	0.000692898
	24.6579	0.000549314		22.295	0.000693666
	24.5439	0.000538143		22.2024	0.000694381
	24.4289	0.000527355		22.1088	0.000695046
	24.313	0.000516938		22.0141	0.000695662
	24.1962	0.000506876		21.9185	0.000696231
	24.0785	0.000497154		21.8219	0.000696755
	23.96	0.000487758		21.7244	0.000697234
	23.8406	0.000478674		21.626	0.000697669
	23.7205	0.000469889		21.5268	0.000698059
	23.5995	0.000461388		21.4269	0.000698404
	23.4778	0.00045316		21.3263	0.000698704
	23.3553	0.000445191		21.225	0.000698958
	23.2321	0.000437469		21.123	0.000699164
	23.1082	0.000429983		21.0205	0.000699322
	22.9835	0.00042272		20.9175	0.000699429
	22.8582	0.00041567		20.8141	0.000699485
	22.7321	0.000408823		20.7102	0.000699486
	22.6054	0.000402167		20.6059	0.000699432
	22.478	0.000395695		20.5014	0.000699321
	22.35	0.000389396		20.3965	0.000699149
	22.2213	0.000383261		20.2915	0.000698917
	22.092	0.000377283		20.1862	0.000698621
	21.962	0.000371454		20.0808	0.000698259
	21.8314	0.000365767		19.9753	0.00069783
	21.7002	0.000360213		19.8698	0.000697331
	21.5684	0.000354788		19.7642	0.000696762
	21.436	0.000349485		19.6586	0.000696121
	21.3029	0.000344298		19.5531	0.000695406
	21.1693	0.000339223		19.4476	0.000694616
	21.0351	0.000334254		19.3423	0.000693751
	20.9004	0.000329387		19.237	0.000692809
	20.7651	0.000324618		19.132	0.00069179
	20.6292	0.000319944		19.027	0.000690695
	20.4928	0.000315361		18.9223	0.000689522
	20.3559	0.000310866		18.8178	0.000688274
	20.2185	0.000306456		18.7134	0.00068695
	20.0805	0.00030213		18.6093	0.000685551
	19.9421	0.000297884		18.5055	0.000684079
	19.8033	0.000293717		18.4018	0.000682536
	19.664	0.000289627		18.2984	0.000680923
	19.5242	0.000285613		18.1953	0.000679244
	19.3841	0.000281674		18.0924	0.000677499
	19.2436	0.000277807		17.9898	0.000675693
	19.1028	0.000274013		17.8873	0.000673828
	18.9617	0.000270291		17.7852	0.000671908
	18.8202	0.000266639		17.6832	0.000669937
	18.6785	0.000263058		17.5815	0.000667917
	18.5366	0.000259546		17.48	0.000665853
	18.3945	0.000256103		17.3788	0.000663749
	18.2523	0.000252729		17.2777	0.000661609
	18.1099	0.000249423		17.1768	0.000659437
	17.9674	0.000246185		17.0762	0.000657237
	17.8249	0.000243014		16.9757	0.000655014
	17.6824	0.00023991		16.8754	0.000652771
	17.5399	0.000236874		16.7753	0.000650513
	17.3975	0.000233903		16.6753	0.000648244
	17.2553	0.000230999		16.5755	0.000645968
	17.1131	0.000228161		16.4759	0.000643688
	16.9712	0.000225387		16.3764	0.000641408
	16.8295	0.000222679		16.2771	0.000639132
	16.688	0.000220034		16.1779	0.000636862
	16.5469	0.000217453		16.0789	0.000634602
	16.4061	0.000214936		15.98	0.000632354
	16.2657	0.000212481		15.8813	0.000630122
	16.1258	0.000210087		15.7827	0.000627906
	15.9863	0.000207755		15.6843	0.000625709
	15.8472	0.000205483		15.5861	0.000623534
	15.7088	0.00020327		15.488	0.000621381
	15.5708	0.000201116		15.3901	0.000619251
	15.4335	0.000199019		15.2924	0.000617147
	15.2968	0.00019698		15.1948	0.000615067
	15.1607	0.000194996		15.0975	0.000613015
	15.0253	0.000193067		15.0004	0.000610988
	14.8905	0.000191191		14.9035	0.000608989
	14.7565	0.000189368		14.8068	0.000607017
	14.6233	0.000187597		14.7104	0.000605071
	14.4908	0.000185876		14.6142	0.000603152
	14.359	0.000184205		14.5182	0.00060126
	14.2281	0.000182581		14.4225	0.000599393
	14.098	0.000181005		14.3271	0.000597552
	13.9686	0.000179474		14.232	0.000595735
	13.8401	0.000177989		14.1371	0.000593943
	13.7125	0.000176546		14.0426	0.000592174
	13.5856	0.000175146		13.9483	0.000590429
	13.4596	0.000173788		13.8544	0.000588706
	13.3345	0.000172469		13.7608	0.000587005
	13.2102	0.000171189		13.6674	0.000585325
	13.0868	0.000169947		13.5744	0.000583666
	12.9643	0.000168741		13.4817	0.000582027
	12.8426	0.00016757		13.3893	0.000580409
	12.7217	0.000166434		13.2972	0.00057881
	12.6017	0.00016533		13.2054	0.000577231
	12.4826	0.000164259		13.1139	0.000575672
	12.3643	0.000163218		13.0228	0.000574132
	12.2469	0.000162207		12.9318	0.000572612
	12.1303	0.000161224		12.8412	0.000571113
	12.0145	0.000160269		12.7508	0.000569633
	11.8995	0.00015934		12.6607	0.000568175
	11.7854	0.000158437		12.5709	0.000566737
	11.6721	0.000157557		12.4812	0.000565322
	11.5596	0.000156702		12.3918	0.00056393
	11.4479	0.000155868		12.3026	0.000562561
	11.337	0.000155056		12.2136	0.000561217
	11.2268	0.000154265		12.1248	0.000559898
	11.1175	0.000153493		12.0362	0.000558605
	11.0089	0.00015274		11.9477	0.000557339
	10.9012	0.000152004		11.8593	0.000556102
	10.7941	0.000151286		11.7711	0.000554894
	10.6879	0.000150584		11.683	0.000553717
	10.5824	0.000149898		11.595	0.00055257
	10.4777	0.000149227		11.5072	0.000551456
	10.3737	0.00014857		11.4194	0.000550375
	10.2705	0.000147927		11.3317	0.000549327
	10.168	0.000147297		11.244	0.000548314
	10.0663	0.00014668		11.1565	0.000547335
	9.9654	0.000146074		11.069	0.000546392
	9.86523	0.000145481		10.9816	0.000545484
	9.76582	0.000144898		10.8942	0.000544612
	9.66717	0.000144326		10.8069	0.000543775
	9.56931	0.000143764		10.7197	0.000542974
	9.47222	0.000143213		10.6325	0.000542208
	9.37592	0.000142671		10.5454	0.000541477
	9.28042	0.000142138		10.4584	0.00054078
	9.18571	0.000141615		10.3714	0.000540115
	9.09181	0.0001411		10.2846	0.000539483
	8.99873	0.000140595		10.1978	0.000538882
	8.90648	0.000140098		10.1112	0.00053831
	8.81506	0.000139609		10.0247	0.000537767
	8.72449	0.000139129		9.93834	0.00053725
	8.63477	0.000138656		9.85213	0.000536758
	8.54591	0.000138192		9.7661	0.000536289
	8.45793	0.000137736		9.68025	0.000535842
	8.37082	0.000137288		9.59461	0.000535414
	8.28461	0.000136847		9.5092	0.000535004
	8.19929	0.000136414		9.42402	0.000534609
	8.11487	0.00013599		9.33911	0.000534227
	8.03137	0.000135573		9.25447	0.000533856
	7.94879	0.000135163		9.17013	0.000533495
	7.86713	0.000134761		9.08611	0.000533142
	7.7864	0.000134367		9.00243	0.000532793
	7.70661	0.000133981		8.91911	0.000532448
	7.62775	0.000133603		8.83616	0.000532104
	7.54984	0.000133232		8.75361	0.000531761
	7.47286	0.000132868		8.67148	0.000531415
	7.39684	0.000132512		8.58978	0.000531066
	7.32176	0.000132164		8.50853	0.000530711
	7.24762	0.000131824		8.42775	0.000530351
	7.17443	0.00013149		8.34746	0.000529983
	7.10218	0.000131165		8.26767	0.000529606
	7.03087	0.000130847		8.1884	0.00052922
	6.9605	0.000130536		8.10966	0.000528824
	6.89106	0.000130233		8.03148	0.000528416
	6.82254	0.000129937		7.95386	0.000527997
	6.75495	0.000129649		7.87681	0.000527566
	6.68827	0.000129367		7.80036	0.000527123
	6.62251	0.000129094		7.7245	0.000526668
	6.55764	0.000128827		7.64926	0.0005262
	6.49367	0.000128568		7.57464	0.00052572
	6.43059	0.000128316		7.50065	0.000525228
	6.36839	0.000128072		7.42729	0.000524725
	6.30705	0.000127835		7.35459	0.000524211
	6.24657	0.000127605		7.28254	0.000523686
	6.18695	0.000127383		7.21115	0.000523151
	6.12817	0.000127168		7.14043	0.000522608
	6.07021	0.000126961		7.07038	0.000522055
	6.01308	0.000126762		7.00101	0.000521495
	5.95676	0.000126571		6.93231	0.000520928
	5.90124	0.000126388		6.8643	0.000520356
	5.84651	0.000126214		6.79697	0.000519778
	5.79256	0.000126048		6.73033	0.000519195
	5.73939	0.00012589		6.66437	0.00051861
	5.68697	0.000125742		6.5991	0.000518021
	5.6353	0.000125603		6.53452	0.000517431
	5.58437	0.000125473		6.47062	0.00051684
	5.53417	0.000125353		6.40741	0.000516249
	5.48469	0.000125244		6.34488	0.000515658
	5.43591	0.000125145		6.28303	0.000515067
	5.38784	0.000125057		6.22187	0.000514478
	5.34046	0.00012498		6.16138	0.000513891
	5.29375	0.000124915		6.10156	0.000513306
	5.24772	0.000124862		6.04242	0.000512724
	5.20235	0.000124822		5.98394	0.000512144
	5.15763	0.000124795		5.92612	0.000511568
	5.11355	0.000124782		5.86896	0.000510994
	5.0701	0.000124782		5.81245	0.000510423
	5.02728	0.000124798		5.7566	0.000509854
	4.98508	0.000124829		5.70138	0.000509289
	4.94348	0.000124875		5.64681	0.000508726
	4.90247	0.000124938		5.59286	0.000508165
	4.86206	0.000125019		5.53955	0.000507605
	4.82222	0.000125117		5.48685	0.000507048
	4.78295	0.000125233		5.43478	0.000506491
	4.74424	0.00012537		5.38331	0.000505935
	4.70608	0.000125526		5.33245	0.000505379
	4.66847	0.000125703		5.28218	0.000504822
	4.63138	0.000125902		5.23251	0.000504265
	4.59481	0.000126124		5.18342	0.000503706
	4.55876	0.00012637		5.13491	0.000503145
	4.52321	0.000126641		5.08697	0.000502582
	4.48815	0.000126938		5.0396	0.000502016
	4.45356	0.000127262		4.99279	0.000501446
	4.41945	0.000127614		4.94654	0.000500873
	4.3858	0.000127996		4.90083	0.000500295
	4.3526	0.000128409		4.85566	0.000499712
	4.31983	0.000128853		4.81102	0.000499125
	4.28749	0.000129332		4.76692	0.000498532
	4.25557	0.000129845		4.72333	0.000497933
	4.22406	0.000130395		4.68026	0.000497328
	4.19294	0.000130982		4.6377	0.000496716
	4.16221	0.000131608		4.59564	0.000496098
	4.13186	0.000132276		4.55407	0.000495474
	4.10188	0.000132985		4.51299	0.000494842
	4.07226	0.000133737		4.4724	0.000494204
	4.04299	0.000134535		4.43228	0.000493559
	4.01406	0.000135379		4.39264	0.000492907
	3.98547	0.00013627		4.35346	0.000492248
	3.95722	0.00013721		4.31473	0.000491583
	3.92928	0.000138199		4.27647	0.00049091
	3.90167	0.00013924		4.23864	0.000490231
	3.87437	0.000140332		4.20126	0.000489546
	3.84738	0.000141477		4.16432	0.000488855
	3.8207	0.000142676		4.1278	0.000488157
	3.79433	0.000143928		4.09172	0.000487454
	3.76825	0.000145235		4.05605	0.000486746
	3.74248	0.000146598		4.02079	0.000486033
	3.717	0.000148015		3.98595	0.000485314
	3.69182	0.000149489		3.95151	0.000484592
	3.66694	0.000151019		3.91748	0.000483865
	3.64235	0.000152605		3.88384	0.000483134
	3.61806	0.000154247		3.85059	0.0004824
	3.59406	0.000155946		3.81772	0.000481664
	3.57036	0.000157702		3.78524	0.000480924
	3.54695	0.000159515		3.75314	0.000480183
	3.52384	0.000161386		3.72141	0.000479439
	3.50102	0.000163315		3.69005	0.000478694
	3.47849	0.000165303		3.65906	0.000477949
	3.45626	0.000167351		3.62842	0.000477202
	3.43431	0.00016946		3.59814	0.000476455
	3.41265	0.000171631		3.56822	0.000475709
	3.39127	0.000173867		3.53863	0.000474963
	3.37017	0.00017617		3.50939	0.000474218
	3.34934	0.000178543		3.48049	0.000473474
	3.32879	0.000180989		3.45192	0.000472731
	3.3085	0.000183511		3.42367	0.00047199
	3.28846	0.000186115		3.39575	0.000471252
	3.26868	0.000188805		3.36815	0.000470516
	3.24914	0.000191588		3.34085	0.000469783
	3.22983	0.000194469		3.31387	0.000469053
	3.21075	0.000197457		3.28719	0.000468326
	3.19188	0.000200558		3.2608	0.000467603
	3.17322	0.000203783		3.23471	0.000466884
	3.15475	0.000207139		3.2089	0.000466169
	3.13647	0.000210639		3.18338	0.000465458
	3.11836	0.000214293		3.15814	0.000464753
	3.10041	0.000218113		3.13318	0.000464052
	3.08261	0.000222113		3.10849	0.000463356
	3.06495	0.000226306		3.08406	0.000462665
	3.04742	0.000230706		3.0599	0.000461981
	3.03	0.000235329		3.036	0.000461302
	3.01268	0.00024019		3.01236	0.000460629
	2.99545	0.000245305		2.98898	0.000459963
	2.9783	0.000250693		2.96585	0.000459303
	2.96123	0.000256369		2.94298	0.00045865
	2.94422	0.000262352		2.92036	0.000458004
	2.92726	0.000268659		2.898	0.000457365
	2.91034	0.000275309		2.87589	0.000456734
	2.89346	0.000282318		2.85404	0.000456111
	2.87661	0.000289704		2.83244	0.000455495
	2.85979	0.000297486		2.8111	0.000454888
	2.84298	0.000305678		2.79002	0.00045429
	2.8262	0.000314296		2.7692	0.0004537
	2.80942	0.000323356		2.74865	0.000453119
	2.79266	0.000332872		2.72837	0.000452547
	2.77592	0.000342854		2.70836	0.000451985
	2.75919	0.000353315		2.68863	0.000451432
	2.74247	0.000364262		2.66918	0.000450889
	2.72578	0.000375704		2.65002	0.000450356
	2.70911	0.000387645		2.63114	0.000449833
	2.69247	0.000400088		2.61257	0.000449321
	2.67587	0.000413033		2.59429	0.000448819
	2.65931	0.000426478		2.57631	0.000448327
	2.64281	0.000440419		2.55865	0.000447846
	2.62637	0.000454848		2.5413	0.000447376
	2.61	0.000469755		2.52427	0.000446917
	2.59372	0.000485127		2.50756	0.000446469
	2.57754	0.000500949		2.49118	0.000446031
	2.56147	0.000517203		2.47513	0.000445605
	2.54551	0.000533869		2.45941	0.00044519
	2.52969	0.000550922		2.44403	0.000444786
	2.51402	0.000568337		2.42899	0.000444393
	2.49851	0.000586088		2.41429	0.000444011
	2.48318	0.000604144		2.39993	0.000443639
	2.46803	0.000622474		2.38592	0.000443279
	2.45308	0.000641045		2.37225	0.000442929
	2.43834	0.000659824		2.35893	0.000442591
	2.42382	0.000678775		2.34595	0.000442262
	2.40954	0.000697863		2.33332	0.000441944
	2.39551	0.000717051		2.32103	0.000441636
	2.38173	0.000736304		2.30909	0.000441339
	2.36822	0.000755585		2.29748	0.000441051
	2.35498	0.000774857		2.28621	0.000440773
	2.34203	0.000794087		2.27527	0.000440504
	2.32936	0.000813239		2.26466	0.000440245
	2.31699	0.00083228		2.25438	0.000439995
	2.30492	0.000851177		2.24443	0.000439755
	2.29316	0.000869901		2.23479	0.000439522
	2.2817	0.000888423		2.22546	0.000439299
	2.27056	0.000906713		2.21644	0.000439083
	2.25972	0.000924748		2.20772	0.000438876
	2.24921	0.000942503		2.1993	0.000438677
	2.239	0.000959956		2.19117	0.000438485
	2.22911	0.000977088		2.18332	0.000438301
	2.21953	0.00099388		2.17575	0.000438124
	2.21026	0.00101032		2.16845	0.000437954
	2.2013	0.00102639		2.16142	0.000437791
	2.19265	0.00104207		2.15465	0.000437634
	2.18429	0.00105737		2.14813	0.000437484
	2.17623	0.00107227		2.14185	0.00043734
	2.16846	0.00108676		2.13581	0.000437202
	2.16097	0.00110084		2.13	0.000437069
	2.15377	0.00111451		2.12442	0.000436942
	2.14684	0.00112776		2.11905	0.00043682
	2.14018	0.0011406		2.1139	0.000436704
	2.13377	0.00115302		2.10895	0.000436592
	2.12763	0.00116503		2.1042	0.000436485
	2.12173	0.00117664		2.09964	0.000436383
	2.11607	0.00118783		2.09526	0.000436285
	2.11065	0.00119863		2.09107	0.000436191
	2.10545	0.00120904		2.08704	0.000436102
	2.10048	0.00121906		2.08319	0.000436016
	2.09572	0.00122869		2.07949	0.000435934
	2.09116	0.00123796		2.07595	0.000435856
	2.0868	0.00124687		2.07256	0.000435781
	2.08263	0.00125542		2.06931	0.000435709
	2.07865	0.00126363		2.0662	0.00043564
	2.07485	0.0012715		2.06322	0.000435575
	2.07121	0.00127904		2.06037	0.000435513
	2.06775	0.00128627		2.05764	0.000435453
	2.06444	0.00129319		2.05504	0.000435396
	2.06128	0.00129982		2.05254	0.000435341
	2.05827	0.00130616		2.05015	0.000435289
	2.0554	0.00131222		2.04787	0.000435239
	2.05266	0.00131801		2.04569	0.000435192
	2.05006	0.00132355		2.0436	0.000435147
	2.04757	0.00132883		2.04161	0.000435103
	2.04521	0.00133388		2.03971	0.000435062
	2.04295	0.0013387		2.03789	0.000435023
	2.04081	0.0013433		2.03615	0.000434985
	2.03877	0.00134768		2.03449	0.000434949
	2.03682	0.00135186		2.0329	0.000434915
	2.03497	0.00135585		2.03138	0.000434882
	2.03321	0.00135965		2.02994	0.000434851
	2.03154	0.00136327		2.02855	0.000434821
	2.02995	0.00136672		2.02724	0.000434793
	2.02844	0.00137		2.02598	0.000434766
	2.027	0.00137312		2.02477	0.00043474
	2.02563	0.0013761		2.02363	0.000434715
	2.02433	0.00137893		2.02253	0.000434692
	2.0231	0.00138163		2.02148	0.00043467
	2.02192	0.00138419		2.02049	0.000434648
	2.02081	0.00138663		2.01953	0.000434628
	2.01975	0.00138895		2.01863	0.000434608
	2.01874	0.00139115		2.01776	0.00043459
	2.01779	0.00139325		2.01693	0.000434572
	2.01688	0.00139524		2.01614	0.000434555
	2.01602	0.00139714		2.01539	0.000434539
	2.0152	0.00139894		2.01467	0.000434524
	2.01442	0.00140065		2.01399	0.000434509
	2.01368	0.00140227		2.01334	0.000434495
	2.01298	0.00140382		2.01271	0.000434482
	2.01231	0.00140528		2.01212	0.000434469
	2.01168	0.00140668		2.01155	0.000434457
	2.01108	0.001408		2.01101	0.000434446
	2.01051	0.00140926		2.0105	0.000434435
	2.00997	0.00141045		2.01001	0.000434424

## Sheet: Confidence intervals
	Fit
	Concentration [mM]			Rate [mM/h]			Specific rate [mmol/h gDW]
Time [h]	Predicted	95% CI up	95% CI lo	Predicted	95% CI up	95% CI lo	Predicted	95% CI up	95% CI lo
-17.9917	-0.00252042	0.168737	-0.173778	-0.00316673	0.0506062	-0.0569397	-0.855468	13.7304	-15.4413
-17.775	-0.00320535	0.163694	-0.170105	-0.00315022	0.0500218	-0.0563222	-0.796459	12.7015	-14.2945
-6.99167	0.305758	0.426668	0.184848	0.0914343	0.144885	0.0379837	0.855291	1.37609	0.334491
-6.8	0.323611	0.43727	0.209953	0.0949018	0.151043	0.0387608	0.8372	1.35219	0.322205
-6.075	0.397334	0.48658	0.308088	0.108443	0.16519	0.0516967	0.766464	1.1834	0.349526
-5.88333	0.418463	0.502737	0.334189	0.112053	0.167138	0.0569671	0.746898	1.12897	0.364828
-5.44167	0.470173	0.545768	0.394579	0.122915	0.173414	0.0724169	0.715815	1.02294	0.40869
-4.96667	0.53172	0.601839	0.461601	0.135741	0.181407	0.090075	0.68365	0.924852	0.442449
-4.65833	0.574724	0.642853	0.506595	0.143247	0.186556	0.0999392	0.656553	0.865051	0.448055
-4.19167	0.645271	0.7119	0.578642	0.161239	0.202002	0.120477	0.640751	0.8114	0.470102
-3.96667	0.683027	0.749351	0.616703	0.175046	0.2149	0.135192	0.649373	0.805478	0.493268
-3.84167	0.705474	0.771693	0.639256	0.184249	0.223737	0.144762	0.657887	0.806961	0.508813
-3.74167	0.72429	0.790446	0.658134	0.192132	0.231391	0.152872	0.665375	0.809275	0.521474
-3.45833	0.782089	0.848147	0.716031	0.216282	0.254892	0.177673	0.686859	0.817014	0.556703
-3.25833	0.827198	0.893223	0.761173	0.235101	0.27315	0.197053	0.702336	0.823262	0.58141
-3.21667	0.83708	0.903096	0.771063	0.239217	0.277152	0.201282	0.705584	0.824678	0.58649
-2.64167	0.991251	1.05687	0.925634	0.29746	0.333417	0.261504	0.735932	0.831194	0.640669
-2.46667	1.0449	1.11013	0.979661	0.315668	0.351089	0.280246	0.74029	0.829386	0.651194
-2.05833	1.1823	1.24576	1.11884	0.356803	0.393068	0.320538	0.738553	0.81904	0.658065
-1.80833	1.27446	1.33622	1.2127	0.380213	0.419122	0.341303	0.729095	0.80882	0.649371
-1.71667	1.30969	1.37076	1.24862	0.388362	0.428733	0.34799	0.724141	0.804433	0.643849
-0.941667	1.62973	1.68928	1.57018	0.428269	0.484626	0.371912	0.630083	0.717435	0.542732
-0.891667	1.65116	1.71125	1.59108	0.428956	0.486385	0.371526	0.62152	0.709144	0.533896
-0.883333	1.65474	1.71493	1.59455	0.429055	0.486663	0.371447	0.620081	0.707747	0.532415
-0.591667	1.78013	1.84596	1.71429	0.429865	0.49289	0.366839	0.56825	0.655863	0.480638
-0.575	1.78729	1.85357	1.72101	0.429759	0.49303	0.366488	0.565223	0.652729	0.477717
-0.466667	1.83382	1.90335	1.76428	0.429274	0.493917	0.36463	0.546191	0.632704	0.459678
-0.341667	1.88745	1.96141	1.8135	0.428888	0.494571	0.363205	0.525239	0.609919	0.440558
-0.291667	1.90889	1.98479	1.83299	0.428723	0.49465	0.362796	0.517072	0.60082	0.433324
-0.266667	1.91961	1.99652	1.8427	0.428646	0.494662	0.362631	0.513042	0.596288	0.429797
-0.191667	1.94702	2.06806	1.7929	-0.0551287	-0.0215988	-0.0886586	-0.0644872	-0.0247217	-0.104253
-0.108333	1.94243	2.06806	1.7929	-0.0551287	-0.0215988	-0.0886586	-0.0628649	-0.0240865	-0.101643
0.108333	1.93048	2.06806	1.7929	-0.0551287	-0.0215988	-0.0886586	-0.061747	-0.0230168	-0.100477
0.191667	1.92589	2.06129	1.79049	-0.0551287	-0.0215988	-0.0886586	-0.0616753	-0.0230233	-0.100327
0.266667	1.92175	2.05521	1.7883	-0.0551287	-0.0215988	-0.0886586	-0.0611785	-0.0228675	-0.0994896
0.308333	1.91946	2.05184	1.78707	-0.0551287	-0.0215988	-0.0886586	-0.0610383	-0.0228315	-0.0992451
0.483333	1.90981	2.03777	1.78185	-0.0551287	-0.0215988	-0.0886586	-0.0604166	-0.0226673	-0.0981658
0.491667	1.90935	2.0371	1.7816	-0.0551287	-0.0215988	-0.0886586	-0.0603484	-0.022645	-0.0980518
0.541667	1.90659	2.0331	1.78009	-0.0551287	-0.0215988	-0.0886586	-0.0602127	-0.0226135	-0.0978118
1.275	1.86617	1.97579	1.75655	-0.0551287	-0.0215988	-0.0886586	-0.057829	-0.0219731	-0.0936849
1.30833	1.86433	1.97325	1.75541	-0.0551287	-0.0215988	-0.0886586	-0.0577677	-0.0219498	-0.0935856
1.8	1.83722	1.93675	1.7377	-0.0551287	-0.0215988	-0.0886586	-0.05628	-0.0213845	-0.0911755
2.025	1.82482	1.92068	1.72896	-0.0551287	-0.0215988	-0.0886586	-0.055649	-0.0211447	-0.0901532
2.09167	1.82114	1.91601	1.72628	-0.0551287	-0.0215988	-0.0886586	-0.0554225	-0.0210587	-0.0897863
2.775	1.78347	1.8708	1.69614	-0.0551287	-0.0215988	-0.0886586	-0.0535458	-0.0203456	-0.086746
2.84167	1.7798	1.86668	1.69291	-0.0551287	-0.0215988	-0.0886586	-0.0533837	-0.020284	-0.0864835
3.29167	1.75499	1.84035	1.66963	-0.0551287	-0.0215988	-0.0886586	-0.0521546	-0.019817	-0.0844923
3.59167	1.73845	1.82426	1.65264	-0.0551287	-0.0215988	-0.0886586	-0.0513649	-0.0195169	-0.0832129
4.04167	1.71364	1.8023	1.62499	-0.0551287	-0.0215988	-0.0886586	-0.0502233	-0.0190832	-0.0813634
4.375	1.69527	1.78757	1.60296	-0.0551287	-0.0215988	-0.0886586	-0.0493497	-0.0187512	-0.0799482
5.05833	1.6576	1.76083	1.55436	-0.0551287	-0.0215988	-0.0886586	-0.0476165	-0.0180927	-0.0771404
5.15833	1.65208	1.75724	1.54693	-0.0551287	-0.0215988	-0.0886586	-0.0473628	-0.0179963	-0.0767294
5.80833	1.61625	1.73545	1.49705	-0.0551287	-0.0215988	-0.0886586	-0.0457469	-0.017363	-0.0741307
5.85833	1.61349	1.73387	1.49311	-0.0551287	-0.0215988	-0.0886586	-0.0455965	-0.0172966	-0.0738965
6.54167	1.57582	1.71332	1.43832	-0.0551287	-0.0215988	-0.0886586	-0.0439198	-0.0165369	-0.0713026
6.74167	1.5648	1.70761	1.42198	-0.0551287	-0.0215988	-0.0886586	-0.0434395	-0.0163203	-0.0705587
7.35833	1.5308	1.69067	1.37092	-0.0551287	-0.0215988	-0.0886586	-0.0420015	-0.0156734	-0.0683296
7.425	1.52712	1.68889	1.36535	-0.0551287	-0.0215988	-0.0886586	-0.0418668	-0.0156116	-0.068122
8.05833	1.49221	1.67237	1.31205	-0.0551287	-0.0215988	-0.0886586	-0.0406077	-0.0150362	-0.0661792

## Sheet: DV-IDENTITY-0
0	#VALUE!	#VALUE!	#VALUE!	#VALUE!	#VALUE!	#VALUE!	#VALUE!	#VALUE!	#VALUE!	#VALUE!	#VALUE!	0	#VALUE!	#VALUE!	#VALUE!	#VALUE!	#VALUE!	#VALUE!	#VALUE!	#VALUE!	#VALUE!	#VALUE!	#VALUE!	0	#VALUE!	#VALUE!	#VALUE!	#VALUE!	#VALUE!	#VALUE!	#VALUE!	#VALUE!	#VALUE!	#VALUE!	#VALUE!	0	#VALUE!	#VALUE!	#VALUE!	#VALUE!	#VALUE!	#VALUE!	#VALUE!	#VALUE!	#VALUE!	#VALUE!	#VALUE!	0	#VALUE!
#VALUE!	#VALUE!	#VALUE!	#VALUE!	#VALUE!	#VALUE!	#VALUE!	#VALUE!	AAAAABvp5wg=	#VALUE!	#VALUE!	#VALUE!	#VALUE!	#VALUE!	#VALUE!	#VALUE!	#VALUE!	#VALUE!	#VALUE!	#VALUE!	0	#VALUE!	#VALUE!	#VALUE!	#VALUE!	#VALUE!	#VALUE!	#VALUE!	#VALUE!	#VALUE!	#VALUE!	#VALUE!	0	#VALUE!	#VALUE!	#VALUE!	#VALUE!	#VALUE!	#VALUE!	#VALUE!	#VALUE!	#VALUE!	#VALUE!	#VALUE!	0	#VALUE!	#VALUE!	#VALUE!	#VALUE!	#VALUE!
#VALUE!	#VALUE!	#VALUE!	#VALUE!	AAAAAH/fzwQ=	#VALUE!	#VALUE!	#VALUE!	#VALUE!	#VALUE!	#VALUE!	#VALUE!	#VALUE!	#VALUE!	#VALUE!	#VALUE!	0	#VALUE!	#VALUE!	#VALUE!	#VALUE!	#VALUE!	#VALUE!	#VALUE!	#VALUE!	#VALUE!	#VALUE!	#VALUE!	0	#VALUE!	#VALUE!	#VALUE!	#VALUE!	#VALUE!	#VALUE!	#VALUE!	#VALUE!	#VALUE!	#VALUE!	#VALUE!	0	#VALUE!	#VALUE!	#VALUE!	#VALUE!	#VALUE!	#VALUE!	#VALUE!	#VALUE!	#VALUE!
0	#VALUE!	#VALUE!	#VALUE!	#VALUE!	#VALUE!	#VALUE!	#VALUE!	#VALUE!	#VALUE!	#VALUE!	#VALUE!	0	#VALUE!	#VALUE!	#VALUE!	#VALUE!	#VALUE!	#VALUE!	#VALUE!	#VALUE!	#VALUE!	#VALUE!	#VALUE!	0	#VALUE!	#VALUE!	#VALUE!	#VALUE!	#VALUE!	#VALUE!	#VALUE!	#VALUE!	#VALUE!	#VALUE!	#VALUE!	0	#VALUE!	#VALUE!	#VALUE!	#VALUE!	#VALUE!	#VALUE!	#VALUE!	#VALUE!	#VALUE!	#VALUE!	#VALUE!	0	#VALUE!
#VALUE!	#VALUE!	#VALUE!	#VALUE!	#VALUE!	#VALUE!	#VALUE!	#VALUE!	AAAAAF8K/wg=	#VALUE!	#VALUE!	#VALUE!	#VALUE!	#VALUE!	#VALUE!	#VALUE!	#VALUE!	#VALUE!	#VALUE!	#VALUE!	0	#VALUE!	#VALUE!	#VALUE!	#VALUE!	#VALUE!	#VALUE!	#VALUE!	#VALUE!	#VALUE!	#VALUE!	#VALUE!	0	#VALUE!	#VALUE!	#VALUE!	#VALUE!	#VALUE!	#VALUE!	#VALUE!	#VALUE!	#VALUE!	#VALUE!	#VALUE!	0	#VALUE!	#VALUE!	#VALUE!	#VALUE!	#VALUE!
#VALUE!	#VALUE!	#VALUE!	#VALUE!	0	#VALUE!	#VALUE!	#VALUE!	#VALUE!	#VALUE!	#VALUE!	#VALUE!	#VALUE!	#VALUE!	#VALUE!	#VALUE!	0	#VALUE!	#VALUE!	#VALUE!	#VALUE!	#VALUE!	#VALUE!	#VALUE!	#VALUE!	#VALUE!	#VALUE!	#VALUE!	0	#VALUE!	#VALUE!	#VALUE!	#VALUE!	#VALUE!	#VALUE!	#VALUE!	#VALUE!	#VALUE!	#VALUE!	#VALUE!	0	#VALUE!	#VALUE!	#VALUE!	#VALUE!	#VALUE!	#VALUE!	#VALUE!	#VALUE!	#VALUE!
0	#VALUE!	#VALUE!	#VALUE!	#VALUE!	#VALUE!	#VALUE!	#VALUE!	#VALUE!	#VALUE!	#VALUE!	#VALUE!	0	#VALUE!	#VALUE!	#VALUE!	#VALUE!	#VALUE!	#VALUE!	#VALUE!	#VALUE!	#VALUE!	#VALUE!	#VALUE!	0	#VALUE!	#VALUE!	#VALUE!	#VALUE!	#VALUE!	#VALUE!	#VALUE!	#VALUE!	#VALUE!	#VALUE!	#VALUE!	0	#VALUE!	#VALUE!	#VALUE!	#VALUE!	#VALUE!	#VALUE!	#VALUE!	#VALUE!	#VALUE!	#VALUE!	#VALUE!	0	#VALUE!
#VALUE!	#VALUE!	#VALUE!	#VALUE!	#VALUE!	#VALUE!	#VALUE!	#VALUE!	AAAAAF28/gg=	#VALUE!	#VALUE!	#VALUE!	#VALUE!	#VALUE!	#VALUE!	#VALUE!	#VALUE!	#VALUE!	#VALUE!	#VALUE!	0	#VALUE!	#VALUE!	#VALUE!	#VALUE!	#VALUE!	#VALUE!	#VALUE!	#VALUE!	#VALUE!	#VALUE!	#VALUE!	0	#VALUE!	#VALUE!	#VALUE!	#VALUE!	#VALUE!	#VALUE!	#VALUE!	#VALUE!	#VALUE!	#VALUE!	#VALUE!	0	#VALUE!	#VALUE!	#VALUE!	#VALUE!	#VALUE!
#VALUE!	#VALUE!	#VALUE!	#VALUE!	0	#VALUE!	#VALUE!	#VALUE!	#VALUE!	#VALUE!	#VALUE!	#VALUE!	#VALUE!	#VALUE!	#VALUE!	#VALUE!	0	#VALUE!	#VALUE!	#VALUE!	#VALUE!	#VALUE!	#VALUE!	#VALUE!	#VALUE!	#VALUE!	#VALUE!	#VALUE!	0	#VALUE!	#VALUE!	#VALUE!	#VALUE!	#VALUE!	#VALUE!	#VALUE!	#VALUE!	#VALUE!	#VALUE!	#VALUE!	0	#VALUE!	#VALUE!	#VALUE!	#VALUE!	#VALUE!	#VALUE!	#VALUE!	#VALUE!	#VALUE!
0	#VALUE!	#VALUE!	#VALUE!	#VALUE!	#VALUE!	#VALUE!	#VALUE!	#VALUE!	#VALUE!	#VALUE!	#VALUE!	0	#VALUE!	#VALUE!	#VALUE!	#VALUE!	#VALUE!	#VALUE!	#VALUE!	#VALUE!	#VALUE!	#VALUE!	#VALUE!	0	#VALUE!	#VALUE!	#VALUE!	#VALUE!	#VALUE!	#VALUE!	#VALUE!	#VALUE!	#VALUE!	#VALUE!	#VALUE!	0	#VALUE!	#VALUE!	#VALUE!	#VALUE!	#VALUE!	#VALUE!	#VALUE!	#VALUE!	#VALUE!	#VALUE!	#VALUE!	0	#VALUE!
#VALUE!	#VALUE!	#VALUE!	#VALUE!	#VALUE!	#VALUE!	#VALUE!	#VALUE!	AAAAAF5/Nwg=	#VALUE!	#VALUE!	#VALUE!	#VALUE!	#VALUE!	#VALUE!	#VALUE!	#VALUE!	#VALUE!	#VALUE!	#VALUE!	0	#VALUE!	#VALUE!	#VALUE!	#VALUE!	#VALUE!	#VALUE!	#VALUE!	#VALUE!	#VALUE!	#VALUE!	#VALUE!	0	#VALUE!	#VALUE!	#VALUE!	#VALUE!	#VALUE!	#VALUE!	#VALUE!	#VALUE!	#VALUE!	#VALUE!	#VALUE!	0	#VALUE!	#VALUE!	#VALUE!	#VALUE!	#VALUE!
#VALUE!	#VALUE!	#VALUE!	#VALUE!	0	#VALUE!	#VALUE!	#VALUE!	#VALUE!	#VALUE!	#VALUE!	#VALUE!	#VALUE!	#VALUE!	#VALUE!	#VALUE!	0	#VALUE!	#VALUE!	#VALUE!	#VALUE!	#VALUE!	#VALUE!	#VALUE!	#VALUE!	#VALUE!	#VALUE!	#VALUE!	0	#VALUE!	#VALUE!	#VALUE!	#VALUE!	#VALUE!	#VALUE!	#VALUE!	#VALUE!	#VALUE!	#VALUE!	#VALUE!	0	#VALUE!	#VALUE!	#VALUE!	#VALUE!	#VALUE!	#VALUE!	#VALUE!	#VALUE!	#VALUE!
0	#VALUE!	#VALUE!	#VALUE!	#VALUE!	#VALUE!	#VALUE!	#VALUE!	#VALUE!	#VALUE!	#VALUE!	#VALUE!	0	#VALUE!	#VALUE!	#VALUE!	#VALUE!	#VALUE!	#VALUE!	#VALUE!	#VALUE!	#VALUE!	#VALUE!	#VALUE!	0	#VALUE!	#VALUE!	#VALUE!	#VALUE!	#VALUE!	#VALUE!	#VALUE!	#VALUE!	#VALUE!	#VALUE!	#VALUE!	0	#VALUE!	#VALUE!	#VALUE!	#VALUE!	#VALUE!	#VALUE!	#VALUE!	#VALUE!	#VALUE!	#VALUE!	#VALUE!	0	#VALUE!
#VALUE!	#VALUE!	#VALUE!	#VALUE!	#VALUE!	#VALUE!	#VALUE!	#VALUE!	AAAAAG03/wg=	#VALUE!	#VALUE!	#VALUE!	#VALUE!	#VALUE!	#VALUE!	#VALUE!	#VALUE!	#VALUE!	#VALUE!	#VALUE!	0	#VALUE!	#VALUE!	#VALUE!	#VALUE!	#VALUE!	#VALUE!	#VALUE!	#VALUE!	#VALUE!	#VALUE!	#VALUE!	0	#VALUE!	#VALUE!	#VALUE!	#VALUE!	#VALUE!	#VALUE!	#VALUE!	#VALUE!	#VALUE!	#VALUE!	#VALUE!	0	#VALUE!	#VALUE!	#VALUE!	#VALUE!	#VALUE!
#VALUE!	#VALUE!	#VALUE!	#VALUE!	0	#VALUE!	#VALUE!	#VALUE!	#VALUE!	#VALUE!	#VALUE!	#VALUE!	#VALUE!	#VALUE!	#VALUE!	#VALUE!	0	#VALUE!	#VALUE!	#VALUE!	#VALUE!	#VALUE!	#VALUE!	#VALUE!	#VALUE!	#VALUE!	#VALUE!	#VALUE!	0	#VALUE!	#VALUE!	#VALUE!	#VALUE!	#VALUE!	#VALUE!	#VALUE!	#VALUE!	#VALUE!	#VALUE!	#VALUE!	0	#VALUE!	#VALUE!	#VALUE!	#VALUE!	#VALUE!	#VALUE!	#VALUE!	#VALUE!	#VALUE!
0	#VALUE!	#VALUE!	#VALUE!	#VALUE!	#VALUE!	#VALUE!	#VALUE!	#VALUE!	#VALUE!	#VALUE!	#VALUE!	0	#VALUE!	#VALUE!	#VALUE!	#VALUE!	#VALUE!	#VALUE!	#VALUE!	#VALUE!	#VALUE!	#VALUE!	#VALUE!	0	#VALUE!	#VALUE!	#VALUE!	#VALUE!	#VALUE!	#VALUE!	#VALUE!	#VALUE!	#VALUE!	#VALUE!	#VALUE!	0	#VALUE!	#VALUE!	#VALUE!	#VALUE!	#VALUE!	#VALUE!	#VALUE!	#VALUE!	#VALUE!	#VALUE!	#VALUE!	0	#VALUE!
#VALUE!	#VALUE!	#VALUE!	#VALUE!	#VALUE!	#VALUE!	#VALUE!	#VALUE!	AAAAAHq5jwg=	#VALUE!	#VALUE!	#VALUE!	#VALUE!	#VALUE!	#VALUE!	#VALUE!	#VALUE!	#VALUE!	#VALUE!	#VALUE!	0	#VALUE!	#VALUE!	#VALUE!	#VALUE!	#VALUE!	#VALUE!	#VALUE!	#VALUE!	#VALUE!	#VALUE!	#VALUE!	0	#VALUE!	#VALUE!	#VALUE!	#VALUE!	#VALUE!	#VALUE!	#VALUE!	#VALUE!	#VALUE!	#VALUE!	#VALUE!	0	#VALUE!	#VALUE!	#VALUE!	#VALUE!	#VALUE!
#VALUE!	#VALUE!	#VALUE!	#VALUE!	0	#VALUE!	#VALUE!	#VALUE!	#VALUE!	#VALUE!	#VALUE!	#VALUE!	#VALUE!	#VALUE!	#VALUE!	#VALUE!	0	#VALUE!	#VALUE!	#VALUE!	#VALUE!	#VALUE!	#VALUE!	#VALUE!	#VALUE!	#VALUE!	#VALUE!	#VALUE!	0	#VALUE!	#VALUE!	#VALUE!	#VALUE!	#VALUE!	#VALUE!	#VALUE!	#VALUE!	#VALUE!	#VALUE!	#VALUE!	0	#VALUE!	#VALUE!	#VALUE!	#VALUE!	#VALUE!	#VALUE!	#VALUE!	#VALUE!	#VALUE!
0	#VALUE!	#VALUE!	#VALUE!	#VALUE!	#VALUE!	#VALUE!	#VALUE!	#VALUE!	#VALUE!	#VALUE!	#VALUE!	0	#VALUE!	#VALUE!	#VALUE!	#VALUE!	#VALUE!	#VALUE!	#VALUE!	#VALUE!	#VALUE!	#VALUE!	#VALUE!	0	#VALUE!	#VALUE!	#VALUE!	#VALUE!	#VALUE!	#VALUE!	#VALUE!	#VALUE!	#VALUE!	#VALUE!	#VALUE!	0	#VALUE!	#VALUE!	#VALUE!	#VALUE!	#VALUE!	#VALUE!	#VALUE!	#VALUE!	#VALUE!	#VALUE!	#VALUE!	0	#VALUE!
#VALUE!	#VALUE!	#VALUE!	#VALUE!	#VALUE!	#VALUE!	#VALUE!	#VALUE!	AAAAAFd/7wg=	#VALUE!	#VALUE!	#VALUE!	#VALUE!	#VALUE!	#VALUE!	#VALUE!	#VALUE!	#VALUE!	#VALUE!	#VALUE!	0	#VALUE!	#VALUE!	#VALUE!	#VALUE!	#VALUE!	#VALUE!	#VALUE!	#VALUE!	#VALUE!	#VALUE!	#VALUE!	0	#VALUE!	#VALUE!	#VALUE!	#VALUE!	#VALUE!	#VALUE!	#VALUE!	#VALUE!	#VALUE!	#VALUE!	#VALUE!	0	#VALUE!	#VALUE!	#VALUE!	#VALUE!	#VALUE!
#VALUE!	#VALUE!	#VALUE!	#VALUE!	0	#VALUE!	#VALUE!	#VALUE!	#VALUE!	#VALUE!	#VALUE!	#VALUE!	#VALUE!	#VALUE!	#VALUE!	#VALUE!	0	#VALUE!	#VALUE!	#VALUE!	#VALUE!	#VALUE!	#VALUE!	#VALUE!	#VALUE!	#VALUE!	#VALUE!	#VALUE!	0	#VALUE!	#VALUE!	#VALUE!	#VALUE!	#VALUE!	#VALUE!	#VALUE!	#VALUE!	#VALUE!	#VALUE!	#VALUE!	0	#VALUE!	#VALUE!	#VALUE!	#VALUE!	#VALUE!	#VALUE!	#VALUE!	#VALUE!	#VALUE!
0	#VALUE!	#VALUE!	#VALUE!	#VALUE!	#VALUE!	#VALUE!	#VALUE!	#VALUE!	#VALUE!	#VALUE!	#VALUE!	0	#VALUE!	#VALUE!	#VALUE!	#VALUE!	#VALUE!	#VALUE!	#VALUE!	#VALUE!	#VALUE!	#VALUE!	#VALUE!	0	#VALUE!	#VALUE!	#VALUE!	#VALUE!	#VALUE!	#VALUE!	#VALUE!	#VALUE!	#VALUE!	#VALUE!	#VALUE!	0	#VALUE!	#VALUE!	#VALUE!	#VALUE!	#VALUE!	#VALUE!	#VALUE!	#VALUE!	#VALUE!	#VALUE!	#VALUE!	0	#VALUE!
#VALUE!	#VALUE!	#VALUE!	#VALUE!	#VALUE!	#VALUE!	#VALUE!	#VALUE!	AAAAAD23dwg=	#VALUE!	#VALUE!	#VALUE!	#VALUE!	#VALUE!	#VALUE!	#VALUE!	#VALUE!	#VALUE!	#VALUE!	#VALUE!	0	#VALUE!	#VALUE!	#VALUE!	#VALUE!	#VALUE!	#VALUE!	#VALUE!	#VALUE!	#VALUE!	#VALUE!	#VALUE!	0	#VALUE!	#VALUE!	#VALUE!	#VALUE!	#VALUE!	#VALUE!	#VALUE!	#VALUE!	#VALUE!	#VALUE!	#VALUE!	0	#VALUE!	#VALUE!	#VALUE!	#VALUE!	#VALUE!
#VALUE!	#VALUE!	#VALUE!	#VALUE!	0	#VALUE!	#VALUE!	#VALUE!	#VALUE!	#VALUE!	#VALUE!	#VALUE!	#VALUE!	#VALUE!	#VALUE!	#VALUE!	0	#VALUE!	#VALUE!	#VALUE!	#VALUE!	#VALUE!	#VALUE!	#VALUE!	#VALUE!	#VALUE!	#VALUE!	#VALUE!	0	#VALUE!	#VALUE!	#VALUE!	#VALUE!	#VALUE!	#VALUE!	#VALUE!	#VALUE!	#VALUE!	#VALUE!	#VALUE!	0	#VALUE!	#VALUE!	#VALUE!	#VALUE!	#VALUE!	#VALUE!	#VALUE!	#VALUE!	#VALUE!
0	#VALUE!	#VALUE!	#VALUE!	#VALUE!	#VALUE!	#VALUE!	#VALUE!	#VALUE!	#VALUE!	#VALUE!	#VALUE!	0	#VALUE!	#VALUE!	#VALUE!	#VALUE!	#VALUE!	#VALUE!	#VALUE!	#VALUE!	#VALUE!	#VALUE!	#VALUE!	0	#VALUE!	#VALUE!	#VALUE!	#VALUE!	#VALUE!	#VALUE!	#VALUE!	#VALUE!	#VALUE!	#VALUE!	#VALUE!	0	#VALUE!	#VALUE!	#VALUE!	#VALUE!	#VALUE!	#VALUE!	#VALUE!	#VALUE!	#VALUE!	#VALUE!	#VALUE!	0	#VALUE!
#VALUE!	#VALUE!	#VALUE!	#VALUE!	#VALUE!	#VALUE!	#VALUE!	#VALUE!	AAAAAFdf/wg=	#VALUE!	#VALUE!	#VALUE!	#VALUE!	#VALUE!	#VALUE!	#VALUE!	#VALUE!	#VALUE!	#VALUE!	#VALUE!	0	#VALUE!	#VALUE!	#VALUE!	#VALUE!	#VALUE!	#VALUE!	#VALUE!	#VALUE!	#VALUE!	#VALUE!	#VALUE!	0	#VALUE!	#VALUE!	#VALUE!	#VALUE!	#VALUE!	#VALUE!	#VALUE!	#VALUE!	#VALUE!	#VALUE!	#VALUE!	0	#VALUE!	#VALUE!	#VALUE!	#VALUE!	#VALUE!
#VALUE!	#VALUE!	#VALUE!	#VALUE!	0	#VALUE!	#VALUE!	#VALUE!	#VALUE!	#VALUE!	#VALUE!	#VALUE!	#VALUE!	#VALUE!	#VALUE!	#VALUE!	0	#VALUE!	#VALUE!	#VALUE!	#VALUE!	#VALUE!	#VALUE!	#VALUE!	#VALUE!	#VALUE!	#VALUE!	#VALUE!	0	#VALUE!	#VALUE!	#VALUE!	#VALUE!	#VALUE!	#VALUE!	#VALUE!	#VALUE!	#VALUE!	#VALUE!	#VALUE!	0	#VALUE!	#VALUE!	#VALUE!	#VALUE!	#VALUE!	#VALUE!	#VALUE!	#VALUE!	#VALUE!
0	#VALUE!	#VALUE!	#VALUE!	#VALUE!	#VALUE!	#VALUE!	#VALUE!	#VALUE!	#VALUE!	#VALUE!	#VALUE!	0	#VALUE!	#VALUE!	#VALUE!	#VALUE!	#VALUE!	#VALUE!	#VALUE!	#VALUE!	#VALUE!	#VALUE!	#VALUE!	0	#VALUE!	#VALUE!	#VALUE!	#VALUE!	#VALUE!	#VALUE!	#VALUE!	#VALUE!	#VALUE!	#VALUE!	#VALUE!	0	#VALUE!	#VALUE!	#VALUE!	#VALUE!	#VALUE!	#VALUE!	#VALUE!	#VALUE!	#VALUE!	#VALUE!	#VALUE!	0	#VALUE!
#VALUE!	#VALUE!	#VALUE!	#VALUE!	#VALUE!	#VALUE!	#VALUE!	#VALUE!	AAAAAG//vQg=	#VALUE!	#VALUE!	#VALUE!	#VALUE!	#VALUE!	#VALUE!	#VALUE!	#VALUE!	#VALUE!	#VALUE!	#VALUE!	0	#VALUE!	#VALUE!	#VALUE!	#VALUE!	#VALUE!	#VALUE!	#VALUE!	#VALUE!	#VALUE!	#VALUE!	#VALUE!	0	#VALUE!	#VALUE!	#VALUE!	#VALUE!	#VALUE!	#VALUE!	#VALUE!	#VALUE!	#VALUE!	#VALUE!	#VALUE!	0	#VALUE!	#VALUE!	#VALUE!	#VALUE!	#VALUE!
#VALUE!	#VALUE!	#VALUE!	#VALUE!	0	#VALUE!	#VALUE!	#VALUE!	#VALUE!	#VALUE!	#VALUE!	#VALUE!	#VALUE!	#VALUE!	#VALUE!	#VALUE!	0	#VALUE!	#VALUE!	#VALUE!	#VALUE!	#VALUE!	#VALUE!	#VALUE!	#VALUE!	#VALUE!	#VALUE!	#VALUE!	0	#VALUE!	#VALUE!	#VALUE!	#VALUE!	#VALUE!	#VALUE!	#VALUE!	#VALUE!	#VALUE!	#VALUE!	#VALUE!	0	#VALUE!	#VALUE!	#VALUE!	#VALUE!	#VALUE!	#VALUE!	#VALUE!	#VALUE!	#VALUE!
0	#VALUE!	#VALUE!	#VALUE!	#VALUE!	#VALUE!	#VALUE!	#VALUE!	#VALUE!	#VALUE!	#VALUE!	#VALUE!	0	#VALUE!	#VALUE!	#VALUE!	#VALUE!	#VALUE!	#VALUE!	#VALUE!	#VALUE!	#VALUE!	#VALUE!	#VALUE!	0	#VALUE!	#VALUE!	#VALUE!	#VALUE!	#VALUE!	#VALUE!	#VALUE!	#VALUE!	#VALUE!	#VALUE!	#VALUE!	0	#VALUE!	#VALUE!	#VALUE!	#VALUE!	#VALUE!	#VALUE!	#VALUE!	#VALUE!	#VALUE!	#VALUE!	#VALUE!	0	#VALUE!
#VALUE!	#VALUE!	#VALUE!	#VALUE!	#VALUE!	#VALUE!	#VALUE!	#VALUE!	AAAAAG9Fzwg=	#VALUE!	#VALUE!	#VALUE!	#VALUE!	#VALUE!	#VALUE!	#VALUE!	#VALUE!	#VALUE!	#VALUE!	#VALUE!	0	#VALUE!	#VALUE!	#VALUE!	#VALUE!	#VALUE!	#VALUE!	#VALUE!	#VALUE!	#VALUE!	#VALUE!	#VALUE!	0	#VALUE!	#VALUE!	#VALUE!	#VALUE!	#VALUE!	#VALUE!	#VALUE!	#VALUE!	#VALUE!	#VALUE!	#VALUE!	0	#VALUE!	#VALUE!	#VALUE!	#VALUE!	#VALUE!
#VALUE!	#VALUE!	#VALUE!	#VALUE!	0	#VALUE!	#VALUE!	#VALUE!	#VALUE!	#VALUE!	#VALUE!	#VALUE!	#VALUE!	#VALUE!	#VALUE!	#VALUE!	0	#VALUE!	#VALUE!	#VALUE!	#VALUE!	#VALUE!	#VALUE!	#VALUE!	#VALUE!	#VALUE!	#VALUE!	#VALUE!	0	#VALUE!	#VALUE!	#VALUE!	#VALUE!	#VALUE!	#VALUE!	#VALUE!	#VALUE!	#VALUE!	#VALUE!	#VALUE!	0	#VALUE!	#VALUE!	#VALUE!	#VALUE!	#VALUE!	#VALUE!	#VALUE!	#VALUE!	#VALUE!
0	#VALUE!	#VALUE!	#VALUE!	#VALUE!	#VALUE!	#VALUE!	#VALUE!	#VALUE!	#VALUE!	#VALUE!	#VALUE!	0	#VALUE!	#VALUE!	#VALUE!	#VALUE!	#VALUE!	#VALUE!	#VALUE!	#VALUE!	#VALUE!	#VALUE!	#VALUE!	0	#VALUE!	#VALUE!	#VALUE!	#VALUE!	#VALUE!	#VALUE!	#VALUE!	#VALUE!	#VALUE!	#VALUE!	#VALUE!	0	#VALUE!	#VALUE!	#VALUE!	#VALUE!	#VALUE!	#VALUE!	#VALUE!	#VALUE!	#VALUE!	#VALUE!	#VALUE!	0	#VALUE!
#VALUE!	#VALUE!	#VALUE!	#VALUE!	#VALUE!	#VALUE!	#VALUE!	#VALUE!	AAAAAH788gg=	#VALUE!	#VALUE!	#VALUE!	#VALUE!	#VALUE!	#VALUE!	#VALUE!	#VALUE!	#VALUE!	#VALUE!	#VALUE!	0	#VALUE!	#VALUE!	#VALUE!	#VALUE!	#VALUE!	#VALUE!	#VALUE!	#VALUE!	#VALUE!	#VALUE!	#VALUE!	0	#VALUE!	#VALUE!	#VALUE!	#VALUE!	#VALUE!	#VALUE!	#VALUE!	#VALUE!	#VALUE!	#VALUE!	#VALUE!	0	#VALUE!	#VALUE!	#VALUE!	#VALUE!	#VALUE!
#VALUE!	#VALUE!	#VALUE!	#VALUE!	0	#VALUE!	#VALUE!	#VALUE!	#VALUE!	#VALUE!	#VALUE!	#VALUE!	#VALUE!	#VALUE!	#VALUE!	#VALUE!	0	#VALUE!	#VALUE!	#VALUE!	#VALUE!	#VALUE!	#VALUE!	#VALUE!	#VALUE!	#VALUE!	#VALUE!	#VALUE!	0	#VALUE!	#VALUE!	#VALUE!	#VALUE!	#VALUE!	#VALUE!	#VALUE!	#VALUE!	#VALUE!	#VALUE!	#VALUE!	0	#VALUE!	#VALUE!	#VALUE!	#VALUE!	#VALUE!	#VALUE!	#VALUE!	#VALUE!	#VALUE!
0	#VALUE!	#VALUE!	#VALUE!	#VALUE!	#VALUE!	#VALUE!	#VALUE!	#VALUE!	#VALUE!	#VALUE!	#VALUE!	0	#VALUE!	#VALUE!	#VALUE!	#VALUE!	#VALUE!	#VALUE!	#VALUE!	#VALUE!	#VALUE!	#VALUE!	#VALUE!	0	#VALUE!	#VALUE!	#VALUE!	#VALUE!	#VALUE!	#VALUE!	#VALUE!	#VALUE!	#VALUE!	#VALUE!	#VALUE!	0	#VALUE!	#VALUE!	#VALUE!	#VALUE!	#VALUE!	#VALUE!	#VALUE!	#VALUE!	#VALUE!	#VALUE!	#VALUE!	0	#VALUE!
#VALUE!	#VALUE!	#VALUE!	#VALUE!	#VALUE!	#VALUE!	#VALUE!	#VALUE!	AAAAAGzf3gg=	#VALUE!	#VALUE!	#VALUE!	#VALUE!	#VALUE!	#VALUE!	#VALUE!	#VALUE!	#VALUE!	#VALUE!	#VALUE!	0	#VALUE!	#VALUE!	#VALUE!	#VALUE!	#VALUE!	#VALUE!	#VALUE!	#VALUE!	#VALUE!	#VALUE!	#VALUE!	0	#VALUE!	#VALUE!	#VALUE!	#VALUE!	#VALUE!	#VALUE!	#VALUE!	#VALUE!	#VALUE!	#VALUE!	#VALUE!	0	#VALUE!	#VALUE!	#VALUE!	#VALUE!	#VALUE!
#VALUE!	#VALUE!	#VALUE!	#VALUE!	0	#VALUE!	#VALUE!	#VALUE!	#VALUE!	#VALUE!	#VALUE!	#VALUE!	#VALUE!	#VALUE!	#VALUE!	#VALUE!	0	#VALUE!	#VALUE!	#VALUE!	#VALUE!	#VALUE!	#VALUE!	#VALUE!	#VALUE!	#VALUE!	#VALUE!	#VALUE!	0	0	AAAAAEvd6x4=	AAAAAEvd6x8=	AAAAAEvd6yA=	AAAAAEvd6yE=	AAAAAEvd6yI=	0	AAAAAEvd6yQ=	AAAAAEvd6yU=	AAAAAEvd6yY=	AAAAAEvd6yc=	0	0	0	0	0	0	0	#VALUE!	#VALUE!	#VALUE!
0	#VALUE!	#VALUE!	#VALUE!	#VALUE!	#VALUE!	0	#VALUE!	#VALUE!	#VALUE!	#VALUE!	#VALUE!	0	#VALUE!	#VALUE!	#VALUE!	#VALUE!	#VALUE!	0	#VALUE!	#VALUE!	#VALUE!	#VALUE!	#VALUE!	0	#VALUE!	#VALUE!	#VALUE!	#VALUE!	#VALUE!	0	#VALUE!	#VALUE!	#VALUE!	#VALUE!	#VALUE!	0	#VALUE!	#VALUE!	#VALUE!	#VALUE!	#VALUE!	0	#VALUE!	#VALUE!	#VALUE!	#VALUE!	#VALUE!	0	#VALUE!
#VALUE!	#VALUE!	AAAAAC33uAI=	#VALUE!	#VALUE!	#VALUE!	#VALUE!	#VALUE!	0	#VALUE!	#VALUE!	#VALUE!	#VALUE!	#VALUE!	0	#VALUE!	#VALUE!	#VALUE!	#VALUE!	#VALUE!	0	#VALUE!	#VALUE!	#VALUE!	#VALUE!	#VALUE!	0	#VALUE!	#VALUE!	#VALUE!	#VALUE!	#VALUE!	0	#VALUE!	#VALUE!	#VALUE!	#VALUE!	#VALUE!	0	#VALUE!	#VALUE!	#VALUE!	#VALUE!	#VALUE!	0	#VALUE!	#VALUE!	#VALUE!	#VALUE!	#VALUE!
#VALUE!	#VALUE!	#VALUE!	#VALUE!	AAAAABPu1gQ=	#VALUE!	#VALUE!	#VALUE!	#VALUE!	#VALUE!	0	#VALUE!	#VALUE!	#VALUE!	#VALUE!	#VALUE!	0	#VALUE!	#VALUE!	#VALUE!	#VALUE!	#VALUE!	0	#VALUE!	#VALUE!	#VALUE!	#VALUE!	#VALUE!	0	#VALUE!	#VALUE!	#VALUE!	#VALUE!	#VALUE!	0	#VALUE!	#VALUE!	#VALUE!	#VALUE!	#VALUE!	0	#VALUE!	#VALUE!	#VALUE!	#VALUE!	#VALUE!	0	#VALUE!	#VALUE!	#VALUE!
0	#VALUE!	#VALUE!	#VALUE!	#VALUE!	#VALUE!	0	#VALUE!	#VALUE!	#VALUE!	#VALUE!	#VALUE!	0	#VALUE!	#VALUE!	#VALUE!	#VALUE!	#VALUE!	0	#VALUE!	#VALUE!	#VALUE!	#VALUE!	#VALUE!	0	#VALUE!	#VALUE!	#VALUE!	#VALUE!	#VALUE!	0	#VALUE!	#VALUE!	#VALUE!	#VALUE!	#VALUE!	0	#VALUE!	#VALUE!	#VALUE!	#VALUE!	#VALUE!	0	#VALUE!	#VALUE!	#VALUE!	#VALUE!	#VALUE!	0	#VALUE!
#VALUE!	#VALUE!	AAAAAHn/+wI=	#VALUE!	#VALUE!	#VALUE!	#VALUE!	#VALUE!	0	#VALUE!	#VALUE!	#VALUE!	#VALUE!	#VALUE!	0	#VALUE!	#VALUE!	#VALUE!	#VALUE!	#VALUE!	0	#VALUE!	#VALUE!	#VALUE!	#VALUE!	#VALUE!	0	#VALUE!	#VALUE!	#VALUE!	#VALUE!	#VALUE!	0	#VALUE!	#VALUE!	#VALUE!	#VALUE!	#VALUE!	0	#VALUE!	#VALUE!	#VALUE!	#VALUE!	#VALUE!	0	#VALUE!	#VALUE!	#VALUE!	#VALUE!	#VALUE!
#VALUE!	#VALUE!	#VALUE!	#VALUE!	AAAAAGfu9wQ=	#VALUE!	#VALUE!	#VALUE!	#VALUE!	#VALUE!	0	#VALUE!	#VALUE!	#VALUE!	#VALUE!	#VALUE!	0	#VALUE!	#VALUE!	#VALUE!	#VALUE!	#VALUE!	0	#VALUE!	#VALUE!	#VALUE!	#VALUE!	#VALUE!	0	#VALUE!	#VALUE!	#VALUE!	#VALUE!	#VALUE!	0	#VALUE!	#VALUE!	#VALUE!	#VALUE!	#VALUE!	0	#VALUE!	#VALUE!	#VALUE!	#VALUE!	#VALUE!	0	#VALUE!	#VALUE!	#VALUE!
0	#VALUE!	#VALUE!	#VALUE!	#VALUE!	#VALUE!	0	#VALUE!	#VALUE!	#VALUE!	#VALUE!	#VALUE!	0	#VALUE!	#VALUE!	#VALUE!	#VALUE!	#VALUE!	0	#VALUE!	#VALUE!	#VALUE!	#VALUE!	#VALUE!	0	#VALUE!	#VALUE!	#VALUE!	#VALUE!	#VALUE!	0	#VALUE!	#VALUE!	#VALUE!	#VALUE!	#VALUE!	0	#VALUE!	#VALUE!	#VALUE!	#VALUE!	#VALUE!	0	#VALUE!	#VALUE!	#VALUE!	#VALUE!	#VALUE!	0	#VALUE!
#VALUE!	#VALUE!	AAAAAE+8vwI=	#VALUE!	#VALUE!	#VALUE!	#VALUE!	#VALUE!	0	#VALUE!	#VALUE!	#VALUE!	#VALUE!	#VALUE!	0	#VALUE!	#VALUE!	#VALUE!	#VALUE!	#VALUE!	0	#VALUE!	#VALUE!	#VALUE!	#VALUE!	#VALUE!	0	#VALUE!	#VALUE!	#VALUE!	#VALUE!	#VALUE!	0	#VALUE!	#VALUE!	#VALUE!	#VALUE!	#VALUE!	0	#VALUE!	#VALUE!	#VALUE!	#VALUE!	#VALUE!	0	#VALUE!	#VALUE!	#VALUE!	#VALUE!	#VALUE!
#VALUE!	#VALUE!	#VALUE!	#VALUE!	AAAAADp//wQ=	#VALUE!	#VALUE!	#VALUE!	#VALUE!	#VALUE!	0	#VALUE!	#VALUE!	#VALUE!	#VALUE!	#VALUE!	0	#VALUE!	#VALUE!	#VALUE!	#VALUE!	#VALUE!	0	#VALUE!	#VALUE!	#VALUE!	#VALUE!	#VALUE!	0	#VALUE!	#VALUE!	#VALUE!	#VALUE!	#VALUE!	0	#VALUE!	#VALUE!	#VALUE!	#VALUE!	#VALUE!	0	#VALUE!	#VALUE!	#VALUE!	#VALUE!	#VALUE!	0	#VALUE!	#VALUE!	#VALUE!
0	#VALUE!	#VALUE!	#VALUE!	#VALUE!	#VALUE!	0	#VALUE!	#VALUE!	#VALUE!	#VALUE!	#VALUE!	0	#VALUE!	#VALUE!	#VALUE!	#VALUE!	#VALUE!	0	#VALUE!	#VALUE!	#VALUE!	#VALUE!	#VALUE!	0	#VALUE!	#VALUE!	#VALUE!	#VALUE!	#VALUE!	0	#VALUE!	#VALUE!	#VALUE!	#VALUE!	#VALUE!	0	#VALUE!	#VALUE!	#VALUE!	#VALUE!	#VALUE!	0	#VALUE!	#VALUE!	#VALUE!	#VALUE!	#VALUE!	0	#VALUE!
#VALUE!	#VALUE!	AAAAAHG59wI=	#VALUE!	#VALUE!	#VALUE!	#VALUE!	#VALUE!	0	#VALUE!	#VALUE!	#VALUE!	#VALUE!	#VALUE!	0	#VALUE!	#VALUE!	#VALUE!	#VALUE!	#VALUE!	0	#VALUE!	#VALUE!	#VALUE!	#VALUE!	#VALUE!	0	#VALUE!	#VALUE!	#VALUE!	#VALUE!	#VALUE!	0	#VALUE!	#VALUE!	#VALUE!	#VALUE!	#VALUE!	0	#VALUE!	#VALUE!	#VALUE!	#VALUE!	#VALUE!	0	#VALUE!	#VALUE!	#VALUE!	#VALUE!	#VALUE!
#VALUE!	#VALUE!	#VALUE!	#VALUE!	#VALUE!	#VALUE!	#VALUE!	#VALUE!	#VALUE!	#VALUE!	#VALUE!	#VALUE!	#VALUE!	#VALUE!	#VALUE!	#VALUE!	#VALUE!	#VALUE!	#VALUE!	#VALUE!	#VALUE!	#VALUE!	#VALUE!	0	#VALUE!	#VALUE!	#VALUE!	#VALUE!	#VALUE!	#VALUE!	#VALUE!	#VALUE!	#VALUE!	#VALUE!	#VALUE!	#VALUE!	#VALUE!	#VALUE!	#VALUE!	#VALUE!	#VALUE!	#VALUE!	#VALUE!	#VALUE!	#VALUE!	#VALUE!	#VALUE!	#VALUE!	0	#VALUE!
#VALUE!	#VALUE!	#VALUE!	#VALUE!	#VALUE!	#VALUE!	#VALUE!	#VALUE!	#VALUE!	#VALUE!	#VALUE!	#VALUE!	#VALUE!	#VALUE!	#VALUE!	#VALUE!	#VALUE!	0	#VALUE!	#VALUE!	#VALUE!	#VALUE!	#VALUE!	#VALUE!	#VALUE!	#VALUE!	#VALUE!	#VALUE!	#VALUE!	#VALUE!	#VALUE!	#VALUE!	#VALUE!	#VALUE!	#VALUE!	#VALUE!	#VALUE!	#VALUE!	#VALUE!	#VALUE!	#VALUE!	#VALUE!	0	#VALUE!	#VALUE!	#VALUE!	#VALUE!	#VALUE!	#VALUE!	#VALUE!
#VALUE!	#VALUE!	#VALUE!	#VALUE!	#VALUE!	#VALUE!	#VALUE!	#VALUE!	#VALUE!	#VALUE!	#VALUE!	0	#VALUE!	#VALUE!	#VALUE!	#VALUE!	#VALUE!	#VALUE!	#VALUE!	#VALUE!	#VALUE!	#VALUE!	#VALUE!	#VALUE!	#VALUE!	#VALUE!	#VALUE!	#VALUE!	#VALUE!	#VALUE!	#VALUE!	#VALUE!	#VALUE!	#VALUE!	#VALUE!	#VALUE!	0	#VALUE!	#VALUE!	#VALUE!	#VALUE!	#VALUE!	#VALUE!	#VALUE!	#VALUE!	#VALUE!	#VALUE!	#VALUE!	#VALUE!	#VALUE!
#VALUE!	#VALUE!	#VALUE!	#VALUE!	#VALUE!	AAAAAH/3XAU=	#VALUE!	#VALUE!	#VALUE!	#VALUE!	#VALUE!	#VALUE!	#VALUE!	#VALUE!	#VALUE!	#VALUE!	#VALUE!	#VALUE!	#VALUE!	#VALUE!	#VALUE!	#VALUE!	#VALUE!	#VALUE!	#VALUE!	#VALUE!	#VALUE!	#VALUE!	#VALUE!	#VALUE!	0	#VALUE!	#VALUE!	#VALUE!	#VALUE!	#VALUE!	#VALUE!	#VALUE!	#VALUE!	#VALUE!	#VALUE!	#VALUE!	#VALUE!	#VALUE!	#VALUE!	#VALUE!	#VALUE!	#VALUE!	#VALUE!	#VALUE!
#VALUE!	#VALUE!	#VALUE!	#VALUE!	#VALUE!	#VALUE!	#VALUE!	#VALUE!	#VALUE!	#VALUE!	#VALUE!	#VALUE!	#VALUE!	#VALUE!	#VALUE!	#VALUE!	#VALUE!	#VALUE!	#VALUE!	#VALUE!	#VALUE!	#VALUE!	#VALUE!	#VALUE!	0	#VALUE!	#VALUE!	#VALUE!	#VALUE!	#VALUE!	#VALUE!	#VALUE!	#VALUE!	#VALUE!	#VALUE!	#VALUE!	#VALUE!	#VALUE!	#VALUE!	#VALUE!	#VALUE!	#VALUE!	#VALUE!	#VALUE!	#VALUE!	#VALUE!	#VALUE!	#VALUE!	#VALUE!	0
#VALUE!	#VALUE!	#VALUE!	#VALUE!	#VALUE!	#VALUE!	#VALUE!	#VALUE!	#VALUE!	#VALUE!	#VALUE!	#VALUE!	#VALUE!	#VALUE!	#VALUE!	#VALUE!	#VALUE!	#VALUE!	0	#VALUE!	#VALUE!	#VALUE!	#VALUE!	#VALUE!	#VALUE!	#VALUE!	#VALUE!	#VALUE!	#VALUE!	#VALUE!	#VALUE!	#VALUE!	#VALUE!	#VALUE!	#VALUE!	#VALUE!	#VALUE!	#VALUE!	#VALUE!	#VALUE!	#VALUE!	#VALUE!	#VALUE!	0	#VALUE!	#VALUE!	#VALUE!	#VALUE!	#VALUE!	#VALUE!
#VALUE!	#VALUE!	#VALUE!	#VALUE!	#VALUE!	#VALUE!	#VALUE!	#VALUE!	#VALUE!	#VALUE!	#VALUE!	#VALUE!	0	#VALUE!	#VALUE!	#VALUE!	#VALUE!	#VALUE!	#VALUE!	#VALUE!	#VALUE!	#VALUE!	#VALUE!	#VALUE!	#VALUE!	#VALUE!	#VALUE!	#VALUE!	#VALUE!	#VALUE!	#VALUE!	#VALUE!	#VALUE!	#VALUE!	#VALUE!	#VALUE!	#VALUE!	0	#VALUE!	#VALUE!	#VALUE!	#VALUE!	#VALUE!	#VALUE!	#VALUE!	#VALUE!	#VALUE!	#VALUE!	#VALUE!	#VALUE!
[truncated: 206 more columns]
