# Supplementary material for: Temporal system-level organization of the switch from glycolytic to gluconeogenic operation in yeast
Source: Mol Syst Biol. 2013 Apr 2;9:651. doi: 10.1038/msb.2013.11 (PMC3693829; doi:10.1038/msb.2013.11)
Supplement: Supplementary File 1 — Experimental data and regression results for extracellular metabolites and biomass. [file msb201311-s1.zip › Regressions/Pyruvate.xlsx]

## Sheet: Overview
		Fit 1: (in g/l)					Fit 2: (in g/l)
		Smoothing Spline					Smoothing Spline
		5 degrees of freedom					5.75 degrees of freedom
		GCV score=	2.61167e-07				GCV score=	1.14959e-05
		Experimental			Predicted	Residuals			Fit
		t	Conc	Conc	Conc	Conc		t	Conc	Rate	Specific Rate
		[h]	[g/l]	[mM]	[mM]	[mM]		[h]	[mM]	[mM/h]	[mmol/h gDW]
	Exp 1	-6.8	0.00121033	0.0137444	0.0107001	0.0030443		-8	0.00164644	0.00636237	0.0810048
		-5.88333	0.00177368	0.0201418	0.0201914	-4.96721e-05		-7.98	0.00177406	0.00640021	0.0809899
		-4.96667	0.00298462	0.033893	0.0342125	-0.00031954		-7.96	0.00190245	0.00643814	0.0809731
		-3.96667	0.00502646	0.0570799	0.0576783	-0.00059839		-7.94	0.00203159	0.00647614	0.0809545
		-3.21667	0.00695253	0.0789522	0.0824698	-0.00351758		-7.92	0.00216149	0.00651422	0.0809341
		-2.46667	0.00943107	0.107098	0.113779	-0.00668082		-7.9	0.00229216	0.00655237	0.0809119
		-1.71667	0.0122407	0.139004	0.151199	-0.0121951		-7.88	0.00242359	0.00659061	0.0808879
		-0.883333	0.0166588	0.189176	0.19757	-0.00839347		-7.86	0.00255578	0.00662892	0.0808622
		-0.466667	0.0198584	0.22551	0.221461	0.00404958		-7.84	0.00268875	0.00666731	0.0808346
		-0.266667	0.0201882	0.229255	0.2329	-0.0036451		-7.82	0.00282248	0.00670578	0.0808054
		0.266667	0.0199908	0.227013	0.225802	0.00121078		-7.8	0.00295698	0.00674433	0.0807745
		1.8	0	0	0	0		-7.78	0.00309225	0.00678295	0.0807418
		2.28333	0	0	0.000290431	-0.000290431		-7.76	0.0032283	0.00682165	0.0807075
		3.06667	0	0	0	0		-7.74	0.00336512	0.00686043	0.0806715
		3.88333	0	0	1.60715e-07	-1.60715e-07		-7.72	0.00350271	0.00689929	0.0806338
	Exp 2	-17.9917	0	0	0.000103071	-0.000103071		-7.7	0.00364109	0.00693822	0.0805945
		-6.99167	0.00107947	0.0122584	0.00905604	0.00320233		-7.68	0.00378024	0.00697723	0.0805536
		-6.075	0.00160852	0.0182662	0.0179175	0.000348746		-7.66	0.00392018	0.00701632	0.0805111
		-5.15833	0.00257711	0.0292654	0.030777	-0.00151163		-7.64	0.0040609	0.00705549	0.080467
		-4.40833	0.00401249	0.0455654	0.0460733	-0.000507927		-7.62	0.0042024	0.00709474	0.0804214
		-3.74167	0.0053888	0.0611947	0.0644282	-0.00323355		-7.6	0.00434469	0.00713406	0.0803741
		-3.25833	0.00758446	0.0861283	0.0809212	0.00520712		-7.58	0.00448776	0.00717346	0.0803254
		-2.40833	0.010501	0.119248	0.116485	0.00276336		-7.56	0.00463163	0.00721294	0.0802751
		-1.74167	0.0144364	0.163938	0.14987	0.014068		-7.54	0.00477628	0.0072525	0.0802232
		-0.941667	0.0171796	0.19509	0.194236	0.000854208		-7.52	0.00492173	0.00729213	0.0801699
		-0.591667	0.0193543	0.219785	0.214296	0.00548866		-7.5	0.00506797	0.00733185	0.0801152
		-0.291667	0.0206063	0.234003	0.231472	0.00253115		-7.48	0.005215	0.00737164	0.0800589
		-0.108333	0.0212368	0.241162	0.241947	-0.000784815		-7.46	0.00536283	0.0074115	0.0800012
		0.108333	0.0208577	0.236858	0.239082	-0.00222428		-7.44	0.00551146	0.00745145	0.0799421
		0.308333	0.0201615	0.228952	0.221171	0.00778108		-7.42	0.00566089	0.00749147	0.0798815
		0.541667	0.0163828	0.186041	0.180377	0.00566475		-7.4	0.00581112	0.00753158	0.0798195
		1.30833	0	0	0.00069405	-0.00069405		-7.38	0.00596215	0.00757176	0.0797562
		2.025	0	0	0	0		-7.36	0.00611399	0.00761201	0.0796914
		2.775	0	0	1.444e-05	-1.444e-05		-7.34	0.00626663	0.00765235	0.0796253
		3.29167	0	0	0	0		-7.32	0.00642009	0.00769276	0.0795578
		4.04167	0	0	1.41749e-08	-1.41749e-08		-7.3	0.00657435	0.00773325	0.079489
		5.05833	0	0	2.55664e-10	-2.55664e-10		-7.28	0.00672942	0.00777382	0.0794189
		5.80833	0	0	1.73793e-11	-1.73793e-11		-7.26	0.0068853	0.00781446	0.0793475
		6.74167	0	0	1.77431e-12	-1.77431e-12		-7.24	0.007042	0.00785519	0.0792748
		7.425	0	0	1.4297e-14	-1.4297e-14		-7.22	0.00719951	0.00789599	0.0792008
	Exp 3	-17.775	0	0	-0.000508695	0.000508695		-7.2	0.00735784	0.00793687	0.0791255
		-5.44167	0.00238812	0.0271193	0.0262218	0.000897488		-7.18	0.00751698	0.00797783	0.079049
		-4.65833	0.00363464	0.0412746	0.0404024	0.000872154		-7.16	0.00767695	0.00801886	0.0789712
		-4.19167	0.00435656	0.0494726	0.051502	-0.00202943		-7.14	0.00783774	0.00805997	0.0788922
		-3.84167	0.00532244	0.0604411	0.0613561	-0.000915052		-7.12	0.00799935	0.00810117	0.078812
		-3.45833	0.0063881	0.0725426	0.0737667	-0.00122417		-7.1	0.00816178	0.00814243	0.0787306
		-2.64167	0.00898417	0.102023	0.105892	-0.0038688		-7.08	0.00832505	0.00818378	0.078648
		-2.05833	0.0113281	0.128641	0.13348	-0.00483877		-7.06	0.00848914	0.0082252	0.0785642
		-1.80833	0.0125464	0.142475	0.146348	-0.00387284		-7.04	0.00865406	0.00826671	0.0784792
		-0.891667	0.0176794	0.200765	0.197093	0.00367204		-7.02	0.00881981	0.00830829	0.0783931
		-0.575	0.0201232	0.228517	0.215252	0.0132646		-7	0.00898639	0.00834994	0.0783059
		-0.341667	0.0203989	0.231647	0.228613	0.00303398		-6.98	0.0091538	0.00839178	0.0782185
		-0.191667	0.0204008	0.231669	0.237186	-0.00551674		-6.96	0.00932206	0.00843426	0.0781352
		0.191667	0.0201478	0.228796	0.232549	-0.00375289		-6.94	0.00949118	0.00847743	0.0780564
		0.491667	0.016402	0.186259	0.190925	-0.0046656		-6.92	0.00966116	0.00852129	0.0779819
		1.275	0	0	0.00448897	-0.00448897		-6.9	0.00983204	0.00856585	0.0779118
		2.09167	0	0	0.000230367	-0.000230367		-6.88	0.0100038	0.00861109	0.0778459
		2.84167	0	0	9.53427e-07	-9.53427e-07		-6.86	0.0101765	0.00865703	0.0777841
		3.59167	0	0	3.86094e-07	-3.86094e-07		-6.84	0.0103501	0.00870366	0.0777263
		4.375	0	0	0	0		-6.82	0.0105246	0.00875098	0.0776725
		5.15833	0	0	3.03444e-10	-3.03444e-10		-6.8	0.0107001	0.008799	0.0776226
		5.85833	0	0	0	0		-6.78	0.0108766	0.008848	0.077579
		6.54167	0	0	0	0		-6.76	0.0110541	0.00889827	0.0775442
		7.35833	0	0	5.31096e-13	-5.31096e-13		-6.74	0.0112325	0.00894982	0.0775179
		8.05833	0	0	0	0		-6.72	0.0114121	0.00900264	0.0775001
								-6.7	0.0115927	0.00905674	0.0774906
								-6.68	0.0117743	0.00911212	0.0774891
								-6.66	0.0119571	0.00916877	0.0774956
								-6.64	0.0121411	0.0092267	0.0775098
								-6.62	0.0123262	0.00928591	0.0775316
								-6.6	0.0125125	0.00934639	0.0775608
								-6.58	0.0127001	0.00940814	0.0775974
								-6.56	0.0128889	0.00947117	0.077641
								-6.54	0.0130789	0.00953548	0.0776917
								-6.52	0.0132703	0.00960106	0.0777491
								-6.5	0.013463	0.00966792	0.0778133
								-6.48	0.013657	0.00973606	0.077884
								-6.46	0.0138524	0.00980547	0.0779611
								-6.44	0.0140493	0.00987615	0.0780444
								-6.42	0.0142475	0.00994812	0.0781338
								-6.4	0.0144472	0.0100214	0.0782292
								-6.38	0.0146484	0.0100959	0.0783304
								-6.36	0.014851	0.0101717	0.0784374
								-6.34	0.0150552	0.0102487	0.0785499
								-6.32	0.015261	0.0103271	0.0786678
								-6.3	0.0154683	0.0104067	0.078791
								-6.28	0.0156773	0.0104876	0.0789194
								-6.26	0.0158878	0.0105697	0.0790529
								-6.24	0.0161001	0.0106532	0.0791912
								-6.22	0.016314	0.0107379	0.0793344
								-6.2	0.0165296	0.0108239	0.0794823
								-6.18	0.0167469	0.0109112	0.0796347
								-6.16	0.016966	0.0109997	0.0797915
								-6.14	0.0171869	0.0110895	0.0799527
								-6.12	0.0174096	0.0111806	0.0801181
								-6.1	0.0176342	0.011273	0.0802876
								-6.08	0.0178606	0.0113667	0.0804611
								-6.06	0.0180888	0.0114616	0.0806386
								-6.04	0.018319	0.0115579	0.0808203
								-6.02	0.0185512	0.0116555	0.0810061
								-6	0.0187853	0.0117545	0.081196
								-5.98	0.0190214	0.0118548	0.0813897
								-5.96	0.0192595	0.0119565	0.0815872
								-5.94	0.0194996	0.0120595	0.0817884
								-5.92	0.0197419	0.0121638	0.0819931
								-5.9	0.0199862	0.0122695	0.0822013
								-5.88	0.0202326	0.0123765	0.0824129
								-5.86	0.0204813	0.0124849	0.0826277
								-5.84	0.0207321	0.0125946	0.0828455
								-5.82	0.0209851	0.0127056	0.0830664
								-5.8	0.0212403	0.012818	0.0832901
								-5.78	0.0214978	0.0129317	0.0835167
								-5.76	0.0217576	0.0130467	0.0837459
								-5.74	0.0220197	0.0131631	0.0839777
								-5.72	0.0222841	0.0132808	0.0842121
								-5.7	0.0225509	0.0133998	0.0844489
								-5.68	0.0228201	0.0135201	0.084688
								-5.66	0.0230917	0.0136418	0.0849294
								-5.64	0.0233658	0.0137649	0.0851729
								-5.62	0.0236423	0.0138892	0.0854185
								-5.6	0.0239214	0.0140149	0.0856661
								-5.58	0.0242029	0.014142	0.0859156
								-5.56	0.024487	0.0142703	0.0861669
								-5.54	0.0247737	0.0144	0.0864199
								-5.52	0.025063	0.014531	0.0866747
								-5.5	0.025355	0.0146634	0.086931
								-5.48	0.0256496	0.0147971	0.0871888
								-5.46	0.0259469	0.0149321	0.087448
								-5.44	0.0262469	0.0150685	0.0877087
								-5.42	0.0265496	0.0152063	0.0879711
								-5.4	0.0268551	0.0153456	0.0882358
								-5.38	0.0271635	0.0154864	0.0885026
								-5.36	0.0274746	0.0156287	0.0887714
								-5.34	0.0277886	0.0157725	0.0890421
								-5.32	0.0281055	0.0159178	0.0893147
								-5.3	0.0284253	0.0160646	0.089589
								-5.28	0.0287481	0.016213	0.089865
								-5.26	0.0290739	0.0163628	0.0901427
								-5.24	0.0294026	0.0165141	0.0904218
								-5.22	0.0297344	0.016667	0.0907024
								-5.2	0.0300693	0.0168213	0.0909843
								-5.18	0.0304073	0.0169772	0.0912675
								-5.16	0.0307484	0.0171346	0.0915519
								-5.14	0.0310927	0.0172933	0.0918368
								-5.12	0.0314402	0.0174533	0.0921213
								-5.1	0.0317908	0.0176144	0.0924053
								-5.08	0.0321448	0.0177768	0.0926887
								-5.06	0.0325019	0.0179404	0.0929715
								-5.04	0.0328624	0.0181053	0.0932536
								-5.02	0.0332261	0.0182713	0.0935352
								-5	0.0335932	0.0184386	0.0938159
								-4.98	0.0339637	0.018607	0.094096
								-4.96	0.0343375	0.0187767	0.0943752
								-4.94	0.0347148	0.0189476	0.0946534
								-4.92	0.0350954	0.0191196	0.0949304
								-4.9	0.0354796	0.0192927	0.0952062
								-4.88	0.0358672	0.019467	0.0954807
								-4.86	0.0362583	0.0196425	0.095754
								-4.84	0.0366529	0.0198191	0.096026
								-4.82	0.037051	0.0199969	0.0962967
								-4.8	0.0374527	0.0201758	0.0965661
								-4.78	0.0378581	0.0203559	0.0968341
								-4.76	0.038267	0.0205371	0.0971006
								-4.74	0.0386796	0.0207195	0.0973658
								-4.72	0.0390958	0.0209031	0.0976295
								-4.7	0.0395157	0.0210878	0.0978917
								-4.68	0.0399393	0.0212736	0.0981525
								-4.66	0.0403666	0.0214606	0.0984117
								-4.64	0.0407977	0.0216489	0.0986696
								-4.62	0.0412326	0.0218384	0.0989268
								-4.6	0.0416713	0.0220293	0.0991831
								-4.58	0.0421138	0.0222215	0.0994385
								-4.56	0.0425601	0.022415	0.099693
								-4.54	0.0430104	0.0226098	0.0999465
								-4.52	0.0434645	0.022806	0.100199
								-4.5	0.0439226	0.0230035	0.100451
								-4.48	0.0443847	0.0232023	0.100701
								-4.46	0.0448507	0.0234024	0.10095
								-4.44	0.0453208	0.0236038	0.101199
								-4.42	0.0457949	0.0238066	0.101446
								-4.4	0.0462731	0.0240107	0.101692
								-4.38	0.0467553	0.024216	0.101936
								-4.36	0.0472417	0.0244225	0.102179
								-4.34	0.0477322	0.0246303	0.10242
								-4.32	0.0482269	0.0248393	0.102659
								-4.3	0.0487258	0.0250495	0.102897
								-4.28	0.0492289	0.0252609	0.103133
								-4.26	0.0497363	0.0254736	0.103367
								-4.24	0.0502479	0.0256875	0.1036
								-4.22	0.0507638	0.0259026	0.10383
								-4.2	0.051284	0.0261189	0.104059
								-4.18	0.0518085	0.0263364	0.104286
								-4.16	0.0523375	0.0265548	0.10451
								-4.14	0.0528707	0.026774	0.10473
								-4.12	0.0534084	0.026994	0.104947
								-4.1	0.0539505	0.0272149	0.105161
								-4.08	0.054497	0.0274366	0.105371
								-4.06	0.055048	0.0276591	0.105578
								-4.04	0.0556034	0.0278825	0.105782
								-4.02	0.0561633	0.0281067	0.105982
								-4	0.0567277	0.0283317	0.10618
								-3.98	0.0572966	0.0285576	0.106374
								-3.96	0.05787	0.0287843	0.106565
								-3.94	0.0584479	0.0290117	0.106752
								-3.92	0.0590304	0.0292399	0.106936
								-3.9	0.0596175	0.0294688	0.107116
								-3.88	0.0602092	0.0296984	0.107292
								-3.86	0.0608055	0.0299287	0.107465
								-3.84	0.0614064	0.0301598	0.107635
								-3.82	0.0620119	0.0303914	0.1078
								-3.8	0.062622	0.0306236	0.107962
								-3.78	0.0632368	0.0308564	0.108119
								-3.76	0.0638563	0.0310897	0.108272
								-3.74	0.0644804	0.0313235	0.108422
								-3.72	0.0651092	0.0315576	0.108566
								-3.7	0.0657427	0.0317915	0.108704
								-3.68	0.0663809	0.0320254	0.108836
								-3.66	0.0670237	0.0322592	0.108962
								-3.64	0.0676712	0.0324929	0.109083
								-3.62	0.0683234	0.0327265	0.109197
								-3.6	0.0689803	0.0329601	0.109306
								-3.58	0.0696418	0.0331936	0.10941
								-3.56	0.070308	0.033427	0.109507
								-3.54	0.0709789	0.0336604	0.1096
								-3.52	0.0716545	0.0338936	0.109686
								-3.5	0.0723347	0.0341268	0.109768
								-3.48	0.0730195	0.0343599	0.109844
								-3.46	0.0737091	0.034593	0.109915
								-3.44	0.0744033	0.0348258	0.10998
								-3.42	0.0751021	0.0350584	0.110039
								-3.4	0.0758056	0.0352907	0.110093
								-3.38	0.0765137	0.0355226	0.110141
								-3.36	0.0772265	0.0357542	0.110183
								-3.34	0.0779439	0.0359855	0.11022
								-3.32	0.0786659	0.0362165	0.110252
								-3.3	0.0793925	0.0364472	0.110278
								-3.28	0.0801238	0.0366776	0.110298
								-3.26	0.0808596	0.0369077	0.110313
								-3.24	0.0816001	0.0371379	0.110325
								-3.22	0.0823452	0.0373687	0.110334
								-3.2	0.0830949	0.0376001	0.11034
								-3.18	0.0838492	0.0378314	0.110342
								-3.16	0.0846081	0.0380628	0.11034
								-3.14	0.0853717	0.0382941	0.110334
								-3.12	0.0861399	0.0385255	0.110324
								-3.1	0.0869127	0.0387569	0.11031
								-3.08	0.0876902	0.0389883	0.110292
								-3.06	0.0884722	0.0392197	0.110271
								-3.04	0.0892589	0.0394512	0.110245
								-3.02	0.0900503	0.0396826	0.110216
								-3	0.0908462	0.0399141	0.110183
								-2.98	0.0916468	0.0401456	0.110146
								-2.96	0.0924521	0.0403771	0.110106
								-2.94	0.0932619	0.0406086	0.110062
								-2.92	0.0940764	0.0408401	0.110015
								-2.9	0.0948955	0.0410716	0.109964
								-2.88	0.0957193	0.0413032	0.10991
								-2.86	0.0965477	0.0415348	0.109853
								-2.84	0.0973807	0.0417663	0.109792
								-2.82	0.0982183	0.0419979	0.109727
								-2.8	0.0990606	0.0422295	0.10966
								-2.78	0.0999075	0.0424611	0.109589
								-2.76	0.100759	0.0426928	0.109515
								-2.74	0.101615	0.0429244	0.109438
								-2.72	0.102476	0.0431561	0.109358
								-2.7	0.103341	0.0433877	0.109275
								-2.68	0.104212	0.0436194	0.109189
								-2.66	0.105086	0.0438511	0.1091
								-2.64	0.105966	0.0440828	0.109008
								-2.62	0.10685	0.0443141	0.108911
								-2.6	0.107738	0.0445447	0.108811
								-2.58	0.108631	0.0447745	0.108705
								-2.56	0.109529	0.0450036	0.108596
								-2.54	0.110431	0.045232	0.108481
								-2.52	0.111338	0.0454596	0.108363
								-2.5	0.11225	0.0456866	0.10824
								-2.48	0.113166	0.0459128	0.108112
								-2.46	0.114086	0.0461381	0.107981
								-2.44	0.115011	0.0463618	0.107843
								-2.42	0.115941	0.0465835	0.107698
								-2.4	0.116875	0.0468032	0.107546
								-2.38	0.117813	0.0470213	0.107389
								-2.36	0.118756	0.0472379	0.107226
								-2.34	0.119702	0.0474531	0.107058
								-2.32	0.120654	0.0476668	0.106884
								-2.3	0.121609	0.047879	0.106706
								-2.28	0.122569	0.0480897	0.106522
								-2.26	0.123533	0.048299	0.106333
								-2.24	0.124501	0.0485067	0.106139
								-2.22	0.125473	0.048713	0.105941
								-2.2	0.126449	0.0489178	0.105738
								-2.18	0.12743	0.0491212	0.10553
								-2.16	0.128414	0.049323	0.105318
								-2.14	0.129403	0.0495234	0.105101
								-2.12	0.130395	0.0497223	0.10488
								-2.1	0.131391	0.0499197	0.104654
								-2.08	0.132392	0.0501156	0.104425
								-2.06	0.133396	0.0503101	0.104191
								-2.04	0.134404	0.0505026	0.103952
								-2.02	0.135416	0.0506928	0.103707
								-2	0.136432	0.0508806	0.103457
								-1.98	0.137451	0.0510659	0.103201
								-1.96	0.138474	0.0512489	0.102939
								-1.94	0.139501	0.0514294	0.102672
								-1.92	0.140532	0.0516076	0.1024
								-1.9	0.141566	0.0517833	0.102122
								-1.88	0.142603	0.0519566	0.101839
								-1.86	0.143644	0.0521275	0.101551
								-1.84	0.144688	0.0522961	0.101259
								-1.82	0.145736	0.0524622	0.100961
								-1.8	0.146787	0.0526258	0.100658
								-1.78	0.147841	0.0527864	0.10035
								-1.76	0.148898	0.0529438	0.100036
								-1.74	0.149958	0.0530981	0.0997158
								-1.72	0.151022	0.0532509	0.099393
								-1.7	0.152088	0.0534023	0.099068
								-1.68	0.153158	0.053551	0.0987383
								-1.66	0.15423	0.0536969	0.0984038
								-1.64	0.155306	0.0538401	0.0980646
								-1.62	0.156384	0.0539804	0.0977208
								-1.6	0.157465	0.0541179	0.0973725
								-1.58	0.158549	0.0542527	0.0970199
								-1.56	0.159635	0.0543846	0.096663
								-1.54	0.160724	0.0545138	0.0963019
								-1.52	0.161816	0.0546402	0.0959367
								-1.5	0.16291	0.0547637	0.0955675
								-1.48	0.164006	0.0548845	0.0951944
								-1.46	0.165105	0.0550025	0.0948175
								-1.44	0.166206	0.0551177	0.0944369
								-1.42	0.16731	0.0552302	0.0940527
								-1.4	0.168415	0.0553398	0.0936648
								-1.38	0.169523	0.0554466	0.0932736
								-1.36	0.170633	0.0555507	0.0928789
								-1.34	0.171745	0.0556519	0.092481
								-1.32	0.172859	0.0557504	0.0920798
								-1.3	0.173975	0.055846	0.0916755
								-1.28	0.175093	0.0559389	0.0912682
								-1.26	0.176213	0.056029	0.0908579
								-1.24	0.177334	0.0561163	0.0904447
								-1.22	0.178457	0.0562008	0.0900287
								-1.2	0.179582	0.0562825	0.08961
								-1.18	0.180709	0.0563614	0.0891886
								-1.16	0.181837	0.0564376	0.0887646
								-1.14	0.182966	0.0565109	0.0883382
								-1.12	0.184097	0.0565814	0.0879093
								-1.1	0.185229	0.0566492	0.087478
								-1.08	0.186363	0.0567142	0.0870444
								-1.06	0.187498	0.0567763	0.0866086
								-1.04	0.188634	0.0568357	0.0861707
								-1.02	0.189771	0.0568923	0.0857306
								-1	0.19091	0.0569461	0.0852886
								-0.98	0.192049	0.0569971	0.0848446
								-0.96	0.19319	0.0570453	0.0843987
								-0.94	0.194331	0.0570908	0.083951
								-0.92	0.195473	0.0571335	0.0835017
								-0.9	0.196616	0.0571736	0.0830509
								-0.88	0.19776	0.0572112	0.0825988
								-0.86	0.198905	0.0572457	0.0821449
								-0.84	0.20005	0.0572767	0.0816883
								-0.82	0.201196	0.0573042	0.0812293
								-0.8	0.202342	0.0573281	0.0807678
								-0.78	0.203489	0.0573485	0.080304
								-0.76	0.204636	0.0573654	0.079838
								-0.74	0.205784	0.0573787	0.0793697
								-0.72	0.206931	0.0573885	0.0788994
								-0.7	0.208079	0.0573948	0.078427
								-0.68	0.209227	0.0573976	0.0779526
								-0.66	0.210375	0.0573968	0.0774763
								-0.64	0.211523	0.0573924	0.0769982
								-0.62	0.212671	0.0573846	0.0765183
								-0.6	0.213818	0.0573732	0.0760368
								-0.58	0.214966	0.0573585	0.0755538
								-0.56	0.216113	0.0573419	0.0750715
								-0.54	0.217259	0.0573252	0.0745922
								-0.52	0.218406	0.0573087	0.0741161
								-0.5	0.219552	0.0572922	0.0736431
								-0.48	0.220697	0.0572758	0.0731732
								-0.46	0.221843	0.0572595	0.0727064
								-0.44	0.222988	0.0572438	0.0722434
								-0.42	0.224132	0.057229	0.0717844
								-0.4	0.225277	0.057215	0.0713294
								-0.38	0.226421	0.0572019	0.0708783
								-0.36	0.227565	0.0571896	0.0704311
								-0.34	0.228709	0.0571782	0.0699877
								-0.32	0.229852	0.0571679	0.0695486
								-0.3	0.230995	0.057159	0.0691139
								-0.28	0.232138	0.0571517	0.0686837
								-0.26	0.233281	0.0571462	0.0682584
								-0.24	0.234424	0.057142	0.0678374
								-0.22	0.235567	0.0571391	0.0674204
								-0.2	0.23671	0.0571373	0.0670073
								-0.18	0.237853	0.0571366	0.066598
								-0.16	0.238995	0.0571362	0.0661915
								-0.14	0.240138	0.0571359	0.0657876
								-0.12	0.241281	0.0571357	0.0653864
								-0.1	0.242423	0.0571357	0.0649878
								-0.08	0.243566	0.0571357	0.0646724
								-0.06	0.244709	0.0571357	0.0645964
								-0.04	0.245852	0.0571357	0.0645206
								-0.02	0.249209	0.0243061	0.0274156
								0	0.247673	0.0154868	0.0174475
								0.02	0.246137	0.00666742	0.00750277
								0.04	0.244601	-0.00215195	-0.00241874
								0.06	0.243065	-0.0109713	-0.0123171
								0.08	0.24153	-0.0197907	-0.0221924
								0.1	0.239994	-0.02861	-0.0320448
								0.12	0.238457	-0.0374294	-0.0418742
								0.14	0.236914	-0.0462488	-0.0516809
								0.16	0.235352	-0.0550681	-0.0614648
								0.18	0.23376	-0.0638875	-0.0712262
								0.2	0.232126	-0.0727069	-0.080965
								0.22	0.230429	-0.0815262	-0.0906815
								0.24	0.22864	-0.0903456	-0.100376
								0.26	0.226729	-0.099165	-0.110047
								0.28	0.224664	-0.107552	-0.119218
								0.3	0.222418	-0.117257	-0.129827
								0.32	0.219966	-0.127968	-0.141523
								0.34	0.217302	-0.138368	-0.152851
								0.36	0.214434	-0.148306	-0.163642
								0.38	0.211373	-0.15778	-0.173897
								0.4	0.208126	-0.166791	-0.18362
								0.42	0.204704	-0.175339	-0.192811
								0.44	0.201116	-0.183423	-0.201473
								0.46	0.19737	-0.191045	-0.209606
								0.48	0.193477	-0.198203	-0.217214
								0.5	0.189445	-0.204997	-0.224407
								0.52	0.185273	-0.212281	-0.232118
								0.54	0.180949	-0.220248	-0.240559
								0.56	0.176462	-0.22836	-0.249139
								0.58	0.171819	-0.235877	-0.257053
								0.6	0.167031	-0.242796	-0.264296
								0.62	0.162111	-0.249116	-0.270873
								0.64	0.15707	-0.254837	-0.276784
								0.66	0.151921	-0.259959	-0.282033
								0.68	0.146676	-0.264482	-0.286621
								0.7	0.141346	-0.268406	-0.290551
								0.72	0.135944	-0.271731	-0.293825
								0.74	0.130481	-0.274458	-0.296444
								0.76	0.124969	-0.276585	-0.298412
								0.78	0.119421	-0.278113	-0.299731
								0.8	0.113849	-0.279043	-0.300401
								0.82	0.108264	-0.279374	-0.300427
								0.84	0.102678	-0.279105	-0.299809
								0.86	0.0971035	-0.278238	-0.29855
								0.88	0.0915524	-0.276772	-0.296652
								0.9	0.0860366	-0.274707	-0.294117
								0.92	0.0805681	-0.272043	-0.290947
								0.94	0.0751589	-0.26878	-0.287145
								0.96	0.0698209	-0.264918	-0.282712
								0.98	0.0645662	-0.260458	-0.27765
								1	0.0594066	-0.255398	-0.271961
								1.02	0.0543542	-0.249739	-0.265648
								1.04	0.049421	-0.243482	-0.258712
								1.06	0.0446189	-0.236625	-0.251155
								1.08	0.03996	-0.22917	-0.24298
								1.1	0.0354561	-0.221116	-0.234188
								1.12	0.0311193	-0.212463	-0.224782
								1.14	0.0269616	-0.203211	-0.214763
								1.16	0.0229949	-0.19336	-0.204133
								1.18	0.0192312	-0.18291	-0.192894
								1.2	0.0156825	-0.171861	-0.181049
								1.22	0.0123608	-0.160213	-0.168598
								1.24	0.00927797	-0.147967	-0.155545
								1.26	0.0064461	-0.135121	-0.14189
								1.28	0.00387707	-0.12171	-0.127671
								1.3	0.00157616	-0.108458	-0.11365
								1.32	0.00155065	-0.0012754	-0.00133504
								1.34	0.00152514	-0.00127541	-0.00133364
								1.36	0.00149963	-0.00127541	-0.00133223
								1.38	0.00147412	-0.00127541	-0.00133082
								1.4	0.00144862	-0.00127541	-0.00132942
								1.42	0.00142311	-0.00127541	-0.00132802
								1.44	0.0013976	-0.00127541	-0.00132663
								1.46	0.00137209	-0.00127541	-0.00132523
								1.48	0.00134658	-0.00127541	-0.00132385
								1.5	0.00132107	-0.00127541	-0.00132246
								1.52	0.00129557	-0.00127541	-0.00132108
								1.54	0.00127006	-0.00127541	-0.0013197
								1.56	0.00124455	-0.00127541	-0.00131832
								1.58	0.00121904	-0.00127541	-0.00131695
								1.6	0.00119353	-0.00127541	-0.00131558
								1.62	0.00116802	-0.00127541	-0.00131422
								1.64	0.00114252	-0.00127541	-0.00131285
								1.66	0.00111701	-0.00127541	-0.00131149
								1.68	0.0010915	-0.00127541	-0.00131013
								1.7	0.00106599	-0.00127541	-0.00130878
								1.72	0.00104048	-0.00127541	-0.00130743
								1.74	0.00101498	-0.00127541	-0.00130608
								1.76	0.000989468	-0.00127541	-0.00130473
								1.78	0.000963959	-0.00127541	-0.00130339
								1.8	0.000938451	-0.00127541	-0.00130205
								1.82	0.000912943	-0.00127541	-0.00130071
								1.84	0.000887435	-0.00127541	-0.00129937
								1.86	0.000861927	-0.00127541	-0.00129804
								1.88	0.000836418	-0.00127541	-0.0012967
								1.9	0.00081091	-0.00127541	-0.00129537
								1.92	0.000785402	-0.00127541	-0.00129405
								1.94	0.000759894	-0.00127541	-0.00129272
								1.96	0.000734386	-0.00127541	-0.0012914
								1.98	0.000708877	-0.00127541	-0.00129008
								2	0.000683369	-0.00127541	-0.00128876
								2.02	0.000657861	-0.00127541	-0.00128745
								2.04	0.000632353	-0.00127541	-0.00128613
								2.06	0.000606845	-0.00127541	-0.00128482
								2.08	0.000581336	-0.00127541	-0.00128351
								2.1	0.000555828	-0.00127541	-0.00128221
								2.12	0.00053032	-0.00127541	-0.0012809
								2.14	0.000504812	-0.00127541	-0.0012796
								2.16	0.000479304	-0.00127541	-0.0012783
								2.18	0.000453796	-0.00127541	-0.001277
								2.2	0.000428287	-0.00127541	-0.0012757
								2.22	0.000402779	-0.00127541	-0.00127441
								2.24	0.000377271	-0.00127541	-0.00127311
								2.26	0.000351763	-0.00127541	-0.00127182
								2.28	0.000326255	-0.00127541	-0.00127053
								2.3	0.000300746	-0.00127541	-0.00126924
								2.32	0.000275238	-0.00127541	-0.00126796
								2.34	0.000249467	-0.00128857	-0.00127974
								2.36	0.000235136	-0.000716559	-0.000710929
								2.38	0.000220973	-0.000708124	-0.00070185
								2.4	0.000207005	-0.00069839	-0.0006915
								2.42	0.000193258	-0.000687355	-0.000679886
								2.44	0.000179758	-0.00067502	-0.000667009
								2.46	0.00016653	-0.000661386	-0.000652875
								2.48	0.000153601	-0.000646451	-0.000637487
								2.5	0.000140997	-0.000630216	-0.000620848
								2.52	0.000128743	-0.000612681	-0.000602964
								2.54	0.000116866	-0.000593846	-0.000583836
								2.56	0.000105392	-0.000573711	-0.00056347
								2.58	9.43465e-05	-0.000552276	-0.00054187
								2.6	8.37557e-05	-0.000529541	-0.000519038
								2.62	7.36456e-05	-0.000505506	-0.000494978
								2.64	6.40422e-05	-0.00048017	-0.000469695
								2.66	5.49715e-05	-0.000453535	-0.000443193
								2.68	4.64595e-05	-0.000425599	-0.000415474
								2.7	3.85322e-05	-0.000396364	-0.000386543
								2.72	3.12157e-05	-0.000365828	-0.000356404
								2.74	2.45358e-05	-0.000333993	-0.000325059
								2.76	1.85187e-05	-0.000300857	-0.000292514
								2.78	1.31901e-05	-0.00026643	-0.00025878
								2.8	8.55443e-06	-0.000231782	-0.0002249
								2.82	4.57458e-06	-0.000198992	-0.000192888
								2.84	1.20861e-06	-0.000168299	-0.000162972
								2.86	-1.586e-06	-0.00013973	-0.000135171
								2.88	-3.85471e-06	-0.000113436	-0.000109623
								2.9	-5.64395e-06	-8.94619e-05	-8.6368e-05
								2.92	-7.00013e-06	-6.78088e-05	-6.53976e-05
								2.94	-7.96966e-06	-4.84767e-05	-4.67057e-05
								2.96	-8.59897e-06	-3.14654e-05	-3.02852e-05
								2.98	-8.93446e-06	-1.67749e-05	-1.61294e-05
								3	-9.02257e-06	1.00583e-06	9.66144e-07
								3.02	-8.9097e-06	9.89412e-06	9.49417e-06
								3.04	-8.64228e-06	1.64615e-05	1.57801e-05
								3.06	-8.26671e-06	2.07081e-05	1.98308e-05
								3.08	-7.82754e-06	2.30581e-05	2.20589e-05
								3.1	-7.34737e-06	2.48903e-05	2.37876e-05
								3.12	-6.83467e-06	2.63108e-05	2.51197e-05
								3.14	-6.29768e-06	2.73196e-05	2.60565e-05
								3.16	-5.74463e-06	2.79168e-05	2.6599e-05
								3.18	-5.18376e-06	2.81022e-05	2.67485e-05
								3.2	-4.62329e-06	2.78759e-05	2.65063e-05
								3.22	-4.07147e-06	2.7238e-05	2.58734e-05
								3.24	-3.53652e-06	2.61883e-05	2.48511e-05
								3.26	-3.02668e-06	2.47269e-05	2.34406e-05
								3.28	-2.55018e-06	2.28539e-05	2.1643e-05
								3.3	-2.11514e-06	2.06159e-05	1.95037e-05
								3.32	-1.72506e-06	1.84129e-05	1.74018e-05
								3.34	-1.37778e-06	1.63364e-05	1.54237e-05
								3.36	-1.07076e-06	1.43865e-05	1.3569e-05
								3.38	-8.01475e-07	1.25632e-05	1.18373e-05
								3.4	-5.67388e-07	1.08665e-05	1.02282e-05
								3.42	-3.65971e-07	9.29633e-06	8.74134e-06
								3.44	-1.94692e-07	7.85274e-06	7.37643e-06
								3.46	-5.10178e-08	6.53573e-06	6.13306e-06
								3.48	6.75814e-08	5.34529e-06	5.01086e-06
								3.5	1.63637e-07	4.28142e-06	4.00947e-06
								3.52	2.39682e-07	3.34413e-06	3.12853e-06
								3.54	2.98246e-07	2.53341e-06	2.36767e-06
								3.56	3.41862e-07	1.84926e-06	1.72652e-06
								3.58	3.73061e-07	1.29168e-06	1.20472e-06
								3.6	3.94351e-07	8.528e-07	7.94577e-07
								3.62	4.07471e-07	4.65121e-07	4.32924e-07
								3.64	4.13195e-07	1.13195e-07	1.05253e-07
								3.66	4.12237e-07	-2.02976e-07	-1.88541e-07
								3.68	4.05314e-07	-4.83393e-07	-4.48559e-07
								3.7	3.9314e-07	-7.28057e-07	-6.74904e-07
								3.72	3.7643e-07	-9.36966e-07	-8.67677e-07
								3.74	3.559e-07	-1.11012e-06	-1.02698e-06
								3.76	3.32263e-07	-1.24752e-06	-1.15292e-06
								3.78	3.06237e-07	-1.34917e-06	-1.24558e-06
								3.8	2.78535e-07	-1.41507e-06	-1.30509e-06
								3.82	2.49873e-07	-1.44521e-06	-1.33152e-06
								3.84	2.20965e-07	-1.43959e-06	-1.325e-06
								3.86	1.92527e-07	-1.39822e-06	-1.28561e-06
								3.88	1.65274e-07	-1.3211e-06	-1.21346e-06
								3.9	1.39849e-07	-1.22135e-06	-1.12069e-06
								3.92	1.16407e-07	-1.12313e-06	-1.02951e-06
								3.94	9.49097e-08	-1.02696e-06	-9.40388e-07
								3.96	7.53152e-08	-9.32835e-07	-8.53325e-07
								3.98	5.75826e-08	-8.40763e-07	-7.68313e-07
								4	4.1671e-08	-7.50742e-07	-6.85346e-07
								4.02	2.75393e-08	-6.62771e-07	-6.04417e-07
								4.04	1.51465e-08	-5.7685e-07	-5.25522e-07
								4.06	4.44305e-09	-4.94381e-07	-4.49929e-07
								4.08	-4.66465e-09	-4.17285e-07	-3.79375e-07
								4.1	-1.22843e-08	-3.45574e-07	-3.13856e-07
								4.12	-1.85235e-08	-2.79248e-07	-2.53356e-07
								4.14	-2.34901e-08	-2.18307e-07	-1.97862e-07
								4.16	-2.72917e-08	-1.6275e-07	-1.47356e-07
								4.18	-3.0036e-08	-1.12578e-07	-1.01825e-07
								4.2	-3.18307e-08	-6.77908e-08	-6.12523e-08
								4.22	-3.27835e-08	-2.83885e-08	-2.5624e-08
								4.24	-3.30021e-08	5.62899e-09	5.07557e-09
								4.26	-3.25942e-08	3.42617e-08	3.08614e-08
								4.28	-3.16676e-08	5.75096e-08	5.17485e-08
								4.3	-3.03298e-08	7.53727e-08	6.7752e-08
								4.32	-2.86886e-08	8.7851e-08	7.88869e-08
								4.34	-2.68516e-08	9.49445e-08	8.51683e-08
								4.36	-2.49267e-08	9.66532e-08	8.66112e-08
								4.38	-2.30211e-08	9.31496e-08	8.33851e-08
								4.4	-2.12075e-08	8.82281e-08	7.88975e-08
								4.42	-1.94911e-08	8.3441e-08	7.45392e-08
								4.44	-1.7869e-08	7.87883e-08	7.03097e-08
								4.46	-1.63387e-08	7.427e-08	6.62087e-08
								4.48	-1.48973e-08	6.98861e-08	6.22358e-08
								4.5	-1.35423e-08	6.56365e-08	5.83905e-08
								4.52	-1.2271e-08	6.15213e-08	5.46726e-08
								4.54	-1.10806e-08	5.75406e-08	5.10817e-08
								4.56	-9.96844e-09	5.36942e-08	4.76173e-08
								4.58	-8.9319e-09	4.99822e-08	4.42791e-08
								4.6	-7.96826e-09	4.64045e-08	4.10667e-08
								4.62	-7.07483e-09	4.29613e-08	3.79798e-08
								4.64	-6.24891e-09	3.96525e-08	3.50179e-08
								4.66	-5.48783e-09	3.6478e-08	3.21807e-08
								4.68	-4.7889e-09	3.34379e-08	2.94679e-08
								4.7	-4.14942e-09	3.05323e-08	2.68789e-08
								4.72	-3.56671e-09	2.7761e-08	2.44136e-08
								4.74	-3.03808e-09	2.51241e-08	2.20714e-08
								4.76	-2.56085e-09	2.26216e-08	1.9852e-08
								4.78	-2.13232e-09	2.02534e-08	1.77551e-08
								4.8	-1.74982e-09	1.80197e-08	1.57803e-08
								4.82	-1.41064e-09	1.59203e-08	1.39271e-08
								4.84	-1.11211e-09	1.39554e-08	1.21953e-08
								4.86	-8.5153e-10	1.21248e-08	1.05844e-08
								4.88	-6.26221e-10	1.04286e-08	9.09406e-09
								4.9	-4.33491e-10	8.86679e-09	7.72394e-09
								4.92	-2.70653e-10	7.43938e-09	6.47364e-09
								4.94	-1.3502e-10	6.14635e-09	5.3428e-09
								4.96	-2.3903e-11	4.98771e-09	4.33103e-09
								4.98	6.53846e-11	3.96345e-09	3.43798e-09
								5	1.35531e-10	3.07359e-09	2.66326e-09
								5.02	1.89224e-10	2.31811e-09	2.0065e-09
								5.04	2.29151e-10	1.69702e-09	1.46734e-09
								5.06	2.58001e-10	1.21011e-09	1.04521e-09
								5.08	2.78205e-10	8.22712e-10	7.09847e-10
								5.1	2.91404e-10	5.09564e-10	4.3919e-10
								5.12	2.99083e-10	2.70665e-10	2.33035e-10
								5.14	3.02726e-10	1.06015e-10	9.11785e-11
								5.16	3.03818e-10	1.53657e-11	1.32011e-11
								5.18	3.03543e-10	-4.24242e-11	-3.6409e-11
								5.2	3.0214e-10	-9.73433e-11	-8.34517e-11
								5.22	2.99668e-10	-1.49391e-10	-1.27935e-10
								5.24	2.96184e-10	-1.98569e-10	-1.69867e-10
								5.26	2.91745e-10	-2.44875e-10	-2.09255e-10
								5.28	2.86408e-10	-2.88311e-10	-2.46107e-10
								5.3	2.80231e-10	-3.28876e-10	-2.80432e-10
								5.32	2.73272e-10	-3.6657e-10	-3.12236e-10
								5.34	2.65588e-10	-4.01393e-10	-3.41529e-10
								5.36	2.57236e-10	-4.33345e-10	-3.68318e-10
								5.38	2.48273e-10	-4.62427e-10	-3.92612e-10
								5.4	2.38758e-10	-4.88637e-10	-4.14416e-10
								5.42	2.28747e-10	-5.11977e-10	-4.33741e-10
								5.44	2.18298e-10	-5.32446e-10	-4.50594e-10
								5.46	2.07468e-10	-5.50044e-10	-4.64982e-10
								5.48	1.96315e-10	-5.64771e-10	-4.76914e-10
								5.5	1.84896e-10	-5.76627e-10	-4.86398e-10
								5.52	1.73269e-10	-5.85613e-10	-4.9344e-10
								5.54	1.61491e-10	-5.91727e-10	-4.98051e-10
								5.56	1.49619e-10	-5.94971e-10	-5.00236e-10
								5.58	1.37711e-10	-5.95344e-10	-5.00005e-10
								5.6	1.25825e-10	-5.92846e-10	-4.97365e-10
								5.62	1.14017e-10	-5.87478e-10	-4.92323e-10
								5.64	1.02345e-10	-5.79238e-10	-4.84889e-10
								5.66	9.08661e-11	-5.68128e-10	-4.75069e-10
								5.68	7.96386e-11	-5.54146e-10	-4.62872e-10
								5.7	6.87194e-11	-5.37294e-10	-4.48305e-10
								5.72	5.8166e-11	-5.17571e-10	-4.31377e-10
								5.74	4.80357e-11	-4.94977e-10	-4.12094e-10
								5.76	3.8386e-11	-4.69513e-10	-3.90466e-10
								5.78	2.92743e-11	-4.41177e-10	-3.66499e-10
								5.8	2.07581e-11	-4.09971e-10	-3.40202e-10
								5.82	1.28919e-11	-3.76589e-10	-3.12159e-10
								5.84	5.68738e-12	-3.4407e-10	-2.8489e-10
								5.86	-8.78966e-13	-3.12768e-10	-2.58688e-10
								5.88	-6.83109e-12	-2.82634e-10	-2.33508e-10
								5.9	-1.21919e-11	-2.53634e-10	-2.09318e-10
								5.92	-1.6984e-11	-2.25768e-10	-1.86116e-10
								5.94	-2.12301e-11	-1.99035e-10	-1.63898e-10
								5.96	-2.4953e-11	-1.73436e-10	-1.42662e-10
								5.98	-2.81751e-11	-1.48971e-10	-1.22403e-10
								6	-3.09194e-11	-1.25639e-10	-1.03119e-10
								6.02	-3.32083e-11	-1.03441e-10	-8.48062e-11
								6.04	-3.50646e-11	-8.23771e-11	-6.74624e-11
								6.06	-3.65109e-11	-6.24466e-11	-5.1084e-11
								6.08	-3.757e-11	-4.36497e-11	-3.5668e-11
								6.1	-3.82645e-11	-2.59864e-11	-2.12112e-11
								6.12	-3.8617e-11	-9.45687e-12	-7.7106e-12
								6.14	-3.86503e-11	5.93901e-12	4.837e-12
								6.16	-3.8387e-11	2.02012e-11	1.64347e-11
								6.18	-3.78498e-11	3.33298e-11	2.70855e-11
								6.2	-3.70614e-11	4.53246e-11	3.67925e-11
								6.22	-3.60444e-11	5.61858e-11	4.55588e-11
								6.24	-3.48215e-11	6.59133e-11	5.33875e-11
								6.26	-3.34154e-11	7.45072e-11	6.02817e-11
								6.28	-3.18488e-11	8.19674e-11	6.62444e-11
								6.3	-3.01443e-11	8.82939e-11	7.12787e-11
								6.32	-2.83246e-11	9.34867e-11	7.53876e-11
								6.34	-2.64124e-11	9.75459e-11	7.85741e-11
								6.36	-2.44303e-11	1.00471e-10	8.08414e-11
								6.38	-2.24011e-11	1.02263e-10	8.21924e-11
								6.4	-2.03473e-11	1.02921e-10	8.26302e-11
								6.42	-1.82918e-11	1.02446e-10	8.21578e-11
								6.44	-1.6257e-11	1.00837e-10	8.07781e-11
								6.46	-1.42659e-11	9.80938e-11	7.84943e-11
								6.48	-1.23409e-11	9.42172e-11	7.53092e-11
								6.5	-1.05047e-11	8.9207e-11	7.1226e-11
								6.52	-8.78013e-12	8.30631e-11	6.62474e-11
								6.54	-7.18975e-12	7.57856e-11	6.03766e-11
								6.56	-5.752e-12	6.80717e-11	5.41715e-11
								6.58	-4.46338e-12	6.08781e-11	4.83935e-11
								6.6	-3.31337e-12	5.42106e-11	4.30459e-11
								6.62	-2.29145e-12	4.80691e-11	3.81273e-11
								6.64	-1.3871e-12	4.24538e-11	3.36364e-11
								6.66	-5.89796e-13	3.73645e-11	2.95716e-11
								6.68	1.10985e-13	3.28013e-11	2.59316e-11
								6.7	7.25763e-13	2.87642e-11	2.2715e-11
								6.72	1.26506e-12	2.52531e-11	1.99204e-11
								6.74	1.7394e-12	2.22682e-11	1.75465e-11
								6.76	2.15822e-12	1.96339e-11	1.54539e-11
								6.78	2.52548e-12	1.71098e-11	1.34524e-11
								6.8	2.84334e-12	1.46945e-11	1.15407e-11
								6.82	3.11398e-12	1.23878e-11	9.71848e-12
								6.84	3.33958e-12	1.01899e-11	7.98542e-12
								6.86	3.5223e-12	8.10068e-12	6.34124e-12
								6.88	3.66433e-12	6.12018e-12	4.78566e-12
								6.9	3.76783e-12	4.24839e-12	3.31839e-12
								6.92	3.83499e-12	2.48531e-12	1.93915e-12
								6.94	3.86797e-12	8.30956e-13	6.47639e-13
								6.96	3.86895e-12	-7.14688e-13	-5.56414e-13
								6.98	3.84011e-12	-2.15162e-12	-1.6733e-12
								7	3.78361e-12	-3.47983e-12	-2.7033e-12
								7.02	3.70164e-12	-4.69933e-12	-3.64669e-12
								7.04	3.59636e-12	-5.81012e-12	-4.50376e-12
								7.06	3.46996e-12	-6.81219e-12	-5.27479e-12
								7.08	3.3246e-12	-7.70554e-12	-5.96005e-12
								7.1	3.16246e-12	-8.49018e-12	-6.55984e-12
								7.12	2.98572e-12	-9.16611e-12	-7.07441e-12
								7.14	2.79654e-12	-9.73332e-12	-7.50405e-12
								7.16	2.59711e-12	-1.01918e-11	-7.84904e-12
								7.18	2.3896e-12	-1.05416e-11	-8.10964e-12
								7.2	2.17617e-12	-1.07827e-11	-8.28614e-12
								7.22	1.95901e-12	-1.0915e-11	-8.37879e-12
								7.24	1.7403e-12	-1.09387e-11	-8.38789e-12
								7.26	1.52219e-12	-1.08536e-11	-8.31369e-12
								7.28	1.30688e-12	-1.06598e-11	-8.15646e-12
								7.3	1.09652e-12	-1.03573e-11	-7.91647e-12
								7.32	8.9331e-13	-9.94606e-12	-7.594e-12
								7.34	6.99407e-13	-9.42613e-12	-7.18929e-12
								7.36	5.16989e-13	-8.79791e-12	-6.70296e-12
								7.38	3.47703e-13	-8.13342e-12	-6.19006e-12
								7.4	1.91545e-13	-7.48514e-12	-5.69059e-12
								7.42	4.81894e-14	-6.85308e-12	-5.20449e-12
								7.44	-8.26913e-14	-6.23817e-12	-4.73245e-12
								7.46	-2.01468e-13	-5.64274e-12	-4.27617e-12
								7.48	-3.08531e-13	-5.06688e-12	-3.83568e-12
								7.5	-4.04273e-13	-4.51059e-12	-3.41093e-12
								7.52	-4.89086e-13	-3.97389e-12	-3.00187e-12
								7.54	-5.63359e-13	-3.45676e-12	-2.60846e-12
								7.56	-6.27486e-13	-2.9592e-12	-2.23064e-12
								7.58	-6.81858e-13	-2.48122e-12	-1.86835e-12
								7.6	-7.26866e-13	-2.02282e-12	-1.52156e-12
								7.62	-7.62901e-13	-1.58399e-12	-1.19022e-12
								7.64	-7.90356e-13	-1.16474e-12	-8.74264e-13
								7.66	-8.09621e-13	-7.65062e-13	-5.73657e-13
								7.68	-8.21089e-13	-3.84962e-13	-2.88347e-13
								7.7	-8.2515e-13	-2.44386e-14	-1.82859e-14
								7.72	-8.22197e-13	3.16509e-13	2.36575e-13
								7.74	-8.1262e-13	6.37881e-13	4.76283e-13
								7.76	-7.96812e-13	9.39677e-13	7.00887e-13
								7.78	-7.75164e-13	1.2219e-12	9.10433e-13
								7.8	-7.48067e-13	1.48454e-12	1.10497e-12
								7.82	-7.15912e-13	1.72761e-12	1.28454e-12
								7.84	-6.79093e-13	1.9511e-12	1.4492e-12
								7.86	-6.37999e-13	2.15502e-12	1.59899e-12
								7.88	-5.93023e-13	2.33936e-12	1.73396e-12
								7.9	-5.44555e-13	2.50412e-12	1.85415e-12
								7.92	-4.92988e-13	2.64931e-12	1.95961e-12
								7.94	-4.38713e-13	2.77492e-12	2.05038e-12
								7.96	-3.82122e-13	2.88096e-12	2.12652e-12
								7.98	-3.23605e-13	2.96742e-12	2.18807e-12
								8	-2.63556e-13	3.0343e-12	2.23506e-12

## Sheet: Cross-validation 
	Fit 1			Fit 2
	DFs	GCV score		DFs	GCV score
	35.64	6.81953e-06		28.71	8.63741e-07
	35.6233	6.7802e-06		28.698	8.62096e-07
	35.606	6.73948e-06		28.6856	8.60396e-07
	35.5881	6.69736e-06		28.6727	8.5864e-07
	35.5694	6.65382e-06		28.6593	8.56827e-07
	35.5501	6.60886e-06		28.6455	8.54956e-07
	35.5301	6.56249e-06		28.6311	8.53027e-07
	35.5093	6.5147e-06		28.6162	8.51038e-07
	35.4879	6.46552e-06		28.6007	8.48988e-07
	35.4657	6.41496e-06		28.5847	8.46877e-07
	35.4427	6.36303e-06		28.5681	8.44703e-07
	35.419	6.30978e-06		28.5509	8.42467e-07
	35.3945	6.25522e-06		28.5331	8.40168e-07
	35.3692	6.19941e-06		28.5146	8.37804e-07
	35.3431	6.1424e-06		28.4955	8.35376e-07
	35.3163	6.08424e-06		28.4758	8.32883e-07
	35.2886	6.025e-06		28.4554	8.30325e-07
	35.26	5.96474e-06		28.4343	8.27702e-07
	35.2307	5.90354e-06		28.4125	8.25013e-07
	35.2005	5.8415e-06		28.3899	8.22259e-07
	35.1695	5.77869e-06		28.3666	8.1944e-07
	35.1376	5.71523e-06		28.3426	8.16556e-07
	35.1048	5.65122e-06		28.3177	8.13607e-07
	35.0712	5.58677e-06		28.2921	8.10593e-07
	35.0368	5.522e-06		28.2657	8.07515e-07
	35.0014	5.45703e-06		28.2384	8.04374e-07
	34.9652	5.392e-06		28.2103	8.01169e-07
	34.9281	5.32702e-06		28.1813	7.97903e-07
	34.8901	5.26224e-06		28.1514	7.94575e-07
	34.8512	5.19779e-06		28.1206	7.91187e-07
	34.8114	5.13381e-06		28.0889	7.87738e-07
	34.7707	5.07044e-06		28.0562	7.84231e-07
	34.7291	5.0078e-06		28.0227	7.80666e-07
	34.6865	4.94605e-06		27.9881	7.77043e-07
	34.6431	4.8853e-06		27.9525	7.73365e-07
	34.5988	4.82568e-06		27.916	7.69631e-07
	34.5535	4.76732e-06		27.8784	7.65843e-07
	34.5074	4.71033e-06		27.8398	7.62002e-07
	34.4603	4.65481e-06		27.8001	7.58108e-07
	34.4123	4.60087e-06		27.7594	7.54163e-07
	34.3634	4.54858e-06		27.7176	7.50166e-07
	34.3136	4.49804e-06		27.6746	7.46119e-07
	34.2628	4.4493e-06		27.6306	7.42021e-07
	34.2112	4.40243e-06		27.5854	7.37874e-07
	34.1586	4.35746e-06		27.5391	7.33677e-07
	34.1052	4.31443e-06		27.4916	7.29431e-07
	34.0508	4.27335e-06		27.443	7.25136e-07
	33.9955	4.23423e-06		27.3931	7.20791e-07
	33.9394	4.19705e-06		27.3421	7.16396e-07
	33.8823	4.1618e-06		27.2898	7.11951e-07
	33.8244	4.12843e-06		27.2363	7.07455e-07
	33.7656	4.09689e-06		27.1816	7.02908e-07
	33.706	4.06713e-06		27.1256	6.98308e-07
	33.6455	4.03907e-06		27.0683	6.93654e-07
	33.5841	4.01262e-06		27.0098	6.88946e-07
	33.5219	3.98768e-06		26.95	6.84183e-07
	33.4589	3.96414e-06		26.8889	6.79362e-07
	33.3951	3.9419e-06		26.8265	6.74484e-07
	33.3304	3.92081e-06		26.7628	6.69546e-07
	33.265	3.90075e-06		26.6978	6.64548e-07
	33.1987	3.88157e-06		26.6315	6.59488e-07
	33.1316	3.86314e-06		26.5638	6.54365e-07
	33.0638	3.8453e-06		26.4949	6.49178e-07
	32.9951	3.82791e-06		26.4246	6.43926e-07
	32.9257	3.8108e-06		26.353	6.38608e-07
	32.8555	3.79382e-06		26.2801	6.33224e-07
	32.7845	3.77683e-06		26.2059	6.27773e-07
	32.7127	3.75967e-06		26.1304	6.22254e-07
	32.6401	3.7422e-06		26.0536	6.16669e-07
	32.5667	3.72427e-06		25.9755	6.11016e-07
	32.4925	3.70576e-06		25.8961	6.05297e-07
	32.4175	3.68652e-06		25.8155	5.99512e-07
	32.3417	3.66645e-06		25.7336	5.93662e-07
	32.265	3.64542e-06		25.6504	5.87749e-07
	32.1875	3.62335e-06		25.566	5.81774e-07
	32.1091	3.60014e-06		25.4804	5.7574e-07
	32.0298	3.57571e-06		25.3936	5.69647e-07
	31.9495	3.55e-06		25.3057	5.635e-07
	31.8684	3.52296e-06		25.2166	5.57301e-07
	31.7863	3.49453e-06		25.1263	5.51052e-07
	31.7032	3.4647e-06		25.035	5.44758e-07
	31.6191	3.43345e-06		24.9425	5.38422e-07
	31.5339	3.40077e-06		24.8491	5.32047e-07
	31.4477	3.36667e-06		24.7546	5.25639e-07
	31.3604	3.33118e-06		24.6591	5.192e-07
	31.2719	3.29432e-06		24.5626	5.12736e-07
	31.1823	3.25614e-06		24.4652	5.06251e-07
	31.0916	3.21668e-06		24.3669	4.9975e-07
	30.9996	3.17602e-06		24.2677	4.93237e-07
	30.9064	3.13421e-06		24.1676	4.86718e-07
	30.8119	3.09133e-06		24.0668	4.80197e-07
	30.7161	3.04747e-06		23.9651	4.73679e-07
	30.6191	3.00271e-06		23.8627	4.67168e-07
	30.5207	2.95713e-06		23.7596	4.60671e-07
	30.4209	2.91084e-06		23.6558	4.54192e-07
	30.3197	2.86393e-06		23.5514	4.47735e-07
	30.2172	2.8165e-06		23.4463	4.41305e-07
	30.1132	2.76864e-06		23.3406	4.34907e-07
	30.0079	2.72044e-06		23.2343	4.28546e-07
	29.901	2.67201e-06		23.1276	4.22225e-07
	29.7928	2.62343e-06		23.0203	4.1595e-07
	29.6831	2.57479e-06		22.9125	4.09724e-07
	29.5719	2.52619e-06		22.8043	4.03551e-07
	29.4593	2.4777e-06		22.6956	3.97435e-07
	29.3452	2.42939e-06		22.5866	3.9138e-07
	29.2297	2.38135e-06		22.4771	3.85389e-07
	29.1127	2.33364e-06		22.3673	3.79466e-07
	28.9943	2.28633e-06		22.2572	3.73615e-07
	28.8745	2.23947e-06		22.1468	3.67837e-07
	28.7532	2.19313e-06		22.0361	3.62137e-07
	28.6306	2.14733e-06		21.9251	3.56516e-07
	28.5066	2.10214e-06		21.8139	3.50978e-07
	28.3812	2.05758e-06		21.7024	3.45526e-07
	28.2544	2.0137e-06		21.5908	3.40161e-07
	28.1264	1.97052e-06		21.4789	3.34886e-07
	27.997	1.92807e-06		21.3669	3.29703e-07
	27.8663	1.88636e-06		21.2546	3.24613e-07
	27.7344	1.84542e-06		21.1423	3.1962e-07
	27.6013	1.80526e-06		21.0298	3.14725e-07
	27.467	1.76588e-06		20.9171	3.0993e-07
	27.3315	1.7273e-06		20.8044	3.05236e-07
	27.1949	1.68951e-06		20.6915	3.00644e-07
	27.0571	1.65253e-06		20.5786	2.96157e-07
	26.9183	1.61634e-06		20.4656	2.91776e-07
	26.7784	1.58095e-06		20.3525	2.87502e-07
	26.6375	1.54634e-06		20.2393	2.83336e-07
	26.4955	1.51253e-06		20.1261	2.7928e-07
	26.3526	1.47949e-06		20.0129	2.75335e-07
	26.2088	1.44721e-06		19.8996	2.71502e-07
	26.064	1.41569e-06		19.7864	2.67783e-07
	25.9183	1.38492e-06		19.6731	2.64178e-07
	25.7718	1.35488e-06		19.5598	2.60689e-07
	25.6244	1.32557e-06		19.4466	2.57316e-07
	25.4762	1.29696e-06		19.3333	2.54062e-07
	25.3272	1.26905e-06		19.2201	2.50926e-07
	25.1774	1.24182e-06		19.107	2.4791e-07
	25.0269	1.21525e-06		18.9939	2.45016e-07
	24.8757	1.18935e-06		18.8809	2.42244e-07
	24.7237	1.16409e-06		18.768	2.39596e-07
	24.5711	1.13945e-06		18.6552	2.37072e-07
	24.4177	1.11543e-06		18.5425	2.34674e-07
	24.2638	1.09201e-06		18.4299	2.32404e-07
	24.1092	1.06918e-06		18.3175	2.30263e-07
	23.9541	1.04693e-06		18.2052	2.28252e-07
	23.7983	1.02524e-06		18.0931	2.26372e-07
	23.642	1.0041e-06		17.9811	2.24626e-07
	23.4851	9.83493e-07		17.8694	2.23015e-07
	23.3277	9.63418e-07		17.7578	2.2154e-07
	23.1698	9.43857e-07		17.6465	2.20205e-07
	23.0115	9.248e-07		17.5354	2.1901e-07
	22.8526	9.06235e-07		17.4246	2.17958e-07
	22.6934	8.88152e-07		17.314	2.17051e-07
	22.5337	8.70539e-07		17.2037	2.16291e-07
	22.3736	8.53386e-07		17.0936	2.15682e-07
	22.2131	8.36684e-07		16.9839	2.15226e-07
	22.0523	8.20421e-07		16.8745	2.14925e-07
	21.8912	8.04588e-07		16.7654	2.14783e-07
	21.7298	7.89177e-07		16.6567	2.14804e-07
	21.5681	7.74176e-07		16.5483	2.14991e-07
	21.4061	7.59578e-07		16.4403	2.15347e-07
	21.2439	7.45373e-07		16.3327	2.15876e-07
	21.0816	7.31552e-07		16.2255	2.16584e-07
	20.9191	7.18107e-07		16.1186	2.17473e-07
	20.7564	7.05029e-07		16.0122	2.18549e-07
	20.5937	6.9231e-07		15.9062	2.19817e-07
	20.4308	6.79941e-07		15.8006	2.21281e-07
	20.268	6.67915e-07		15.6954	2.22948e-07
	20.1052	6.56223e-07		15.5907	2.24823e-07
	19.9424	6.44858e-07		15.4864	2.26911e-07
	19.7796	6.33812e-07		15.3826	2.2922e-07
	19.617	6.23077e-07		15.2793	2.31755e-07
	19.4546	6.12646e-07		15.1764	2.34523e-07
	19.2924	6.02512e-07		15.074	2.37531e-07
	19.1303	5.92666e-07		14.972	2.40786e-07
	18.9686	5.83103e-07		14.8705	2.44296e-07
	18.8072	5.73814e-07		14.7695	2.48069e-07
	18.6461	5.64793e-07		14.6689	2.52111e-07
	18.4854	5.56034e-07		14.5688	2.56432e-07
	18.3252	5.47529e-07		14.4692	2.61039e-07
	18.1655	5.39271e-07		14.37	2.65941e-07
	18.0062	5.31255e-07		14.2713	2.71146e-07
	17.8476	5.23474e-07		14.1731	2.76663e-07
	17.6895	5.15922e-07		14.0753	2.825e-07
	17.5321	5.08593e-07		13.9779	2.88667e-07
	17.3753	5.01481e-07		13.881	2.95171e-07
	17.2193	4.9458e-07		13.7846	3.02023e-07
	17.064	4.87884e-07		13.6885	3.0923e-07
	16.9095	4.81389e-07		13.5929	3.16801e-07
	16.7558	4.75088e-07		13.4976	3.24744e-07
	16.6029	4.68976e-07		13.4028	3.33067e-07
	16.451	4.63049e-07		13.3084	3.4178e-07
	16.2999	4.57302e-07		13.2144	3.50888e-07
	16.1498	4.51729e-07		13.1207	3.60399e-07
	16.0006	4.46326e-07		13.0275	3.70321e-07
	15.8525	4.41089e-07		12.9345	3.80659e-07
	15.7053	4.36013e-07		12.842	3.9142e-07
	15.5591	4.31094e-07		12.7498	4.02608e-07
	15.414	4.26327e-07		12.6579	4.14229e-07
	15.27	4.21708e-07		12.5663	4.26285e-07
	15.127	4.17234e-07		12.4751	4.3878e-07
	14.9851	4.12899e-07		12.3842	4.51716e-07
	14.8442	4.08701e-07		12.2936	4.65095e-07
	14.7045	4.04636e-07		12.2033	4.78916e-07
	14.5659	4.00698e-07		12.1133	4.93178e-07
	14.4284	3.96886e-07		12.0236	5.07881e-07
	14.292	3.93194e-07		11.9341	5.23021e-07
	14.1567	3.89619e-07		11.845	5.38595e-07
	14.0225	3.86158e-07		11.7561	5.54597e-07
	13.8895	3.82806e-07		11.6675	5.71021e-07
	13.7575	3.7956e-07		11.5792	5.87859e-07
	13.6266	3.76415e-07		11.4911	6.05104e-07
	13.4968	3.73369e-07		11.4033	6.22745e-07
	13.3681	3.70418e-07		11.3158	6.40773e-07
	13.2405	3.67557e-07		11.2285	6.59174e-07
	13.1139	3.64783e-07		11.1415	6.77938e-07
	12.9884	3.62093e-07		11.0548	6.97049e-07
	12.8639	3.59482e-07		10.9683	7.16493e-07
	12.7404	3.56947e-07		10.8821	7.36256e-07
	12.6179	3.54485e-07		10.7962	7.56321e-07
	12.4964	3.52092e-07		10.7106	7.76671e-07
	12.3759	3.49764e-07		10.6252	7.97291e-07
	12.2564	3.47498e-07		10.5402	8.18162e-07
	12.1378	3.45291e-07		10.4554	8.39267e-07
	12.0201	3.43139e-07		10.371	8.60588e-07
	11.9033	3.4104e-07		10.2868	8.82109e-07
	11.7874	3.3899e-07		10.203	9.03811e-07
	11.6725	3.36987e-07		10.1195	9.25678e-07
	11.5583	3.35028e-07		10.0363	9.47693e-07
	11.4451	3.33109e-07		9.95348	9.69841e-07
	11.3327	3.3123e-07		9.87099	9.92106e-07
	11.2211	3.29386e-07		9.78887	1.01448e-06
	11.1103	3.27577e-07		9.70711	1.03693e-06
	11.0004	3.25801e-07		9.62573	1.05947e-06
	10.8912	3.24055e-07		9.54473	1.08208e-06
	10.7829	3.22337e-07		9.46412	1.10474e-06
	10.6753	3.20647e-07		9.38392	1.12746e-06
	10.5685	3.18983e-07		9.30413	1.15022e-06
	10.4625	3.17343e-07		9.22476	1.17302e-06
	10.3573	3.15728e-07		9.14582	1.19586e-06
	10.2529	3.14134e-07		9.06733	1.21874e-06
	10.1492	3.12563e-07		8.98927	1.24166e-06
	10.0463	3.11014e-07		8.91168	1.26461e-06
	9.94421	3.09485e-07		8.83455	1.28761e-06
	9.84289	3.07976e-07		8.7579	1.31067e-06
	9.74236	3.06488e-07		8.68172	1.33378e-06
	9.64263	3.05019e-07		8.60604	1.35697e-06
	9.5437	3.0357e-07		8.53085	1.38024e-06
	9.44558	3.02141e-07		8.45616	1.40361e-06
	9.34829	3.00731e-07		8.38199	1.42709e-06
	9.25182	2.9934e-07		8.30833	1.4507e-06
	9.1562	2.9797e-07		8.2352	1.47447e-06
	9.06143	2.96619e-07		8.1626	1.4984e-06
	8.96752	2.95289e-07		8.09053	1.52253e-06
	8.87448	2.93978e-07		8.019	1.54688e-06
	8.78233	2.92688e-07		7.94802	1.57147e-06
	8.69107	2.91418e-07		7.87759	1.59633e-06
	8.60072	2.90169e-07		7.80771	1.62149e-06
	8.51129	2.88941e-07		7.73839	1.64699e-06
	8.42278	2.87734e-07		7.66963	1.67284e-06
	8.33521	2.86548e-07		7.60144	1.69908e-06
	8.24858	2.85384e-07		7.53382	1.72574e-06
	8.16291	2.84241e-07		7.46677	1.75286e-06
	8.07821	2.83119e-07		7.40029	1.78048e-06
	7.99447	2.82019e-07		7.33438	1.80862e-06
	7.91171	2.80941e-07		7.26905	1.83732e-06
	7.82993	2.79884e-07		7.2043	1.86662e-06
	7.74914	2.78849e-07		7.14013	1.89656e-06
	7.66933	2.77836e-07		7.07654	1.92716e-06
	7.59052	2.76845e-07		7.01353	1.95848e-06
	7.5127	2.75875e-07		6.95109	1.99055e-06
	7.43588	2.74926e-07		6.88924	2.02341e-06
	7.36006	2.73999e-07		6.82797	2.05709e-06
	7.28523	2.73094e-07		6.76728	2.09163e-06
	7.21139	2.72209e-07		6.70717	2.12709e-06
	7.13854	2.71346e-07		6.64763	2.16348e-06
	7.06668	2.70504e-07		6.58867	2.20086e-06
	6.9958	2.69683e-07		6.53029	2.23927e-06
	6.92589	2.68883e-07		6.47247	2.27873e-06
	6.85695	2.68104e-07		6.41523	2.31931e-06
	6.78898	2.67347e-07		6.35856	2.36102e-06
	6.72196	2.6661e-07		6.30245	2.40392e-06
	6.65589	2.65895e-07		6.2469	2.44805e-06
	6.59076	2.65201e-07		6.19192	2.49343e-06
	6.52655	2.64529e-07		6.13749	2.54013e-06
	6.46326	2.63879e-07		6.08362	2.58817e-06
	6.40089	2.63252e-07		6.0303	2.63759e-06
	6.3394	2.62648e-07		5.97752	2.68844e-06
	6.27881	2.62067e-07		5.92529	2.74075e-06
	6.21909	2.61511e-07		5.8736	2.79457e-06
	6.16023	2.60981e-07		5.82244	2.84993e-06
	6.10222	2.60477e-07		5.77182	2.90687e-06
	6.04505	2.6e-07		5.72172	2.96544e-06
	5.98871	2.59553e-07		5.67215	3.02566e-06
	5.93317	2.59136e-07		5.6231	3.08758e-06
	5.87844	2.58752e-07		5.57456	3.15124e-06
	5.8245	2.58402e-07		5.52653	3.21668e-06
	5.77133	2.58089e-07		5.47901	3.28392e-06
	5.71892	2.57815e-07		5.43198	3.35301e-06
	5.66725	2.57583e-07		5.38546	3.42399e-06
	5.61633	2.57396e-07		5.33942	3.49688e-06
	5.56612	2.57258e-07		5.29387	3.57172e-06
	5.51663	2.57171e-07		5.2488	3.64855e-06
	5.46783	2.57142e-07		5.20421	3.7274e-06
	5.41971	2.57173e-07		5.16009	3.8083e-06
	5.37227	2.5727e-07		5.11643	3.89128e-06
	5.32549	2.57438e-07		5.07324	3.97637e-06
	5.27935	2.57683e-07		5.03051	4.06361e-06
	5.23385	2.58011e-07		4.98822	4.15302e-06
	5.18898	2.5843e-07		4.94638	4.24463e-06
	5.14472	2.58947e-07		4.90499	4.33847e-06
	5.10106	2.59569e-07		4.86403	4.43455e-06
	5.058	2.60306e-07		4.8235	4.53292e-06
	5.01551	2.61167e-07		4.7834	4.63359e-06
	4.9736	2.62162e-07		4.74372	4.73659e-06
	4.93224	2.63301e-07		4.70446	4.84194e-06
	4.89144	2.64597e-07		4.66562	4.94965e-06
	4.85117	2.6606e-07		4.62718	5.05976e-06
	4.81144	2.67705e-07		4.58915	5.17228e-06
	4.77223	2.69546e-07		4.55151	5.28724e-06
	4.73353	2.71596e-07		4.51427	5.40464e-06
	4.69534	2.73871e-07		4.47742	5.5245e-06
	4.65764	2.76388e-07		4.44096	5.64685e-06
	4.62042	2.79164e-07		4.40488	5.7717e-06
	4.58368	2.82216e-07		4.36918	5.89905e-06
	4.54741	2.85563e-07		4.33386	6.02892e-06
	4.5116	2.89226e-07		4.2989	6.16133e-06
	4.47623	2.93223e-07		4.26431	6.29627e-06
	4.44131	2.97576e-07		4.23008	6.43376e-06
	4.40683	3.02308e-07		4.19622	6.5738e-06
	4.37277	3.07438e-07		4.1627	6.7164e-06
	4.33913	3.12992e-07		4.12954	6.86156e-06
	4.30589	3.18991e-07		4.09673	7.00927e-06
	4.27306	3.25459e-07		4.06426	7.15954e-06
	4.24062	3.32419e-07		4.03214	7.31236e-06
	4.20857	3.39897e-07		4.00035	7.46773e-06
	4.1769	3.47914e-07		3.9689	7.62563e-06
	4.14561	3.56497e-07		3.93778	7.78606e-06
	4.11468	3.65667e-07		3.90699	7.94901e-06
	4.08411	3.75448e-07		3.87652	8.11446e-06
	4.0539	3.85863e-07		3.84638	8.28239e-06
	4.02403	3.96935e-07		3.81656	8.45281e-06
	3.99452	4.08685e-07		3.78705	8.62568e-06
	3.96534	4.21134e-07		3.75786	8.801e-06
	3.93651	4.34304e-07		3.72898	8.97875e-06
	3.90801	4.48212e-07		3.70041	9.15891e-06
	3.87984	4.62879e-07		3.67214	9.34147e-06
	3.852	4.78323e-07		3.64417	9.52642e-06
	3.82449	4.94561e-07		3.6165	9.71375e-06
	3.79731	5.11609e-07		3.58913	9.90345e-06
	3.77045	5.29486e-07		3.56204	1.00955e-05
	3.74392	5.48207e-07		3.53525	1.029e-05
	3.71771	5.67788e-07		3.50874	1.04868e-05
	3.69183	5.88247e-07		3.48251	1.0686e-05
	3.66627	6.09602e-07		3.45656	1.08876e-05
	3.64103	6.3187e-07		3.43088	1.10916e-05
	3.61612	6.55073e-07		3.40547	1.1298e-05
	3.59153	6.79232e-07		3.38033	1.15069e-05
	3.56727	7.04373e-07		3.35545	1.17184e-05
	3.54332	7.30524e-07		3.33083	1.19324e-05
	3.5197	7.57718e-07		3.30647	1.2149e-05
	3.4964	7.8599e-07		3.28236	1.23683e-05
	3.47341	8.15384e-07		3.25849	1.25903e-05
	3.45074	8.45946e-07		3.23487	1.28152e-05
	3.42839	8.77733e-07		3.21148	1.30429e-05
	3.40634	9.10807e-07		3.18834	1.32736e-05
	3.3846	9.45238e-07		3.16542	1.35073e-05
	3.36316	9.81106e-07		3.14274	1.37442e-05
	3.34201	1.0185e-06		3.12028	1.39843e-05
	3.32115	1.05753e-06		3.09805	1.42278e-05
	3.30057	1.09829e-06		3.07604	1.44747e-05
	3.28026	1.14093e-06		3.05424	1.47251e-05
	3.26022	1.18556e-06		3.03267	1.49791e-05
	3.24044	1.23235e-06		3.0113	1.52368e-05
	3.2209	1.28146e-06		2.99015	1.54983e-05
	3.2016	1.33307e-06		2.96921	1.57637e-05
	3.18252	1.38737e-06		2.94848	1.6033e-05
	3.16365	1.44457e-06		2.92796	1.63063e-05
	3.14499	1.50491e-06		2.90764	1.65836e-05
	3.12652	1.56861e-06		2.88754	1.68651e-05
	3.10822	1.63595e-06		2.86764	1.71506e-05
	3.09009	1.70717e-06		2.84796	1.74402e-05
	3.07212	1.78259e-06		2.82848	1.7734e-05
	3.05428	1.86248e-06		2.80922	1.80318e-05
	3.03658	1.94718e-06		2.79016	1.83337e-05
	3.01899	2.037e-06		2.77133	1.86395e-05
	3.00151	2.13227e-06		2.75271	1.89493e-05
	2.98412	2.23335e-06		2.73431	1.92629e-05
	2.96681	2.34059e-06		2.71613	1.95801e-05
	2.94957	2.45434e-06		2.69818	1.99009e-05
	2.9324	2.57497e-06		2.68045	2.02252e-05
	2.91529	2.70284e-06		2.66296	2.05526e-05
	2.89822	2.83831e-06		2.6457	2.0883e-05
	2.88119	2.98173e-06		2.62868	2.12162e-05
	2.86419	3.13344e-06		2.6119	2.1552e-05
	2.84722	3.2938e-06		2.59536	2.18901e-05
	2.83028	3.4631e-06		2.57907	2.22303e-05
	2.81336	3.64164e-06		2.56304	2.25722e-05
	2.79646	3.82971e-06		2.54726	2.29156e-05
	2.77957	4.02755e-06		2.53174	2.32601e-05
	2.76271	4.23538e-06		2.51648	2.36055e-05
	2.74588	4.45337e-06		2.50149	2.39514e-05
	2.72906	4.68167e-06		2.48676	2.42975e-05
	2.71228	4.92037e-06		2.4723	2.46434e-05
	2.69553	5.16954e-06		2.45812	2.49889e-05
	2.67882	5.42917e-06		2.44422	2.53335e-05
	2.66217	5.69923e-06		2.43059	2.5677e-05
	2.64557	5.97962e-06		2.41724	2.60189e-05
	2.62903	6.27018e-06		2.40416	2.6359e-05
	2.61258	6.57071e-06		2.39138	2.6697e-05
	2.59621	6.88094e-06		2.37887	2.70325e-05
	2.57994	7.20056e-06		2.36664	2.73652e-05
	2.56378	7.5292e-06		2.3547	2.76949e-05
	2.54775	7.86644e-06		2.34304	2.80211e-05
	2.53185	8.21179e-06		2.33166	2.83438e-05
	2.51611	8.56474e-06		2.32056	2.86625e-05
	2.50052	8.92473e-06		2.30975	2.89771e-05
	2.48511	9.29114e-06		2.29921	2.92873e-05
	2.46989	9.66333e-06		2.28894	2.95928e-05
	2.45487	1.00406e-05		2.27895	2.98936e-05
	2.44007	1.04224e-05		2.26923	3.01894e-05
	2.42549	1.08078e-05		2.25978	3.04801e-05
	2.41115	1.11962e-05		2.2506	3.07654e-05
	2.39705	1.15868e-05		2.24167	3.10454e-05
	2.38321	1.19789e-05		2.23301	3.13197e-05
	2.36964	1.23717e-05		2.2246	3.15884e-05
	2.35635	1.27644e-05		2.21645	3.18514e-05
	2.34334	1.31565e-05		2.20854	3.21085e-05
	2.33062	1.35471e-05		2.20088	3.23598e-05
	2.31819	1.39355e-05		2.19345	3.26051e-05
	2.30607	1.43212e-05		2.18626	3.28445e-05
	2.29426	1.47034e-05		2.1793	3.3078e-05
	2.28275	1.50816e-05		2.17256	3.33054e-05
	2.27156	1.54552e-05		2.16605	3.3527e-05
	2.26068	1.58236e-05		2.15974	3.37426e-05
	2.25012	1.61864e-05		2.15365	3.39523e-05
	2.23987	1.65431e-05		2.14777	3.41561e-05
	2.22994	1.68934e-05		2.14209	3.43542e-05
	2.22032	1.72367e-05		2.1366	3.45465e-05
	2.21101	1.75729e-05		2.1313	3.47331e-05
	2.20202	1.79015e-05		2.12619	3.49141e-05
	2.19332	1.82225e-05		2.12126	3.50896e-05
	2.18493	1.85354e-05		2.1165	3.52597e-05
	2.17684	1.88403e-05		2.11191	3.54244e-05
	2.16903	1.91369e-05		2.10749	3.55838e-05
	2.16152	1.94251e-05		2.10323	3.57381e-05
	2.15429	1.97049e-05		2.09913	3.58874e-05
	2.14733	1.99763e-05		2.09518	3.60317e-05
	2.14064	2.02391e-05		2.09137	3.61711e-05
	2.13421	2.04935e-05		2.08771	3.63059e-05
	2.12804	2.07395e-05		2.08418	3.6436e-05
	2.12212	2.09771e-05		2.08079	3.65617e-05
	2.11644	2.12065e-05		2.07753	3.66829e-05
	2.111	2.14277e-05		2.07439	3.67999e-05
	2.10578	2.16408e-05		2.07137	3.69128e-05
	2.10079	2.18461e-05		2.06846	3.70216e-05
	2.09601	2.20436e-05		2.06567	3.71264e-05
	2.09143	2.22335e-05		2.06299	3.72275e-05
	2.08706	2.2416e-05		2.06041	3.73248e-05
	2.08288	2.25912e-05		2.05793	3.74186e-05
	2.07888	2.27594e-05		2.05555	3.75089e-05
	2.07506	2.29207e-05		2.05327	3.75958e-05
	2.07142	2.30753e-05		2.05107	3.76795e-05
	2.06794	2.32234e-05		2.04896	3.776e-05
	2.06461	2.33653e-05		2.04694	3.78374e-05
	2.06145	2.35011e-05		2.045	3.79119e-05
	2.05843	2.3631e-05		2.04313	3.79835e-05
	2.05555	2.37552e-05		2.04134	3.80524e-05
	2.0528	2.3874e-05		2.03962	3.81185e-05
	2.05018	2.39874e-05		2.03797	3.81822e-05
	2.04769	2.40958e-05		2.03639	3.82433e-05
	2.04532	2.41992e-05		2.03487	3.8302e-05
	2.04306	2.4298e-05		2.03341	3.83584e-05
	2.04091	2.43922e-05		2.03202	3.84126e-05
	2.03886	2.44821e-05		2.03068	3.84647e-05
	2.03691	2.45678e-05		2.02939	3.85146e-05
	2.03505	2.46495e-05		2.02816	3.85626e-05
	2.03329	2.47273e-05		2.02698	3.86087e-05
	2.03161	2.48015e-05		2.02584	3.86529e-05
	2.03001	2.48721e-05		2.02476	3.86953e-05
	2.0285	2.49394e-05		2.02372	3.8736e-05
	2.02705	2.50035e-05		2.02272	3.87751e-05
	2.02568	2.50644e-05		2.02176	3.88126e-05
	2.02438	2.51225e-05		2.02084	3.88485e-05
	2.02314	2.51777e-05		2.01996	3.8883e-05
	2.02196	2.52302e-05		2.01912	3.89161e-05
	2.02085	2.52802e-05		2.01831	3.89478e-05
	2.01978	2.53277e-05		2.01754	3.89783e-05
	2.01877	2.53729e-05		2.0168	3.90075e-05
	2.01782	2.54158e-05		2.01609	3.90354e-05
	2.01691	2.54567e-05		2.01541	3.90623e-05
	2.01604	2.54955e-05		2.01475	3.9088e-05
	2.01522	2.55324e-05		2.01413	3.91126e-05
	2.01444	2.55674e-05		2.01353	3.91363e-05
	2.0137	2.56007e-05		2.01296	3.91589e-05
	2.013	2.56323e-05		2.01241	3.91806e-05
	2.01233	2.56624e-05		2.01188	3.92014e-05
	2.0117	2.56909e-05		2.01138	3.92214e-05
	2.0111	2.57181e-05		2.01089	3.92405e-05
	2.01053	2.57438e-05		2.01043	3.92588e-05
	2.00999	2.57682e-05		2.00999	3.92764e-05

## Sheet: Confidence intervals
	Fit
	Concentration [mM]			Rate [mM/h]			Specific rate [mmol/h gDW]
Time [h]	Predicted	95% CI up	95% CI lo	Predicted	95% CI up	95% CI lo	Predicted	95% CI up	95% CI lo
-6.99167	0.00905604	0.0151475	0.0029646	0.00836732	0.0116253	0.00510938	0.0782692	0.110604	0.0459344
-6.8	0.0107001	0.0163372	0.0050631	0.008799	0.0122099	0.0053881	0.0776226	0.1095	0.045745
-6.075	0.0179175	0.0221136	0.0137214	0.0113903	0.0146676	0.00811293	0.0805051	0.105301	0.0557091
-5.88333	0.0201914	0.0241267	0.0162561	0.0123586	0.0154793	0.00923792	0.0823774	0.104789	0.0599659
-5.44167	0.0262218	0.0297458	0.0226978	0.0150571	0.0178018	0.0123123	0.0876869	0.10524	0.0701335
-5.15833	0.030777	0.0341432	0.0274108	0.0171477	0.0196866	0.0146089	0.0915757	0.106676	0.0764752
-4.96667	0.0342125	0.0375009	0.0309242	0.01872	0.0211607	0.0162794	0.0942822	0.108095	0.0804692
-4.65833	0.0404024	0.0435973	0.0372075	0.0214763	0.0238201	0.0191324	0.0984332	0.110653	0.0862135
-4.40833	0.0460733	0.0492147	0.042932	0.0239255	0.0262226	0.0216284	0.101589	0.112776	0.0904028
-4.19167	0.051502	0.05461	0.048394	0.0262094	0.028478	0.0239409	0.104154	0.114558	0.09375
-3.96667	0.0576783	0.0607629	0.0545937	0.0287086	0.0309524	0.0264649	0.106501	0.116162	0.0968404
-3.84167	0.0613561	0.0644319	0.0582803	0.0301405	0.0323743	0.0279067	0.107621	0.116902	0.0983391
-3.74167	0.0644282	0.0674988	0.0613576	0.031304	0.0335334	0.0290746	0.10841	0.117409	0.0994105
-3.45833	0.0737667	0.0768324	0.070701	0.0346124	0.0368284	0.0323964	0.10992	0.118152	0.101689
-3.25833	0.0809212	0.0839917	0.0778506	0.0369268	0.0391281	0.0347255	0.110314	0.118019	0.102609
-3.21667	0.0824698	0.0855421	0.0793975	0.0374073	0.0396064	0.0352081	0.110335	0.117936	0.102734
-2.64167	0.105892	0.109008	0.102776	0.0440635	0.046152	0.041975	0.109015	0.115108	0.102922
-2.46667	0.113779	0.116904	0.110654	0.0460632	0.0480925	0.0440338	0.108025	0.113657	0.102394
-2.40833	0.116485	0.119611	0.113359	0.0467118	0.0487264	0.0446973	0.10761	0.113106	0.102114
-2.05833	0.13348	0.136575	0.130385	0.0503262	0.0523053	0.0483471	0.104171	0.109027	0.0993154
-1.80833	0.146348	0.149377	0.14332	0.0525579	0.0546018	0.0505141	0.100785	0.105406	0.096164
-1.74167	0.14987	0.152874	0.146865	0.0530854	0.0551708	0.051	0.0997427	0.104349	0.0951362
-1.71667	0.151199	0.154194	0.148205	0.0532763	0.0553807	0.0511718	0.0993391	0.103946	0.0947318
-0.941667	0.194236	0.19705	0.191422	0.0570871	0.0601564	0.0540177	0.0839884	0.0890915	0.0788853
-0.891667	0.197093	0.199927	0.194259	0.0571895	0.0603337	0.0540454	0.0828627	0.0880025	0.0777228
-0.883333	0.19757	0.200408	0.194732	0.0572051	0.0603618	0.0540483	0.0826743	0.0878202	0.0775283
-0.591667	0.214296	0.217408	0.211184	0.0573674	0.060925	0.0538099	0.0758356	0.0811076	0.0705636
-0.575	0.215252	0.218388	0.212116	0.0573544	0.060931	0.0537778	0.075433	0.0807055	0.0701606
-0.466667	0.221461	0.224776	0.218146	0.0572649	0.0609496	0.0535801	0.0728616	0.0781143	0.0676089
-0.341667	0.228613	0.23218	0.225046	0.0571791	0.060948	0.0534102	0.0700245	0.0752011	0.0648479
-0.291667	0.231472	0.235152	0.227791	0.0571558	0.0609449	0.0533666	0.0689341	0.0740641	0.0638041
-0.266667	0.2329	0.23664	0.229161	0.0571478	0.0609444	0.0533512	0.0683997	0.0735034	0.0632959
-0.191667	0.237186	0.241111	0.233261	0.057137	0.0609477	0.0533263	0.0668364	0.0718528	0.06182
-0.108333	0.241947	0.246092	0.237803	0.0571357	0.0609509	0.0533204	0.0651535	0.0700624	0.0602447
0	0.247673	0.251818	0.243529	0.0571357	0.0609509	0.0533204	0.0643694	0.0699377	0.0588012
0.191667	0.228796	0.234237	0.223355	-0.0753197	-0.0313405	-0.119299	-0.084264	-0.0335042	-0.135024
0.266667	0.227013	0.231896	0.22213	-0.0965948	-0.0629296	-0.13026	-0.107195	-0.0679054	-0.146485
0.308333	0.228952	0.233889	0.224016	-0.118742	-0.0893305	-0.148154	-0.131471	-0.0965746	-0.166367
0.491667	0.186259	0.192459	0.180059	-0.2031	-0.17376	-0.23244	-0.22233	-0.186532	-0.258128
0.541667	0.186041	0.192881	0.179202	-0.221572	-0.195966	-0.247178	-0.242005	-0.210111	-0.2739
0.82	0.108264	0.112244	0.104284	-0.279374	-0.227825	-0.330922	-0.300427	-0.240658	-0.360195
1.04	0.049421	0.0534011	0.0454409	-0.243482	-0.191933	-0.295031	-0.258712	-0.200574	-0.31685
1.275	0	0.00709649	-0.00709649	-0.122992	-0.100298	-0.145686	-0.129017	-0.103686	-0.154348
1.30833	0	0.00697991	-0.00697991	-0.100478	-0.0766716	-0.124285	-0.105288	-0.079097	-0.131479
1.32	0	0.00697991	-0.00697991	0	0.022701	-0.022701	0	0.0227011	-0.022701
1.8	0	0.0077107	-0.0077107	0	0.022701	-0.022701	0	0.0227011	-0.022701
2.025	0	0.00592241	-0.00592241	0	0.0300636	-0.0300636	0	0.0300637	-0.0300636
2.09167	0	0.00589632	-0.00589632	0	0.0308128	-0.0308128	0	0.0308128	-0.0308128
2.28333	0	0.00739834	-0.00739834	-0.000920496	0.0240969	-0.0259379	-0.000916976	0.0240156	-0.0258495
2.775	0	0.00672645	-0.00672645	-3.39004e-05	0.0260763	-0.0261441	-3.29271e-05	0.025328	-0.0253938
2.84167	0	0.0063112	-0.0063112	-9.41837e-06	0.0293917	-0.0294105	-9.12026e-06	0.0284615	-0.0284798
3.06667	0	0.00662791	-0.00662791	1.21701e-05	0.0256409	-0.0256165	1.16545e-05	0.0245548	-0.0245315
3.29167	0	0.00722853	-0.00722853	3.45437e-06	0.0256239	-0.025617	3.26801e-06	0.0242416	-0.0242351
3.59167	0	0.00755721	-0.00755721	-7.18425e-07	0.0238077	-0.0238092	-6.69377e-07	0.0221823	-0.0221836
3.88333	0	0.00682779	-0.00682779	-1.88519e-07	0.0280528	-0.0280532	-1.73158e-07	0.025767	-0.0257674
4.04167	0	0.00694104	-0.00694104	-2.74594e-08	0.0274126	-0.0274127	-2.5016e-08	0.0249734	-0.0249735
4.375	0	0.00894498	-0.00894498	2.67295e-08	0.0237884	-0.0237883	2.39275e-08	0.0212947	-0.0212947
5.05833	0	0.0073527	-0.0073527	-4.31303e-09	0.0321603	-0.0321603	-3.72531e-09	0.027778	-0.027778
5.15833	0	0.0073175	-0.0073175	-2.65499e-09	0.0313157	-0.0313157	-2.28099e-09	0.0269043	-0.0269043
5.80833	0	0.00714768	-0.00714768	7.88148e-10	0.0257262	-0.0257262	6.54021e-10	0.0213481	-0.0213481
5.85833	0	0.00716973	-0.00716973	6.28805e-10	0.0260698	-0.0260698	5.2008e-10	0.0215621	-0.0215621
6.54167	0	0.00810262	-0.00810262	-1.38199e-10	0.0319907	-0.0319907	-1.101e-10	0.0254863	-0.0254863
6.74167	0	0.00799351	-0.00799351	-3.23021e-11	0.0313639	-0.0313639	-2.54529e-11	0.0247137	-0.0247137
7.35833	0	0.00717584	-0.00717584	1.39488e-11	0.028435	-0.028435	1.06273e-11	0.0216641	-0.0216641
7.425	0	0.00728051	-0.00728051	1.03699e-11	0.0271207	-0.0271207	7.87531e-12	0.0205965	-0.0205965
8.05833	0	0.0103108	-0.0103108	-5.1433e-12	0.0295729	-0.0295729	-3.78855e-12	0.0217833	-0.0217833

## Sheet: DV-IDENTITY-0
0	#VALUE!	#VALUE!	#VALUE!	#VALUE!	#VALUE!	#VALUE!	#VALUE!	#VALUE!	#VALUE!	#VALUE!	#VALUE!	0	#VALUE!	#VALUE!	#VALUE!	#VALUE!	#VALUE!	#VALUE!	#VALUE!	#VALUE!	#VALUE!	#VALUE!	#VALUE!	0	#VALUE!	#VALUE!	#VALUE!	#VALUE!	#VALUE!	#VALUE!	#VALUE!	#VALUE!	#VALUE!	#VALUE!	#VALUE!	0	#VALUE!	#VALUE!	#VALUE!	#VALUE!	#VALUE!	#VALUE!	#VALUE!	#VALUE!	#VALUE!	#VALUE!	#VALUE!	0	#VALUE!
#VALUE!	#VALUE!	#VALUE!	#VALUE!	#VALUE!	#VALUE!	#VALUE!	#VALUE!	AAAAAEbM6wg=	#VALUE!	#VALUE!	#VALUE!	#VALUE!	#VALUE!	#VALUE!	#VALUE!	#VALUE!	#VALUE!	#VALUE!	#VALUE!	0	#VALUE!	#REF!	#REF!	#REF!	#REF!	#REF!	#REF!	#VALUE!	#VALUE!	#VALUE!	#VALUE!	0	#VALUE!	#VALUE!	#VALUE!	#VALUE!	#VALUE!	#VALUE!	#VALUE!	#VALUE!	#VALUE!	#VALUE!	#VALUE!	0	#VALUE!	#VALUE!	#VALUE!	#VALUE!	#VALUE!
#VALUE!	#VALUE!	#VALUE!	#VALUE!	0	#VALUE!	#VALUE!	#VALUE!	#VALUE!	#VALUE!	#VALUE!	#VALUE!	#VALUE!	#VALUE!	#VALUE!	#VALUE!	0	#VALUE!	#VALUE!	#VALUE!	#VALUE!	#VALUE!	#VALUE!	#VALUE!	#VALUE!	#VALUE!	#VALUE!	#VALUE!	0	#VALUE!	#VALUE!	#VALUE!	#VALUE!	#VALUE!	#VALUE!	#VALUE!	#VALUE!	#VALUE!	#VALUE!	#VALUE!	0	#VALUE!	#VALUE!	#VALUE!	#VALUE!	#VALUE!	#VALUE!	#VALUE!	#VALUE!	#VALUE!
0	#VALUE!	#VALUE!	#VALUE!	#VALUE!	#VALUE!	#VALUE!	#VALUE!	#VALUE!	#VALUE!	#VALUE!	#VALUE!	0	#VALUE!	#VALUE!	#VALUE!	#VALUE!	#VALUE!	#VALUE!	#VALUE!	#VALUE!	#VALUE!	#VALUE!	#VALUE!	0	#VALUE!	#VALUE!	#VALUE!	#VALUE!	#VALUE!	#VALUE!	#VALUE!	#VALUE!	#VALUE!	#VALUE!	#VALUE!	0	#VALUE!	#VALUE!	#VALUE!	#VALUE!	#VALUE!	#VALUE!	#VALUE!	#VALUE!	#VALUE!	#VALUE!	#VALUE!	0	#VALUE!
#VALUE!	#VALUE!	#VALUE!	#VALUE!	#VALUE!	#VALUE!	#VALUE!	#VALUE!	AAAAAF3/zgg=	#VALUE!	#VALUE!	#VALUE!	#VALUE!	#VALUE!	#VALUE!	#VALUE!	#VALUE!	#VALUE!	#VALUE!	#VALUE!	0	#VALUE!	#VALUE!	#VALUE!	#VALUE!	#VALUE!	#VALUE!	#VALUE!	#VALUE!	#VALUE!	#VALUE!	#VALUE!	0	#VALUE!	#VALUE!	#VALUE!	#VALUE!	#VALUE!	#VALUE!	#VALUE!	#VALUE!	#VALUE!	#VALUE!	#VALUE!	0	#VALUE!	#VALUE!	#VALUE!	#VALUE!	#VALUE!
#VALUE!	#VALUE!	#VALUE!	#VALUE!	0	#VALUE!	#VALUE!	#VALUE!	#VALUE!	#VALUE!	#VALUE!	#VALUE!	#VALUE!	#VALUE!	#VALUE!	#VALUE!	0	#VALUE!	#VALUE!	#VALUE!	#VALUE!	#VALUE!	#VALUE!	#VALUE!	#VALUE!	#VALUE!	#VALUE!	#VALUE!	0	#VALUE!	#VALUE!	#VALUE!	#VALUE!	#VALUE!	#VALUE!	#VALUE!	#VALUE!	#VALUE!	#VALUE!	#VALUE!	0	#VALUE!	#VALUE!	#VALUE!	#VALUE!	#VALUE!	#VALUE!	#VALUE!	#VALUE!	#VALUE!
0	#VALUE!	#VALUE!	#VALUE!	#VALUE!	#VALUE!	#VALUE!	#VALUE!	#VALUE!	#VALUE!	#VALUE!	#VALUE!	0	#VALUE!	#VALUE!	#VALUE!	#VALUE!	#VALUE!	#VALUE!	#VALUE!	#VALUE!	#VALUE!	#VALUE!	#VALUE!	0	#VALUE!	#VALUE!	#VALUE!	#VALUE!	#VALUE!	#VALUE!	#VALUE!	#VALUE!	#VALUE!	#VALUE!	#VALUE!	0	#VALUE!	#VALUE!	#VALUE!	#VALUE!	#VALUE!	#VALUE!	#VALUE!	#VALUE!	#VALUE!	#VALUE!	#VALUE!	0	#VALUE!
#VALUE!	#VALUE!	#VALUE!	#VALUE!	#VALUE!	#VALUE!	#VALUE!	#VALUE!	AAAAAHtVvwg=	#VALUE!	#VALUE!	#VALUE!	#VALUE!	#VALUE!	#VALUE!	#VALUE!	#VALUE!	#VALUE!	#VALUE!	#VALUE!	0	#VALUE!	#VALUE!	#VALUE!	#VALUE!	#VALUE!	#VALUE!	#VALUE!	#VALUE!	#VALUE!	#VALUE!	#VALUE!	0	#VALUE!	#VALUE!	#VALUE!	#VALUE!	#VALUE!	#VALUE!	#VALUE!	#VALUE!	#VALUE!	#VALUE!	#VALUE!	0	#VALUE!	#VALUE!	#VALUE!	#VALUE!	#VALUE!
#VALUE!	#VALUE!	#VALUE!	#VALUE!	0	#VALUE!	#VALUE!	#VALUE!	#VALUE!	#VALUE!	#VALUE!	#VALUE!	#VALUE!	#VALUE!	#VALUE!	#VALUE!	0	#VALUE!	#VALUE!	#VALUE!	#VALUE!	#VALUE!	#VALUE!	#VALUE!	#VALUE!	#VALUE!	#VALUE!	#VALUE!	0	#VALUE!	#VALUE!	#VALUE!	#VALUE!	#VALUE!	#VALUE!	#VALUE!	#VALUE!	#VALUE!	#VALUE!	#VALUE!	0	#VALUE!	#VALUE!	#VALUE!	#VALUE!	#VALUE!	#VALUE!	#VALUE!	#VALUE!	#VALUE!
0	#VALUE!	#VALUE!	#VALUE!	#VALUE!	#VALUE!	#VALUE!	#VALUE!	#VALUE!	#VALUE!	#VALUE!	#VALUE!	0	#VALUE!	#VALUE!	#VALUE!	#VALUE!	#VALUE!	#VALUE!	#VALUE!	#VALUE!	#VALUE!	#VALUE!	#VALUE!	0	#VALUE!	#VALUE!	#VALUE!	#VALUE!	#VALUE!	#VALUE!	#VALUE!	#VALUE!	#VALUE!	#VALUE!	#VALUE!	0	#VALUE!	#VALUE!	#VALUE!	#VALUE!	#VALUE!	#VALUE!	#VALUE!	#VALUE!	#VALUE!	#VALUE!	#VALUE!	0	#VALUE!
#VALUE!	#VALUE!	#VALUE!	#VALUE!	#VALUE!	#VALUE!	#VALUE!	#VALUE!	AAAAAFP/5gg=	#VALUE!	#VALUE!	#VALUE!	#VALUE!	#VALUE!	#VALUE!	#VALUE!	#VALUE!	#VALUE!	#VALUE!	#VALUE!	0	#VALUE!	#VALUE!	#VALUE!	#VALUE!	#VALUE!	#VALUE!	#VALUE!	#VALUE!	#VALUE!	#VALUE!	#VALUE!	0	#VALUE!	#VALUE!	#VALUE!	#VALUE!	#VALUE!	#VALUE!	#VALUE!	#VALUE!	#VALUE!	#VALUE!	#VALUE!	0	#VALUE!	#VALUE!	#VALUE!	#VALUE!	#VALUE!
#VALUE!	#VALUE!	#VALUE!	#VALUE!	0	#VALUE!	#VALUE!	#VALUE!	#VALUE!	#VALUE!	#VALUE!	#VALUE!	#VALUE!	#VALUE!	#VALUE!	#VALUE!	0	#VALUE!	#VALUE!	#VALUE!	#VALUE!	#VALUE!	#VALUE!	#VALUE!	#VALUE!	#VALUE!	#VALUE!	#VALUE!	0	#VALUE!	#VALUE!	#VALUE!	#VALUE!	#VALUE!	#VALUE!	#VALUE!	#VALUE!	#VALUE!	#VALUE!	#VALUE!	0	#VALUE!	#VALUE!	#VALUE!	#VALUE!	#VALUE!	#VALUE!	#VALUE!	#VALUE!	#VALUE!
0	#VALUE!	#VALUE!	#VALUE!	#VALUE!	#VALUE!	#VALUE!	#VALUE!	#VALUE!	#VALUE!	#VALUE!	#VALUE!	0	#VALUE!	#VALUE!	#VALUE!	#VALUE!	#VALUE!	#VALUE!	#VALUE!	#VALUE!	#VALUE!	#VALUE!	#VALUE!	0	#VALUE!	#VALUE!	#VALUE!	#VALUE!	#VALUE!	#VALUE!	#VALUE!	#VALUE!	#VALUE!	#VALUE!	#VALUE!	0	#VALUE!	#VALUE!	#VALUE!	#VALUE!	#VALUE!	#VALUE!	#VALUE!	#VALUE!	#VALUE!	#VALUE!	#VALUE!	0	#VALUE!
#VALUE!	#VALUE!	#VALUE!	#VALUE!	#VALUE!	#VALUE!	#VALUE!	#VALUE!	AAAAAG7/9wg=	#VALUE!	#VALUE!	#VALUE!	#VALUE!	#VALUE!	#VALUE!	#VALUE!	#VALUE!	#VALUE!	#VALUE!	#VALUE!	0	#VALUE!	#VALUE!	#VALUE!	#VALUE!	#VALUE!	#VALUE!	#VALUE!	#VALUE!	#VALUE!	#VALUE!	#VALUE!	0	#VALUE!	#VALUE!	#VALUE!	#VALUE!	#VALUE!	#VALUE!	#VALUE!	#VALUE!	#VALUE!	#VALUE!	#VALUE!	0	#VALUE!	#VALUE!	#VALUE!	#VALUE!	#VALUE!
#VALUE!	#VALUE!	#VALUE!	#VALUE!	0	#VALUE!	#VALUE!	#VALUE!	#VALUE!	#VALUE!	#VALUE!	#VALUE!	#VALUE!	#VALUE!	#VALUE!	#VALUE!	0	#VALUE!	#VALUE!	#VALUE!	#VALUE!	#VALUE!	#VALUE!	#VALUE!	#VALUE!	#VALUE!	#VALUE!	#VALUE!	0	#VALUE!	#VALUE!	#VALUE!	#VALUE!	#VALUE!	#VALUE!	#VALUE!	#VALUE!	#VALUE!	#VALUE!	#VALUE!	0	#VALUE!	#VALUE!	#VALUE!	#VALUE!	#VALUE!	#VALUE!	#VALUE!	#VALUE!	#VALUE!
0	#VALUE!	#VALUE!	#VALUE!	#VALUE!	#VALUE!	#VALUE!	#VALUE!	#VALUE!	#VALUE!	#VALUE!	#VALUE!	0	#VALUE!	#VALUE!	#VALUE!	#VALUE!	#VALUE!	#VALUE!	#VALUE!	#VALUE!	#VALUE!	#VALUE!	#VALUE!	0	#VALUE!	#VALUE!	#VALUE!	#VALUE!	#VALUE!	#VALUE!	#VALUE!	#VALUE!	#VALUE!	#VALUE!	#VALUE!	0	#VALUE!	#VALUE!	#VALUE!	#VALUE!	#VALUE!	#VALUE!	#VALUE!	#VALUE!	#VALUE!	#VALUE!	#VALUE!	0	#VALUE!
#VALUE!	#VALUE!	#VALUE!	#VALUE!	#VALUE!	#VALUE!	#VALUE!	#VALUE!	AAAAAFmsfgg=	#VALUE!	#VALUE!	#VALUE!	#VALUE!	#VALUE!	#VALUE!	#VALUE!	#VALUE!	#VALUE!	#VALUE!	#VALUE!	0	#VALUE!	#VALUE!	#VALUE!	#VALUE!	#VALUE!	#VALUE!	#VALUE!	#VALUE!	#VALUE!	#VALUE!	#VALUE!	0	#VALUE!	#VALUE!	#VALUE!	#VALUE!	#VALUE!	#VALUE!	#VALUE!	#VALUE!	#VALUE!	#VALUE!	#VALUE!	0	#VALUE!	#VALUE!	#VALUE!	#VALUE!	#VALUE!
#VALUE!	#VALUE!	#VALUE!	#VALUE!	0	#VALUE!	#VALUE!	#VALUE!	#VALUE!	#VALUE!	#VALUE!	#VALUE!	#VALUE!	#VALUE!	#VALUE!	#VALUE!	0	#VALUE!	#VALUE!	#VALUE!	#VALUE!	#VALUE!	#VALUE!	#VALUE!	#VALUE!	#VALUE!	#VALUE!	#VALUE!	0	#VALUE!	#VALUE!	#VALUE!	#VALUE!	#VALUE!	#VALUE!	#VALUE!	#VALUE!	#VALUE!	#VALUE!	#VALUE!	0	#VALUE!	#VALUE!	#VALUE!	#VALUE!	#VALUE!	#VALUE!	#VALUE!	#VALUE!	#VALUE!
0	#VALUE!	#VALUE!	#VALUE!	#VALUE!	#VALUE!	#VALUE!	#VALUE!	#VALUE!	#VALUE!	#VALUE!	#VALUE!	0	#VALUE!	#VALUE!	#VALUE!	#VALUE!	#VALUE!	#VALUE!	#VALUE!	#VALUE!	#VALUE!	#VALUE!	#VALUE!	0	#VALUE!	#VALUE!	#VALUE!	#VALUE!	#VALUE!	#VALUE!	#VALUE!	#VALUE!	#VALUE!	#VALUE!	#VALUE!	0	#VALUE!	#VALUE!	#VALUE!	#VALUE!	#VALUE!	#VALUE!	#VALUE!	#VALUE!	#VALUE!	#VALUE!	#VALUE!	0	#VALUE!
#VALUE!	#VALUE!	#VALUE!	#VALUE!	#VALUE!	#VALUE!	#VALUE!	#VALUE!	AAAAAE8//wg=	#VALUE!	#VALUE!	#VALUE!	#VALUE!	#VALUE!	#VALUE!	#VALUE!	#VALUE!	#VALUE!	#VALUE!	#VALUE!	0	#VALUE!	#VALUE!	#VALUE!	#VALUE!	#VALUE!	#VALUE!	#VALUE!	#VALUE!	#VALUE!	#VALUE!	#VALUE!	0	#VALUE!	#VALUE!	#VALUE!	#VALUE!	#VALUE!	#VALUE!	#VALUE!	#VALUE!	#VALUE!	#VALUE!	#VALUE!	0	#VALUE!	#VALUE!	#VALUE!	#VALUE!	#VALUE!
#VALUE!	#VALUE!	#VALUE!	#VALUE!	0	#VALUE!	#VALUE!	#VALUE!	#VALUE!	#VALUE!	#VALUE!	#VALUE!	#VALUE!	#VALUE!	#VALUE!	#VALUE!	0	#VALUE!	#VALUE!	#VALUE!	#VALUE!	#VALUE!	#VALUE!	#VALUE!	#VALUE!	#VALUE!	#VALUE!	#VALUE!	0	#VALUE!	#VALUE!	#VALUE!	#VALUE!	#VALUE!	#VALUE!	#VALUE!	#VALUE!	#VALUE!	#VALUE!	#VALUE!	0	#VALUE!	#VALUE!	#VALUE!	#VALUE!	#VALUE!	#VALUE!	#VALUE!	#VALUE!	#VALUE!
0	#VALUE!	#VALUE!	#VALUE!	#VALUE!	#VALUE!	#VALUE!	#VALUE!	#VALUE!	#VALUE!	#VALUE!	#VALUE!	0	#VALUE!	#VALUE!	#VALUE!	#VALUE!	#VALUE!	#VALUE!	#VALUE!	#VALUE!	#VALUE!	#VALUE!	#VALUE!	0	#VALUE!	#VALUE!	#VALUE!	#VALUE!	#VALUE!	#VALUE!	#VALUE!	#VALUE!	#VALUE!	#VALUE!	#VALUE!	0	#VALUE!	#VALUE!	#VALUE!	#VALUE!	#VALUE!	#VALUE!	#VALUE!	#VALUE!	#VALUE!	#VALUE!	#VALUE!	0	#VALUE!
#VALUE!	#VALUE!	#VALUE!	#VALUE!	#VALUE!	#VALUE!	#VALUE!	#VALUE!	AAAAAH6//gg=	#VALUE!	#VALUE!	#VALUE!	#VALUE!	#VALUE!	#VALUE!	#VALUE!	#VALUE!	#VALUE!	#VALUE!	#VALUE!	0	#VALUE!	#VALUE!	#VALUE!	#VALUE!	#VALUE!	#VALUE!	#VALUE!	#VALUE!	#VALUE!	#VALUE!	#VALUE!	0	#VALUE!	#VALUE!	#VALUE!	#VALUE!	#VALUE!	#VALUE!	#VALUE!	#VALUE!	#VALUE!	#VALUE!	#VALUE!	0	#VALUE!	#VALUE!	#VALUE!	#VALUE!	#VALUE!
#VALUE!	#VALUE!	#VALUE!	#VALUE!	0	#VALUE!	#VALUE!	#VALUE!	#VALUE!	#VALUE!	#VALUE!	#VALUE!	#VALUE!	#VALUE!	#VALUE!	#VALUE!	0	#VALUE!	#VALUE!	#VALUE!	#VALUE!	#VALUE!	#VALUE!	#VALUE!	#VALUE!	#VALUE!	#VALUE!	#VALUE!	0	#VALUE!	#VALUE!	#VALUE!	#VALUE!	#VALUE!	#VALUE!	#VALUE!	#VALUE!	#VALUE!	#VALUE!	#VALUE!	0	#VALUE!	#VALUE!	#VALUE!	#VALUE!	#VALUE!	#VALUE!	#VALUE!	#VALUE!	#VALUE!
0	#VALUE!	#VALUE!	#VALUE!	#VALUE!	#VALUE!	#VALUE!	#VALUE!	#VALUE!	#VALUE!	#VALUE!	#VALUE!	0	#VALUE!	#VALUE!	#VALUE!	#VALUE!	#VALUE!	#VALUE!	#VALUE!	#VALUE!	#VALUE!	#VALUE!	#VALUE!	0	#VALUE!	#VALUE!	#VALUE!	#VALUE!	#VALUE!	#VALUE!	#VALUE!	#VALUE!	#VALUE!	#VALUE!	#VALUE!	0	#VALUE!	#VALUE!	#VALUE!	#VALUE!	#VALUE!	#VALUE!	#VALUE!	#VALUE!	#VALUE!	#VALUE!	#VALUE!	0	#VALUE!
#VALUE!	#VALUE!	#VALUE!	#VALUE!	#VALUE!	#VALUE!	#VALUE!	#VALUE!	AAAAAF7ZeQg=	#VALUE!	#VALUE!	#VALUE!	#VALUE!	#VALUE!	#VALUE!	#VALUE!	#VALUE!	#VALUE!	#VALUE!	#VALUE!	0	#VALUE!	#VALUE!	#VALUE!	#VALUE!	#VALUE!	#VALUE!	#VALUE!	#VALUE!	#VALUE!	#VALUE!	#VALUE!	0	#VALUE!	#VALUE!	#VALUE!	#VALUE!	#VALUE!	#VALUE!	#VALUE!	#VALUE!	#VALUE!	#VALUE!	#VALUE!	0	#VALUE!	#VALUE!	#VALUE!	#VALUE!	#VALUE!
#VALUE!	#VALUE!	#VALUE!	#VALUE!	0	#VALUE!	#VALUE!	#VALUE!	#VALUE!	#VALUE!	#VALUE!	#VALUE!	#VALUE!	#VALUE!	#VALUE!	#VALUE!	0	#VALUE!	#VALUE!	#VALUE!	#VALUE!	#VALUE!	#VALUE!	#VALUE!	#VALUE!	#VALUE!	#VALUE!	#VALUE!	0	#VALUE!	#VALUE!	#VALUE!	#VALUE!	#VALUE!	#VALUE!	#VALUE!	#VALUE!	#VALUE!	#VALUE!	#VALUE!	0	#VALUE!	#VALUE!	#VALUE!	#VALUE!	#VALUE!	#VALUE!	#VALUE!	#VALUE!	#VALUE!
0	#VALUE!	#VALUE!	#VALUE!	#VALUE!	#VALUE!	#VALUE!	#VALUE!	#VALUE!	#VALUE!	#VALUE!	#VALUE!	0	#VALUE!	#VALUE!	#VALUE!	#VALUE!	#VALUE!	#VALUE!	#VALUE!	#VALUE!	#VALUE!	#VALUE!	#VALUE!	0	#VALUE!	#VALUE!	#VALUE!	#VALUE!	#VALUE!	#VALUE!	#VALUE!	#VALUE!	#VALUE!	#VALUE!	#VALUE!	0	#VALUE!	#VALUE!	#VALUE!	#VALUE!	#VALUE!	#VALUE!	#VALUE!	#VALUE!	#VALUE!	#VALUE!	#VALUE!	0	#VALUE!
#VALUE!	#VALUE!	#VALUE!	#VALUE!	#VALUE!	#VALUE!	#VALUE!	#VALUE!	AAAAAD7frgg=	#VALUE!	#VALUE!	#VALUE!	#VALUE!	#VALUE!	#VALUE!	#VALUE!	#VALUE!	#VALUE!	#VALUE!	#VALUE!	0	#VALUE!	#VALUE!	#VALUE!	#VALUE!	#VALUE!	#VALUE!	#VALUE!	#VALUE!	#VALUE!	#VALUE!	#VALUE!	0	#VALUE!	#VALUE!	#VALUE!	#VALUE!	#VALUE!	#VALUE!	#VALUE!	#VALUE!	#VALUE!	#VALUE!	#VALUE!	0	#VALUE!	#VALUE!	#VALUE!	#VALUE!	#VALUE!
#VALUE!	#VALUE!	#VALUE!	#VALUE!	0	#VALUE!	#VALUE!	#VALUE!	#VALUE!	#VALUE!	#VALUE!	#VALUE!	#VALUE!	#VALUE!	#VALUE!	#VALUE!	0	#VALUE!	#VALUE!	#VALUE!	#VALUE!	#VALUE!	#VALUE!	#VALUE!	#VALUE!	#VALUE!	#VALUE!	#VALUE!	0	#VALUE!	#VALUE!	#VALUE!	#VALUE!	#VALUE!	#VALUE!	#VALUE!	#VALUE!	#VALUE!	#VALUE!	#VALUE!	0	#VALUE!	#VALUE!	#VALUE!	#VALUE!	#VALUE!	#VALUE!	#VALUE!	#VALUE!	#VALUE!
0	#VALUE!	#VALUE!	#VALUE!	#VALUE!	#VALUE!	#VALUE!	#VALUE!	#VALUE!	#VALUE!	#VALUE!	#VALUE!	0	#VALUE!	#VALUE!	#VALUE!	#VALUE!	#VALUE!	#VALUE!	#VALUE!	#VALUE!	#VALUE!	#VALUE!	#VALUE!	0	#VALUE!	#VALUE!	#VALUE!	#VALUE!	#VALUE!	#VALUE!	#VALUE!	#VALUE!	#VALUE!	#VALUE!	#VALUE!	0	#VALUE!	#VALUE!	#VALUE!	#VALUE!	#VALUE!	#VALUE!	#VALUE!	#VALUE!	#VALUE!	#VALUE!	#VALUE!	0	#VALUE!
#VALUE!	#VALUE!	#VALUE!	#VALUE!	#VALUE!	#VALUE!	#VALUE!	#VALUE!	AAAAAF/5tQg=	#VALUE!	#VALUE!	#VALUE!	#VALUE!	#VALUE!	#VALUE!	#VALUE!	#VALUE!	#VALUE!	#VALUE!	#VALUE!	0	#VALUE!	#VALUE!	#VALUE!	#VALUE!	#VALUE!	#VALUE!	#VALUE!	#VALUE!	#VALUE!	#VALUE!	#VALUE!	0	#VALUE!	#VALUE!	#VALUE!	#VALUE!	#VALUE!	#VALUE!	#VALUE!	#VALUE!	#VALUE!	#VALUE!	#VALUE!	0	#VALUE!	#VALUE!	#VALUE!	#VALUE!	#VALUE!
#VALUE!	#VALUE!	#VALUE!	#VALUE!	0	#VALUE!	#VALUE!	#VALUE!	#VALUE!	#VALUE!	#VALUE!	#VALUE!	#VALUE!	#VALUE!	#VALUE!	#VALUE!	0	#VALUE!	#VALUE!	#VALUE!	#VALUE!	#VALUE!	#VALUE!	#VALUE!	#VALUE!	#VALUE!	#VALUE!	#VALUE!	0	#VALUE!	#VALUE!	#VALUE!	#VALUE!	#VALUE!	#VALUE!	#VALUE!	#VALUE!	#VALUE!	#VALUE!	#VALUE!	0	#VALUE!	#VALUE!	#VALUE!	#VALUE!	#VALUE!	#VALUE!	#VALUE!	#VALUE!	#VALUE!
0	#VALUE!	#VALUE!	#VALUE!	#VALUE!	#VALUE!	#VALUE!	#VALUE!	#VALUE!	#VALUE!	#VALUE!	#VALUE!	0	#VALUE!	#VALUE!	#VALUE!	#VALUE!	#VALUE!	#VALUE!	#VALUE!	#VALUE!	#VALUE!	#VALUE!	#VALUE!	0	#VALUE!	#VALUE!	#VALUE!	#VALUE!	#VALUE!	#VALUE!	#VALUE!	#VALUE!	#VALUE!	#VALUE!	#VALUE!	0	#VALUE!	#VALUE!	#VALUE!	#VALUE!	#VALUE!	#VALUE!	#VALUE!	#VALUE!	#VALUE!	#VALUE!	#VALUE!	0	#VALUE!
#VALUE!	#VALUE!	#VALUE!	#VALUE!	#VALUE!	#VALUE!	#VALUE!	#VALUE!	AAAAAF/iPgg=	#VALUE!	#VALUE!	#VALUE!	#VALUE!	#VALUE!	#VALUE!	#VALUE!	#VALUE!	#VALUE!	#VALUE!	#VALUE!	0	#VALUE!	#VALUE!	#VALUE!	#VALUE!	#VALUE!	#VALUE!	#VALUE!	#VALUE!	#VALUE!	#VALUE!	#VALUE!	0	#VALUE!	#VALUE!	#VALUE!	#VALUE!	#VALUE!	#VALUE!	#VALUE!	#VALUE!	#VALUE!	#VALUE!	#VALUE!	0	#VALUE!	#VALUE!	#VALUE!	#VALUE!	#VALUE!
#VALUE!	#VALUE!	#VALUE!	#VALUE!	0	#VALUE!	#VALUE!	#VALUE!	#VALUE!	#VALUE!	#VALUE!	#VALUE!	#VALUE!	#VALUE!	#VALUE!	#VALUE!	0	#VALUE!	#VALUE!	#VALUE!	#VALUE!	#VALUE!	#VALUE!	#VALUE!	#VALUE!	#VALUE!	#VALUE!	#VALUE!	0	#VALUE!	#VALUE!	#VALUE!	#VALUE!	#VALUE!	#VALUE!	#VALUE!	#VALUE!	#VALUE!	#VALUE!	#VALUE!	0	#VALUE!	#VALUE!	#VALUE!	#VALUE!	#VALUE!	#VALUE!	#VALUE!	#VALUE!	#VALUE!
0	#VALUE!	#VALUE!	#VALUE!	#VALUE!	#VALUE!	#VALUE!	#VALUE!	#VALUE!	#VALUE!	#VALUE!	#VALUE!	0	#VALUE!	#VALUE!	#VALUE!	#VALUE!	#VALUE!	#VALUE!	#VALUE!	#VALUE!	#VALUE!	#VALUE!	#VALUE!	0	#VALUE!	#VALUE!	#VALUE!	#VALUE!	#VALUE!	#VALUE!	#VALUE!	#VALUE!	#VALUE!	#VALUE!	#VALUE!	0	#VALUE!	#VALUE!	#VALUE!	#VALUE!	#VALUE!	#VALUE!	#VALUE!	#VALUE!	#VALUE!	#VALUE!	#VALUE!	0	#VALUE!
#VALUE!	#VALUE!	#VALUE!	#VALUE!	#VALUE!	#VALUE!	#VALUE!	#VALUE!	AAAAADX/Xwg=	#VALUE!	#VALUE!	#VALUE!	#VALUE!	#VALUE!	#VALUE!	#VALUE!	#VALUE!	#VALUE!	#VALUE!	#VALUE!	0	#VALUE!	#VALUE!	#VALUE!	#VALUE!	#VALUE!	#VALUE!	#VALUE!	#VALUE!	#VALUE!	#VALUE!	#VALUE!	0	#VALUE!	#VALUE!	#VALUE!	#VALUE!	#VALUE!	#VALUE!	#VALUE!	#VALUE!	#VALUE!	#VALUE!	#VALUE!	0	#VALUE!	#VALUE!	#VALUE!	#VALUE!	#VALUE!
#VALUE!	#VALUE!	#VALUE!	#VALUE!	0	#VALUE!	#VALUE!	#VALUE!	#VALUE!	#VALUE!	#VALUE!	#VALUE!	#VALUE!	#VALUE!	#VALUE!	#VALUE!	0	#VALUE!	#VALUE!	#VALUE!	#VALUE!	#VALUE!	#VALUE!	#VALUE!	#VALUE!	#VALUE!	#VALUE!	#VALUE!	0	0	AAAAAFf29x4=	AAAAAFf29x8=	AAAAAFf29yA=	AAAAAFf29yE=	AAAAAFf29yI=	0	AAAAAFf29yQ=	AAAAAFf29yU=	AAAAAFf29yY=	AAAAAFf29yc=	0	0	0	0	0	0	0	#VALUE!	#VALUE!	#VALUE!
0	#VALUE!	#VALUE!	#VALUE!	#VALUE!	#VALUE!	0	#VALUE!	#VALUE!	#VALUE!	#VALUE!	#VALUE!	0	#VALUE!	#VALUE!	#VALUE!	#VALUE!	#VALUE!	0	#VALUE!	#VALUE!	#VALUE!	#VALUE!	#VALUE!	0	#VALUE!	#VALUE!	#VALUE!	#VALUE!	#VALUE!	0	#VALUE!	#VALUE!	#VALUE!	#VALUE!	#VALUE!	0	#VALUE!	#VALUE!	#VALUE!	#VALUE!	#VALUE!	0	#VALUE!	#VALUE!	#VALUE!	#VALUE!	#VALUE!	0	#VALUE!
#VALUE!	#VALUE!	AAAAAE3P/wI=	#VALUE!	#VALUE!	#VALUE!	#VALUE!	#VALUE!	0	#VALUE!	#VALUE!	#VALUE!	#VALUE!	#VALUE!	0	#VALUE!	#VALUE!	#VALUE!	#VALUE!	#VALUE!	0	#VALUE!	#VALUE!	#VALUE!	#VALUE!	#VALUE!	0	#VALUE!	#VALUE!	#VALUE!	#VALUE!	#VALUE!	0	#VALUE!	#VALUE!	#VALUE!	#VALUE!	#VALUE!	0	#VALUE!	#VALUE!	#VALUE!	#VALUE!	#VALUE!	0	#VALUE!	#VALUE!	#VALUE!	#VALUE!	#VALUE!
#VALUE!	#VALUE!	#VALUE!	#VALUE!	AAAAADf17wQ=	#VALUE!	#VALUE!	#VALUE!	#VALUE!	#VALUE!	0	#VALUE!	#VALUE!	#VALUE!	#VALUE!	#VALUE!	0	#VALUE!	#VALUE!	#VALUE!	#VALUE!	#VALUE!	0	#VALUE!	#VALUE!	#VALUE!	#VALUE!	#VALUE!	0	#VALUE!	#VALUE!	#VALUE!	#VALUE!	#VALUE!	0	#VALUE!	#VALUE!	#VALUE!	#VALUE!	#VALUE!	0	#VALUE!	#VALUE!	#VALUE!	#VALUE!	#VALUE!	0	#VALUE!	#VALUE!	#VALUE!
0	#VALUE!	#VALUE!	#VALUE!	#VALUE!	#VALUE!	0	#VALUE!	#VALUE!	#VALUE!	#VALUE!	#VALUE!	0	#VALUE!	#VALUE!	#VALUE!	#VALUE!	#VALUE!	0	#VALUE!	#VALUE!	#VALUE!	#VALUE!	#VALUE!	0	#VALUE!	#VALUE!	#VALUE!	#VALUE!	#VALUE!	0	#VALUE!	#VALUE!	#VALUE!	#VALUE!	#VALUE!	0	#VALUE!	#VALUE!	#VALUE!	#VALUE!	#VALUE!	0	#VALUE!	#VALUE!	#VALUE!	#VALUE!	#VALUE!	0	#VALUE!
#VALUE!	#VALUE!	AAAAABf//gI=	#VALUE!	#VALUE!	#VALUE!	#VALUE!	#VALUE!	0	#VALUE!	#VALUE!	#VALUE!	#VALUE!	#VALUE!	0	#VALUE!	#VALUE!	#VALUE!	#VALUE!	#VALUE!	0	#VALUE!	#VALUE!	#VALUE!	#VALUE!	#VALUE!	0	#VALUE!	#VALUE!	#VALUE!	#VALUE!	#VALUE!	0	#VALUE!	#VALUE!	#VALUE!	#VALUE!	#VALUE!	0	#VALUE!	#VALUE!	#VALUE!	#VALUE!	#VALUE!	0	#VALUE!	#VALUE!	#VALUE!	#VALUE!	#VALUE!
#VALUE!	#VALUE!	#VALUE!	#VALUE!	AAAAADr/LwQ=	#VALUE!	#VALUE!	#VALUE!	#VALUE!	#VALUE!	0	#VALUE!	#VALUE!	#VALUE!	#VALUE!	#VALUE!	0	#VALUE!	#VALUE!	#VALUE!	#VALUE!	#VALUE!	0	#VALUE!	#VALUE!	#VALUE!	#VALUE!	#VALUE!	0	#VALUE!	#VALUE!	#VALUE!	#VALUE!	#VALUE!	0	#VALUE!	#VALUE!	#VALUE!	#VALUE!	#VALUE!	0	#VALUE!	#VALUE!	#VALUE!	#VALUE!	#VALUE!	0	#VALUE!	#VALUE!	#VALUE!
0	#VALUE!	#VALUE!	#VALUE!	#VALUE!	#VALUE!	0	#VALUE!	#VALUE!	#VALUE!	#VALUE!	#VALUE!	0	#VALUE!	#VALUE!	#VALUE!	#VALUE!	#VALUE!	0	#VALUE!	#VALUE!	#VALUE!	#VALUE!	#VALUE!	0	#VALUE!	#VALUE!	#VALUE!	#VALUE!	#VALUE!	0	#VALUE!	#VALUE!	#VALUE!	#VALUE!	#VALUE!	0	#VALUE!	#VALUE!	#VALUE!	#VALUE!	#VALUE!	0	#VALUE!	#VALUE!	#VALUE!	#VALUE!	#VALUE!	0	#VALUE!
#VALUE!	#VALUE!	AAAAABp39QI=	#VALUE!	#VALUE!	#VALUE!	#VALUE!	#VALUE!	0	#VALUE!	#VALUE!	#VALUE!	#VALUE!	#VALUE!	0	#VALUE!	#VALUE!	#VALUE!	#VALUE!	#VALUE!	0	#VALUE!	#VALUE!	#VALUE!	#VALUE!	#VALUE!	0	#VALUE!	#VALUE!	#VALUE!	#VALUE!	#VALUE!	0	#VALUE!	#VALUE!	#VALUE!	#VALUE!	#VALUE!	0	#VALUE!	#VALUE!	#VALUE!	#VALUE!	#VALUE!	0	#VALUE!	#VALUE!	#VALUE!	#VALUE!	#VALUE!
#VALUE!	#VALUE!	#VALUE!	#VALUE!	AAAAAG/N/wQ=	#VALUE!	#VALUE!	#VALUE!	#VALUE!	#VALUE!	0	#VALUE!	#VALUE!	#VALUE!	#VALUE!	#VALUE!	0	#VALUE!	#VALUE!	#VALUE!	#VALUE!	#VALUE!	0	#VALUE!	#VALUE!	#VALUE!	#VALUE!	#VALUE!	0	#VALUE!	#VALUE!	#VALUE!	#VALUE!	#VALUE!	0	#VALUE!	#VALUE!	#VALUE!	#VALUE!	#VALUE!	0	#VALUE!	#VALUE!	#VALUE!	#VALUE!	#VALUE!	0	#VALUE!	#VALUE!	#VALUE!
0	#VALUE!	#VALUE!	#VALUE!	#VALUE!	#VALUE!	0	#VALUE!	#VALUE!	#VALUE!	#VALUE!	#VALUE!	0	#VALUE!	#VALUE!	#VALUE!	#VALUE!	#VALUE!	0	#VALUE!	#VALUE!	#VALUE!	#VALUE!	#VALUE!	0	#VALUE!	#VALUE!	#VALUE!	#VALUE!	#VALUE!	0	#VALUE!	#VALUE!	#VALUE!	#VALUE!	#VALUE!	0	#VALUE!	#VALUE!	#VALUE!	#VALUE!	#VALUE!	0	#VALUE!	#VALUE!	#VALUE!	#VALUE!	#VALUE!	0	#VALUE!
#VALUE!	#VALUE!	AAAAAF6j/wI=	#VALUE!	#VALUE!	#VALUE!	#VALUE!	#VALUE!	0	#VALUE!	#VALUE!	#VALUE!	#VALUE!	#VALUE!	0	#VALUE!	#VALUE!	#VALUE!	#VALUE!	#VALUE!	0	#VALUE!	#VALUE!	#VALUE!	#VALUE!	#VALUE!	0	#VALUE!	#VALUE!	#VALUE!	#VALUE!	#VALUE!	0	#VALUE!	#VALUE!	#VALUE!	#VALUE!	#VALUE!	0	#VALUE!	#VALUE!	#VALUE!	#VALUE!	#VALUE!	0	#VALUE!	#VALUE!	#VALUE!	#VALUE!	#VALUE!
#VALUE!	#VALUE!	#VALUE!	#VALUE!	#VALUE!	#VALUE!	#VALUE!	#VALUE!	#VALUE!	#VALUE!	#VALUE!	#VALUE!	#VALUE!	#VALUE!	#VALUE!	#VALUE!	#VALUE!	#VALUE!	#VALUE!	#VALUE!	#VALUE!	#VALUE!	#VALUE!	0	#VALUE!	#VALUE!	#VALUE!	#VALUE!	#VALUE!	#VALUE!	#VALUE!	#VALUE!	#VALUE!	#VALUE!	#VALUE!	#VALUE!	#VALUE!	#VALUE!	#VALUE!	#VALUE!	#VALUE!	#VALUE!	#VALUE!	#VALUE!	#VALUE!	#VALUE!	#VALUE!	#VALUE!	0	#VALUE!
#VALUE!	#VALUE!	#VALUE!	#VALUE!	#VALUE!	#VALUE!	#REF!	#VALUE!	#REF!	#VALUE!	#VALUE!	#VALUE!	#VALUE!	#VALUE!	#VALUE!	#VALUE!	#VALUE!	0	#VALUE!	#VALUE!	#VALUE!	#VALUE!	#VALUE!	#VALUE!	#VALUE!	#VALUE!	#VALUE!	#VALUE!	#VALUE!	#VALUE!	#VALUE!	#REF!	#VALUE!	#REF!	#VALUE!	#VALUE!	#VALUE!	#VALUE!	#VALUE!	#VALUE!	#VALUE!	#VALUE!	0	#VALUE!	#VALUE!	#VALUE!	#VALUE!	#VALUE!	#VALUE!	#VALUE!
#REF!	#VALUE!	#REF!	#VALUE!	#VALUE!	#VALUE!	#VALUE!	#VALUE!	#VALUE!	#VALUE!	#VALUE!	0	#VALUE!	#VALUE!	#VALUE!	#VALUE!	#VALUE!	#VALUE!	#VALUE!	#VALUE!	#VALUE!	#VALUE!	#VALUE!	#VALUE!	#VALUE!	#REF!	#VALUE!	#REF!	#VALUE!	#VALUE!	#VALUE!	#VALUE!	#VALUE!	#VALUE!	#VALUE!	#VALUE!	0	#VALUE!	#VALUE!	#VALUE!	#VALUE!	#VALUE!	#VALUE!	#VALUE!	#VALUE!	#VALUE!	#VALUE!	#VALUE!	#VALUE!	#VALUE!
#VALUE!	#VALUE!	#VALUE!	#VALUE!	#VALUE!	AAAAAG//fQU=	#VALUE!	#VALUE!	#VALUE!	#VALUE!	#VALUE!	#VALUE!	#VALUE!	#VALUE!	#VALUE!	#VALUE!	#VALUE!	#VALUE!	#VALUE!	#REF!	#VALUE!	#REF!	#VALUE!	#VALUE!	#VALUE!	#VALUE!	#VALUE!	#VALUE!	#VALUE!	#VALUE!	0	#VALUE!	#VALUE!	#VALUE!	#VALUE!	#VALUE!	#VALUE!	#VALUE!	#VALUE!	#VALUE!	#VALUE!	#VALUE!	#VALUE!	#VALUE!	#REF!	#VALUE!	#REF!	#VALUE!	#VALUE!	#VALUE!
#VALUE!	#VALUE!	#VALUE!	#VALUE!	#VALUE!	#VALUE!	#VALUE!	#VALUE!	#VALUE!	#VALUE!	#VALUE!	#VALUE!	#REF!	#REF!	#REF!	#REF!	#VALUE!	#VALUE!	#VALUE!	#VALUE!	#VALUE!	#VALUE!	#VALUE!	#VALUE!	0	#VALUE!	#VALUE!	#VALUE!	#VALUE!	#VALUE!	#VALUE!	#VALUE!	#VALUE!	#VALUE!	#VALUE!	#VALUE!	#VALUE!	#REF!	#REF!	#REF!	#REF!	#VALUE!	#VALUE!	#VALUE!	#VALUE!	#VALUE!	#VALUE!	#VALUE!	#VALUE!	0
#VALUE!	#VALUE!	#VALUE!	#VALUE!	#VALUE!	#VALUE!	#REF!	#REF!	#REF!	#REF!	#VALUE!	#VALUE!	#VALUE!	#VALUE!	#VALUE!	#VALUE!	#VALUE!	#VALUE!	0	#VALUE!	#VALUE!	#VALUE!	#VALUE!	#VALUE!	#VALUE!	#VALUE!	#VALUE!	#VALUE!	#VALUE!	#VALUE!	#VALUE!	#REF!	#REF!	#REF!	#REF!	#VALUE!	#VALUE!	#VALUE!	#VALUE!	#VALUE!	#VALUE!	#VALUE!	#VALUE!	0	#VALUE!	#VALUE!	#VALUE!	#VALUE!	#VALUE!	#VALUE!
#REF!	#REF!	#REF!	#REF!	#VALUE!	#VALUE!	#VALUE!	#VALUE!	#VALUE!	#VALUE!	#VALUE!	#VALUE!	0	#VALUE!	#VALUE!	#VALUE!	#VALUE!	#VALUE!	#VALUE!	#VALUE!	#VALUE!	#VALUE!	#VALUE!	#VALUE!	#VALUE!	#REF!	#REF!	#REF!	#REF!	#VALUE!	#VALUE!	#VALUE!	#VALUE!	#VALUE!	#VALUE!	#VALUE!	#VALUE!	0	#VALUE!	#VALUE!	#VALUE!	#VALUE!	#VALUE!	#VALUE!	#VALUE!	#VALUE!	#VALUE!	#VALUE!	#VALUE!	#VALUE!
#VALUE!	#VALUE!	#VALUE!	#VALUE!	#VALUE!	#VALUE!	#VALUE!	#VALUE!	#VALUE!	#VALUE!	#VALUE!	#VALUE!	#VALUE!	#VALUE!	#VALUE!	#VALUE!	#VALUE!	#VALUE!	#VALUE!	#VALUE!	#VALUE!	#VALUE!	#VALUE!	#VALUE!	#VALUE!	#VALUE!	#VALUE!	#VALUE!	#VALUE!	#VALUE!	#VALUE!	#VALUE!	#VALUE!	#VALUE!	#VALUE!	#VALUE!	#VALUE!	#VALUE!	#VALUE!	#VALUE!	#VALUE!	#VALUE!	#VALUE!	#VALUE!	#VALUE!	#VALUE!	#VALUE!	#VALUE!	#VALUE!	#VALUE!
#VALUE!	#VALUE!	#VALUE!	#VALUE!	#VALUE!	#VALUE!	#VALUE!	#VALUE!	#VALUE!	#VALUE!	#VALUE!	#VALUE!	#VALUE!	#VALUE!	#VALUE!	#VALUE!	#VALUE!	#VALUE!	#VALUE!	#VALUE!	#VALUE!	#VALUE!	#VALUE!	#VALUE!	#VALUE!	#VALUE!	#VALUE!	#VALUE!	#VALUE!	#VALUE!	#VALUE!	#VALUE!	#VALUE!	#VALUE!	#VALUE!	#VALUE!	#VALUE!	#VALUE!	#VALUE!	#VALUE!	#VALUE!	#VALUE!	#VALUE!	#VALUE!	#VALUE!	#VALUE!	#VALUE!	#VALUE!	#VALUE!	#VALUE!
#VALUE!	#VALUE!	#VALUE!	#VALUE!	#VALUE!	#VALUE!	#VALUE!	#VALUE!	#VALUE!	#VALUE!	#VALUE!	#VALUE!	#VALUE!	#VALUE!	#VALUE!	#VALUE!	#VALUE!	#VALUE!	#VALUE!	#VALUE!	#VALUE!	#VALUE!	#VALUE!	#VALUE!	#VALUE!	#VALUE!	#VALUE!	#VALUE!	#VALUE!	#VALUE!	#VALUE!	#VALUE!	#VALUE!	#VALUE!	#VALUE!	#VALUE!	#VALUE!	#VALUE!	#VALUE!	#VALUE!	#VALUE!	#VALUE!	#VALUE!	#VALUE!	#VALUE!	#VALUE!	#VALUE!	#VALUE!	#VALUE!	#VALUE!
#VALUE!	#VALUE!	#VALUE!	#VALUE!	#VALUE!	#VALUE!	#VALUE!	#VALUE!	#VALUE!	#VALUE!	#VALUE!	#VALUE!	#VALUE!	#VALUE!	#VALUE!	#VALUE!	#VALUE!	#VALUE!	#VALUE!	#VALUE!	#VALUE!	#VALUE!	#VALUE!	#VALUE!	#VALUE!	#VALUE!	#VALUE!	#VALUE!	#VALUE!	#VALUE!	#VALUE!	#VALUE!	#VALUE!	#VALUE!	#VALUE!	#VALUE!	#VALUE!	#VALUE!	#VALUE!	#VALUE!	#VALUE!	#VALUE!	#VALUE!	#VALUE!	#VALUE!	#VALUE!	#VALUE!	#VALUE!	#VALUE!	#VALUE!
#VALUE!	#VALUE!	#VALUE!	#VALUE!	#VALUE!	#VALUE!	#VALUE!	#VALUE!	#VALUE!	#VALUE!	#VALUE!	#VALUE!	#VALUE!	#VALUE!	#VALUE!	#VALUE!	#VALUE!	#VALUE!	#VALUE!	#VALUE!	#VALUE!	#VALUE!	#VALUE!	#VALUE!	#VALUE!	#VALUE!	#VALUE!	#VALUE!	#VALUE!	#VALUE!	#VALUE!	#VALUE!	#VALUE!	#VALUE!	#VALUE!	#VALUE!	#VALUE!	#VALUE!	#VALUE!	#VALUE!	#VALUE!	#VALUE!	#VALUE!	#VALUE!	#VALUE!	#VALUE!	#VALUE!	#VALUE!	#VALUE!	#VALUE!
#VALUE!	#VALUE!	#VALUE!	#VALUE!	#VALUE!	#VALUE!	#VALUE!	#VALUE!	#VALUE!	#VALUE!	#VALUE!	#VALUE!	#VALUE!	#VALUE!	#VALUE!	#VALUE!	#VALUE!	#VALUE!	#VALUE!	#VALUE!	#VALUE!	#VALUE!	#VALUE!	#VALUE!	#VALUE!	#VALUE!	#VALUE!	#VALUE!	#VALUE!	#VALUE!	#VALUE!	#VALUE!	#VALUE!	#VALUE!	#VALUE!	#VALUE!	#VALUE!	#VALUE!	#VALUE!	#VALUE!	#VALUE!	#VALUE!	#VALUE!	#VALUE!	#VALUE!	#VALUE!	#VALUE!	#VALUE!	#VALUE!	#VALUE!
#VALUE!	#VALUE!	#VALUE!	#VALUE!	#VALUE!	#VALUE!	#VALUE!	#VALUE!	#VALUE!	#VALUE!	#VALUE!	#VALUE!	#VALUE!	#VALUE!	#VALUE!	#VALUE!	#VALUE!	#VALUE!	#VALUE!	#VALUE!	#VALUE!	#VALUE!	#VALUE!	#VALUE!	#VALUE!	#VALUE!	#VALUE!	#VALUE!	#VALUE!	#VALUE!	#VALUE!	#VALUE!	#VALUE!	#VALUE!	#VALUE!	#VALUE!	#VALUE!	#VALUE!	#VALUE!	#VALUE!	#VALUE!	#VALUE!	#VALUE!	#VALUE!	#VALUE!	#VALUE!	#VALUE!	#VALUE!	#VALUE!	#VALUE!
#VALUE!	#VALUE!	#VALUE!	#VALUE!	#VALUE!	#VALUE!	#VALUE!	#VALUE!	#VALUE!	#VALUE!	#VALUE!	#VALUE!	#VALUE!	#VALUE!	#VALUE!	#VALUE!	#VALUE!	#VALUE!	#VALUE!	#VALUE!	#VALUE!	#VALUE!	#VALUE!	#VALUE!	#VALUE!	#VALUE!	#VALUE!	#VALUE!	#VALUE!	#VALUE!	#VALUE!	#VALUE!	#VALUE!	#VALUE!	#VALUE!	#VALUE!	#VALUE!	#VALUE!	#VALUE!	#VALUE!	#VALUE!	#VALUE!	#VALUE!	#VALUE!	#VALUE!	#VALUE!	#VALUE!	#VALUE!	#VALUE!	#VALUE!
#VALUE!	#VALUE!	#VALUE!	#VALUE!	#VALUE!	#VALUE!	#VALUE!	#VALUE!	#VALUE!	#VALUE!	#VALUE!	#VALUE!	#VALUE!	#VALUE!	#VALUE!	#VALUE!	#VALUE!	#VALUE!	#VALUE!	#VALUE!	#VALUE!	#VALUE!	#VALUE!	#VALUE!	#VALUE!	#VALUE!	#VALUE!	#VALUE!	#VALUE!	#VALUE!	#VALUE!	#VALUE!	#VALUE!	#VALUE!	#VALUE!	#VALUE!	#VALUE!	#VALUE!	#VALUE!	#VALUE!	#VALUE!	#VALUE!	#VALUE!	#VALUE!	#VALUE!	#VALUE!	#VALUE!	#VALUE!	#VALUE!	#VALUE!
#VALUE!	#VALUE!	#VALUE!	#VALUE!	#VALUE!	#VALUE!	#VALUE!	#VALUE!	#VALUE!	#VALUE!	#VALUE!	#VALUE!	#VALUE!	#VALUE!	#VALUE!	#VALUE!	#VALUE!	#VALUE!	#VALUE!	#VALUE!	#VALUE!	#VALUE!	#VALUE!	#VALUE!	#VALUE!	#VALUE!	#VALUE!	#VALUE!	#VALUE!	#VALUE!	#VALUE!	#VALUE!	#VALUE!	#VALUE!	#VALUE!	#VALUE!	#VALUE!	#VALUE!	#VALUE!	#VALUE!	#VALUE!	#VALUE!	#VALUE!	#VALUE!	#VALUE!	#VALUE!	#VALUE!	#VALUE!	#VALUE!	#VALUE!
#VALUE!	#VALUE!	#VALUE!	#VALUE!	#VALUE!	#VALUE!	#VALUE!	#VALUE!	#VALUE!	#VALUE!	#VALUE!	#VALUE!	#VALUE!	#VALUE!	#VALUE!	#VALUE!	#VALUE!	#VALUE!	#VALUE!	#VALUE!	#VALUE!	#VALUE!	#VALUE!	#VALUE!	#VALUE!	#VALUE!	#VALUE!	#VALUE!	#VALUE!	#VALUE!	#VALUE!	#VALUE!	#VALUE!	#VALUE!	#VALUE!	#VALUE!	#VALUE!	#VALUE!	#VALUE!	#VALUE!	#VALUE!	#VALUE!	#VALUE!	#VALUE!	#VALUE!	#VALUE!	#VALUE!	#VALUE!	#VALUE!	#VALUE!
#VALUE!	#VALUE!	#VALUE!	#VALUE!	#VALUE!	#VALUE!	#VALUE!	#VALUE!	#VALUE!	#VALUE!	#VALUE!	#VALUE!	#VALUE!	#VALUE!	#VALUE!	#VALUE!	#VALUE!	#VALUE!	#VALUE!	#VALUE!	#VALUE!	#VALUE!	#VALUE!	#VALUE!	#VALUE!	#VALUE!	#VALUE!	#VALUE!	#VALUE!	#VALUE!	#VALUE!	#VALUE!	#VALUE!	#VALUE!	#VALUE!	#VALUE!	#VALUE!	#VALUE!	#VALUE!	#VALUE!	#VALUE!	#VALUE!	#VALUE!	#VALUE!	#VALUE!	#VALUE!	#VALUE!	#VALUE!	#VALUE!	#VALUE!
#VALUE!	#VALUE!	#VALUE!	#VALUE!	#VALUE!	#VALUE!	#VALUE!	#VALUE!	#VALUE!	#VALUE!	#VALUE!	#VALUE!	#VALUE!	#VALUE!	#VALUE!	#VALUE!	#VALUE!	#VALUE!	#VALUE!	#VALUE!	#VALUE!	#VALUE!	#VALUE!	#VALUE!	#VALUE!	#VALUE!	#VALUE!	#VALUE!	#VALUE!	#VALUE!	#VALUE!	#VALUE!	#VALUE!	#VALUE!	#VALUE!	#VALUE!	#VALUE!	#VALUE!	#VALUE!	#VALUE!	#VALUE!	#VALUE!	#VALUE!	#VALUE!	#VALUE!	#VALUE!	#VALUE!	#VALUE!	#VALUE!	#VALUE!
#REF!	#REF!	#VALUE!	#VALUE!	#VALUE!	#VALUE!	#VALUE!	#VALUE!	#VALUE!	#VALUE!	#VALUE!	#VALUE!	#VALUE!	#VALUE!	#REF!	#REF!	#REF!	#VALUE!	#VALUE!	#VALUE!	#VALUE!	#VALUE!	#VALUE!	#VALUE!	#REF!	#REF!	#VALUE!	#VALUE!	#VALUE!	#VALUE!	#VALUE!	#REF!	#REF!	#REF!	#VALUE!	#VALUE!	#VALUE!	#VALUE!	#VALUE!	#VALUE!	#VALUE!	#REF!	#VALUE!	#VALUE!	#VALUE!	#REF!	#REF!	#REF!	#REF!	#REF!
#VALUE!	#VALUE!	#VALUE!	#VALUE!	#VALUE!	#VALUE!	#VALUE!	#VALUE!	#VALUE!	#VALUE!	#VALUE!	#VALUE!	#VALUE!	#VALUE!	#VALUE!	#VALUE!	#VALUE!	#VALUE!	#VALUE!	#VALUE!	#VALUE!	#VALUE!	#VALUE!	#VALUE!	#VALUE!	#VALUE!	#VALUE!	#VALUE!	#VALUE!	#VALUE!	#VALUE!	#VALUE!	#VALUE!	#VALUE!	#VALUE!	#VALUE!	#VALUE!	#VALUE!	#VALUE!	#VALUE!	#VALUE!	#VALUE!	#VALUE!	#VALUE!	#VALUE!	#VALUE!	#VALUE!	#VALUE!	#VALUE!	#VALUE!
#VALUE!	#VALUE!	#VALUE!	#VALUE!	#VALUE!	#VALUE!	#VALUE!	#VALUE!	#VALUE!	#VALUE!	#VALUE!	#VALUE!	#VALUE!	#VALUE!	#VALUE!	#VALUE!	#VALUE!	#VALUE!	#VALUE!	#VALUE!	#VALUE!	#VALUE!	#VALUE!	#VALUE!	#VALUE!	#VALUE!	#VALUE!	#VALUE!	#VALUE!	#VALUE!	#VALUE!	#VALUE!	#VALUE!	#VALUE!	#VALUE!	#VALUE!	#VALUE!	#VALUE!	#VALUE!	#VALUE!	#VALUE!	#VALUE!	#VALUE!	#VALUE!	#VALUE!	#VALUE!	#VALUE!	#VALUE!	#VALUE!	#VALUE!
#VALUE!	#VALUE!	#VALUE!	#VALUE!	#VALUE!	#VALUE!	#VALUE!	#VALUE!	#VALUE!	#VALUE!	#VALUE!	#VALUE!	#VALUE!	#VALUE!	#VALUE!	#VALUE!	#VALUE!	#VALUE!	#VALUE!	#VALUE!	#VALUE!	#VALUE!	#VALUE!	#VALUE!	#VALUE!	#VALUE!	#VALUE!	#VALUE!	#VALUE!	#VALUE!	#VALUE!	#VALUE!	#VALUE!	#VALUE!	#VALUE!	#VALUE!	#VALUE!	#VALUE!	#VALUE!	#VALUE!	#VALUE!	#VALUE!	#VALUE!	#VALUE!	#VALUE!	#VALUE!	#VALUE!	#VALUE!	#VALUE!	#VALUE!
#VALUE!	#VALUE!	#VALUE!	#VALUE!	#VALUE!	#VALUE!	#VALUE!	#VALUE!	#VALUE!	#VALUE!	#VALUE!	#VALUE!	#VALUE!	#VALUE!	#VALUE!	#VALUE!	#VALUE!	#VALUE!	#VALUE!	#VALUE!	#VALUE!	#VALUE!	#VALUE!	#VALUE!	#VALUE!	#VALUE!	#VALUE!	#VALUE!	#VALUE!	#VALUE!	#VALUE!	#VALUE!	#VALUE!	#VALUE!	#VALUE!	#VALUE!	#VALUE!	#VALUE!	#VALUE!	#VALUE!	#VALUE!	#VALUE!	#VALUE!	#VALUE!	#VALUE!	#VALUE!	#VALUE!	#VALUE!	#VALUE!	#VALUE!
[truncated: 206 more columns]
