# Supplementary material for: Temporal system-level organization of the switch from glycolytic to gluconeogenic operation in yeast
Source: Mol Syst Biol. 2013 Apr 2;9:651. doi: 10.1038/msb.2013.11 (PMC3693829; doi:10.1038/msb.2013.11)
Supplement: Supplementary File 1 — Experimental data and regression results for extracellular metabolites and biomass. [file msb201311-s1.zip › Regressions/Succinate.xlsx]

## Sheet: Overview
		Fit 1: (in g/l)
		Smoothing Spline
		5 degrees of freedom
		GCV score=	1.33526e-06
		Experimental			Predicted	Residuals			Fit
		t	Conc	Conc	Conc	Conc		t	Conc	Rate	Specific Rate
		[h]	[g/l]	[mM]	[mM]	[mM]		[h]	[mM]	[mM/h]	[mmol/h gDW]
	Exp 2	-17.9917	0	0	0	0		-8	0	0.00197679	0.0251682
		-6.99167	0	0	0	0		-7.98	0	0.00198988	0.0251805
		-6.075	0.00152455	0.01291	0.00255609	0.0103539		-7.96	0	0.00200301	0.025192
		-5.15833	0.00149158	0.0126309	0.00603257	0.00659834		-7.94	0	0.00201615	0.0252028
		-4.40833	0	0	0.00968509	-0.00968509		-7.92	0	0.00202933	0.0252128
		-3.74167	0.00201384	0.0170535	0.0138334	0.00322004		-7.9	0	0.00204253	0.0252222
		-3.25833	0.00247194	0.0209327	0.0174256	0.00350705		-7.88	0	0.00205576	0.0252307
		-2.40833	0.00315634	0.0267283	0.0248707	0.00185761		-7.86	0	0.00206901	0.0252386
		-1.74167	0.004462	0.0377847	0.0316273	0.00615741		-7.84	0	0.00208229	0.0252458
		-0.941667	0.00539047	0.0456472	0.0404574	0.00518974		-7.82	0	0.0020956	0.0252522
		-0.591667	0.00519319	0.0439765	0.0444518	-0.000475327		-7.8	0	0.00210894	0.025258
		-0.291667	0.00651026	0.0551296	0.0479067	0.00722295		-7.78	0	0.0021223	0.0252631
		-0.108333	0.00718966	0.0608829	0.0500265	0.0108564		-7.76	0	0.00213568	0.0252674
		0.108333	0.00678711	0.0574741	0.0525335	0.0049406		-7.74	0	0.0021491	0.0252711
		0.308333	0.00683621	0.0578899	0.0548445	0.00304538		-7.72	0	0.00216254	0.0252742
		0.541667	0.00716824	0.0607015	0.0575312	0.00317035		-7.7	0	0.002176	0.0252765
		1.30833	0.0100391	0.0850123	0.0661603	0.018852		-7.68	0	0.0021895	0.0252782
		2.025	0.00878162	0.0743638	0.0737077	0.000656173		-7.66	0	0.00220302	0.0252792
		2.775	0.0105432	0.0892814	0.0809388	0.00834257		-7.64	0	0.00221656	0.0252796
		3.29167	0.012577	0.106503	0.0854337	0.0210696		-7.62	0	0.00223014	0.0252794
		4.04167	0.0121506	0.102893	0.0910989	0.0117937		-7.6	0	0.00224373	0.0252785
		5.05833	0.0119769	0.101422	0.0972298	0.00419174		-7.58	0	0.00225736	0.025277
		5.80833	0.0135656	0.114875	0.100789	0.0140867		-7.56	0	0.00227101	0.0252748
		6.74167	0.0134624	0.114001	0.104288	0.00971374		-7.54	0	0.00228469	0.025272
	Exp 3	-17.775	0	0	0	0		-7.52	0	0.0022984	0.0252687
		-5.44167	0.000962338	0.00814919	0.0048635	0.00328569		-7.5	0	0.00231213	0.0252647
		-4.65833	0.00115528	0.00978308	0.00836303	0.00142005		-7.48	0	0.00232589	0.0252601
		-4.19167	0	0	0.0109303	-0.0109303		-7.46	0	0.00233967	0.0252549
		-3.84167	0	0	0.0131508	-0.0131508		-7.44	0	0.00235348	0.0252491
		-3.45833	0.00213962	0.0181185	0.0158814	0.00223718		-7.42	0	0.00236732	0.0252427
		-2.64167	0.00105649	0.00894648	0.0226866	-0.0137402		-7.4	0	0.00238119	0.0252358
		-2.05833	0.00184515	0.0156249	0.0283295	-0.0127045		-7.38	0	0.00239508	0.0252283
		-1.80833	0.00324388	0.0274696	0.0309213	-0.00345171		-7.36	0	0.002409	0.0252202
		-0.891667	0.00551948	0.0467396	0.0410249	0.00571464		-7.34	0	0.00242294	0.0252115
		-0.575	0.00582452	0.0493227	0.0446431	0.00467956		-7.32	0	0.00243691	0.0252023
		-0.341667	0.00404355	0.0342413	0.0473294	-0.0130881		-7.3	0	0.00245091	0.0251925
		-0.191667	0.00467412	0.039581	0.0490625	-0.00948151		-7.28	0	0.00246493	0.0251822
		0.191667	0.00532157	0.0450637	0.053497	-0.00843326		-7.26	0	0.00247898	0.0251714
		0.491667	0.00509679	0.0431602	0.0569566	-0.0137964		-7.24	0	0.00249306	0.02516
		1.275	0.00800374	0.0677766	0.0657953	0.00198129		-7.22	0	0.00250716	0.0251481
		2.09167	0.00763422	0.0646475	0.0743797	-0.00973222		-7.2	0	0.00252129	0.0251356
		2.84167	0.00785284	0.0664988	0.0815433	-0.0150445		-7.18	0	0.00253545	0.0251227
		3.59167	0.0103252	0.0874351	0.0878243	-0.000389207		-7.16	0	0.00254963	0.0251092
		4.375	0.0101713	0.0861317	0.0932909	-0.00715917		-7.14	0	0.00256384	0.0250952
		5.15833	0.0108018	0.0914706	0.0977482	-0.00627754		-7.12	0	0.00257807	0.0250807
		5.85833	0.0112065	0.0948977	0.101	-0.00610225		-7.1	0	0.00259234	0.0250657
		6.54167	0.011884	0.100635	0.103608	-0.00297325		-7.08	0	0.00260663	0.0250503
		7.35833	0.011433	0.0968156	0.106215	-0.00939985		-7.06	0	0.00262094	0.0250343
		8.05833	0.011612	0.0983319	0.108259	-0.00992673		-7.04	0	0.00263528	0.0250178
								-7.02	0	0.00264965	0.0250009
								-7	0	0.00266405	0.0249835
								-6.98	0	0.00267847	0.0249656
								-6.96	0	0.00269292	0.0249473
								-6.94	0	0.0027074	0.0249285
								-6.92	0	0.00272191	0.0249094
								-6.9	4.57589e-05	0.00273645	0.0248898
								-6.88	0.000100592	0.00275103	0.0248698
								-6.86	0.000155716	0.00276563	0.0248494
								-6.84	0.000211133	0.00278026	0.0248285
								-6.82	0.000266842	0.00279492	0.0248073
								-6.8	0.000322844	0.00280961	0.0247857
								-6.78	0.000379141	0.00282433	0.0247636
								-6.76	0.000435732	0.00283908	0.0247412
								-6.74	0.000492618	0.00285386	0.0247184
								-6.72	0.000549799	0.00286867	0.0246952
								-6.7	0.000607277	0.00288351	0.0246717
								-6.68	0.000665052	0.00289838	0.0246477
								-6.66	0.000723124	0.00291328	0.0246234
								-6.64	0.000781495	0.00292821	0.0245987
								-6.62	0.000840164	0.00294317	0.0245736
								-6.6	0.000899132	0.00295816	0.0245482
								-6.58	0.0009584	0.00297318	0.0245225
								-6.56	0.00101797	0.00298823	0.0244963
								-6.54	0.00107784	0.00300331	0.0244699
								-6.52	0.00113801	0.00301842	0.024443
								-6.5	0.00119848	0.00303355	0.0244159
								-6.48	0.00125926	0.00304872	0.0243884
								-6.46	0.00132034	0.00306392	0.0243605
								-6.44	0.00138172	0.00307915	0.0243324
								-6.42	0.00144341	0.00309441	0.0243039
								-6.4	0.00150541	0.0031097	0.0242751
								-6.38	0.0015677	0.00312501	0.0242459
								-6.36	0.00163031	0.00314036	0.0242165
								-6.34	0.00169322	0.00315574	0.0241867
								-6.32	0.00175644	0.00317115	0.0241566
								-6.3	0.00181997	0.00318659	0.0241263
								-6.28	0.00188381	0.00320205	0.0240956
								-6.26	0.00194796	0.00321755	0.0240646
								-6.24	0.00201241	0.00323308	0.0240333
								-6.22	0.00207718	0.00324863	0.0240018
								-6.2	0.00214226	0.00326422	0.0239699
								-6.18	0.00220765	0.00327984	0.0239377
								-6.16	0.00227336	0.00329548	0.0239053
								-6.14	0.00233937	0.00331116	0.0238726
								-6.12	0.0024057	0.00332687	0.0238396
								-6.1	0.00247234	0.0033426	0.0238064
								-6.08	0.0025393	0.00335837	0.0237729
								-6.06	0.00260658	0.00337422	0.0237394
								-6.04	0.00267417	0.00339026	0.0237069
								-6.02	0.00274209	0.0034065	0.0236752
								-6	0.00281033	0.00342294	0.0236445
								-5.98	0.0028789	0.00343959	0.0236147
								-5.96	0.00294781	0.00345644	0.0235857
								-5.94	0.00301705	0.00347349	0.0235575
								-5.92	0.00308664	0.00349074	0.0235302
								-5.9	0.00315658	0.0035082	0.0235037
								-5.88	0.00322687	0.00352586	0.023478
								-5.86	0.00329751	0.00354371	0.0234531
								-5.84	0.00336851	0.00356178	0.0234289
								-5.82	0.00343987	0.00358004	0.0234055
								-5.8	0.0035116	0.0035985	0.0233828
								-5.78	0.0035837	0.00361717	0.0233608
								-5.76	0.00365618	0.00363604	0.0233395
								-5.74	0.00372903	0.00365511	0.0233189
								-5.72	0.00380227	0.00367438	0.0232989
								-5.7	0.0038759	0.00369386	0.0232796
								-5.68	0.00394992	0.00371353	0.023261
								-5.66	0.00402433	0.00373341	0.0232429
								-5.64	0.00409914	0.00375349	0.0232255
								-5.62	0.00417436	0.00377377	0.0232086
								-5.6	0.00424998	0.00379426	0.0231924
								-5.58	0.00432601	0.00381495	0.0231767
								-5.56	0.00440246	0.00383583	0.0231615
								-5.54	0.00447933	0.00385692	0.0231469
								-5.52	0.00455662	0.00387822	0.0231328
								-5.5	0.00463434	0.00389971	0.0231192
								-5.48	0.00471249	0.00392141	0.0231061
								-5.46	0.00479108	0.00394331	0.0230935
								-5.44	0.00487011	0.00396541	0.0230813
								-5.42	0.00494958	0.00398774	0.0230698
								-5.4	0.0050295	0.00401033	0.0230591
								-5.38	0.00510987	0.00403318	0.0230491
								-5.36	0.0051907	0.00405628	0.0230398
								-5.34	0.005272	0.00407964	0.0230312
								-5.32	0.00535376	0.00410326	0.0230233
								-5.3	0.005436	0.00412713	0.0230161
								-5.28	0.00551873	0.00415126	0.0230096
								-5.26	0.00560193	0.00417565	0.0230036
								-5.24	0.00568563	0.00420029	0.0229983
								-5.22	0.00576982	0.00422519	0.0229937
								-5.2	0.00585451	0.00425035	0.0229895
								-5.18	0.0059397	0.00427576	0.022986
								-5.16	0.00602541	0.00430143	0.022983
								-5.14	0.00611163	0.0043274	0.0229809
								-5.12	0.00619837	0.00435374	0.0229798
								-5.1	0.00628565	0.00438045	0.0229798
								-5.08	0.00637346	0.00440752	0.0229809
								-5.06	0.00646182	0.00443495	0.0229829
								-5.04	0.00655073	0.00446276	0.022986
								-5.02	0.0066402	0.00449093	0.0229901
								-5	0.00673023	0.00451946	0.0229952
								-4.98	0.00682084	0.00454836	0.0230011
								-4.96	0.00691203	0.00457763	0.023008
								-4.94	0.00700381	0.00460727	0.0230158
								-4.92	0.00709618	0.00463727	0.0230245
								-4.9	0.00718916	0.00466764	0.023034
								-4.88	0.00728275	0.00469837	0.0230443
								-4.86	0.00737695	0.00472947	0.0230554
								-4.84	0.00747178	0.00476093	0.0230673
								-4.82	0.00756725	0.00479277	0.02308
								-4.8	0.00766335	0.00482496	0.0230934
								-4.78	0.0077601	0.00485753	0.0231075
								-4.76	0.00785751	0.00489046	0.0231223
								-4.74	0.00795557	0.00492376	0.0231379
								-4.72	0.00805431	0.00495742	0.023154
								-4.7	0.00815372	0.00499145	0.0231709
								-4.68	0.00825382	0.00502584	0.0231883
								-4.66	0.0083546	0.00506061	0.0232063
								-4.64	0.00845609	0.00509575	0.023225
								-4.62	0.00855828	0.00513127	0.0232444
								-4.6	0.00866119	0.00516719	0.0232644
								-4.58	0.00876481	0.0052035	0.0232851
								-4.56	0.00886917	0.0052402	0.0233063
								-4.54	0.00897426	0.00527728	0.0233282
								-4.52	0.0090801	0.00531476	0.0233506
								-4.5	0.0091867	0.00535263	0.0233736
								-4.48	0.00929405	0.00539088	0.0233972
								-4.46	0.00940217	0.00542953	0.0234213
								-4.44	0.00951107	0.00546857	0.0234459
								-4.42	0.00962075	0.00550799	0.0234709
								-4.4	0.00973122	0.0055478	0.0234964
								-4.38	0.00984249	0.00558786	0.0235218
								-4.36	0.00995457	0.00562814	0.023547
								-4.34	0.0100674	0.00566866	0.0235719
								-4.32	0.0101811	0.00570941	0.0235966
								-4.3	0.0102957	0.00575038	0.0236211
								-4.28	0.010411	0.00579158	0.0236453
								-4.26	0.0105271	0.00583301	0.0236693
								-4.24	0.0106441	0.00587468	0.023693
								-4.22	0.0107619	0.00591657	0.0237165
								-4.2	0.0108806	0.00595868	0.0237397
								-4.18	0.0110001	0.006001	0.0237626
								-4.16	0.0111205	0.00604338	0.0237845
								-4.14	0.0112417	0.00608581	0.0238055
								-4.12	0.0113637	0.00612828	0.0238255
								-4.1	0.0114866	0.0061708	0.0238445
								-4.08	0.0116104	0.00621337	0.0238626
								-4.06	0.011735	0.00625599	0.0238798
								-4.04	0.0118604	0.00629865	0.0238961
								-4.02	0.0119867	0.00634136	0.0239115
								-4	0.0121139	0.00638412	0.023926
								-3.98	0.0122419	0.00642692	0.0239396
								-3.96	0.0123708	0.00646977	0.0239523
								-3.94	0.0125005	0.00651267	0.0239641
								-3.92	0.0126311	0.00655562	0.0239751
								-3.9	0.0127625	0.00659861	0.0239852
								-3.88	0.0128948	0.00664165	0.0239945
								-3.86	0.013028	0.00668474	0.0240029
								-3.84	0.013162	0.00672787	0.0240105
								-3.82	0.0132969	0.00677093	0.0240169
								-3.8	0.0134326	0.00681381	0.0240217
								-3.78	0.0135692	0.00685652	0.0240249
								-3.76	0.0137067	0.00689906	0.0240266
								-3.74	0.013845	0.00694143	0.0240268
								-3.72	0.0139841	0.00698366	0.0240256
								-3.7	0.0141241	0.00702577	0.0240231
								-3.68	0.0142649	0.00706777	0.0240193
								-3.66	0.0144066	0.00710964	0.0240144
								-3.64	0.0145491	0.0071514	0.0240082
								-3.62	0.0146924	0.00719304	0.0240007
								-3.6	0.0148366	0.00723456	0.0239921
								-3.58	0.0149816	0.00727596	0.0239823
								-3.56	0.0151274	0.00731725	0.0239714
								-3.54	0.0152741	0.00735842	0.0239593
								-3.52	0.0154215	0.00739947	0.0239461
								-3.5	0.0155698	0.0074404	0.0239318
								-3.48	0.0157189	0.00748122	0.0239164
								-3.46	0.0158688	0.00752191	0.0238999
								-3.44	0.0160196	0.00756251	0.0238824
								-3.42	0.0161711	0.00760302	0.0238639
								-3.4	0.0163235	0.00764345	0.0238446
								-3.38	0.0164766	0.00768381	0.0238244
								-3.36	0.0166306	0.00772408	0.0238032
								-3.34	0.0167853	0.00776427	0.0237812
								-3.32	0.0169409	0.00780438	0.0237584
								-3.3	0.0170973	0.00784441	0.0237346
								-3.28	0.0172544	0.00788436	0.0237101
								-3.26	0.0174124	0.00792423	0.0236847
								-3.24	0.0175712	0.00796404	0.0236586
								-3.22	0.0177307	0.00800383	0.0236319
								-3.2	0.0178911	0.0080436	0.0236045
								-3.18	0.0180522	0.00808334	0.0235765
								-3.16	0.0182142	0.00812306	0.0235479
								-3.14	0.0183769	0.00816276	0.0235188
								-3.12	0.0185404	0.00820244	0.023489
								-3.1	0.0187047	0.0082421	0.0234587
								-3.08	0.0188699	0.00828173	0.0234278
								-3.06	0.0190358	0.00832134	0.0233964
								-3.04	0.0192025	0.00836093	0.0233644
								-3.02	0.0193699	0.0084005	0.0233318
								-3	0.0195382	0.00844004	0.0232988
								-2.98	0.0197073	0.00847956	0.0232652
								-2.96	0.0198771	0.00851906	0.023231
								-2.94	0.0200478	0.00855854	0.0231964
								-2.92	0.0202192	0.00859799	0.0231613
								-2.9	0.0203914	0.00863742	0.0231257
								-2.88	0.0205645	0.00867683	0.0230896
								-2.86	0.0207383	0.00871622	0.023053
								-2.84	0.0209128	0.00875558	0.0230159
								-2.82	0.0210882	0.00879492	0.0229784
								-2.8	0.0212644	0.00883424	0.0229404
								-2.78	0.0214413	0.00887354	0.022902
								-2.76	0.021619	0.00891282	0.0228631
								-2.74	0.0217976	0.00895207	0.0228238
								-2.72	0.0219768	0.0089913	0.0227841
								-2.7	0.0221569	0.00903051	0.022744
								-2.68	0.0223378	0.00906969	0.0227034
								-2.66	0.0225194	0.00910886	0.0226624
								-2.64	0.0227019	0.009148	0.0226211
								-2.62	0.0228851	0.00918698	0.022579
								-2.6	0.0230691	0.00922571	0.022536
								-2.58	0.0232538	0.0092642	0.022492
								-2.56	0.0234394	0.00930243	0.0224472
								-2.54	0.0236256	0.00934041	0.0224014
								-2.52	0.0238127	0.00937814	0.0223548
								-2.5	0.0240005	0.00941563	0.0223073
								-2.48	0.024189	0.00945286	0.022259
								-2.46	0.0243783	0.00948983	0.0222098
								-2.44	0.0245683	0.00952656	0.0221599
								-2.42	0.0247591	0.00956304	0.0221091
								-2.4	0.0249505	0.00959927	0.0220576
								-2.38	0.0251427	0.00963527	0.0220054
								-2.36	0.0253357	0.00967106	0.0219524
								-2.34	0.0255293	0.00970662	0.0218988
								-2.32	0.0257236	0.00974197	0.0218446
								-2.3	0.0259187	0.00977709	0.0217897
								-2.28	0.0261144	0.009812	0.0217342
								-2.26	0.0263109	0.00984668	0.0216781
								-2.24	0.026508	0.00988115	0.0216213
								-2.22	0.0267058	0.00991539	0.021564
								-2.2	0.0269043	0.00994942	0.0215061
								-2.18	0.0271035	0.00998323	0.0214476
								-2.16	0.0273033	0.0100168	0.0213886
								-2.14	0.0275038	0.0100502	0.021329
								-2.12	0.027705	0.0100833	0.0212689
								-2.1	0.0279069	0.0101162	0.0212083
								-2.08	0.0281094	0.010149	0.0211471
								-2.06	0.0283125	0.0101814	0.0210855
								-2.04	0.0285163	0.0102136	0.0210232
								-2.02	0.0287207	0.0102454	0.02096
								-2	0.0289258	0.0102767	0.0208959
								-1.98	0.0291315	0.0103076	0.0208309
								-1.96	0.0293378	0.010338	0.0207651
								-1.94	0.0295447	0.010368	0.0206984
								-1.92	0.0297522	0.0103976	0.020631
								-1.9	0.0299603	0.0104268	0.0205627
								-1.88	0.0301689	0.0104555	0.0204937
								-1.86	0.0303782	0.0104838	0.0204239
								-1.84	0.030588	0.0105117	0.0203533
								-1.82	0.0307983	0.0105391	0.0202821
								-1.8	0.0310092	0.0105661	0.0202101
								-1.78	0.0312206	0.0105927	0.0201373
								-1.76	0.0314326	0.0106187	0.0200637
								-1.74	0.0316451	0.0106442	0.0199894
								-1.72	0.031858	0.0106694	0.0199144
								-1.7	0.0320715	0.0106941	0.0198389
								-1.68	0.0322855	0.0107184	0.0197628
								-1.66	0.0324999	0.0107424	0.0196862
								-1.64	0.0327148	0.010766	0.0196092
								-1.62	0.0329302	0.0107891	0.0195316
								-1.6	0.0331461	0.0108119	0.0194536
								-1.58	0.0333624	0.0108344	0.0193751
								-1.56	0.0335791	0.0108564	0.0192961
								-1.54	0.0337963	0.010878	0.0192167
								-1.52	0.0340139	0.0108993	0.0191369
								-1.5	0.0342319	0.0109202	0.0190566
								-1.48	0.0344504	0.0109406	0.018976
								-1.46	0.0346692	0.0109607	0.018895
								-1.44	0.0348885	0.0109805	0.0188135
								-1.42	0.0351081	0.0109998	0.0187318
								-1.4	0.0353281	0.0110187	0.0186496
								-1.38	0.0355485	0.0110373	0.0185671
								-1.36	0.0357693	0.0110554	0.0184843
								-1.34	0.0359904	0.0110732	0.0184012
								-1.32	0.0362119	0.0110906	0.0183178
								-1.3	0.0364337	0.0111076	0.018234
								-1.28	0.0366558	0.0111242	0.01815
								-1.26	0.0368783	0.0111405	0.0180657
								-1.24	0.0371011	0.0111563	0.0179811
								-1.22	0.0373242	0.0111718	0.0178962
								-1.2	0.0375476	0.0111869	0.0178112
								-1.18	0.0377713	0.0112016	0.0177258
								-1.16	0.0379953	0.0112159	0.0176403
								-1.14	0.0382196	0.0112298	0.0175545
								-1.12	0.0384442	0.0112433	0.0174685
								-1.1	0.038669	0.0112565	0.0173823
								-1.08	0.0388941	0.0112692	0.0172959
								-1.06	0.0391194	0.0112816	0.0172094
								-1.04	0.039345	0.0112936	0.0171227
								-1.02	0.0395708	0.0113052	0.0170358
								-1	0.0397969	0.0113164	0.0169487
								-0.98	0.0400231	0.0113273	0.0168615
								-0.96	0.0402496	0.0113377	0.0167742
								-0.94	0.0404763	0.0113478	0.0166867
								-0.92	0.0407032	0.0113575	0.0165992
								-0.9	0.0409303	0.0113669	0.0165117
								-0.88	0.0411575	0.0113761	0.0164242
								-0.86	0.041385	0.011385	0.0163369
								-0.84	0.0416126	0.0113937	0.0162498
								-0.82	0.0418404	0.0114022	0.0161628
								-0.8	0.0420683	0.0114105	0.016076
								-0.78	0.0422964	0.0114187	0.0159893
								-0.76	0.0425247	0.0114266	0.0159029
								-0.74	0.0427531	0.0114343	0.0158166
								-0.72	0.0429817	0.0114418	0.0157304
								-0.7	0.0432105	0.011449	0.0156445
								-0.68	0.0434393	0.0114561	0.0155588
								-0.66	0.0436684	0.011463	0.0154732
								-0.64	0.0438975	0.0114697	0.0153878
								-0.62	0.0441268	0.0114761	0.0153026
								-0.6	0.0443562	0.0114824	0.0152177
								-0.58	0.0445857	0.0114885	0.0151329
								-0.56	0.0448154	0.0114943	0.0150483
								-0.54	0.0450452	0.0115001	0.014964
								-0.52	0.045275	0.0115057	0.01488
								-0.5	0.045505	0.0115111	0.0147963
								-0.48	0.0457351	0.0115165	0.014713
								-0.46	0.0459653	0.0115216	0.0146299
								-0.44	0.0461956	0.0115267	0.014547
								-0.42	0.0464261	0.0115316	0.0144645
								-0.4	0.0466566	0.0115364	0.0143823
								-0.38	0.0468872	0.0115411	0.0143004
								-0.36	0.0471179	0.0115456	0.0142188
								-0.34	0.0473486	0.01155	0.0141375
								-0.32	0.0475795	0.0115541	0.0140563
								-0.3	0.0478104	0.0115579	0.0139752
								-0.28	0.0480415	0.0115613	0.0138941
								-0.26	0.0482725	0.0115645	0.0138132
								-0.24	0.0485037	0.0115674	0.0137325
								-0.22	0.0487349	0.0115702	0.013652
								-0.2	0.0489661	0.0115727	0.0135717
								-0.18	0.0491974	0.0115749	0.0134916
								-0.16	0.0494288	0.0115768	0.0134115
								-0.14	0.0496601	0.0115782	0.0133315
								-0.12	0.0498915	0.0115793	0.0132514
								-0.1	0.050123	0.01158	0.0131714
								-0.08	0.0503544	0.0115805	0.0131081
								-0.06	0.0505858	0.0115807	0.0130929
								-0.04	0.0508173	0.0115808	0.0130776
								-0.02	0.0510487	0.0115806	0.0130621
								0	0.0512801	0.0115802	0.0130464
								0.02	0.0515116	0.0115797	0.0130305
								0.04	0.051743	0.0115789	0.0130144
								0.06	0.0519744	0.0115779	0.0129981
								0.08	0.0522057	0.0115767	0.0129816
								0.1	0.0524371	0.0115752	0.0129649
								0.12	0.0526684	0.0115736	0.012948
								0.14	0.0528997	0.0115719	0.012931
								0.16	0.0531309	0.01157	0.012914
								0.18	0.0533621	0.011568	0.0128968
								0.2	0.0535933	0.0115658	0.0128795
								0.22	0.0538244	0.0115634	0.012862
								0.24	0.0540555	0.0115608	0.0128442
								0.26	0.0542865	0.0115579	0.0128262
								0.28	0.0545174	0.0115547	0.012808
								0.3	0.0547483	0.0115512	0.0127895
								0.32	0.0549791	0.0115475	0.0127707
								0.34	0.0552098	0.0115435	0.0127518
								0.36	0.0554405	0.0115394	0.0127326
								0.38	0.0556711	0.011535	0.0127133
								0.4	0.0559015	0.0115304	0.0126938
								0.42	0.0561319	0.0115256	0.0126741
								0.44	0.0563622	0.0115206	0.0126542
								0.46	0.0565924	0.0115153	0.0126342
								0.48	0.0568225	0.0115099	0.0126139
								0.5	0.0570524	0.0115042	0.0125934
								0.52	0.0572823	0.0114981	0.0125726
								0.54	0.057512	0.0114915	0.0125513
								0.56	0.0577416	0.0114846	0.0125296
								0.58	0.057971	0.0114772	0.0125075
								0.6	0.0582003	0.0114694	0.0124851
								0.62	0.0584295	0.0114613	0.0124623
								0.64	0.0586584	0.0114527	0.0124391
								0.66	0.0588872	0.0114438	0.0124155
								0.68	0.0591158	0.0114344	0.0123916
								0.7	0.0593443	0.0114247	0.0123673
								0.72	0.0595725	0.0114146	0.0123427
								0.74	0.0598005	0.0114041	0.0123177
								0.76	0.0600283	0.0113932	0.0122923
								0.78	0.0602559	0.0113819	0.0122665
								0.8	0.0604832	0.0113702	0.0122404
								0.82	0.0607103	0.0113581	0.012214
								0.84	0.0609372	0.0113456	0.0121872
								0.86	0.0611638	0.0113327	0.01216
								0.88	0.0613901	0.0113194	0.0121325
								0.9	0.0616162	0.0113058	0.0121046
								0.92	0.061842	0.0112917	0.0120764
								0.94	0.0620675	0.0112772	0.0120478
								0.96	0.0622928	0.0112624	0.0120188
								0.98	0.0625177	0.0112472	0.0119896
								1	0.0627423	0.0112315	0.0119599
								1.02	0.0629666	0.0112155	0.0119299
								1.04	0.0631906	0.0111991	0.0118996
								1.06	0.0634142	0.0111823	0.0118689
								1.08	0.0636375	0.011165	0.0118379
								1.1	0.0638605	0.0111474	0.0118065
								1.12	0.0640831	0.0111294	0.0117748
								1.14	0.0643053	0.0111111	0.0117427
								1.16	0.0645272	0.0110923	0.0117103
								1.18	0.0647487	0.0110731	0.0116775
								1.2	0.0649698	0.0110535	0.0116444
								1.22	0.0651905	0.0110336	0.011611
								1.24	0.0654108	0.0110132	0.0115773
								1.26	0.0656307	0.0109925	0.0115431
								1.28	0.0658501	0.0109713	0.0115087
								1.3	0.0660692	0.0109498	0.011474
								1.32	0.0662878	0.010928	0.011439
								1.34	0.066506	0.0109061	0.011404
								1.36	0.0667237	0.0108841	0.011369
								1.38	0.066941	0.0108621	0.0113341
								1.4	0.0671579	0.0108401	0.0112991
								1.42	0.0673743	0.010818	0.0112643
								1.44	0.0675902	0.0107959	0.0112294
								1.46	0.0678058	0.0107737	0.0111946
								1.48	0.0680209	0.0107515	0.0111598
								1.5	0.0682355	0.0107292	0.011125
								1.52	0.0684497	0.0107069	0.0110903
								1.54	0.0686635	0.0106845	0.0110555
								1.56	0.0688768	0.0106621	0.0110208
								1.58	0.0690896	0.0106396	0.0109862
								1.6	0.069302	0.0106171	0.0109515
								1.62	0.069514	0.0105945	0.0109169
								1.64	0.0697255	0.0105719	0.0108823
								1.66	0.0699365	0.0105493	0.0108477
								1.68	0.0701471	0.0105266	0.0108132
								1.7	0.0703573	0.0105038	0.0107787
								1.72	0.070567	0.010481	0.0107442
								1.74	0.0707762	0.0104582	0.0107097
								1.76	0.070985	0.0104353	0.0106752
								1.78	0.0711933	0.0104124	0.0106408
								1.8	0.0714011	0.0103894	0.0106064
								1.82	0.0716085	0.0103663	0.010572
								1.84	0.0718155	0.0103433	0.0105376
								1.86	0.072022	0.0103201	0.0105032
								1.88	0.072228	0.010297	0.0104689
								1.9	0.0724335	0.0102737	0.0104346
								1.92	0.0726386	0.0102505	0.0104003
								1.94	0.0728432	0.0102272	0.010366
								1.96	0.0730474	0.0102038	0.0103317
								1.98	0.0732511	0.0101804	0.0102975
								2	0.0734543	0.0101569	0.0102633
								2.02	0.073657	0.0101334	0.010229
								2.04	0.0738593	0.0101099	0.0101949
								2.06	0.0740611	0.0100863	0.0101607
								2.08	0.0742625	0.0100626	0.0101266
								2.1	0.0744633	0.010039	0.0100925
								2.12	0.0746637	0.0100151	0.0100583
								2.14	0.0748636	0.00999108	0.0100239
								2.16	0.075063	0.00996684	0.00998941
								2.18	0.075262	0.0099424	0.00995479
								2.2	0.0754604	0.00991776	0.00992004
								2.22	0.0756584	0.00989292	0.00988515
								2.24	0.0758559	0.00986789	0.00985013
								2.26	0.0760528	0.00984266	0.00981497
								2.28	0.0762493	0.00981723	0.00977968
								2.3	0.0764452	0.0097916	0.00974426
								2.32	0.0766406	0.00976577	0.00970871
								2.34	0.0768355	0.00973974	0.00967302
								2.36	0.0770299	0.00971352	0.00963721
								2.38	0.0772238	0.0096871	0.00960126
								2.4	0.0774171	0.00966048	0.00956518
								2.42	0.0776099	0.00963366	0.00952897
								2.44	0.0778022	0.00960664	0.00949263
								2.46	0.0779939	0.00957942	0.00945616
								2.48	0.078185	0.00955201	0.00941956
								2.5	0.0783757	0.0095244	0.00938283
								2.52	0.0785657	0.00949659	0.00934597
								2.54	0.0787552	0.00946858	0.00930898
								2.56	0.0789442	0.00944037	0.00927186
								2.58	0.0791326	0.00941197	0.00923462
								2.6	0.0793204	0.00938337	0.00919725
								2.62	0.0795076	0.00935457	0.00915975
								2.64	0.0796943	0.00932557	0.00912213
								2.66	0.0798803	0.00929637	0.00908438
								2.68	0.0800658	0.00926697	0.0090465
								2.7	0.0802507	0.00923738	0.0090085
								2.72	0.080435	0.00920759	0.00897038
								2.74	0.0806188	0.0091776	0.00893213
								2.76	0.0808019	0.00914741	0.00889375
								2.78	0.0809844	0.00911703	0.00885526
								2.8	0.0811663	0.00908655	0.00881674
								2.82	0.0813476	0.00905601	0.00877823
								2.84	0.0815282	0.00902541	0.00873973
								2.86	0.0817083	0.00899464	0.00870115
								2.88	0.0818877	0.00896357	0.00866233
								2.9	0.0820666	0.00893218	0.00862328
								2.92	0.0822448	0.00890049	0.008584
								2.94	0.0824223	0.00886849	0.0085445
								2.96	0.0825992	0.00883618	0.00850476
								2.98	0.0827755	0.00880356	0.0084648
								3	0.0829511	0.00877063	0.00842461
								3.02	0.083126	0.00873738	0.00838419
								3.04	0.0833003	0.00870383	0.00834355
								3.06	0.0834739	0.00866997	0.00830268
								3.08	0.0836469	0.00863581	0.00826159
								3.1	0.0838191	0.00860133	0.00822028
								3.12	0.0839906	0.00856654	0.00817874
								3.14	0.0841615	0.00853144	0.00813698
								3.16	0.0843316	0.00849603	0.008095
								3.18	0.0845011	0.00846031	0.00805279
								3.2	0.0846698	0.00842429	0.00801037
								3.22	0.0848378	0.00838795	0.00796773
								3.24	0.0850051	0.0083513	0.00792488
								3.26	0.0851716	0.00831435	0.0078818
								3.28	0.0853374	0.00827708	0.00783851
								3.3	0.0855024	0.00823954	0.00779504
								3.32	0.0856667	0.00820197	0.00775162
								3.34	0.0858302	0.00816445	0.00770832
								3.36	0.085993	0.00812697	0.00766514
								3.38	0.0861551	0.00808953	0.00762207
								3.4	0.0863164	0.00805212	0.00757912
								3.42	0.0864769	0.00801476	0.00753629
								3.44	0.0866367	0.00797744	0.00749357
								3.46	0.0867958	0.00794016	0.00745097
								3.48	0.0869541	0.00790292	0.00740848
								3.5	0.0871116	0.00786573	0.00736611
								3.52	0.0872685	0.00782857	0.00732386
								3.54	0.0874245	0.00779145	0.00728172
								3.56	0.0875799	0.00775437	0.00723969
								3.58	0.0877345	0.00771734	0.00719778
								3.6	0.0878883	0.00768034	0.00715598
								3.62	0.0880415	0.00764338	0.0071143
								3.64	0.0881938	0.00760645	0.00707272
								3.66	0.0883455	0.00756956	0.00703125
								3.68	0.0884964	0.0075327	0.00698989
								3.7	0.0886466	0.00749588	0.00694863
								3.72	0.088796	0.00745909	0.00690748
								3.74	0.0889447	0.00742233	0.00686644
								3.76	0.0890927	0.00738561	0.00682551
								3.78	0.0892399	0.00734892	0.00678468
								3.8	0.0893864	0.00731227	0.00674395
								3.82	0.0895322	0.00727565	0.00670333
								3.84	0.0896772	0.00723906	0.00666281
								3.86	0.0898215	0.00720251	0.0066224
								3.88	0.0899651	0.00716599	0.00658209
								3.9	0.0901079	0.00712951	0.00654189
								3.92	0.0902501	0.00709306	0.00650179
								3.94	0.0903914	0.00705665	0.00646179
								3.96	0.0905321	0.00702027	0.00642189
								3.98	0.090672	0.00698392	0.0063821
								4	0.0908112	0.00694761	0.00634241
								4.02	0.0909497	0.00691133	0.00630282
								4.04	0.0910875	0.00687508	0.00626334
								4.06	0.0912245	0.00683896	0.00622403
								4.08	0.0913608	0.00680306	0.006185
								4.1	0.0914964	0.00676739	0.00614624
								4.12	0.0916313	0.00673195	0.00610777
								4.14	0.0917655	0.00669674	0.00606958
								4.16	0.091899	0.00666177	0.00603166
								4.18	0.0920318	0.00662702	0.00599402
								4.2	0.0921639	0.0065925	0.00595665
								4.22	0.0922953	0.00655821	0.00591956
								4.24	0.092426	0.00652416	0.00588274
								4.26	0.0925561	0.00649033	0.00584619
								4.28	0.0926854	0.00645673	0.00580992
								4.3	0.0928141	0.00642337	0.00577392
								4.32	0.0929422	0.00639023	0.00573819
								4.34	0.0930695	0.00635732	0.00570272
								4.36	0.0931963	0.00632465	0.00566753
								4.38	0.0933223	0.0062922	0.00563261
								4.4	0.0934478	0.00625989	0.00559787
								4.42	0.0935725	0.0062277	0.0055633
								4.44	0.0936967	0.00619561	0.00552889
								4.46	0.0938202	0.00616364	0.00549464
								4.48	0.093943	0.00613178	0.00546055
								4.5	0.0940653	0.00610003	0.00542662
								4.52	0.0941869	0.00606839	0.00539285
								4.54	0.0943078	0.00603687	0.00535923
								4.56	0.0944282	0.00600545	0.00532578
								4.58	0.0945479	0.00597415	0.00529248
								4.6	0.0946669	0.00594295	0.00525934
								4.62	0.0947854	0.00591187	0.00522636
								4.64	0.0949032	0.0058809	0.00519354
								4.66	0.0950205	0.00585004	0.00516087
								4.68	0.0951371	0.00581929	0.00512836
								4.7	0.095253	0.00578865	0.00509601
								4.72	0.0953684	0.00575812	0.00506381
								4.74	0.0954832	0.00572771	0.00503177
								4.76	0.0955974	0.0056974	0.00499988
								4.78	0.0957109	0.00566721	0.00496815
								4.8	0.0958239	0.00563713	0.00493657
								4.82	0.0959362	0.00560716	0.00490514
								4.84	0.096048	0.0055773	0.00487387
								4.86	0.0961592	0.00554755	0.00484275
								4.88	0.0962697	0.00551791	0.00481179
								4.9	0.0963797	0.00548838	0.00478098
								4.92	0.0964891	0.00545897	0.00475032
								4.94	0.0965979	0.00542966	0.00471981
								4.96	0.0967061	0.00540047	0.00468945
								4.98	0.0968138	0.00537139	0.00465925
								5	0.0969208	0.00534242	0.0046292
								5.02	0.0970273	0.00531356	0.00459929
								5.04	0.0971332	0.00528481	0.00456954
								5.06	0.0972385	0.00525617	0.00453994
								5.08	0.0973433	0.00522769	0.00451052
								5.1	0.0974475	0.00519938	0.00448131
								5.12	0.0975511	0.00517126	0.00445231
								5.14	0.0976542	0.00514332	0.00442352
								5.16	0.0977567	0.00511555	0.00439494
								5.18	0.0978586	0.00508791	0.00436651
								5.2	0.09796	0.00506035	0.0043382
								5.22	0.0980609	0.00503286	0.00431001
								5.24	0.0981612	0.00500544	0.00428193
								5.26	0.098261	0.00497811	0.00425397
								5.28	0.0983602	0.00495085	0.00422613
								5.3	0.0984588	0.00492366	0.0041984
								5.32	0.098557	0.00489656	0.00417079
								5.34	0.0986546	0.00486953	0.00414329
								5.36	0.0987516	0.00484257	0.00411591
								5.38	0.0988481	0.0048157	0.00408865
								5.4	0.0989441	0.0047889	0.0040615
								5.42	0.0990395	0.00476217	0.00403446
								5.44	0.0991344	0.00473552	0.00400754
								5.46	0.0992288	0.00470895	0.00398074
								5.48	0.0993226	0.00468246	0.00395404
								5.5	0.099416	0.00465604	0.00392747
								5.52	0.0995087	0.0046297	0.00390101
								5.54	0.099601	0.00460343	0.00387466
								5.56	0.0996927	0.00457724	0.00384843
								5.58	0.0997839	0.00455113	0.00382231
								5.6	0.0998746	0.00452509	0.0037963
								5.62	0.0999648	0.00449913	0.00377041
								5.64	0.100054	0.00447325	0.00374463
								5.66	0.100144	0.00444744	0.00371896
								5.68	0.100232	0.00442171	0.00369341
								5.7	0.10032	0.00439606	0.00366797
								5.72	0.100408	0.00437048	0.00364264
								5.74	0.100495	0.00434498	0.00361742
								5.76	0.100582	0.00431956	0.00359232
								5.78	0.100668	0.00429421	0.00356733
								5.8	0.100753	0.00426894	0.00354245
								5.82	0.100838	0.00424378	0.00351772
								5.84	0.100923	0.00421892	0.00349327
								5.86	0.101007	0.00419437	0.00346913
								5.88	0.101091	0.00417006	0.00344524
								5.9	0.101174	0.00414597	0.00342158
								5.92	0.101256	0.00412209	0.00339813
								5.94	0.101338	0.00409841	0.0033749
								5.96	0.10142	0.00407494	0.00335189
								5.98	0.101501	0.00405169	0.00332909
								6	0.101582	0.00402864	0.00330651
								6.02	0.101662	0.0040058	0.00328415
								6.04	0.101742	0.00398317	0.003262
								6.06	0.101821	0.00396075	0.00324007
								6.08	0.1019	0.00393854	0.00321835
								6.1	0.101979	0.00391654	0.00319685
								6.12	0.102057	0.00389475	0.00317556
								6.14	0.102135	0.00387317	0.00315448
								6.16	0.102212	0.00385179	0.00313362
								6.18	0.102289	0.00383063	0.00311296
								6.2	0.102365	0.00380967	0.00309252
								6.22	0.102441	0.00378893	0.00307229
								6.24	0.102516	0.00376839	0.00305227
								6.26	0.102591	0.00374806	0.00303245
								6.28	0.102666	0.00372794	0.00301285
								6.3	0.10274	0.00370803	0.00299345
								6.32	0.102814	0.00368833	0.00297427
								6.34	0.102888	0.00366884	0.00295529
								6.36	0.102961	0.00364956	0.00293651
								6.38	0.103034	0.00363049	0.00291795
								6.4	0.103106	0.00361162	0.00289959
								6.42	0.103178	0.00359297	0.00288143
								6.44	0.10325	0.00357452	0.00286348
								6.46	0.103321	0.00355629	0.00284573
								6.48	0.103392	0.00353826	0.00282819
								6.5	0.103462	0.00352044	0.00281085
								6.52	0.103533	0.00350284	0.00279371
								6.54	0.103602	0.00348544	0.00277677
								6.56	0.103672	0.00346823	0.00276002
								6.58	0.103741	0.00345118	0.00274343
								6.6	0.10381	0.00343429	0.002727
								6.62	0.103878	0.00341755	0.00271073
								6.64	0.103946	0.00340098	0.00269462
								6.66	0.104014	0.00338457	0.00267867
								6.68	0.104082	0.00336832	0.00266288
								6.7	0.104149	0.00335223	0.00264725
								6.72	0.104216	0.00333629	0.00263177
								6.74	0.104282	0.00332052	0.00261646
								6.76	0.104348	0.00330498	0.00260135
								6.78	0.104414	0.00328975	0.00258653
								6.8	0.10448	0.00327485	0.002572
								6.82	0.104545	0.00326027	0.00255774
								6.84	0.10461	0.00324601	0.00254377
								6.86	0.104675	0.00323207	0.00253007
								6.88	0.104739	0.00321845	0.00251666
								6.9	0.104804	0.00320515	0.00250353
								6.92	0.104868	0.00319218	0.00249067
								6.94	0.104931	0.00317952	0.00247809
								6.96	0.104995	0.00316719	0.00246579
								6.98	0.105058	0.00315518	0.00245376
								7	0.105121	0.00314349	0.00244201
								7.02	0.105183	0.00313212	0.00243053
								7.04	0.105246	0.00312107	0.00241932
								7.06	0.105308	0.00311034	0.00240839
								7.08	0.10537	0.00309994	0.00239773
								7.1	0.105432	0.00308985	0.00238734
								7.12	0.105494	0.00308009	0.00237721
								7.14	0.105555	0.00307065	0.00236736
								7.16	0.105616	0.00306153	0.00235778
								7.18	0.105678	0.00305273	0.00234846
								7.2	0.105738	0.00304425	0.00233941
								7.22	0.105799	0.00303609	0.00233062
								7.24	0.10586	0.00302825	0.0023221
								7.26	0.10592	0.00302074	0.00231384
								7.28	0.105981	0.00301355	0.00230585
								7.3	0.106041	0.00300667	0.00229812
								7.32	0.106101	0.00300012	0.00229065
								7.34	0.106161	0.00299389	0.00228344
								7.36	0.10622	0.00298798	0.00227649
								7.38	0.10628	0.00298231	0.00226973
								7.4	0.10634	0.00297679	0.00226311
								7.42	0.106399	0.00297144	0.00225663
								7.44	0.106458	0.00296626	0.00225029
								7.46	0.106518	0.00296124	0.00224408
								7.48	0.106577	0.00295639	0.00223802
								7.5	0.106636	0.0029517	0.00223209
								7.52	0.106695	0.00294718	0.0022263
								7.54	0.106754	0.00294282	0.00222064
								7.56	0.106812	0.00293862	0.00221512
								7.58	0.106871	0.00293459	0.00220974
								7.6	0.10693	0.00293073	0.0022045
								7.62	0.106988	0.00292703	0.00219938
								7.64	0.107047	0.0029235	0.00219441
								7.66	0.107105	0.00292013	0.00218957
								7.68	0.107163	0.00291693	0.00218486
								7.7	0.107222	0.00291389	0.00218028
								7.72	0.10728	0.00291101	0.00217584
								7.74	0.107338	0.00290831	0.00217153
								7.76	0.107396	0.00290576	0.00216735
								7.78	0.107454	0.00290338	0.00216331
								7.8	0.107512	0.00290117	0.00215939
								7.82	0.10757	0.00289912	0.00215561
								7.84	0.107628	0.00289724	0.00215195
								7.86	0.107686	0.00289552	0.00214843
								7.88	0.107744	0.00289397	0.00214504
								7.9	0.107802	0.00289258	0.00214177
								7.92	0.107859	0.00289135	0.00213864
								7.94	0.107917	0.00289029	0.00213563
								7.96	0.107975	0.0028894	0.00213275
								7.98	0.108033	0.00288867	0.00213
								8	0.10809	0.00288811	0.00212738

## Sheet: Cross-validation 
	Fit 1
	DFs	GCV score
	48.51	1.17711e-05
	48.4875	1.17437e-05
	48.4641	1.17154e-05
	48.4398	1.16863e-05
	48.4145	1.16564e-05
	48.3882	1.16257e-05
	48.3609	1.15941e-05
	48.3326	1.15617e-05
	48.3033	1.15285e-05
	48.2728	1.14945e-05
	48.2412	1.14596e-05
	48.2084	1.14239e-05
	48.1745	1.13874e-05
	48.1394	1.13501e-05
	48.103	1.13119e-05
	48.0654	1.12729e-05
	48.0264	1.12331e-05
	47.9861	1.11925e-05
	47.9445	1.1151e-05
	47.9015	1.11087e-05
	47.857	1.10656e-05
	47.8111	1.10215e-05
	47.7637	1.09766e-05
	47.7148	1.09307e-05
	47.6644	1.0884e-05
	47.6123	1.08362e-05
	47.5587	1.07874e-05
	47.5033	1.07376e-05
	47.4463	1.06867e-05
	47.3876	1.06347e-05
	47.3271	1.05815e-05
	47.2648	1.0527e-05
	47.2006	1.04713e-05
	47.1346	1.04142e-05
	47.0667	1.03557e-05
	46.9968	1.02958e-05
	46.925	1.02343e-05
	46.8511	1.01713e-05
	46.7751	1.01066e-05
	46.6971	1.00403e-05
	46.6169	9.97234e-06
	46.5345	9.9026e-06
	46.4499	9.83109e-06
	46.3631	9.7578e-06
	46.274	9.68271e-06
	46.1826	9.60582e-06
	46.0889	9.52713e-06
	45.9928	9.44667e-06
	45.8943	9.36445e-06
	45.7933	9.28053e-06
	45.6899	9.19496e-06
	45.5841	9.10778e-06
	45.4757	9.01908e-06
	45.3649	8.92894e-06
	45.2515	8.83744e-06
	45.1356	8.74469e-06
	45.0172	8.65079e-06
	44.8962	8.55587e-06
	44.7727	8.46003e-06
	44.6467	8.36341e-06
	44.5181	8.26614e-06
	44.387	8.16835e-06
	44.2533	8.07017e-06
	44.1172	7.97173e-06
	43.9786	7.87318e-06
	43.8376	7.77464e-06
	43.6941	7.67624e-06
	43.5483	7.57811e-06
	43.4001	7.48036e-06
	43.2496	7.38311e-06
	43.0968	7.28648e-06
	42.9417	7.19055e-06
	42.7845	7.09543e-06
	42.6251	7.00119e-06
	42.4637	6.90792e-06
	42.3002	6.81568e-06
	42.1348	6.72454e-06
	41.9674	6.63454e-06
	41.7982	6.54572e-06
	41.6271	6.45813e-06
	41.4544	6.37178e-06
	41.2799	6.2867e-06
	41.1039	6.2029e-06
	40.9263	6.12037e-06
	40.7472	6.03912e-06
	40.5667	5.95914e-06
	40.3848	5.88042e-06
	40.2016	5.80294e-06
	40.0172	5.72667e-06
	39.8315	5.65159e-06
	39.6448	5.57769e-06
	39.4569	5.50492e-06
	39.2681	5.43325e-06
	39.0782	5.36267e-06
	38.8874	5.29313e-06
	38.6958	5.22461e-06
	38.5033	5.15707e-06
	38.31	5.0905e-06
	38.1159	5.02485e-06
	37.9211	4.96012e-06
	37.7256	4.89627e-06
	37.5295	4.83329e-06
	37.3327	4.77115e-06
	37.1353	4.70985e-06
	36.9374	4.64937e-06
	36.7389	4.5897e-06
	36.5399	4.53083e-06
	36.3404	4.47276e-06
	36.1404	4.41548e-06
	35.94	4.359e-06
	35.7391	4.3033e-06
	35.5378	4.2484e-06
	35.3361	4.1943e-06
	35.134	4.14099e-06
	34.9315	4.08849e-06
	34.7287	4.03679e-06
	34.5255	3.98591e-06
	34.3221	3.93584e-06
	34.1183	3.8866e-06
	33.9142	3.83818e-06
	33.7098	3.79059e-06
	33.5052	3.74383e-06
	33.3004	3.6979e-06
	33.0953	3.65281e-06
	32.89	3.60854e-06
	32.6845	3.56511e-06
	32.4789	3.52249e-06
	32.2732	3.48069e-06
	32.0673	3.43971e-06
	31.8613	3.39952e-06
	31.6552	3.36013e-06
	31.449	3.32151e-06
	31.2429	3.28367e-06
	31.0367	3.24657e-06
	30.8305	3.21022e-06
	30.6243	3.17459e-06
	30.4182	3.13966e-06
	30.2122	3.10542e-06
	30.0063	3.07185e-06
	29.8004	3.03893e-06
	29.5948	3.00664e-06
	29.3893	2.97496e-06
	29.1839	2.94388e-06
	28.9788	2.91337e-06
	28.7739	2.88341e-06
	28.5693	2.85399e-06
	28.3649	2.82509e-06
	28.1608	2.79669e-06
	27.957	2.76877e-06
	27.7536	2.74132e-06
	27.5504	2.71432e-06
	27.3476	2.68776e-06
	27.1451	2.66161e-06
	26.943	2.63588e-06
	26.7413	2.61054e-06
	26.54	2.58558e-06
	26.339	2.561e-06
	26.1385	2.53678e-06
	25.9383	2.51291e-06
	25.7386	2.48939e-06
	25.5392	2.4662e-06
	25.3403	2.44334e-06
	25.1417	2.42081e-06
	24.9436	2.39859e-06
	24.7458	2.37669e-06
	24.5484	2.35509e-06
	24.3514	2.3338e-06
	24.1548	2.31281e-06
	23.9586	2.29212e-06
	23.7628	2.27172e-06
	23.5673	2.25161e-06
	23.3722	2.23179e-06
	23.1774	2.21227e-06
	22.983	2.19303e-06
	22.789	2.17407e-06
	22.5953	2.15541e-06
	22.4019	2.13703e-06
	22.2089	2.11893e-06
	22.0162	2.10112e-06
	21.8239	2.0836e-06
	21.6319	2.06637e-06
	21.4402	2.04942e-06
	21.249	2.03276e-06
	21.0581	2.01638e-06
	20.8676	2.0003e-06
	20.6775	1.98451e-06
	20.4878	1.96901e-06
	20.2985	1.9538e-06
	20.1096	1.93889e-06
	19.9213	1.92427e-06
	19.7334	1.90995e-06
	19.546	1.89592e-06
	19.3592	1.88219e-06
	19.1729	1.86875e-06
	18.9873	1.85561e-06
	18.8023	1.84277e-06
	18.6179	1.83023e-06
	18.4342	1.81798e-06
	18.2513	1.80603e-06
	18.0691	1.79436e-06
	17.8877	1.783e-06
	17.7072	1.77192e-06
	17.5276	1.76112e-06
	17.3488	1.75061e-06
	17.171	1.74038e-06
	16.9943	1.73043e-06
	16.8185	1.72075e-06
	16.6438	1.71134e-06
	16.4702	1.70218e-06
	16.2978	1.69329e-06
	16.1265	1.68464e-06
	15.9564	1.67624e-06
	15.7876	1.66807e-06
	15.6201	1.66013e-06
	15.4538	1.65242e-06
	15.2889	1.64492e-06
	15.1254	1.63762e-06
	14.9632	1.63052e-06
	14.8025	1.62362e-06
	14.6432	1.61689e-06
	14.4853	1.61034e-06
	14.3289	1.60395e-06
	14.1741	1.59772e-06
	14.0207	1.59163e-06
	13.8688	1.58569e-06
	13.7185	1.57988e-06
	13.5697	1.57419e-06
	13.4225	1.56862e-06
	13.2768	1.56316e-06
	13.1327	1.5578e-06
	12.9902	1.55254e-06
	12.8492	1.54737e-06
	12.7098	1.54228e-06
	12.5719	1.53727e-06
	12.4357	1.53233e-06
	12.301	1.52746e-06
	12.1678	1.52266e-06
	12.0362	1.51791e-06
	11.9062	1.51322e-06
	11.7776	1.50858e-06
	11.6507	1.504e-06
	11.5252	1.49945e-06
	11.4012	1.49496e-06
	11.2788	1.4905e-06
	11.1578	1.48608e-06
	11.0383	1.4817e-06
	10.9203	1.47736e-06
	10.8037	1.47305e-06
	10.6886	1.46878e-06
	10.5749	1.46454e-06
	10.4626	1.46034e-06
	10.3517	1.45616e-06
	10.2422	1.45202e-06
	10.134	1.44791e-06
	10.0272	1.44383e-06
	9.92176	1.43979e-06
	9.81762	1.43577e-06
	9.71478	1.43179e-06
	9.61324	1.42785e-06
	9.51297	1.42393e-06
	9.41395	1.42005e-06
	9.31619	1.41621e-06
	9.21965	1.4124e-06
	9.12432	1.40863e-06
	9.03019	1.40489e-06
	8.93724	1.40119e-06
	8.84546	1.39754e-06
	8.75482	1.39392e-06
	8.66532	1.39034e-06
	8.57694	1.38681e-06
	8.48966	1.38332e-06
	8.40348	1.37988e-06
	8.31836	1.37649e-06
	8.23431	1.37314e-06
	8.15129	1.36984e-06
	8.06931	1.3666e-06
	7.98834	1.3634e-06
	7.90838	1.36026e-06
	7.8294	1.35718e-06
	7.75139	1.35416e-06
	7.67435	1.3512e-06
	7.59825	1.3483e-06
	7.52308	1.34546e-06
	7.44884	1.34269e-06
	7.3755	1.33999e-06
	7.30306	1.33736e-06
	7.23151	1.3348e-06
	7.16082	1.33232e-06
	7.091	1.32991e-06
	7.02202	1.32758e-06
	6.95388	1.32534e-06
	6.88657	1.32318e-06
	6.82007	1.32111e-06
	6.75438	1.31913e-06
	6.68948	1.31724e-06
	6.62536	1.31546e-06
	6.56202	1.31377e-06
	6.49944	1.31218e-06
	6.43762	1.31071e-06
	6.37654	1.30934e-06
	6.3162	1.30809e-06
	6.25658	1.30697e-06
	6.19769	1.30596e-06
	6.1395	1.30508e-06
	6.08201	1.30434e-06
	6.02521	1.30373e-06
	5.9691	1.30327e-06
	5.91367	1.30295e-06
	5.8589	1.30279e-06
	5.80479	1.30278e-06
	5.75133	1.30293e-06
	5.69852	1.30326e-06
	5.64635	1.30375e-06
	5.59481	1.30443e-06
	5.54389	1.30529e-06
	5.49358	1.30634e-06
	5.44389	1.30758e-06
	5.3948	1.30901e-06
	5.3463	1.31066e-06
	5.29839	1.31251e-06
	5.25107	1.31457e-06
	5.20431	1.31685e-06
	5.15813	1.31934e-06
	5.11251	1.32207e-06
	5.06745	1.32502e-06
	5.02293	1.3282e-06
	4.97896	1.33161e-06
	4.93552	1.33526e-06
	4.89261	1.33915e-06
	4.85022	1.34328e-06
	4.80834	1.34765e-06
	4.76697	1.35227e-06
	4.7261	1.35713e-06
	4.68572	1.36225e-06
	4.64583	1.36762e-06
	4.60641	1.37323e-06
	4.56747	1.37911e-06
	4.52898	1.38524e-06
	4.49095	1.39163e-06
	4.45336	1.39827e-06
	4.41621	1.40519e-06
	4.37949	1.41236e-06
	4.34319	1.41981e-06
	4.3073	1.42752e-06
	4.27182	1.43551e-06
	4.23674	1.44378e-06
	4.20204	1.45233e-06
	4.16773	1.46116e-06
	4.13379	1.47029e-06
	4.10022	1.4797e-06
	4.06701	1.48941e-06
	4.03415	1.49943e-06
	4.00163	1.50975e-06
	3.96946	1.52038e-06
	3.93762	1.53132e-06
	3.90611	1.54259e-06
	3.87492	1.55418e-06
	3.84405	1.5661e-06
	3.81349	1.57835e-06
	3.78325	1.59094e-06
	3.7533	1.60388e-06
	3.72366	1.61716e-06
	3.69432	1.63079e-06
	3.66526	1.64478e-06
	3.6365	1.65914e-06
	3.60802	1.67387e-06
	3.57983	1.68897e-06
	3.55192	1.70445e-06
	3.52428	1.72032e-06
	3.49691	1.73659e-06
	3.46982	1.75327e-06
	3.44299	1.77036e-06
	3.41642	1.78788e-06
	3.39011	1.80584e-06
	3.36406	1.82425e-06
	3.33826	1.84314e-06
	3.3127	1.8625e-06
	3.28739	1.88237e-06
	3.26232	1.90276e-06
	3.23748	1.9237e-06
	3.21287	1.9452e-06
	3.18849	1.96729e-06
	3.16433	1.98999e-06
	3.14039	2.01333e-06
	3.11666	2.03734e-06
	3.09314	2.06205e-06
	3.06983	2.08748e-06
	3.04672	2.11366e-06
	3.02381	2.14062e-06
	3.00109	2.16839e-06
	2.97858	2.197e-06
	2.95625	2.22647e-06
	2.93412	2.25682e-06
	2.91218	2.28808e-06
	2.89044	2.32028e-06
	2.86889	2.35341e-06
	2.84753	2.38751e-06
	2.82637	2.42258e-06
	2.80541	2.45862e-06
	2.78466	2.49564e-06
	2.76411	2.53364e-06
	2.74377	2.57261e-06
	2.72366	2.61253e-06
	2.70376	2.65338e-06
	2.6841	2.69515e-06
	2.66467	2.73781e-06
	2.64549	2.78131e-06
	2.62655	2.82562e-06
	2.60788	2.8707e-06
	2.58947	2.9165e-06
	2.57134	2.96295e-06
	2.55349	3.01e-06
	2.53592	3.05759e-06
	2.51866	3.10566e-06
	2.5017	3.15412e-06
	2.48505	3.20291e-06
	2.46872	3.25196e-06
	2.45272	3.30119e-06
	2.43705	3.35052e-06
	2.42171	3.39988e-06
	2.40671	3.44918e-06
	2.39206	3.49835e-06
	2.37776	3.54733e-06
	2.36381	3.59602e-06
	2.35021	3.64437e-06
	2.33697	3.6923e-06
	2.32408	3.73974e-06
	2.31155	3.78664e-06
	2.29938	3.83294e-06
	2.28756	3.87857e-06
	2.2761	3.92349e-06
	2.26499	3.96765e-06
	2.25422	4.01101e-06
	2.2438	4.05353e-06
	2.23372	4.09517e-06
	2.22398	4.1359e-06
	2.21456	4.17569e-06
	2.20548	4.21453e-06
	2.19671	4.25239e-06
	2.18826	4.28926e-06
	2.18011	4.32513e-06
	2.17227	4.35999e-06
	2.16472	4.39383e-06
	2.15745	4.42666e-06
	2.15047	4.45848e-06
	2.14376	4.48929e-06
	2.13731	4.5191e-06
	2.13112	4.54792e-06
	2.12518	4.57575e-06
	2.11949	4.60262e-06
	2.11402	4.62854e-06
	2.10879	4.65352e-06
	2.10377	4.67759e-06
	2.09897	4.70075e-06
	2.09437	4.72304e-06
	2.08997	4.74447e-06
	2.08577	4.76506e-06
	2.08174	4.78484e-06
	2.07789	4.80383e-06
	2.07421	4.82205e-06
	2.0707	4.83952e-06
	2.06734	4.85627e-06
	2.06414	4.87232e-06
	2.06108	4.88769e-06
	2.05815	4.90241e-06
	2.05537	4.9165e-06
	2.05271	4.92998e-06
	2.05017	4.94287e-06
	2.04775	4.95519e-06
	2.04544	4.96697e-06
	2.04324	4.97822e-06
	2.04115	4.98898e-06
	2.03915	4.99924e-06
	2.03724	5.00905e-06
	2.03543	5.0184e-06
	2.0337	5.02733e-06
	2.03205	5.03585e-06
	2.03049	5.04398e-06
	2.02899	5.05173e-06
	2.02757	5.05912e-06
	2.02622	5.06616e-06
	2.02493	5.07288e-06
	2.02371	5.07927e-06
	2.02254	5.08537e-06
	2.02143	5.09118e-06
	2.02037	5.09671e-06
	2.01937	5.10198e-06
	2.01841	5.107e-06
	2.0175	5.11178e-06
	2.01664	5.11633e-06
	2.01581	5.12066e-06
	2.01503	5.12478e-06
	2.01429	5.1287e-06
	2.01358	5.13244e-06
	2.0129	5.13599e-06
	2.01226	5.13937e-06
	2.01166	5.14259e-06
	2.01108	5.14565e-06
	2.01053	5.14856e-06
	2.01	5.15133e-06

## Sheet: Confidence intervals
	Fit
	Concentration [mM]			Rate [mM/h]			Specific rate [mmol/h gDW]
Time [h]	Predicted	95% CI up	95% CI lo	Predicted	95% CI up	95% CI lo	Predicted	95% CI up	95% CI lo
-17.9917	0	0.0128412	-0.0141664	-0.00124995	0.00100044	-0.00350034	-0.337664	0.293759	-0.969088
-17.775	0	0.0122672	-0.0141335	-0.0012493	0.000998337	-0.00349695	-0.315858	0.274103	-0.905818
-6.99167	0	0.0077191	-0.0081228	0.00267005	0.00436476	0.000975349	0.0249761	0.0414364	0.00851573
-6.075	0.00255609	0.00936013	-0.00424795	0.00336232	0.00538187	0.00134276	0.0237644	0.0385301	0.00899873
-5.44167	0.0048635	0.0108953	-0.00116827	0.00396356	0.0060694	0.00185771	0.0230823	0.0357665	0.0103981
-5.15833	0.00603257	0.0117444	0.000320764	0.00430358	0.00641122	0.00219595	0.0229828	0.034632	0.0113336
-4.65833	0.00836303	0.0135732	0.0031529	0.00506352	0.00712244	0.0030046	0.0232079	0.0329982	0.0134176
-4.40833	0.00968509	0.0146798	0.00469035	0.00553117	0.00754594	0.0035164	0.0234858	0.0323767	0.0145949
-4.19167	0.0109303	0.0157584	0.00610222	0.0059763	0.00794626	0.00400635	0.0237493	0.0318988	0.0155998
-3.84167	0.0131508	0.0177479	0.00855363	0.00672428	0.00861478	0.00483377	0.0240099	0.031055	0.0169648
-3.74167	0.0138334	0.0183728	0.00929401	0.00693791	0.00880536	0.00507046	0.0240268	0.0307807	0.0172729
-3.45833	0.0158814	0.0202752	0.0114875	0.0075253	0.00933024	0.00572035	0.0238985	0.0298929	0.017904
-3.25833	0.0174256	0.0217316	0.0131196	0.00792755	0.0096918	0.00616329	0.0236826	0.0291979	0.0181672
-2.64167	0.0226866	0.026788	0.0185853	0.00914474	0.0108006	0.00748884	0.0226245	0.0269151	0.0183339
-2.40833	0.0248707	0.0289158	0.0208255	0.0095842	0.0112075	0.0079609	0.0220792	0.0259956	0.0181627
-2.05833	0.0283295	0.0323068	0.0243521	0.0101841	0.0117729	0.00859538	0.0210803	0.0245237	0.017637
-1.80833	0.0309213	0.0348605	0.026982	0.0105549	0.0121301	0.00897983	0.0202401	0.0234025	0.0170778
-1.74167	0.0316273	0.0355578	0.0276969	0.0106421	0.0122152	0.0090691	0.0199956	0.0230901	0.0169011
-0.941667	0.0404574	0.0443311	0.0365837	0.011347	0.0128975	0.00979642	0.016694	0.0190928	0.0142952
-0.891667	0.0410249	0.044898	0.0371519	0.0113708	0.0129197	0.00982183	0.0164752	0.0188365	0.014114
-0.591667	0.0444518	0.0483276	0.0405761	0.011485	0.0130263	0.00994366	0.0151823	0.0173346	0.01303
-0.575	0.0446431	0.0485193	0.040767	0.01149	0.013031	0.00994892	0.0151117	0.0172532	0.0129702
-0.341667	0.0473294	0.0512147	0.0434441	0.0115496	0.0130884	0.0100109	0.0141443	0.0161429	0.0121456
-0.291667	0.0479067	0.0517947	0.0440187	0.0115593	0.013098	0.0100206	0.0139414	0.0159114	0.0119714
-0.191667	0.0490625	0.0529565	0.0451685	0.0115736	0.0131128	0.0100345	0.0135383	0.0154529	0.0116238
-0.108333	0.0500265	0.0539263	0.0461268	0.0115798	0.0131197	0.0100398	0.0132048	0.0150749	0.0113346
0.108333	0.0525335	0.0564513	0.0486157	0.0115746	0.0131177	0.0100314	0.0129641	0.0149392	0.010989
0.191667	0.053497	0.0574229	0.049571	0.0115667	0.0131114	0.0100221	0.0128805	0.0148388	0.0109222
0.308333	0.0548445	0.0587831	0.0509059	0.0115497	0.0130969	0.0100024	0.0127878	0.0147277	0.0108478
0.491667	0.0569566	0.060918	0.0529953	0.0115066	0.0130586	0.00995461	0.0125961	0.0145035	0.0106887
0.541667	0.0575312	0.0614994	0.0535629	0.011491	0.0130443	0.0099376	0.0125507	0.014451	0.0106504
1.275	0.0657953	0.0698977	0.0616929	0.0109766	0.0125303	0.00942293	0.0115143	0.0132802	0.00974835
1.30833	0.0661603	0.0702702	0.0620504	0.0109407	0.0124932	0.00938828	0.0114644	0.0132267	0.00970215
2.025	0.0737077	0.0779939	0.0694214	0.0101275	0.0116416	0.00861347	0.0102231	0.0118723	0.0085739
2.09167	0.0743797	0.0786828	0.0700766	0.0100488	0.011559	0.00853874	0.0101024	0.01174	0.00846481
2.775	0.0809388	0.0854029	0.0764747	0.00912464	0.0106153	0.00763401	0.00886265	0.0104153	0.00731004
2.84167	0.0815433	0.0860211	0.0770654	0.00902285	0.0105148	0.00753089	0.00873726	0.0102853	0.00718923
3.29167	0.0854337	0.0899937	0.0808738	0.0082552	0.00978237	0.00672803	0.00780985	0.00934697	0.00627274
3.59167	0.0878243	0.09243	0.0832187	0.00769575	0.00927294	0.00611856	0.00717034	0.00872462	0.00561606
4.04167	0.0910989	0.0957697	0.0864282	0.00687207	0.0085652	0.00517893	0.00626059	0.00787708	0.00464409
4.375	0.0932909	0.0980195	0.0885623	0.00630029	0.00810888	0.0044917	0.00563985	0.00732553	0.00395418
5.05833	0.0972298	0.102169	0.092291	0.00525856	0.00736328	0.00315383	0.004542	0.00641362	0.00267037
5.15833	0.0977482	0.102735	0.0927616	0.00511786	0.00727157	0.00296416	0.00439692	0.00629922	0.00249462
5.80833	0.100789	0.106246	0.0953313	0.00425843	0.00674507	0.00177179	0.00353373	0.00564046	0.001427
5.85833	0.101	0.106507	0.0954929	0.0041964	0.00670886	0.00168394	0.00347081	0.00559206	0.00134956
6.54167	0.103608	0.110013	0.097203	0.003484	0.00631964	0.000648354	0.00277562	0.00507708	0.000474164
6.74167	0.104288	0.111034	0.0975417	0.00331921	0.0062331	0.000405333	0.00261543	0.00495354	0.000277315
7.35833	0.106215	0.114211	0.0982203	0.00298846	0.00607896	-0.000102033	0.00227685	0.00467385	-0.000120146
8.05833	0.108259	0.117952	0.0985649	0.00288741	0.00604751	-0.0002727	0.00212686	0.00450033	-0.000246616

## Sheet: DV-IDENTITY-0
0	#VALUE!	#VALUE!	#VALUE!	#VALUE!	#VALUE!	#VALUE!	#VALUE!	#VALUE!	#VALUE!	#VALUE!	#VALUE!	0	#VALUE!	#VALUE!	#VALUE!	#VALUE!	#VALUE!	#VALUE!	#VALUE!	#VALUE!	#VALUE!	#VALUE!	#VALUE!	0	#VALUE!	#VALUE!	#VALUE!	#VALUE!	#VALUE!	#VALUE!	#VALUE!	#VALUE!	#VALUE!	#VALUE!	#VALUE!	0	#VALUE!	#VALUE!	#VALUE!	#VALUE!	#VALUE!	#VALUE!	#VALUE!	#VALUE!	#VALUE!	#VALUE!	#VALUE!	0	#VALUE!
#VALUE!	#VALUE!	#VALUE!	#VALUE!	#VALUE!	#VALUE!	#VALUE!	#VALUE!	AAAAAD33+wg=	#VALUE!	#VALUE!	#VALUE!	#VALUE!	#VALUE!	#VALUE!	#VALUE!	#VALUE!	#VALUE!	#VALUE!	#VALUE!	0	#VALUE!	#VALUE!	#VALUE!	#VALUE!	#VALUE!	#VALUE!	#VALUE!	#VALUE!	#VALUE!	#VALUE!	#VALUE!	0	#VALUE!	#VALUE!	#VALUE!	#VALUE!	#VALUE!	#VALUE!	#VALUE!	#VALUE!	#VALUE!	#VALUE!	#VALUE!	0	#VALUE!	#VALUE!	#VALUE!	#VALUE!	#VALUE!
#VALUE!	#VALUE!	#VALUE!	#VALUE!	AAAAAD79zwQ=	#VALUE!	#VALUE!	#VALUE!	#VALUE!	#VALUE!	#VALUE!	#VALUE!	#VALUE!	#VALUE!	#VALUE!	#VALUE!	0	#VALUE!	#VALUE!	#VALUE!	#VALUE!	#VALUE!	#VALUE!	#VALUE!	#VALUE!	#VALUE!	#VALUE!	#VALUE!	0	#VALUE!	#VALUE!	#VALUE!	#VALUE!	#VALUE!	#VALUE!	#VALUE!	#VALUE!	#VALUE!	#VALUE!	#VALUE!	0	#VALUE!	#VALUE!	#VALUE!	#VALUE!	#VALUE!	#VALUE!	#VALUE!	#VALUE!	#VALUE!
0	#VALUE!	#VALUE!	#VALUE!	#VALUE!	#VALUE!	#VALUE!	#VALUE!	#VALUE!	#VALUE!	#VALUE!	#VALUE!	0	#VALUE!	#VALUE!	#VALUE!	#VALUE!	#VALUE!	#VALUE!	#VALUE!	#VALUE!	#VALUE!	#VALUE!	#VALUE!	0	#VALUE!	#VALUE!	#VALUE!	#VALUE!	#VALUE!	#VALUE!	#VALUE!	#VALUE!	#VALUE!	#VALUE!	#VALUE!	0	#VALUE!	#VALUE!	#VALUE!	#VALUE!	#VALUE!	#VALUE!	#VALUE!	#VALUE!	#VALUE!	#VALUE!	#VALUE!	0	#VALUE!
#VALUE!	#VALUE!	#VALUE!	#VALUE!	#VALUE!	#VALUE!	#VALUE!	#VALUE!	AAAAAH3p3gg=	#VALUE!	#VALUE!	#VALUE!	#VALUE!	#VALUE!	#VALUE!	#VALUE!	#VALUE!	#VALUE!	#VALUE!	#VALUE!	0	#VALUE!	#VALUE!	#VALUE!	#VALUE!	#VALUE!	#VALUE!	#VALUE!	#VALUE!	#VALUE!	#VALUE!	#VALUE!	0	#VALUE!	#VALUE!	#VALUE!	#VALUE!	#VALUE!	#VALUE!	#VALUE!	#VALUE!	#VALUE!	#VALUE!	#VALUE!	0	#VALUE!	#VALUE!	#VALUE!	#VALUE!	#VALUE!
#VALUE!	#VALUE!	#VALUE!	#VALUE!	0	#VALUE!	#VALUE!	#VALUE!	#VALUE!	#VALUE!	#VALUE!	#VALUE!	#VALUE!	#VALUE!	#VALUE!	#VALUE!	0	#VALUE!	#VALUE!	#VALUE!	#VALUE!	#VALUE!	#VALUE!	#VALUE!	#VALUE!	#VALUE!	#VALUE!	#VALUE!	0	#VALUE!	#VALUE!	#VALUE!	#VALUE!	#VALUE!	#VALUE!	#VALUE!	#VALUE!	#VALUE!	#VALUE!	#VALUE!	0	#VALUE!	#VALUE!	#VALUE!	#VALUE!	#VALUE!	#VALUE!	#VALUE!	#VALUE!	#VALUE!
0	#VALUE!	#VALUE!	#VALUE!	#VALUE!	#VALUE!	#VALUE!	#VALUE!	#VALUE!	#VALUE!	#VALUE!	#VALUE!	0	#VALUE!	#VALUE!	#VALUE!	#VALUE!	#VALUE!	#VALUE!	#VALUE!	#VALUE!	#VALUE!	#VALUE!	#VALUE!	0	#VALUE!	#VALUE!	#VALUE!	#VALUE!	#VALUE!	#VALUE!	#VALUE!	#VALUE!	#VALUE!	#VALUE!	#VALUE!	0	#VALUE!	#VALUE!	#VALUE!	#VALUE!	#VALUE!	#VALUE!	#VALUE!	#VALUE!	#VALUE!	#VALUE!	#VALUE!	0	#VALUE!
#VALUE!	#VALUE!	#VALUE!	#VALUE!	#VALUE!	#VALUE!	#VALUE!	#VALUE!	AAAAAHvPfgg=	#VALUE!	#VALUE!	#VALUE!	#VALUE!	#VALUE!	#VALUE!	#VALUE!	#VALUE!	#VALUE!	#VALUE!	#VALUE!	0	#VALUE!	#VALUE!	#VALUE!	#VALUE!	#VALUE!	#VALUE!	#VALUE!	#VALUE!	#VALUE!	#VALUE!	#VALUE!	0	#VALUE!	#VALUE!	#VALUE!	#VALUE!	#VALUE!	#VALUE!	#VALUE!	#VALUE!	#VALUE!	#VALUE!	#VALUE!	0	#VALUE!	#VALUE!	#VALUE!	#VALUE!	#VALUE!
#VALUE!	#VALUE!	#VALUE!	#VALUE!	0	#VALUE!	#VALUE!	#VALUE!	#VALUE!	#VALUE!	#VALUE!	#VALUE!	#VALUE!	#VALUE!	#VALUE!	#VALUE!	0	#VALUE!	#VALUE!	#VALUE!	#VALUE!	#VALUE!	#VALUE!	#VALUE!	#VALUE!	#VALUE!	#VALUE!	#VALUE!	0	#VALUE!	#VALUE!	#VALUE!	#VALUE!	#VALUE!	#VALUE!	#VALUE!	#VALUE!	#VALUE!	#VALUE!	#VALUE!	0	#VALUE!	#VALUE!	#VALUE!	#VALUE!	#VALUE!	#VALUE!	#VALUE!	#VALUE!	#VALUE!
0	#VALUE!	#VALUE!	#VALUE!	#VALUE!	#VALUE!	#VALUE!	#VALUE!	#VALUE!	#VALUE!	#VALUE!	#VALUE!	0	#VALUE!	#VALUE!	#VALUE!	#VALUE!	#VALUE!	#VALUE!	#VALUE!	#VALUE!	#VALUE!	#VALUE!	#VALUE!	0	#VALUE!	#VALUE!	#VALUE!	#VALUE!	#VALUE!	#VALUE!	#VALUE!	#VALUE!	#VALUE!	#VALUE!	#VALUE!	0	#VALUE!	#VALUE!	#VALUE!	#VALUE!	#VALUE!	#VALUE!	#VALUE!	#VALUE!	#VALUE!	#VALUE!	#VALUE!	0	#VALUE!
#VALUE!	#VALUE!	#VALUE!	#VALUE!	#VALUE!	#VALUE!	#VALUE!	#VALUE!	AAAAAF0/Owg=	#VALUE!	#VALUE!	#VALUE!	#VALUE!	#VALUE!	#VALUE!	#VALUE!	#VALUE!	#VALUE!	#VALUE!	#VALUE!	0	#VALUE!	#VALUE!	#VALUE!	#VALUE!	#VALUE!	#VALUE!	#VALUE!	#VALUE!	#VALUE!	#VALUE!	#VALUE!	0	#VALUE!	#VALUE!	#VALUE!	#VALUE!	#VALUE!	#VALUE!	#VALUE!	#VALUE!	#VALUE!	#VALUE!	#VALUE!	0	#VALUE!	#VALUE!	#VALUE!	#VALUE!	#VALUE!
#VALUE!	#VALUE!	#VALUE!	#VALUE!	0	#VALUE!	#VALUE!	#VALUE!	#VALUE!	#VALUE!	#VALUE!	#VALUE!	#VALUE!	#VALUE!	#VALUE!	#VALUE!	0	#VALUE!	#VALUE!	#VALUE!	#VALUE!	#VALUE!	#VALUE!	#VALUE!	#VALUE!	#VALUE!	#VALUE!	#VALUE!	0	#VALUE!	#VALUE!	#VALUE!	#VALUE!	#VALUE!	#VALUE!	#VALUE!	#VALUE!	#VALUE!	#VALUE!	#VALUE!	0	#VALUE!	#VALUE!	#VALUE!	#VALUE!	#VALUE!	#VALUE!	#VALUE!	#VALUE!	#VALUE!
0	#VALUE!	#VALUE!	#VALUE!	#VALUE!	#VALUE!	#VALUE!	#VALUE!	#VALUE!	#VALUE!	#VALUE!	#VALUE!	0	#VALUE!	#VALUE!	#VALUE!	#VALUE!	#VALUE!	#VALUE!	#VALUE!	#VALUE!	#VALUE!	#VALUE!	#VALUE!	0	#VALUE!	#VALUE!	#VALUE!	#VALUE!	#VALUE!	#VALUE!	#VALUE!	#VALUE!	#VALUE!	#VALUE!	#VALUE!	0	#VALUE!	#VALUE!	#VALUE!	#VALUE!	#VALUE!	#VALUE!	#VALUE!	#VALUE!	#VALUE!	#VALUE!	#VALUE!	0	#VALUE!
#VALUE!	#VALUE!	#VALUE!	#VALUE!	#VALUE!	#VALUE!	#VALUE!	#VALUE!	AAAAAH9q7wg=	#VALUE!	#VALUE!	#VALUE!	#VALUE!	#VALUE!	#VALUE!	#VALUE!	#VALUE!	#VALUE!	#VALUE!	#VALUE!	0	#VALUE!	#VALUE!	#VALUE!	#VALUE!	#VALUE!	#VALUE!	#VALUE!	#VALUE!	#VALUE!	#VALUE!	#VALUE!	0	#VALUE!	#VALUE!	#VALUE!	#VALUE!	#VALUE!	#VALUE!	#VALUE!	#VALUE!	#VALUE!	#VALUE!	#VALUE!	0	#VALUE!	#VALUE!	#VALUE!	#VALUE!	#VALUE!
#VALUE!	#VALUE!	#VALUE!	#VALUE!	0	#VALUE!	#VALUE!	#VALUE!	#VALUE!	#VALUE!	#VALUE!	#VALUE!	#VALUE!	#VALUE!	#VALUE!	#VALUE!	0	#VALUE!	#VALUE!	#VALUE!	#VALUE!	#VALUE!	#VALUE!	#VALUE!	#VALUE!	#VALUE!	#VALUE!	#VALUE!	0	#VALUE!	#VALUE!	#VALUE!	#VALUE!	#VALUE!	#VALUE!	#VALUE!	#VALUE!	#VALUE!	#VALUE!	#VALUE!	0	#VALUE!	#VALUE!	#VALUE!	#VALUE!	#VALUE!	#VALUE!	#VALUE!	#VALUE!	#VALUE!
0	#VALUE!	#VALUE!	#VALUE!	#VALUE!	#VALUE!	#VALUE!	#VALUE!	#VALUE!	#VALUE!	#VALUE!	#VALUE!	0	#VALUE!	#VALUE!	#VALUE!	#VALUE!	#VALUE!	#VALUE!	#VALUE!	#VALUE!	#VALUE!	#VALUE!	#VALUE!	0	#VALUE!	#VALUE!	#VALUE!	#VALUE!	#VALUE!	#VALUE!	#VALUE!	#VALUE!	#VALUE!	#VALUE!	#VALUE!	0	#VALUE!	#VALUE!	#VALUE!	#VALUE!	#VALUE!	#VALUE!	#VALUE!	#VALUE!	#VALUE!	#VALUE!	#VALUE!	0	#VALUE!
#VALUE!	#VALUE!	#VALUE!	#VALUE!	#VALUE!	#VALUE!	#VALUE!	#VALUE!	AAAAAFv97Qg=	#VALUE!	#VALUE!	#VALUE!	#VALUE!	#VALUE!	#VALUE!	#VALUE!	#VALUE!	#VALUE!	#VALUE!	#VALUE!	0	#VALUE!	#VALUE!	#VALUE!	#VALUE!	#VALUE!	#VALUE!	#VALUE!	#VALUE!	#VALUE!	#VALUE!	#VALUE!	0	#VALUE!	#VALUE!	#VALUE!	#VALUE!	#VALUE!	#VALUE!	#VALUE!	#VALUE!	#VALUE!	#VALUE!	#VALUE!	0	#VALUE!	#VALUE!	#VALUE!	#VALUE!	#VALUE!
#VALUE!	#VALUE!	#VALUE!	#VALUE!	0	#VALUE!	#VALUE!	#VALUE!	#VALUE!	#VALUE!	#VALUE!	#VALUE!	#VALUE!	#VALUE!	#VALUE!	#VALUE!	0	#VALUE!	#VALUE!	#VALUE!	#VALUE!	#VALUE!	#VALUE!	#VALUE!	#VALUE!	#VALUE!	#VALUE!	#VALUE!	0	#VALUE!	#VALUE!	#VALUE!	#VALUE!	#VALUE!	#VALUE!	#VALUE!	#VALUE!	#VALUE!	#VALUE!	#VALUE!	0	#VALUE!	#VALUE!	#VALUE!	#VALUE!	#VALUE!	#VALUE!	#VALUE!	#VALUE!	#VALUE!
0	#VALUE!	#VALUE!	#VALUE!	#VALUE!	#VALUE!	#VALUE!	#VALUE!	#VALUE!	#VALUE!	#VALUE!	#VALUE!	0	#VALUE!	#VALUE!	#VALUE!	#VALUE!	#VALUE!	#VALUE!	#VALUE!	#VALUE!	#VALUE!	#VALUE!	#VALUE!	0	#VALUE!	#VALUE!	#VALUE!	#VALUE!	#VALUE!	#VALUE!	#VALUE!	#VALUE!	#VALUE!	#VALUE!	#VALUE!	0	#VALUE!	#VALUE!	#VALUE!	#VALUE!	#VALUE!	#VALUE!	#VALUE!	#VALUE!	#VALUE!	#VALUE!	#VALUE!	0	#VALUE!
#VALUE!	#VALUE!	#VALUE!	#VALUE!	#VALUE!	#VALUE!	#VALUE!	#VALUE!	AAAAAGevfwg=	#VALUE!	#VALUE!	#VALUE!	#VALUE!	#VALUE!	#VALUE!	#VALUE!	#VALUE!	#VALUE!	#VALUE!	#VALUE!	0	#VALUE!	#VALUE!	#VALUE!	#VALUE!	#VALUE!	#VALUE!	#VALUE!	#VALUE!	#VALUE!	#VALUE!	#VALUE!	0	#VALUE!	#VALUE!	#VALUE!	#VALUE!	#VALUE!	#VALUE!	#VALUE!	#VALUE!	#VALUE!	#VALUE!	#VALUE!	0	#VALUE!	#VALUE!	#VALUE!	#VALUE!	#VALUE!
#VALUE!	#VALUE!	#VALUE!	#VALUE!	0	#VALUE!	#VALUE!	#VALUE!	#VALUE!	#VALUE!	#VALUE!	#VALUE!	#VALUE!	#VALUE!	#VALUE!	#VALUE!	0	#VALUE!	#VALUE!	#VALUE!	#VALUE!	#VALUE!	#VALUE!	#VALUE!	#VALUE!	#VALUE!	#VALUE!	#VALUE!	0	#VALUE!	#VALUE!	#VALUE!	#VALUE!	#VALUE!	#VALUE!	#VALUE!	#VALUE!	#VALUE!	#VALUE!	#VALUE!	0	#VALUE!	#VALUE!	#VALUE!	#VALUE!	#VALUE!	#VALUE!	#VALUE!	#VALUE!	#VALUE!
0	#VALUE!	#VALUE!	#VALUE!	#VALUE!	#VALUE!	#VALUE!	#VALUE!	#VALUE!	#VALUE!	#VALUE!	#VALUE!	0	#VALUE!	#VALUE!	#VALUE!	#VALUE!	#VALUE!	#VALUE!	#VALUE!	#VALUE!	#VALUE!	#VALUE!	#VALUE!	0	#VALUE!	#VALUE!	#VALUE!	#VALUE!	#VALUE!	#VALUE!	#VALUE!	#VALUE!	#VALUE!	#VALUE!	#VALUE!	0	#VALUE!	#VALUE!	#VALUE!	#VALUE!	#VALUE!	#VALUE!	#VALUE!	#VALUE!	#VALUE!	#VALUE!	#VALUE!	0	#VALUE!
#VALUE!	#VALUE!	#VALUE!	#VALUE!	#VALUE!	#VALUE!	#VALUE!	#VALUE!	AAAAAGu+qwg=	#VALUE!	#VALUE!	#VALUE!	#VALUE!	#VALUE!	#VALUE!	#VALUE!	#VALUE!	#VALUE!	#VALUE!	#VALUE!	0	#VALUE!	#VALUE!	#VALUE!	#VALUE!	#VALUE!	#VALUE!	#VALUE!	#VALUE!	#VALUE!	#VALUE!	#VALUE!	0	#VALUE!	#VALUE!	#VALUE!	#VALUE!	#VALUE!	#VALUE!	#VALUE!	#VALUE!	#VALUE!	#VALUE!	#VALUE!	0	#VALUE!	#VALUE!	#VALUE!	#VALUE!	#VALUE!
#VALUE!	#VALUE!	#VALUE!	#VALUE!	0	#VALUE!	#VALUE!	#VALUE!	#VALUE!	#VALUE!	#VALUE!	#VALUE!	#VALUE!	#VALUE!	#VALUE!	#VALUE!	0	#VALUE!	#VALUE!	#VALUE!	#VALUE!	#VALUE!	#VALUE!	#VALUE!	#VALUE!	#VALUE!	#VALUE!	#VALUE!	0	#VALUE!	#VALUE!	#VALUE!	#VALUE!	#VALUE!	#VALUE!	#VALUE!	#VALUE!	#VALUE!	#VALUE!	#VALUE!	0	#VALUE!	#VALUE!	#VALUE!	#VALUE!	#VALUE!	#VALUE!	#VALUE!	#VALUE!	#VALUE!
0	#VALUE!	#VALUE!	#VALUE!	#VALUE!	#VALUE!	#VALUE!	#VALUE!	#VALUE!	#VALUE!	#VALUE!	#VALUE!	0	#VALUE!	#VALUE!	#VALUE!	#VALUE!	#VALUE!	#VALUE!	#VALUE!	#VALUE!	#VALUE!	#VALUE!	#VALUE!	0	#VALUE!	#VALUE!	#VALUE!	#VALUE!	#VALUE!	#VALUE!	#VALUE!	#VALUE!	#VALUE!	#VALUE!	#VALUE!	0	#VALUE!	#VALUE!	#VALUE!	#VALUE!	#VALUE!	#VALUE!	#VALUE!	#VALUE!	#VALUE!	#VALUE!	#VALUE!	0	#VALUE!
#VALUE!	#VALUE!	#VALUE!	#VALUE!	#VALUE!	#VALUE!	#VALUE!	#VALUE!	AAAAAHPf/Qg=	#VALUE!	#VALUE!	#VALUE!	#VALUE!	#VALUE!	#VALUE!	#VALUE!	#VALUE!	#VALUE!	#VALUE!	#VALUE!	0	#VALUE!	#VALUE!	#VALUE!	#VALUE!	#VALUE!	#VALUE!	#VALUE!	#VALUE!	#VALUE!	#VALUE!	#VALUE!	0	#VALUE!	#VALUE!	#VALUE!	#VALUE!	#VALUE!	#VALUE!	#VALUE!	#VALUE!	#VALUE!	#VALUE!	#VALUE!	0	#VALUE!	#VALUE!	#VALUE!	#VALUE!	#VALUE!
#VALUE!	#VALUE!	#VALUE!	#VALUE!	0	#VALUE!	#VALUE!	#VALUE!	#VALUE!	#VALUE!	#VALUE!	#VALUE!	#VALUE!	#VALUE!	#VALUE!	#VALUE!	0	#VALUE!	#VALUE!	#VALUE!	#VALUE!	#VALUE!	#VALUE!	#VALUE!	#VALUE!	#VALUE!	#VALUE!	#VALUE!	0	#VALUE!	#VALUE!	#VALUE!	#VALUE!	#VALUE!	#VALUE!	#VALUE!	#VALUE!	#VALUE!	#VALUE!	#VALUE!	0	#VALUE!	#VALUE!	#VALUE!	#VALUE!	#VALUE!	#VALUE!	#VALUE!	#VALUE!	#VALUE!
0	#VALUE!	#VALUE!	#VALUE!	#VALUE!	#VALUE!	#VALUE!	#VALUE!	#VALUE!	#VALUE!	#VALUE!	#VALUE!	0	#VALUE!	#VALUE!	#VALUE!	#VALUE!	#VALUE!	#VALUE!	#VALUE!	#VALUE!	#VALUE!	#VALUE!	#VALUE!	0	#VALUE!	#VALUE!	#VALUE!	#VALUE!	#VALUE!	#VALUE!	#VALUE!	#VALUE!	#VALUE!	#VALUE!	#VALUE!	0	#VALUE!	#VALUE!	#VALUE!	#VALUE!	#VALUE!	#VALUE!	#VALUE!	#VALUE!	#VALUE!	#VALUE!	#VALUE!	0	#VALUE!
#VALUE!	#VALUE!	#VALUE!	#VALUE!	#VALUE!	#VALUE!	#VALUE!	#VALUE!	AAAAAHv70wg=	#VALUE!	#VALUE!	#VALUE!	#VALUE!	#VALUE!	#VALUE!	#VALUE!	#VALUE!	#VALUE!	#VALUE!	#VALUE!	0	#VALUE!	#VALUE!	#VALUE!	#VALUE!	#VALUE!	#VALUE!	#VALUE!	#VALUE!	#VALUE!	#VALUE!	#VALUE!	0	#VALUE!	#VALUE!	#VALUE!	#VALUE!	#VALUE!	#VALUE!	#VALUE!	#VALUE!	#VALUE!	#VALUE!	#VALUE!	0	#VALUE!	#VALUE!	#VALUE!	#VALUE!	#VALUE!
#VALUE!	#VALUE!	#VALUE!	#VALUE!	0	#VALUE!	#VALUE!	#VALUE!	#VALUE!	#VALUE!	#VALUE!	#VALUE!	#VALUE!	#VALUE!	#VALUE!	#VALUE!	0	#VALUE!	#VALUE!	#VALUE!	#VALUE!	#VALUE!	#VALUE!	#VALUE!	#VALUE!	#VALUE!	#VALUE!	#VALUE!	0	#VALUE!	#VALUE!	#VALUE!	#VALUE!	#VALUE!	#VALUE!	#VALUE!	#VALUE!	#VALUE!	#VALUE!	#VALUE!	0	#VALUE!	#VALUE!	#VALUE!	#VALUE!	#VALUE!	#VALUE!	#VALUE!	#VALUE!	#VALUE!
0	#VALUE!	#VALUE!	#VALUE!	#VALUE!	#VALUE!	#VALUE!	#VALUE!	#VALUE!	#VALUE!	#VALUE!	#VALUE!	0	#VALUE!	#VALUE!	#VALUE!	#VALUE!	#VALUE!	#VALUE!	#VALUE!	#VALUE!	#VALUE!	#VALUE!	#VALUE!	0	#VALUE!	#VALUE!	#VALUE!	#VALUE!	#VALUE!	#VALUE!	#VALUE!	#VALUE!	#VALUE!	#VALUE!	#VALUE!	0	#VALUE!	#VALUE!	#VALUE!	#VALUE!	#VALUE!	#VALUE!	#VALUE!	#VALUE!	#VALUE!	#VALUE!	#VALUE!	0	#VALUE!
#VALUE!	#VALUE!	#VALUE!	#VALUE!	#VALUE!	#VALUE!	#VALUE!	#VALUE!	AAAAACvlEwg=	#VALUE!	#VALUE!	#VALUE!	#VALUE!	#VALUE!	#VALUE!	#VALUE!	#VALUE!	#VALUE!	#VALUE!	#VALUE!	0	#VALUE!	#VALUE!	#VALUE!	#VALUE!	#VALUE!	#VALUE!	#VALUE!	#VALUE!	#VALUE!	#VALUE!	#VALUE!	0	#VALUE!	#VALUE!	#VALUE!	#VALUE!	#VALUE!	#VALUE!	#VALUE!	#VALUE!	#VALUE!	#VALUE!	#VALUE!	0	#VALUE!	#VALUE!	#VALUE!	#VALUE!	#VALUE!
#VALUE!	#VALUE!	#VALUE!	#VALUE!	0	#VALUE!	#VALUE!	#VALUE!	#VALUE!	#VALUE!	#VALUE!	#VALUE!	#VALUE!	#VALUE!	#VALUE!	#VALUE!	0	#VALUE!	#VALUE!	#VALUE!	#VALUE!	#VALUE!	#VALUE!	#VALUE!	#VALUE!	#VALUE!	#VALUE!	#VALUE!	0	#VALUE!	#VALUE!	#VALUE!	#VALUE!	#VALUE!	#VALUE!	#VALUE!	#VALUE!	#VALUE!	#VALUE!	#VALUE!	0	#VALUE!	#VALUE!	#VALUE!	#VALUE!	#VALUE!	#VALUE!	#VALUE!	#VALUE!	#VALUE!
0	#VALUE!	#VALUE!	#VALUE!	#VALUE!	#VALUE!	#VALUE!	#VALUE!	#VALUE!	#VALUE!	#VALUE!	#VALUE!	0	#VALUE!	#VALUE!	#VALUE!	#VALUE!	#VALUE!	#VALUE!	#VALUE!	#VALUE!	#VALUE!	#VALUE!	#VALUE!	0	#VALUE!	#VALUE!	#VALUE!	#VALUE!	#VALUE!	#VALUE!	#VALUE!	#VALUE!	#VALUE!	#VALUE!	#VALUE!	0	#VALUE!	#VALUE!	#VALUE!	#VALUE!	#VALUE!	#VALUE!	#VALUE!	#VALUE!	#VALUE!	#VALUE!	#VALUE!	0	#VALUE!
#VALUE!	#VALUE!	#VALUE!	#VALUE!	#VALUE!	#VALUE!	#VALUE!	#VALUE!	AAAAAHi7vwg=	#VALUE!	#VALUE!	#VALUE!	#VALUE!	#VALUE!	#VALUE!	#VALUE!	#VALUE!	#VALUE!	#VALUE!	#VALUE!	0	#VALUE!	#VALUE!	#VALUE!	#VALUE!	#VALUE!	#VALUE!	#VALUE!	#VALUE!	#VALUE!	#VALUE!	#VALUE!	0	#VALUE!	#VALUE!	#VALUE!	#VALUE!	#VALUE!	#VALUE!	#VALUE!	#VALUE!	#VALUE!	#VALUE!	#VALUE!	0	#VALUE!	#VALUE!	#VALUE!	#VALUE!	#VALUE!
#VALUE!	#VALUE!	#VALUE!	#VALUE!	0	#VALUE!	#VALUE!	#VALUE!	#VALUE!	#VALUE!	#VALUE!	#VALUE!	#VALUE!	#VALUE!	#VALUE!	#VALUE!	0	#VALUE!	#VALUE!	#VALUE!	#VALUE!	#VALUE!	#VALUE!	#VALUE!	#VALUE!	#VALUE!	#VALUE!	#VALUE!	0	#VALUE!	#VALUE!	#VALUE!	#VALUE!	#VALUE!	#VALUE!	#VALUE!	#VALUE!	#VALUE!	#VALUE!	#VALUE!	0	#VALUE!	#VALUE!	#VALUE!	#VALUE!	#VALUE!	#VALUE!	#VALUE!	#VALUE!	#VALUE!
0	#VALUE!	#VALUE!	#VALUE!	#VALUE!	#VALUE!	#VALUE!	#VALUE!	#VALUE!	#VALUE!	#VALUE!	#VALUE!	0	#VALUE!	#VALUE!	#VALUE!	#VALUE!	#VALUE!	#VALUE!	#VALUE!	#VALUE!	#VALUE!	#VALUE!	#VALUE!	0	#VALUE!	#VALUE!	#VALUE!	#VALUE!	#VALUE!	#VALUE!	#VALUE!	#VALUE!	#VALUE!	#VALUE!	#VALUE!	0	#VALUE!	#VALUE!	#VALUE!	#VALUE!	#VALUE!	#VALUE!	#VALUE!	#VALUE!	#VALUE!	#VALUE!	#VALUE!	0	#VALUE!
#VALUE!	#VALUE!	#VALUE!	#VALUE!	#VALUE!	#VALUE!	#VALUE!	#VALUE!	AAAAAH9/3wg=	#VALUE!	#VALUE!	#VALUE!	#VALUE!	#VALUE!	#VALUE!	#VALUE!	#VALUE!	#VALUE!	#VALUE!	#VALUE!	0	#VALUE!	#VALUE!	#VALUE!	#VALUE!	#VALUE!	#VALUE!	#VALUE!	#VALUE!	#VALUE!	#VALUE!	#VALUE!	0	#VALUE!	#VALUE!	#VALUE!	#VALUE!	#VALUE!	#VALUE!	#VALUE!	#VALUE!	#VALUE!	#VALUE!	#VALUE!	0	#VALUE!	#VALUE!	#VALUE!	#VALUE!	#VALUE!
#VALUE!	#VALUE!	#VALUE!	#VALUE!	0	#VALUE!	#VALUE!	#VALUE!	#VALUE!	#VALUE!	#VALUE!	#VALUE!	#VALUE!	#VALUE!	#VALUE!	#VALUE!	0	#VALUE!	#VALUE!	#VALUE!	#VALUE!	#VALUE!	#VALUE!	#VALUE!	#VALUE!	#VALUE!	#VALUE!	#VALUE!	0	0	AAAAAGfxfx4=	AAAAAGfxfx8=	AAAAAGfxfyA=	AAAAAGfxfyE=	AAAAAGfxfyI=	0	AAAAAGfxfyQ=	0	AAAAAGfxfyY=	AAAAAGfxfyc=	0	0	0	0	0	0	0	0	0	0
#VALUE!	AAAAAHv9XwE=	#VALUE!	#VALUE!	0	#VALUE!	#VALUE!	0	#VALUE!	#VALUE!	0	#VALUE!	#VALUE!	0	#VALUE!	#VALUE!	0	#VALUE!	#VALUE!	0	#VALUE!	#VALUE!	0	#VALUE!	#VALUE!	0	#VALUE!	#VALUE!	0	#VALUE!	#VALUE!	0	#VALUE!	#VALUE!	0	#VALUE!	#VALUE!	0	#VALUE!	#VALUE!	0	#VALUE!	#VALUE!	0	#VALUE!	#VALUE!	0	#VALUE!	#VALUE!	0
0	#VALUE!	#VALUE!	0	#VALUE!	#VALUE!	0	#VALUE!	#VALUE!	0	#VALUE!	#VALUE!	0	#VALUE!	#VALUE!	0	#VALUE!	#VALUE!	0	#VALUE!	#VALUE!	0	#VALUE!	#VALUE!	0	#VALUE!	#VALUE!	0	#VALUE!	#VALUE!	0	#VALUE!	#VALUE!	0	#VALUE!	#VALUE!	0	#VALUE!	#VALUE!	0	#VALUE!	#VALUE!	0	#VALUE!	#VALUE!	0	#VALUE!	#VALUE!	0	#VALUE!
#VALUE!	#VALUE!	AAAAAF9/3wI=	#VALUE!	#VALUE!	0	#VALUE!	#VALUE!	0	#VALUE!	#VALUE!	0	#VALUE!	#VALUE!	0	#VALUE!	#VALUE!	0	#VALUE!	#VALUE!	0	#VALUE!	#VALUE!	0	#VALUE!	#VALUE!	0	#VALUE!	#VALUE!	0	#VALUE!	#VALUE!	0	#VALUE!	#VALUE!	0	#VALUE!	#VALUE!	0	#VALUE!	#VALUE!	0	#VALUE!	#VALUE!	0	#VALUE!	#VALUE!	0	#VALUE!	#VALUE!
#VALUE!	AAAAAFCm8wE=	#VALUE!	#VALUE!	0	#VALUE!	#VALUE!	0	#VALUE!	#VALUE!	0	#VALUE!	#VALUE!	0	#VALUE!	#VALUE!	0	#VALUE!	#VALUE!	0	#VALUE!	#VALUE!	0	#VALUE!	#VALUE!	0	#VALUE!	#VALUE!	0	#VALUE!	#VALUE!	0	#VALUE!	#VALUE!	0	#VALUE!	#VALUE!	0	#VALUE!	#VALUE!	0	#VALUE!	#VALUE!	0	#VALUE!	#VALUE!	0	#VALUE!	#VALUE!	0
0	#VALUE!	#VALUE!	0	#VALUE!	#VALUE!	0	#VALUE!	#VALUE!	0	#VALUE!	#VALUE!	0	#VALUE!	#VALUE!	0	#VALUE!	#VALUE!	0	#VALUE!	#VALUE!	0	#VALUE!	#VALUE!	0	#VALUE!	#VALUE!	0	#VALUE!	#VALUE!	0	#VALUE!	#VALUE!	0	#VALUE!	#VALUE!	0	#VALUE!	#VALUE!	0	#VALUE!	#VALUE!	0	#VALUE!	#VALUE!	0	#VALUE!	#VALUE!	0	#VALUE!
#VALUE!	#VALUE!	AAAAAHs/vQI=	#VALUE!	#VALUE!	0	#VALUE!	#VALUE!	0	#VALUE!	#VALUE!	0	#VALUE!	#VALUE!	0	#VALUE!	#VALUE!	0	#VALUE!	#VALUE!	0	#VALUE!	#VALUE!	0	AAAAAHs/vRg=	AAAAAHs/vRk=	0	0	0	0	#VALUE!	#VALUE!	#VALUE!	#VALUE!	#VALUE!	#VALUE!	#VALUE!	#VALUE!	#VALUE!	#VALUE!	#VALUE!	#VALUE!	#VALUE!	#VALUE!	#VALUE!	#VALUE!	#VALUE!	#VALUE!	#VALUE!	#VALUE!
#VALUE!	#VALUE!	#VALUE!	#VALUE!	#VALUE!	#VALUE!	#VALUE!	#VALUE!	#VALUE!	#VALUE!	#VALUE!	#REF!	#VALUE!	#VALUE!	#VALUE!	#REF!	#VALUE!	#VALUE!	#VALUE!	#VALUE!	#VALUE!	#VALUE!	#VALUE!	0	#VALUE!	#VALUE!	#VALUE!	#VALUE!	#VALUE!	#VALUE!	#VALUE!	#VALUE!	#VALUE!	#VALUE!	#VALUE!	#VALUE!	#REF!	#VALUE!	#VALUE!	#VALUE!	#REF!	#VALUE!	#VALUE!	#VALUE!	#VALUE!	#VALUE!	#VALUE!	#VALUE!	0	#VALUE!
#VALUE!	#VALUE!	#VALUE!	#VALUE!	#VALUE!	#REF!	#VALUE!	#VALUE!	#VALUE!	#REF!	#VALUE!	#VALUE!	#VALUE!	#VALUE!	#VALUE!	#VALUE!	#VALUE!	0	#VALUE!	#VALUE!	#VALUE!	#VALUE!	#VALUE!	#VALUE!	#VALUE!	#VALUE!	#VALUE!	#VALUE!	#VALUE!	#VALUE!	#REF!	#VALUE!	#VALUE!	#VALUE!	#REF!	#VALUE!	#VALUE!	#VALUE!	#VALUE!	#VALUE!	#VALUE!	#VALUE!	0	#VALUE!	#VALUE!	#VALUE!	#VALUE!	#VALUE!	#VALUE!	#VALUE!
#VALUE!	#VALUE!	#VALUE!	#REF!	#VALUE!	#VALUE!	#VALUE!	#VALUE!	#VALUE!	#VALUE!	#VALUE!	0	#VALUE!	#VALUE!	#VALUE!	#VALUE!	#VALUE!	#VALUE!	#VALUE!	#VALUE!	#VALUE!	#VALUE!	#VALUE!	#VALUE!	#REF!	#REF!	#VALUE!	#VALUE!	#REF!	#VALUE!	#VALUE!	#VALUE!	#VALUE!	#VALUE!	#VALUE!	#VALUE!	0	#VALUE!	#VALUE!	#VALUE!	#VALUE!	#VALUE!	#VALUE!	#VALUE!	#VALUE!	#VALUE!	#VALUE!	#VALUE!	#VALUE!	#VALUE!
#VALUE!	#VALUE!	#VALUE!	#VALUE!	#VALUE!	AAAAAHf67wU=	#VALUE!	#VALUE!	#VALUE!	#VALUE!	#VALUE!	#VALUE!	#VALUE!	#VALUE!	#VALUE!	#VALUE!	#VALUE!	#VALUE!	#VALUE!	#REF!	#VALUE!	#VALUE!	#VALUE!	#VALUE!	#VALUE!	#VALUE!	#VALUE!	#VALUE!	#VALUE!	#VALUE!	0	#VALUE!	#VALUE!	#VALUE!	#VALUE!	#VALUE!	#VALUE!	#VALUE!	#VALUE!	#VALUE!	#VALUE!	#VALUE!	#VALUE!	#VALUE!	#REF!	#VALUE!	#VALUE!	#VALUE!	#VALUE!	#VALUE!
#VALUE!	#VALUE!	#VALUE!	#VALUE!	#VALUE!	#VALUE!	#VALUE!	#VALUE!	#VALUE!	#VALUE!	#VALUE!	#VALUE!	#VALUE!	#REF!	#VALUE!	#VALUE!	#VALUE!	#VALUE!	#VALUE!	#VALUE!	#VALUE!	#VALUE!	#VALUE!	#VALUE!	0	#VALUE!	#VALUE!	#VALUE!	#VALUE!	#VALUE!	#VALUE!	#VALUE!	#VALUE!	#VALUE!	#VALUE!	#VALUE!	#VALUE!	#VALUE!	#REF!	#VALUE!	#VALUE!	#VALUE!	#VALUE!	#VALUE!	#VALUE!	#VALUE!	#VALUE!	#VALUE!	#VALUE!	0
#VALUE!	#VALUE!	#VALUE!	#VALUE!	#VALUE!	#VALUE!	#VALUE!	#VALUE!	0	#VALUE!	#VALUE!	#VALUE!	#VALUE!	#VALUE!	#VALUE!	#VALUE!	#VALUE!	#VALUE!	#VALUE!	#VALUE!	#VALUE!	#VALUE!	#VALUE!	0	#VALUE!	#VALUE!	#VALUE!	#VALUE!	#VALUE!	#VALUE!	#VALUE!	#VALUE!	#VALUE!	#VALUE!	#VALUE!	#VALUE!	#VALUE!	#VALUE!	0	#VALUE!	#VALUE!	#VALUE!	#VALUE!	#VALUE!	#VALUE!	#VALUE!	#VALUE!	#VALUE!	#VALUE!	#VALUE!
#VALUE!	#VALUE!	#VALUE!	#VALUE!	#VALUE!	#VALUE!	#VALUE!	0	#VALUE!	#VALUE!	#VALUE!	#VALUE!	#VALUE!	#VALUE!	#VALUE!	#VALUE!	#VALUE!	#VALUE!	#VALUE!	#VALUE!	#VALUE!	#VALUE!	0	#VALUE!	#VALUE!	#VALUE!	#VALUE!	#VALUE!	#VALUE!	#VALUE!	#VALUE!	#VALUE!	#VALUE!	#VALUE!	#VALUE!	#VALUE!	#VALUE!	0	#VALUE!	#VALUE!	#VALUE!	#VALUE!	#VALUE!	#VALUE!	#VALUE!	#VALUE!	#VALUE!	#VALUE!	#VALUE!	#VALUE!
#VALUE!	#VALUE!	#VALUE!	#VALUE!	#VALUE!	#VALUE!	0	#VALUE!	#VALUE!	#VALUE!	#VALUE!	#VALUE!	#VALUE!	#VALUE!	#VALUE!	#VALUE!	#VALUE!	#VALUE!	#VALUE!	#VALUE!	#VALUE!	0	#VALUE!	#VALUE!	#VALUE!	#VALUE!	#VALUE!	#VALUE!	#VALUE!	#VALUE!	#VALUE!	#VALUE!	#VALUE!	#VALUE!	#VALUE!	#VALUE!	0	#VALUE!	#VALUE!	#VALUE!	#VALUE!	#VALUE!	#VALUE!	#VALUE!	#VALUE!	#VALUE!	#VALUE!	#VALUE!	#VALUE!	#VALUE!
#VALUE!	#VALUE!	#VALUE!	#VALUE!	#VALUE!	0	#VALUE!	#VALUE!	#VALUE!	#VALUE!	#VALUE!	#VALUE!	#VALUE!	#VALUE!	#VALUE!	#VALUE!	#VALUE!	#VALUE!	#VALUE!	#VALUE!	0	#VALUE!	#VALUE!	#VALUE!	#VALUE!	#VALUE!	#VALUE!	#VALUE!	#VALUE!	#VALUE!	#VALUE!	#VALUE!	#VALUE!	#VALUE!	#VALUE!	0	#VALUE!	#VALUE!	#VALUE!	#VALUE!	#VALUE!	#VALUE!	#VALUE!	#VALUE!	#VALUE!	#VALUE!	#VALUE!	#VALUE!	#VALUE!	#VALUE!
#VALUE!	#VALUE!	#VALUE!	#VALUE!	0	#VALUE!	#VALUE!	#VALUE!	#VALUE!	#VALUE!	#VALUE!	#VALUE!	#VALUE!	#VALUE!	#VALUE!	#VALUE!	#VALUE!	#VALUE!	#VALUE!	0	#VALUE!	#VALUE!	#VALUE!	#VALUE!	#VALUE!	#VALUE!	#VALUE!	#VALUE!	#VALUE!	#VALUE!	#VALUE!	#VALUE!	#VALUE!	#VALUE!	0	#VALUE!	#VALUE!	#VALUE!	#VALUE!	#VALUE!	#VALUE!	#VALUE!	#VALUE!	#VALUE!	#VALUE!	#VALUE!	#VALUE!	#VALUE!	#VALUE!	0
#VALUE!	#VALUE!	#VALUE!	0	#VALUE!	#VALUE!	#VALUE!	#VALUE!	#VALUE!	#VALUE!	#VALUE!	#VALUE!	#VALUE!	#VALUE!	#VALUE!	#VALUE!	#VALUE!	#VALUE!	0	#VALUE!	#VALUE!	#VALUE!	#VALUE!	#VALUE!	#VALUE!	#VALUE!	#VALUE!	#VALUE!	#VALUE!	#VALUE!	#VALUE!	#VALUE!	#VALUE!	0	#VALUE!	#VALUE!	#VALUE!	#VALUE!	#VALUE!	#VALUE!	#VALUE!	#VALUE!	#VALUE!	#VALUE!	#VALUE!	#VALUE!	#VALUE!	#VALUE!	0	#VALUE!
#VALUE!	#VALUE!	0	#VALUE!	#VALUE!	#VALUE!	#VALUE!	#VALUE!	#VALUE!	#VALUE!	#VALUE!	#VALUE!	#VALUE!	#VALUE!	#VALUE!	#VALUE!	#VALUE!	0	#VALUE!	#VALUE!	#VALUE!	#VALUE!	#VALUE!	#VALUE!	#VALUE!	#VALUE!	#VALUE!	#VALUE!	#VALUE!	#VALUE!	#VALUE!	#VALUE!	0	#VALUE!	#VALUE!	#VALUE!	#VALUE!	#VALUE!	#VALUE!	#VALUE!	#VALUE!	#VALUE!	#VALUE!	#VALUE!	#VALUE!	#VALUE!	#VALUE!	0	#VALUE!	#VALUE!
#VALUE!	0	#VALUE!	#VALUE!	#VALUE!	#VALUE!	#VALUE!	#VALUE!	#VALUE!	#VALUE!	#VALUE!	#VALUE!	#VALUE!	#VALUE!	#VALUE!	#VALUE!	0	#VALUE!	#VALUE!	#VALUE!	#VALUE!	#VALUE!	#VALUE!	#VALUE!	#VALUE!	#VALUE!	#VALUE!	#VALUE!	#VALUE!	#VALUE!	#VALUE!	0	#VALUE!	#VALUE!	#VALUE!	#VALUE!	#VALUE!	#VALUE!	#VALUE!	#VALUE!	#VALUE!	#VALUE!	#VALUE!	#VALUE!	#VALUE!	#VALUE!	0	#VALUE!	#VALUE!	#VALUE!
0	#VALUE!	#VALUE!	#VALUE!	#VALUE!	#VALUE!	#VALUE!	#VALUE!	#VALUE!	#VALUE!	#VALUE!	#VALUE!	#VALUE!	#VALUE!	#VALUE!	0	#VALUE!	#VALUE!	#VALUE!	#VALUE!	#VALUE!	#VALUE!	#VALUE!	#VALUE!	#VALUE!	#VALUE!	#VALUE!	#VALUE!	#VALUE!	#VALUE!	0	#VALUE!	#VALUE!	#VALUE!	#VALUE!	#VALUE!	#VALUE!	#VALUE!	#VALUE!	#VALUE!	#VALUE!	#VALUE!	#VALUE!	#VALUE!	#VALUE!	0	#VALUE!	#VALUE!	#VALUE!	#VALUE!
#VALUE!	#VALUE!	#VALUE!	#VALUE!	#VALUE!	#VALUE!	#VALUE!	#VALUE!	#VALUE!	#VALUE!	#VALUE!	#VALUE!	#VALUE!	#VALUE!	0	#VALUE!	#VALUE!	#VALUE!	#VALUE!	#VALUE!	#VALUE!	#VALUE!	#VALUE!	#VALUE!	#VALUE!	#VALUE!	#VALUE!	#VALUE!	#VALUE!	0	#VALUE!	#VALUE!	#VALUE!	#VALUE!	#VALUE!	#VALUE!	#VALUE!	#VALUE!	#VALUE!	#VALUE!	#VALUE!	#VALUE!	#VALUE!	#VALUE!	0	#VALUE!	#VALUE!	#VALUE!	#VALUE!	#VALUE!
#VALUE!	#VALUE!	#VALUE!	#VALUE!	#VALUE!	#VALUE!	#VALUE!	#VALUE!	#VALUE!	#VALUE!	#VALUE!	#VALUE!	#VALUE!	0	#VALUE!	#VALUE!	#VALUE!	#VALUE!	#VALUE!	#VALUE!	#VALUE!	#VALUE!	#VALUE!	#VALUE!	#VALUE!	#VALUE!	#VALUE!	#VALUE!	0	#VALUE!	#VALUE!	#VALUE!	#VALUE!	#VALUE!	#VALUE!	#VALUE!	#VALUE!	#VALUE!	#VALUE!	#VALUE!	#VALUE!	#VALUE!	#VALUE!	0	#VALUE!	#VALUE!	#VALUE!	#VALUE!	#VALUE!	#VALUE!
#VALUE!	#VALUE!	#VALUE!	#VALUE!	#VALUE!	#VALUE!	#VALUE!	#VALUE!	#VALUE!	#VALUE!	#VALUE!	#VALUE!	0	#VALUE!	#VALUE!	#VALUE!	#VALUE!	#VALUE!	#VALUE!	#VALUE!	#VALUE!	#VALUE!	#VALUE!	#VALUE!	#VALUE!	#VALUE!	#VALUE!	0	#VALUE!	#VALUE!	#VALUE!	#VALUE!	#VALUE!	#VALUE!	#VALUE!	#VALUE!	#VALUE!	#VALUE!	#VALUE!	#VALUE!	#VALUE!	#VALUE!	0	#VALUE!	#VALUE!	#VALUE!	#VALUE!	#VALUE!	#VALUE!	#VALUE!
#VALUE!	#VALUE!	#VALUE!	#VALUE!	#VALUE!	#VALUE!	#VALUE!	#VALUE!	#VALUE!	#VALUE!	#VALUE!	0	#VALUE!	#VALUE!	#VALUE!	#VALUE!	#VALUE!	#VALUE!	#VALUE!	#VALUE!	#VALUE!	#VALUE!	#VALUE!	#VALUE!	#VALUE!	#VALUE!	0	#VALUE!	#VALUE!	#VALUE!	#VALUE!	#VALUE!	#VALUE!	#VALUE!	#VALUE!	#VALUE!	#VALUE!	#VALUE!	#VALUE!	#VALUE!	#VALUE!	0	#VALUE!	#VALUE!	#VALUE!	#VALUE!	#VALUE!	#VALUE!	#VALUE!	#VALUE!
#VALUE!	#VALUE!	#VALUE!	#VALUE!	#VALUE!	#VALUE!	#VALUE!	#VALUE!	#VALUE!	#VALUE!	0	#VALUE!	#VALUE!	#VALUE!	#VALUE!	#VALUE!	#VALUE!	#VALUE!	#VALUE!	#VALUE!	#VALUE!	#VALUE!	#VALUE!	#VALUE!	#VALUE!	0	#VALUE!	#VALUE!	#VALUE!	#VALUE!	#VALUE!	#VALUE!	#VALUE!	#VALUE!	#VALUE!	#VALUE!	#VALUE!	#VALUE!	#VALUE!	#VALUE!	0	#VALUE!	#VALUE!	#VALUE!	#VALUE!	#VALUE!	#VALUE!	#VALUE!	#VALUE!	#VALUE!
#VALUE!	#VALUE!	#VALUE!	#VALUE!	#VALUE!	#VALUE!	#VALUE!	#VALUE!	#VALUE!	0	#VALUE!	#VALUE!	#VALUE!	#VALUE!	#VALUE!	#VALUE!	#VALUE!	#VALUE!	#VALUE!	#VALUE!	#VALUE!	#VALUE!	#VALUE!	#VALUE!	0	#VALUE!	#VALUE!	#VALUE!	#VALUE!	#VALUE!	#VALUE!	#VALUE!	#VALUE!	#VALUE!	#VALUE!	#VALUE!	#VALUE!	#VALUE!	#VALUE!	0	#VALUE!	#VALUE!	#VALUE!	#VALUE!	#VALUE!	#VALUE!	#VALUE!	#VALUE!	#VALUE!	#VALUE!
#VALUE!	#VALUE!	#VALUE!	#VALUE!	#VALUE!	#VALUE!	#VALUE!	#VALUE!	0	#VALUE!	#VALUE!	#VALUE!	#VALUE!	#VALUE!	#VALUE!	#VALUE!	#VALUE!	#VALUE!	#VALUE!	#VALUE!	#VALUE!	#VALUE!	#VALUE!	0	#VALUE!	#VALUE!	#VALUE!	#VALUE!	#VALUE!	#VALUE!	#VALUE!	#VALUE!	#VALUE!	#VALUE!	#VALUE!	#VALUE!	#VALUE!	#VALUE!	0	#VALUE!	#VALUE!	#VALUE!	#VALUE!	#VALUE!	#VALUE!	#VALUE!	#VALUE!	#VALUE!	#VALUE!	#VALUE!
#VALUE!	#VALUE!	#VALUE!	#VALUE!	#VALUE!	#VALUE!	#VALUE!	0	#VALUE!	#VALUE!	#VALUE!	#VALUE!	#VALUE!	#VALUE!	#VALUE!	#VALUE!	#VALUE!	#VALUE!	#VALUE!	#VALUE!	#VALUE!	#VALUE!	0	#VALUE!	#VALUE!	#VALUE!	#VALUE!	#VALUE!	#VALUE!	#VALUE!	#VALUE!	#VALUE!	#VALUE!	#VALUE!	#VALUE!	#VALUE!	#VALUE!	0	#VALUE!	#VALUE!	#VALUE!	#VALUE!	#VALUE!	#VALUE!	#VALUE!	#VALUE!	#VALUE!	#VALUE!	#VALUE!	#VALUE!
#VALUE!	#VALUE!	#VALUE!	#VALUE!	#VALUE!	#VALUE!	0	#VALUE!	#VALUE!	#VALUE!	#VALUE!	#VALUE!	#VALUE!	#VALUE!	#VALUE!	#VALUE!	#VALUE!	#VALUE!	#VALUE!	#VALUE!	#VALUE!	0	#VALUE!	#VALUE!	#VALUE!	#VALUE!	#VALUE!	#VALUE!	#VALUE!	#VALUE!	#VALUE!	#VALUE!	#VALUE!	#VALUE!	#VALUE!	#VALUE!	0	#VALUE!	#VALUE!	#VALUE!	#VALUE!	#VALUE!	#VALUE!	#VALUE!	#VALUE!	#VALUE!	#VALUE!	#VALUE!	#VALUE!	#VALUE!
#VALUE!	#VALUE!	#VALUE!	#VALUE!	#VALUE!	0	#VALUE!	#VALUE!	#VALUE!	#VALUE!	#VALUE!	#VALUE!	#VALUE!	#VALUE!	#VALUE!	#VALUE!	#VALUE!	#VALUE!	#VALUE!	#VALUE!	0	#VALUE!	#VALUE!	#VALUE!	#VALUE!	#VALUE!	#VALUE!	#VALUE!	#VALUE!	#VALUE!	#VALUE!	#VALUE!	#VALUE!	#VALUE!	#VALUE!	0	#VALUE!	#VALUE!	#VALUE!	#VALUE!	#VALUE!	#VALUE!	#VALUE!	#VALUE!	#VALUE!	#VALUE!	#VALUE!	#VALUE!	#VALUE!	#VALUE!
#VALUE!	#VALUE!	#VALUE!	#VALUE!	0	#VALUE!	#VALUE!	#VALUE!	#VALUE!	#VALUE!	#VALUE!	#VALUE!	#VALUE!	#VALUE!	#VALUE!	#VALUE!	#VALUE!	#VALUE!	#VALUE!	0	#VALUE!	#VALUE!	#VALUE!	#VALUE!	#VALUE!	#VALUE!	#VALUE!	#VALUE!	#VALUE!	#VALUE!	#VALUE!	#VALUE!	#VALUE!	#VALUE!	0	#VALUE!	#VALUE!	#VALUE!	#VALUE!	#VALUE!	#VALUE!	#VALUE!	#VALUE!	#VALUE!	#VALUE!	#VALUE!	#VALUE!	#VALUE!	#VALUE!	0
#VALUE!	#VALUE!	#VALUE!	0	#VALUE!	#VALUE!	#VALUE!	#VALUE!	#VALUE!	#VALUE!	#VALUE!	#VALUE!	#VALUE!	#VALUE!	#VALUE!	#VALUE!	#VALUE!	#VALUE!	0	#VALUE!	#VALUE!	#VALUE!	#VALUE!	#VALUE!	#VALUE!	#VALUE!	#VALUE!	#VALUE!	#VALUE!	#VALUE!	#VALUE!	#VALUE!	#VALUE!	0	#VALUE!	#VALUE!	#VALUE!	#VALUE!	#VALUE!	#VALUE!	#VALUE!	#VALUE!	#VALUE!	#VALUE!	#VALUE!	#VALUE!	#VALUE!	#VALUE!	0	#VALUE!
#VALUE!	#VALUE!	0	#VALUE!	#VALUE!	#VALUE!	#VALUE!	#VALUE!	#VALUE!	#VALUE!	#VALUE!	#VALUE!	#VALUE!	#VALUE!	#VALUE!	#VALUE!	#VALUE!	0	#VALUE!	#VALUE!	#VALUE!	#VALUE!	#VALUE!	#VALUE!	#VALUE!	#VALUE!	#VALUE!	#VALUE!	#VALUE!	#VALUE!	#VALUE!	#VALUE!	0	#VALUE!	#VALUE!	#VALUE!	#VALUE!	#VALUE!	#VALUE!	#VALUE!	#VALUE!	#VALUE!	#VALUE!	#VALUE!	#VALUE!	#VALUE!	#VALUE!	0	#VALUE!	#VALUE!
#VALUE!	0	#VALUE!	#VALUE!	#VALUE!	#VALUE!	#VALUE!	#VALUE!	#VALUE!	#VALUE!	#VALUE!	#VALUE!	#VALUE!	#VALUE!	#VALUE!	#VALUE!	0	#VALUE!	#VALUE!	#VALUE!	#VALUE!	#VALUE!	#VALUE!	#VALUE!	#VALUE!	#VALUE!	#VALUE!	#VALUE!	#VALUE!	#VALUE!	#VALUE!	0	#VALUE!	#VALUE!	#VALUE!	#VALUE!	#VALUE!	#VALUE!	#VALUE!	#VALUE!	#VALUE!	#VALUE!	#VALUE!	#VALUE!	#VALUE!	#VALUE!	0	#VALUE!	#VALUE!	#VALUE!
0	#VALUE!	#VALUE!	#VALUE!	#VALUE!	#VALUE!	#VALUE!	#VALUE!	#VALUE!	#VALUE!	#VALUE!	#VALUE!	#VALUE!	#VALUE!	#VALUE!	0	#VALUE!	#VALUE!	#VALUE!	#VALUE!	#VALUE!	#VALUE!	#VALUE!	#VALUE!	#VALUE!	#VALUE!	#VALUE!	#VALUE!	#VALUE!	#VALUE!	0	#VALUE!	#VALUE!	#VALUE!	#VALUE!	#VALUE!	#VALUE!	#VALUE!	#VALUE!	#VALUE!	#VALUE!	#VALUE!	#VALUE!	#VALUE!	#VALUE!	0	#VALUE!	#VALUE!	#VALUE!	#VALUE!
#VALUE!	#VALUE!	#VALUE!	#VALUE!	#VALUE!	#VALUE!	#VALUE!	#VALUE!	#VALUE!	#VALUE!	#VALUE!	#VALUE!	#VALUE!	#VALUE!	0	#VALUE!	#VALUE!	#VALUE!	#VALUE!	#VALUE!	#VALUE!	#VALUE!	#VALUE!	#VALUE!	#VALUE!	#VALUE!	#VALUE!	#VALUE!	#VALUE!	0	#VALUE!	#VALUE!	#VALUE!	#VALUE!	#VALUE!	#VALUE!	#VALUE!	#VALUE!	#VALUE!	#VALUE!	#VALUE!	#VALUE!	#VALUE!	#VALUE!	0	#VALUE!	#VALUE!	#VALUE!	#VALUE!	#VALUE!
#VALUE!	#VALUE!	#VALUE!	#VALUE!	#VALUE!	#VALUE!	#VALUE!	#VALUE!	#VALUE!	#VALUE!	#VALUE!	#VALUE!	#VALUE!	0	#VALUE!	#VALUE!	#VALUE!	#VALUE!	#VALUE!	#VALUE!	#VALUE!	#VALUE!	#VALUE!	#VALUE!	#VALUE!	#VALUE!	#VALUE!	#VALUE!	0	#VALUE!	#VALUE!	#VALUE!	#VALUE!	#VALUE!	#VALUE!	#VALUE!	#VALUE!	#VALUE!	#VALUE!	#VALUE!	#VALUE!	#VALUE!	#VALUE!	0	#VALUE!	#VALUE!	#VALUE!	#VALUE!	#VALUE!	#VALUE!
#VALUE!	#VALUE!	#VALUE!	#VALUE!	#VALUE!	#VALUE!	#VALUE!	#VALUE!	#VALUE!	#VALUE!	#VALUE!	#VALUE!	0	#VALUE!	#VALUE!	#VALUE!	#VALUE!	#VALUE!	#VALUE!	#VALUE!	#VALUE!	#VALUE!	#VALUE!	#VALUE!	#VALUE!	#VALUE!	#VALUE!	0	#VALUE!	#VALUE!	#VALUE!	#VALUE!	#VALUE!	#VALUE!	#VALUE!	#VALUE!	#VALUE!	#VALUE!	#VALUE!	#VALUE!	#VALUE!	#VALUE!	0	#VALUE!	#VALUE!	#VALUE!	#VALUE!	#VALUE!	#VALUE!	#VALUE!
#VALUE!	#VALUE!	#VALUE!	#VALUE!	#VALUE!	#VALUE!	#VALUE!	#VALUE!	#VALUE!	#VALUE!	#VALUE!	0	#VALUE!	#VALUE!	#VALUE!	#VALUE!	#VALUE!	#VALUE!	#VALUE!	#VALUE!	#VALUE!	#VALUE!	#VALUE!	#VALUE!	#VALUE!	#VALUE!	0	#VALUE!	#VALUE!	#VALUE!	#VALUE!	#VALUE!	#VALUE!	#VALUE!	#VALUE!	#VALUE!	#VALUE!	#VALUE!	#VALUE!	#VALUE!	#VALUE!	0	#VALUE!	#VALUE!	#VALUE!	#VALUE!	#VALUE!	#VALUE!	#VALUE!	#VALUE!
#VALUE!	#VALUE!	#VALUE!	#VALUE!	#VALUE!	#VALUE!	#VALUE!	#VALUE!	#VALUE!	#VALUE!	0	#VALUE!	#VALUE!	#VALUE!	#VALUE!	#VALUE!	#VALUE!	#VALUE!	#VALUE!	#VALUE!	#VALUE!	#VALUE!	#VALUE!	#VALUE!	#VALUE!	0	#VALUE!	#VALUE!	#VALUE!	#VALUE!	#VALUE!	#VALUE!	#VALUE!	#VALUE!	#VALUE!	#VALUE!	#VALUE!	#VALUE!	#VALUE!	#VALUE!	0	#VALUE!	#VALUE!	#VALUE!	#VALUE!	#VALUE!	#VALUE!	#VALUE!	#VALUE!	#VALUE!
#VALUE!	#VALUE!	#VALUE!	#VALUE!	#VALUE!	#VALUE!	#VALUE!	#VALUE!	#VALUE!	0	#VALUE!	#VALUE!	#VALUE!	#VALUE!	#VALUE!	#VALUE!	#VALUE!	#VALUE!	#VALUE!	#VALUE!	#VALUE!	#VALUE!	#VALUE!	#VALUE!	0	#VALUE!	#VALUE!	#VALUE!	#VALUE!	#VALUE!	#VALUE!	#VALUE!	#VALUE!	#VALUE!	#VALUE!	#VALUE!	#VALUE!	#VALUE!	#VALUE!	0	#VALUE!	#VALUE!	#VALUE!	#VALUE!	#VALUE!	#VALUE!	#VALUE!	#VALUE!	#VALUE!	#VALUE!
#VALUE!	#VALUE!	#VALUE!	#VALUE!	#VALUE!	#VALUE!	#VALUE!	#VALUE!	0	#VALUE!	#VALUE!	#VALUE!	#VALUE!	#VALUE!	#VALUE!	#VALUE!	#VALUE!	#VALUE!	#VALUE!	#VALUE!	#VALUE!	#VALUE!	#VALUE!	0	#VALUE!	#VALUE!	#VALUE!	#VALUE!	#VALUE!	#VALUE!	#VALUE!	#VALUE!	#VALUE!	#VALUE!	#VALUE!	#VALUE!	#VALUE!	#VALUE!	0	#VALUE!	#VALUE!	#VALUE!	#VALUE!	#VALUE!	#VALUE!	#VALUE!	#VALUE!	#VALUE!	#VALUE!	#VALUE!
#VALUE!	#VALUE!	#VALUE!	#VALUE!	#VALUE!	#VALUE!	#VALUE!	0	#VALUE!	#VALUE!	#VALUE!	#VALUE!	#VALUE!	#VALUE!	#VALUE!	#VALUE!	#VALUE!	#VALUE!	#VALUE!	#VALUE!	#VALUE!	#VALUE!	0	#VALUE!	#VALUE!	#VALUE!	#VALUE!	#VALUE!	#VALUE!	#VALUE!	#VALUE!	#VALUE!	#VALUE!	#VALUE!	#VALUE!	#VALUE!	#VALUE!	0	#VALUE!	#VALUE!	#VALUE!	#VALUE!	#VALUE!	#VALUE!	#VALUE!	#VALUE!	#VALUE!	#VALUE!	#VALUE!	#VALUE!
#VALUE!	#VALUE!	#VALUE!	#VALUE!	#VALUE!	#VALUE!	0	#VALUE!	#VALUE!	#VALUE!	#VALUE!	#VALUE!	#VALUE!	#VALUE!	#VALUE!	#VALUE!	#VALUE!	#VALUE!	#VALUE!	#VALUE!	#VALUE!	0	#VALUE!	#VALUE!	#VALUE!	#VALUE!	#VALUE!	#VALUE!	#VALUE!	#VALUE!	#VALUE!	#VALUE!	#VALUE!	#VALUE!	#VALUE!	#VALUE!	0	#VALUE!	#VALUE!	#VALUE!	#VALUE!	#VALUE!	#VALUE!	#VALUE!	#VALUE!	#VALUE!	#VALUE!	#VALUE!	#VALUE!	#VALUE!
#VALUE!	#VALUE!	#VALUE!	#VALUE!	#VALUE!	0	#VALUE!	#VALUE!	#VALUE!	#VALUE!	#VALUE!	#VALUE!	#VALUE!	#VALUE!	#VALUE!	#VALUE!	#VALUE!	#VALUE!	#VALUE!	#VALUE!	0	#VALUE!	#VALUE!	#VALUE!	#VALUE!	#VALUE!	#VALUE!	#VALUE!	#VALUE!	#VALUE!	#VALUE!	#VALUE!	#VALUE!	#VALUE!	#VALUE!	0	#VALUE!	#VALUE!	#VALUE!	#VALUE!	#VALUE!	#VALUE!	#VALUE!	#VALUE!	#VALUE!	#VALUE!	#VALUE!	#VALUE!	#VALUE!	#VALUE!
#VALUE!	#VALUE!	#VALUE!	#VALUE!	0	#VALUE!	#VALUE!	#VALUE!	#VALUE!	#VALUE!	#VALUE!	#VALUE!	#VALUE!	#VALUE!	#VALUE!	#VALUE!	#VALUE!	#VALUE!	#VALUE!	0	#VALUE!	#VALUE!	#VALUE!	#VALUE!	#VALUE!	#VALUE!	#VALUE!	#VALUE!	#VALUE!	#VALUE!	#VALUE!	#VALUE!	#VALUE!	#VALUE!	0	#VALUE!	#VALUE!	#VALUE!	#VALUE!	#VALUE!	#VALUE!	#VALUE!	#VALUE!	#VALUE!	#VALUE!	#VALUE!	#VALUE!	#VALUE!	#VALUE!	0
#VALUE!	#VALUE!	#VALUE!	0	#VALUE!	#VALUE!	#VALUE!	#VALUE!	#VALUE!	#VALUE!	#VALUE!	#VALUE!	#VALUE!	#VALUE!	#VALUE!	#VALUE!	#VALUE!	#VALUE!	0	#VALUE!	#VALUE!	#VALUE!	#VALUE!	#VALUE!	#VALUE!	#VALUE!	#VALUE!	#VALUE!	#VALUE!	#VALUE!	#VALUE!	#VALUE!	#VALUE!	0	#VALUE!	#VALUE!	#VALUE!	#VALUE!	#VALUE!	#VALUE!	#VALUE!	#VALUE!	#VALUE!	#VALUE!	#VALUE!	#VALUE!	#VALUE!	#VALUE!	0	#VALUE!
#VALUE!	#VALUE!	0	#VALUE!	#VALUE!	#VALUE!	#VALUE!	#VALUE!	#VALUE!	#VALUE!	#VALUE!	#VALUE!	#VALUE!	#VALUE!	#VALUE!	#VALUE!	#VALUE!	0	#VALUE!	#VALUE!	#VALUE!	#VALUE!	#VALUE!	#VALUE!	#VALUE!	#VALUE!	#VALUE!	#VALUE!	#VALUE!	#VALUE!	#VALUE!	#VALUE!	0	#VALUE!	#VALUE!	#VALUE!	#VALUE!	#VALUE!	#VALUE!	#VALUE!	#VALUE!	#VALUE!	#VALUE!	#VALUE!	#VALUE!	#VALUE!	#VALUE!	0	#VALUE!	#VALUE!
#VALUE!	0	#VALUE!	#VALUE!	#VALUE!	#VALUE!	#VALUE!	#VALUE!	#VALUE!	#VALUE!	#VALUE!	#VALUE!	#VALUE!	#VALUE!	#VALUE!	#VALUE!	0	#VALUE!	#VALUE!	#VALUE!	#VALUE!	#VALUE!	#VALUE!	#VALUE!	#VALUE!	#VALUE!	#VALUE!	#VALUE!	#VALUE!	#VALUE!	#VALUE!	0	#VALUE!	#VALUE!	#VALUE!	#VALUE!	#VALUE!	#VALUE!	#VALUE!	#VALUE!	#VALUE!	#VALUE!	#VALUE!	#VALUE!	#VALUE!	#VALUE!	0	#VALUE!	#VALUE!	#VALUE!
0	#VALUE!	#VALUE!	#VALUE!	#VALUE!	#VALUE!	#VALUE!	#VALUE!	#VALUE!	#VALUE!	#VALUE!	#VALUE!	#VALUE!	#VALUE!	#VALUE!	0	#VALUE!	#VALUE!	#VALUE!	#VALUE!	#VALUE!	#VALUE!	#VALUE!	#VALUE!	#VALUE!	#VALUE!	#VALUE!	#VALUE!	#VALUE!	#VALUE!	0	#VALUE!	#VALUE!	#VALUE!	#VALUE!	#VALUE!	#VALUE!	#VALUE!	#VALUE!	#VALUE!	#VALUE!	#VALUE!	#VALUE!	#VALUE!	#VALUE!	0	#VALUE!	#VALUE!	#VALUE!	#VALUE!
#VALUE!	#VALUE!	#VALUE!	#VALUE!	#VALUE!	#VALUE!	#VALUE!	#VALUE!	#VALUE!	#VALUE!	#VALUE!	#VALUE!	#VALUE!	#VALUE!	0	#VALUE!	#VALUE!	#VALUE!	#VALUE!	#VALUE!	#VALUE!	#VALUE!	#VALUE!	#VALUE!	#VALUE!	#VALUE!	#VALUE!	#VALUE!	#VALUE!	0	#VALUE!	#VALUE!	#VALUE!	#VALUE!	#VALUE!	#VALUE!	#VALUE!	#VALUE!	#VALUE!	#VALUE!	#VALUE!	#VALUE!	#VALUE!	#VALUE!	0	#VALUE!	#VALUE!	#VALUE!	#VALUE!	#VALUE!
#VALUE!	#VALUE!	#VALUE!	#VALUE!	#VALUE!	#VALUE!	#VALUE!	#VALUE!	#VALUE!	#VALUE!	#VALUE!	#VALUE!	#VALUE!	0	#VALUE!	#VALUE!	#VALUE!	#VALUE!	#VALUE!	#VALUE!	#VALUE!	#VALUE!	#VALUE!	#VALUE!	#VALUE!	#VALUE!	#VALUE!	#VALUE!	0	#VALUE!	#VALUE!	#VALUE!	#VALUE!	#VALUE!	#VALUE!	#VALUE!	#VALUE!	#VALUE!	#VALUE!	#VALUE!	#VALUE!	#VALUE!	#VALUE!	0	#VALUE!	#VALUE!	#VALUE!	#VALUE!	#VALUE!	#VALUE!
#VALUE!	#VALUE!	#VALUE!	#VALUE!	#VALUE!	#VALUE!	#VALUE!	#VALUE!	#VALUE!	#VALUE!	#VALUE!	#VALUE!	0	#VALUE!	#VALUE!	#VALUE!	#VALUE!	#VALUE!	#VALUE!	#VALUE!	#VALUE!	#VALUE!	#VALUE!	#VALUE!	#VALUE!	#VALUE!	#VALUE!	0	#VALUE!	#VALUE!	#VALUE!	#VALUE!	#VALUE!	#VALUE!	#VALUE!	#VALUE!	#VALUE!	#VALUE!	#VALUE!	#VALUE!	#VALUE!	#VALUE!	0	#VALUE!	#VALUE!	#VALUE!	#VALUE!	#VALUE!	#VALUE!	#VALUE!
#VALUE!	#VALUE!	#VALUE!	#VALUE!	#VALUE!	#VALUE!	#VALUE!	#VALUE!	#VALUE!	#VALUE!	#VALUE!	0	#VALUE!	#VALUE!	#VALUE!	#VALUE!	#VALUE!	#VALUE!	#VALUE!	#VALUE!	#VALUE!	#VALUE!	#VALUE!	#VALUE!	#VALUE!	#VALUE!	0	#VALUE!	#VALUE!	#VALUE!	#VALUE!	#VALUE!	#VALUE!	#VALUE!	#VALUE!	#VALUE!	#VALUE!	#VALUE!	#VALUE!	#VALUE!	#VALUE!	0	#VALUE!	#VALUE!	#VALUE!	#VALUE!	#VALUE!	#VALUE!	#VALUE!	#VALUE!
#VALUE!	#VALUE!	#VALUE!	#VALUE!	#VALUE!	#VALUE!	#VALUE!	#VALUE!	#VALUE!	#VALUE!	0	#VALUE!	#VALUE!	#VALUE!	#VALUE!	#VALUE!	#VALUE!	#VALUE!	#VALUE!	#VALUE!	#VALUE!	#VALUE!	#VALUE!	#VALUE!	#VALUE!	0	#VALUE!	#VALUE!	#VALUE!	#VALUE!	#VALUE!	#VALUE!	#VALUE!	#VALUE!	#VALUE!	#VALUE!	#VALUE!	#VALUE!	#VALUE!	#VALUE!	0	#VALUE!	#VALUE!	#VALUE!	#VALUE!	#VALUE!	#VALUE!	#VALUE!	#VALUE!	#VALUE!
#VALUE!	#VALUE!	#VALUE!	#VALUE!	#VALUE!	#VALUE!	#VALUE!	#VALUE!	#VALUE!	#VALUE!	#VALUE!	#VALUE!	#VALUE!	#VALUE!	#VALUE!	#VALUE!	#VALUE!	#VALUE!	#VALUE!	#VALUE!	#VALUE!	#VALUE!	#VALUE!	#VALUE!	#VALUE!	#VALUE!	#VALUE!	#VALUE!	#VALUE!	#VALUE!	#VALUE!	#VALUE!	#VALUE!	#VALUE!	#VALUE!	#VALUE!	#VALUE!	#VALUE!	#VALUE!	#VALUE!	#VALUE!	#VALUE!	#VALUE!	#VALUE!	#VALUE!	#VALUE!	#VALUE!	#VALUE!	#VALUE!	#VALUE!
#VALUE!	#VALUE!	#VALUE!	#VALUE!	#VALUE!	#VALUE!	#VALUE!	#VALUE!	#VALUE!	#VALUE!	#VALUE!	#VALUE!	#VALUE!	#VALUE!	#VALUE!	#VALUE!	#VALUE!	#VALUE!	#VALUE!	#VALUE!	#VALUE!	#VALUE!	#VALUE!	#VALUE!	#VALUE!	#VALUE!	#VALUE!	#VALUE!	#VALUE!	#VALUE!	#VALUE!	#VALUE!	#VALUE!	#VALUE!	#VALUE!	#VALUE!	#VALUE!	#VALUE!	#VALUE!	#VALUE!	#VALUE!	#VALUE!	#VALUE!	#VALUE!	#VALUE!	#VALUE!	#VALUE!	#VALUE!	#VALUE!	#VALUE!
#VALUE!	#VALUE!	#VALUE!	#VALUE!	#VALUE!	#VALUE!	#VALUE!	#VALUE!	#VALUE!	#VALUE!	#VALUE!	#VALUE!	#VALUE!	#VALUE!	#VALUE!	#VALUE!	#VALUE!	#VALUE!	#VALUE!	#VALUE!	#VALUE!	#VALUE!	#VALUE!	#VALUE!	#VALUE!	#VALUE!	#VALUE!	#VALUE!	#VALUE!	#VALUE!	#VALUE!	#VALUE!	#VALUE!	#VALUE!	#VALUE!	#VALUE!	#VALUE!	#VALUE!	#VALUE!	#VALUE!	#VALUE!	#VALUE!	#VALUE!	#VALUE!	#VALUE!	#VALUE!	#VALUE!	#VALUE!	#VALUE!	#VALUE!
#VALUE!	#VALUE!	#VALUE!	#VALUE!	#VALUE!	#VALUE!	#VALUE!	#VALUE!	#VALUE!	#VALUE!	#VALUE!	#VALUE!	#VALUE!	#VALUE!	#VALUE!	#VALUE!	#VALUE!	#VALUE!	#VALUE!	#VALUE!	#VALUE!	#VALUE!	#VALUE!	#VALUE!	#VALUE!	#VALUE!	#VALUE!	#VALUE!	#VALUE!	#VALUE!	#VALUE!	#VALUE!	#VALUE!	#VALUE!	#VALUE!	#VALUE!	#VALUE!	#VALUE!	#VALUE!	#VALUE!	#VALUE!	#VALUE!	#VALUE!	#VALUE!	#VALUE!	#VALUE!	#VALUE!	#VALUE!	#VALUE!	#VALUE!
#VALUE!	#VALUE!	#VALUE!	#VALUE!	#VALUE!	#VALUE!	#VALUE!	#VALUE!	#VALUE!	#VALUE!	#VALUE!	#VALUE!	#VALUE!	#VALUE!	#VALUE!	#VALUE!	#VALUE!	#VALUE!	#VALUE!	#VALUE!	#VALUE!	#VALUE!	#VALUE!	#VALUE!	#VALUE!	#VALUE!	#VALUE!	#VALUE!	#VALUE!	#VALUE!	#VALUE!	#VALUE!	#VALUE!	#VALUE!	#VALUE!	#VALUE!	#VALUE!	#VALUE!	#VALUE!	#VALUE!	#VALUE!	#VALUE!	#VALUE!	#VALUE!	#VALUE!	#VALUE!	#VALUE!	#VALUE!	#VALUE!	#VALUE!
#VALUE!	#VALUE!	#VALUE!	#VALUE!	#VALUE!	#VALUE!	#VALUE!	#VALUE!	#VALUE!	#VALUE!	#VALUE!	#VALUE!	#VALUE!	#VALUE!	#VALUE!	#VALUE!	#VALUE!	#VALUE!	#VALUE!	#VALUE!	#VALUE!	#VALUE!	#VALUE!	#VALUE!	#VALUE!	#VALUE!	#VALUE!	#VALUE!	#VALUE!	#VALUE!	#VALUE!	#VALUE!	#VALUE!	#VALUE!	#VALUE!	#VALUE!	#VALUE!	#VALUE!	#VALUE!	#VALUE!	#VALUE!	#VALUE!	#VALUE!	#VALUE!	#VALUE!	#VALUE!	#VALUE!	#VALUE!	#VALUE!	#VALUE!
#VALUE!	#VALUE!	#VALUE!	#VALUE!	#VALUE!	#VALUE!	#VALUE!	#VALUE!	#VALUE!	#VALUE!	#VALUE!	#VALUE!	#VALUE!	#VALUE!	#VALUE!	#VALUE!	#VALUE!	#VALUE!	#VALUE!	#VALUE!	#VALUE!	#VALUE!	#VALUE!	#VALUE!	#VALUE!	#VALUE!	#VALUE!	#VALUE!	#VALUE!	#VALUE!	#VALUE!	#VALUE!	#VALUE!	#VALUE!	#VALUE!	#VALUE!	#VALUE!	#VALUE!	#VALUE!	#VALUE!	#VALUE!	#VALUE!	#VALUE!	#VALUE!	#VALUE!	#VALUE!	#VALUE!	#VALUE!	#VALUE!	#VALUE!
#VALUE!	#VALUE!	#VALUE!	#VALUE!	#VALUE!	#VALUE!	#VALUE!	#VALUE!	#VALUE!	#VALUE!	#VALUE!	#VALUE!	#VALUE!	#VALUE!	#VALUE!	#VALUE!	#VALUE!	#VALUE!	#VALUE!	#VALUE!	#VALUE!	#VALUE!	#VALUE!	#VALUE!	#VALUE!	#VALUE!	#VALUE!	#VALUE!	#VALUE!	#VALUE!	#VALUE!	#VALUE!	#VALUE!	#VALUE!	#VALUE!	#VALUE!	#VALUE!	#VALUE!	#VALUE!	#VALUE!	#VALUE!	#VALUE!	#VALUE!	#VALUE!	#VALUE!	#VALUE!	#VALUE!	#VALUE!	#VALUE!	#VALUE!
[truncated: 206 more columns]
