# Supplementary material for: Temporal system-level organization of the switch from glycolytic to gluconeogenic operation in yeast
Source: Mol Syst Biol. 2013 Apr 2;9:651. doi: 10.1038/msb.2013.11 (PMC3693829; doi:10.1038/msb.2013.11)
Supplement: Supplementary File 2 — Metabolome data [file msb201311-s2.xlsx]

## Sheet: Info
	Measured metabolites
	Abbreviation	Name	ChEBI ID*
	13dpg	3-Phospho-D-glyceroyl phosphate	CHEBI:16001
	2pg	D-Glycerate 2-phosphate	CHEBI:17835
	6pgc	6-Phospho-D-gluconate	CHEBI:48928
	accoa	Acetyl-CoA	CHEBI:15351
	adp	Adenosine 5'-diphosphate	CHEBI:16761
	akg	2-Oxoglutarate	CHEBI:30915
	ala-L	L-Alanine	CHEBI:16977
	amp	Adenosine 5'-monophosphate	CHEBI:16027
	arg-L	L-Arginine	CHEBI:16467
	asn-L	L-Asparagine	CHEBI:17196
	asp-L	L-Aspartate	CHEBI:22660
	atp	Adenosine 5'-triphosphate	CHEBI:15422
	cgmp	Guanosine 3',5'-cyclic monophosphate	CHEBI:16356
	cit	Citrate	CHEBI:30769
	icit	Isocitrate	CHEBI:30887
	coa	Coenzyme A	CHEBI:15346
	ctp	Cytidine 5'-triphosphate	CHEBI:17677
	cys-L	L-Cysteine	CHEBI:17561
	csn	cytosin	CHEBI:16040
	dctp	Deoxycytidine 5'-triphosphate	CHEBI:16311
	dhap	Dihydroxyacetone phosphate	CHEBI:16108
	f1p	D-Fructose 1-phosphate	CHEBI:18105
	f6p	D-Fructose 6-phosphate	CHEBI:15946
	g1p	D-glucose 1-phosphate	CHEBI:16077
	fdp	D-Fructose 1,6-bisphosphate	CHEBI:40595
	fum	Fumarate	CHEBI:18012
	g6p	D-Glucose 6-phosphate	CHEBI:4170
	g3p	Glyceraldehyde 3-phosphate	CHEBI:17138
	gdp	Guanosine 5'-diphosphate	CHEBI:17552
	gln-L	L-Glutamine	CHEBI:18050
	glu-L	L-Glutamate	CHEBI:16015
	gly	Glycine	CHEBI:15428
	glyald	Glyceraldehyde	CHEBI:5445
	glyc3p	Glycerol 3-phosphate	CHEBI:14336
	glx	Glyoxylate	CHEBI:16891
	gmp	Guanosine 5'-monophosphate	CHEBI:17345
	gtp	Guanosine 5'-triphosphate	CHEBI:15996
	his-L	L-Histidine	CHEBI:15971
	hom-L	L-Homoserine	CHEBI:15699
	lac-L	L-Lactate	CHEBI:422
	lac-D	D-Lactate	CHEBI:42111
	ile-L	L-Isoleucine	CHEBI:17191
	leu-L	L-Leucine	CHEBI:15603
	lys-L	L-Lysine	CHEBI:18019
	mal-L	L-Malate	CHEBI:30797
	malcoa	L-Malyl-CoA	CHEBI:15454
	malt	Maltose	CHEBI:18167
	met-L	L-Methionine	CHEBI:16643
	nad	Nicotinamide adenine dinucleotide	CHEBI:15846
	nadh	Nicotinamide adenine dinucleotide - reduced	CHEBI:16908
	nadp	Nicotinamide adenine dinucleotide phosphate	CHEBI:18009
	nadph	Nicotinamide adenine dinucleotide phosphate - reduced	CHEBI:16474
	orn	Ornithine	CHEBI:18257
	oaa	Oxaloacetate	CHEBI:30744
	pep	Phosphoenolpyruvate	CHEBI:44897
	phe-L	L-Phenylalanine	CHEBI:58095
	pro-L	L-Proline	CHEBI:17203
	pyr	Pyruvate	CHEBI:32816
	r5p	alpha-D-Ribose 5-phosphate	CHEBI:17797
	ru5p-D	D-Ribulose 5-phosphate	CHEBI:17363
	s7p	Sedoheptulose 7-phosphate	CHEBI:15721
	ser-L	L-Serine	CHEBI:17115
	skm	Shikimate	CHEBI:16119
	succ	Succinate	CHEBI:15741
	succoa	Succinyl-CoA	CHEBI:15380
	thr-L	L-Threonine	CHEBI:16857
	trp-L	L-Tryptophan	CHEBI:16828
	tyr-L	L-Tyrosine	CHEBI:17895
	ura	uracil	CHEBI:17568
	val-L	L-Valine	CHEBI:16414

## Sheet: Data
		Metabolite concentratitons [mmol/l of total cell volume]
		Replicate	Experiment 1													Experiment 2																	Experiment 3
		Method	GC-TOF													GC-TOF																	GC-TOF
		Time [h]	-3.96667	-3.21667	-2.46667	-1.71667	-0.883333	-0.466667	-0.266667	0.266667	1.03333	1.8	2.28333	3.06667	3.88333	-3.81333	-3.33	-2.48	-1.81333	-1.01333	-0.663333	-0.363333	0.0366667	0.236667	0.47	1.23667	1.95333	2.70333	3.22	3.97	4.98667	5.73667	-3.81	-3.42667	-2.61	-2.02667	-1.51	-0.86	-0.543333	-0.31	-0.16	0.223333	0.523333	1.30667	2.12333	2.87333	3.62333	4.40667	5.19
		13dpg
		2pg
		6pgc	0.663444	0.461507	0.774442	1.08313	1.05017	0.378267	0.990405	0.923141	0.0187296	<0.05	<0.05	<0.05	<0.05	0.254318	0.320588	<0.5		0.249726	0.373027	0.258511	0.17705	<0.05	<0.05	<0.05		<0.05	<0.05		<0.05	<0.05	0.715445	0.393555	0.54142	0.432093	0.974917	0.244287	0.373142	0.209207	0.13317	0.0931346	0.111111	<0.05	<0.05	<0.05	<0.05	<0.05	<0.05
		accoa
		adp
		akg	1.7707	1.44466	0.916194	1.18841	1.19176		0.952338	1.36186	1.4602	1.40451	1.12226	1.13554	1.14014	0.408092	0.372575	0.531528		0.497944	0.451344	0.421598	0.583788	0.655071	0.672869	0.684276		0.641774	0.514403		0.571559	0.649999	0.611729	0.402117	0.374776	0.342555	0.529101	0.383536	0.724962	0.581832	0.316326	0.367992	0.45679	0.454985	0.617284	0.437997	0.533987	0.584131	0.572388
		ala-L	11.8107	5.15931	12.4433	11.9695	11.5756	12.712	10.1454	25.4452	26.3083	19.9391	15.0498	12.8954	9.56101	6.26924	10.3036	7.50818	7.16503	6.68919	5.57741		10.4402	12.7016	14.5964	13.8099	11.2285	9.23048	9.14693	9.27389	7.99336	6.93052												11.2467	10.8727	7.10529	8.63218	5.75019	6.34038
		amp
		arg-L
		asn-L														1.87486	1.80406	1.93876	2.18907	2.56207	1.83617		3.26126	2.3023	2.58842	0.459374	1.44166	1.69791	1.49323	0.580227	1.74431	1.06036												0.374111	1.33878	3.1406	4.06622	0.359765	2.16347
		asp-L	5.38925	5.27243	5.68016	7.2226	8.01666	7.26983	6.9706	3.41544	2.41907	4.17127	4.85053	3.80734	3.26428	7.01446	11.4782	8.29515	7.9007	7.63658	6.10063		5.44131	3.74819	3.26719	4.28749	6.63496	4.58698	6.01362	5.54385	4.1364	3.028												3.49171	6.42495	5.3825	6.44022	3.43742	3.7216
		atp
		cgmp
		cit + icit	0.259432	0.276851	0.136519	0.265852	0.255963	0.251392	0.207521	0.31048	0.569168	0.234845	0.384308	0.752748	0.90978	0.479065	0.57186	0.548139		0.405475	0.397975	0.31844	0.392382	0.498914	0.609483	0.832616		0.497185	1.81756		1.77818	1.54106	0.553934	0.548272	0.476535	0.467044	0.48011	0.262381	0.410457	0.274759	0.169727	0.300558	0.304527	0.686856	1.03262	0.574263	0.839235	1.23898	1.17677
		coa
		ctp
		cys-L
		csn
		dctp
		dhap
		f1p
		f6p	0.556216	0.35112	0.39834	0.358249	0.399364	0.343885	0.215823	0.147865	0.0977402	0.0928277	0.103825	0.136952	0.11405	0.254318	0.264269	0.326669		0.324678	0.278823	0.329964	0.253613	0.146389	0.175531	0.14834		0.108256	0.0800183		0.207455	0.0516556	0.32262	0.338176	0.585788	0.317161	0.31844	0.344762	0.298514	0.289088	0.237448	0.0865444	0.090535	0.0963354	0.144795	0.103822	0.101451	0.108062	0.175351
		f6p + g1p
		fdp	1.10375	1.8194	1.12613	0.97333	1.31682	0.66994	0.754831	<0.1	<0.1	<0.1	<0.1	<0.1	<0.1	2.22381	3.02826	2.94002		1.69742	1.58123	1.27333	<0.1	<0.1	<0.1	<0.1		<0.1	<0.1		<0.1	<0.1	1.41073	1.65115	1.82613	1.40665	1.43543	1.03045	1.29001	0.595625	0.149199	<0.1	<0.1	<0.1	<0.1	<0.1	<0.1	<0.1	<0.1
		fum	0.210441	0.263605	0.200659	0.195709	0.148232	0.137241	0.119788	0.191478	0.307111	0.41753	0.465923	0.555467	0.543904	0.266147	0.238275	0.326669		0.282136	0.26873	0.207857	0.220117	0.251462	0.209662	0.516796		0.697555	0.640146		0.838287		0.306833	0.29251	0.300982	0.286684	0.298844	0.266268	0.335828	0.297666	0.470804	0.20315	0.185185	0.436694	0.487731	0.694307	0.90692	0.90146	0.706361
		g6p	1.61	1.23122	1.34782	1.14896	1.00591	0.913084	0.571553	0.319196	0.166875	0.27233	0.192439	0.150674	0.232147	0.898986	1.29535	1.29283		0.952189	0.821368	0.900629	0.404345	0.185121	0.297427	0.236865		0.125031	0.0400091		0.300598		1.0551	1.24098	1.98115	1.32004	1.3399	1.29324	0.972835	0.841757	1.25071	0.120293	0.168724	0.0850111	0.127648	0.131399	0.129575	0.139512	0.226319
		g3p
		gdp
		gln-L	9.04975	32.696	34.4377	52.2862	62.1748	26.0938	54.9238	20.2451	21.6301	16.2452	20.9798	7.48668	21.8644
		glu-L	10.3462	16.0818	22.982	26.6312	35.3093	11.3831	34.5461	12.8446	16.4198	10.6827	14.265	9.19153	14.5883	14.7268	23.088	18.67	23.3546	21.1542	21.4123		19.585	26.3486	18.6354	25.3134	24.9209	22.8066	30.2368	35.9936	20.0088	20.1058												20.6151	24.1676	14.2236	12.9579	22.3175	17.0315
		gly	1.19675	0.0487471	0.854962	1.41189	2.14055	1.12059	1.10016	0.527595	0.300579	0.167161	0.253651	<0.5	<0.5	1.79797	1.55969	2.28265	3.5968	3.27748	2.50908		1.49691	0.884218	1.17749	1.07666	1.55709	0.788764	1.09628	1.2921	0.948365	0.703302												0.876824	1.52534	0.960349	0.940712	0.801157	0.823844
		glyald
		glyc3p														0.100544	0.0823132	0.116272		0.100062	0.0634222	0.054352	0.0717772	0.0911702	0.0731379	<0.1		0.0691388	0.0647767		0.0846754	0.0860926		0.0484144	0.0494869	0.0797204	0.0832843	0.0326301	0.101281	0.0774931		0.0621397	0.0617284	0.0587273	0.0609663	0.0519108	0.0548162	0.0540681	0.065471
		glx
		gmp
		gtp
		his-L																																										1.34836	1.4031	3.93224	5.08736	0.900924	2.14992
		hom-L														0.71564	0.864208	0.880685	0.966122	1.11504	0.893334		0.691095	0.678456	0.486826	0.645995	0.570566	0.394326	0.496737	0.419324	0.347169	0.252714												0.526094	0.553748	0.415286	0.430567	0.259998	0.295142
		lac-L + lac-D
		ile-L	0.963796	0.228502	0.327158	0.24504	0.556489	0.273746	0.306663	0.275854	0.217712	0.353912	0.413171	0.313225	0.342917	0.757041	1.06451	1.02011	1.31108	1.1765	1.14937		0.943751	1.01212	1.32405	1.72265	2.32448	2.37641	1.95082	1.46276	0.978001	0.921212												1.40292	2.25287	2.34247	1.91723	0.90697	0.891602
		leu-L	0.845943	0.295529	0.337776	0.359768	0.438057	0.301303	0.261853	0.445161	0.392614	0.174233	0.129083	0.160981	0.161182	0.396264	0.539151	0.531397	0.695365	0.608895	0.593097		0.612618	0.372595	0.456035	0.535936	0.183296	0.234619	0.244731	0.258421	0.270961	0.225073												0.436463	0.177628	0.175199	0.193653	0.160231	0.213399
		lys-L	1.10375	2.50216	2.48005	2.21142	1.80307	3.0839	2.90531	2.90674	1.54523	1.48231	1.5278	1.61938	1.86309	2.6733	1.10206	2.80385	2.94864	4.77927	3.06431		5.25044	3.80936	3.57543	3.31611	2.83451	1.12151	2.17935	2.30628	1.82476	2.23902												2.70062	2.74865	2.53714	3.24446	1.42999	1.98854
		mal-L	0.962053	0.752798	0.895333	0.88748	0.816308	0.815534	0.586467	0.992579	1.63046	1.84015	2.4319	2.61799	2.77314	0.644668	0.9531	0.919101		1.06075	0.933058	0.816636	0.559862	0.55588	0.463207	1.71787		2.32809	2.9683		2.10842	2.26854	0.819776	0.713337	0.844183	0.80125	0.832843	0.87072	0.943517	0.810327	0.435118	0.416229	0.36214	1.47051	1.5394	1.88501	2.43868	2.39645	1.92369
		malcoa
		malt														0.100544	0.0922774	0.0996616		0.0705152	0.119285	0.153997	0.923533	1.87688	1.46763	1.30635		1.79302	4.18762		4.31421	3.02185	0.615377	0.0853203	0.101759	0.367433	0.0783853	0.213904	0.17591	0.248526	0.190616	1.31622	1.30864	1.54736	1.88996	1.37239	2.1191	2.13393	1.96334
		met-L			0.110732	0.260982	0.113977	0.203163		0.392915	0.0678752	0.112878	0.11117	0.0527954		0.183346	0.259644	0.261041	0.231467	0.291627	0.255193		0.145528	0.216884	0.213256	0.16748	0.137472	0.132487	0.107112	0.107269	0.0973768	0.0815873												0.136395	0.133221	0.0973327	0.0935614	0.0665112	0.0826327
		nad
		nadh
		nadp
		nadph
		orn	3.88508	5.48047	6.16208	218.593	5.4796	4.71766	5.52282	4.84906	3.44869	4.00368	3.57236	3.26718	4.08422	7.73601	9.75628	8.39926	4.40578	3.58879	5.10999		5.84266	7.48125	6.08995	5.60819		6.10076	4.67535		9.07721	4.91589	14.5724	10.6231	9.57215	7.92961	8.43621	7.64839	8.19847	5.85255	4.17006	7.23429	8.03292	5.02735	3.69989	5.13917	7.53353		6.52355
	*	oaa
		pep
		phe-L	0.299582	0.355867	0.23815	0.386563	0.395063	0.107344				0.278801			0.131985	0.254318	0.389809	0.324254	0.370789	0.366296	0.330859		0.24159	0.205761	0.180391	0.138769	0.320718	0.308772	0.289541	0.277924	0.304832	0.240139												0.113013	0.311075	0.334176	0.327392	outlier	0.263291
		pro-L	0.640449	0.363947	0.324639	0.405935	0.887429	0.34752	0.378633	0.441664	0.431686	0.559053	0.541912	0.817909	0.798518	1.10007	1.3204	1.28828	1.23388	1.23107	1.21121		1.50684	1.16227	1.04894	1.39248	1.20156	1.44371	1.42348	1.45788	1.05844	0.981774												1.13403	1.16592	1.22639	1.14109	0.903947	1.02447
		pyr
		r5p														0.0295719	0.0303259	0.0553675		0.0595925	0.0452934	<0.05	0.033496	0.00834168	<0.05	<0.05		<0.05	<0.05		<0.05	0.0301324	0.079629	0.149301	0.227278	0.146872	0.151871	0.0971764	0.149257	0.0843652	0.0470013	0.0162199	0.0452675	<0.05	0.0228624	<0.05	0.0225285	0.0285549	<0.05
		ru5p-D
		s7p
		ser-L	3.97486	1.0988	1.49034	1.23282	3.09393	2.68983	2.98057	1.27518	1.08238	1.79576	1.06118	1.007	1.59965	2.53136	3.44662	3.03543	1.55834	3.47971	2.55724		2.60737	1.44033	1.80761	2.1581	2.3461	1.21828	1.97712	2.21852	1.76125	1.20048												1.75754	2.28085	2.30678	3.13277	1.37557	1.89035
		skm
		succ	0.648844	0.399183	0.172061	0.296265	0.280762	0.25319	0.245787	0.693081	1.08588	0.414666	0.858762	1.14594	0.852627	0.402178	0.615183	0.481698		0.349071	0.318233	0.278446	0.588573	0.506739	0.531469	1.02881		1.0097	1.55083		1.25743	1.56258	0.455656	0.411234	0.398446	0.376304	0.382128	0.349189	0.394465	0.382714	0.172338	0.532112	0.432099	1.1607	0.743027	1.12257	1.6676	1.79459	1.34168
		succoa
		thr-L	8.52045	7.93897	11.0669	9.06765	10.2193	10.4609	8.48141	6.34797	4.43711	5.70114	6.69457	5.48859	5.04103	2.11735	10.8401	9.30765	14.0403	11.1316	9.58635		8.15748	4.15972	6.63833	1.29199	7.83286	9.5063	9.74476	10.9317	outlier	4.3544												0.526094	3.79228	5.44414	3.97308	3.38905	4.52746
		trp-L		1.31544	2.66325	0.0695952	0.225702	0.213528	0.207033	0.186206	0.134373	0.293618	0.341288	0.346749	0.384077
		tyr-L														0.159688	0.213188	0.184707	0.181101	0.195611	0.163497		0.151869	0.139028	0.125949	0.0909178	0.337432	0.351681	0.390961	0.370565	0.317533	0.261842												0.0740429	0.326997	0.56453	0.645025	0.229766	0.363592
		ura
		val-L	5.75905	2.65367	2.57869	2.72304	5.44985	5.79216	3.34079	5.38708	4.61366	3.43236	3.42269	3.05335	2.88762	2.18832	2.71534	2.94925	2.87097	2.80754	2.55983		3.93297	4.12079	4.24523	4.42148	3.58677	2.9461	2.5497	2.4233	1.9433	1.74049												3.60082	3.47585	2.68314	2.74646	1.50255	1.78373
[truncated: 23 more columns]

## Sheet: DV-IDENTITY-0
0	#VALUE!	#REF!	#VALUE!	#VALUE!	0	#VALUE!	#REF!	#VALUE!	#VALUE!	0	#REF!	#REF!	#VALUE!	#VALUE!	0	#VALUE!	#REF!	#VALUE!	#VALUE!	0	#VALUE!	#REF!	#VALUE!	#VALUE!	0	#VALUE!	#REF!	#VALUE!	#VALUE!	0	#VALUE!	#REF!	#VALUE!	#VALUE!	0	#VALUE!	#REF!	#VALUE!	#VALUE!	0	#VALUE!	#REF!	#VALUE!	#VALUE!	0	#VALUE!	#REF!	#VALUE!	#VALUE!
#VALUE!	#REF!	#VALUE!	#VALUE!	0	#VALUE!	#REF!	#VALUE!	#VALUE!	0	#VALUE!	#REF!	#VALUE!	#VALUE!	0	#VALUE!	#REF!	#VALUE!	#VALUE!	0	#VALUE!	#REF!	#VALUE!	#VALUE!	0	#VALUE!	#REF!	#VALUE!	#VALUE!	0	#VALUE!	#REF!	#VALUE!	#VALUE!	0	#VALUE!	#REF!	#VALUE!	#VALUE!	0	#VALUE!	#REF!	#VALUE!	#VALUE!	0	#VALUE!	#REF!	#VALUE!	#VALUE!	0
#REF!	#REF!	#REF!	#REF!	#REF!	#REF!	#REF!	#REF!	#REF!	#REF!	#REF!	#REF!	#REF!	#REF!	#REF!	#REF!	#REF!	#REF!	#REF!	#REF!	#REF!	#REF!	#REF!	#REF!	#REF!	#REF!	#REF!	#REF!	#REF!	#REF!	#REF!	#REF!	#REF!	#REF!	#REF!	#REF!	#REF!	#REF!	#REF!	#REF!	#REF!	#REF!	#REF!	#REF!	#REF!	#REF!	#REF!	#REF!	#REF!	#REF!
#VALUE!	#VALUE!	#VALUE!	#VALUE!	#VALUE!	#VALUE!	#VALUE!	#VALUE!	#VALUE!	#VALUE!	#VALUE!	#VALUE!	#VALUE!	#VALUE!	#VALUE!	#VALUE!	#VALUE!	#VALUE!	#VALUE!	#VALUE!	#VALUE!	#VALUE!	#VALUE!	#VALUE!	#VALUE!	#VALUE!	#VALUE!	#VALUE!	#VALUE!	#VALUE!	#VALUE!	#VALUE!	#VALUE!	#VALUE!	#VALUE!	#VALUE!	#VALUE!	#VALUE!	#VALUE!	#VALUE!	#VALUE!	#VALUE!	#VALUE!	#VALUE!	#VALUE!	#VALUE!	#VALUE!	#VALUE!	#VALUE!	#VALUE!
#REF!	#REF!	#REF!	#REF!	#REF!	#REF!	#REF!	#REF!	#REF!	#REF!	AAAAAFb7/wo=	#VALUE!	#VALUE!	#VALUE!	#VALUE!	#VALUE!	#VALUE!	#VALUE!	#VALUE!	#VALUE!	#VALUE!	#VALUE!	#VALUE!	#VALUE!	#VALUE!	#VALUE!	#VALUE!	#VALUE!	#VALUE!	#VALUE!	#VALUE!	#VALUE!	#VALUE!	#VALUE!	#VALUE!	#VALUE!	#VALUE!	#VALUE!	#VALUE!	#VALUE!	#VALUE!	#VALUE!	#VALUE!	#VALUE!	#VALUE!	#VALUE!	#VALUE!	#VALUE!	#VALUE!	#VALUE!
#VALUE!	#VALUE!	#VALUE!	#VALUE!	#VALUE!	#VALUE!	#VALUE!	#VALUE!	#VALUE!	#VALUE!	#VALUE!	#VALUE!	#VALUE!	#VALUE!	#VALUE!	#VALUE!	#VALUE!	#VALUE!	#VALUE!	#VALUE!	#VALUE!	#VALUE!	#VALUE!	#VALUE!	#VALUE!	#VALUE!	#VALUE!	#VALUE!	#VALUE!	#VALUE!	#VALUE!	#VALUE!	#VALUE!	#VALUE!	#VALUE!	#VALUE!	AAAAAD/o1iQ=	#VALUE!	#VALUE!	#VALUE!	#VALUE!	#VALUE!	#VALUE!	#VALUE!	#VALUE!	#VALUE!	#VALUE!	#VALUE!	#VALUE!	#VALUE!
#VALUE!	#VALUE!	#VALUE!	#VALUE!	#VALUE!	#VALUE!	#VALUE!	#VALUE!	#VALUE!	#VALUE!	#VALUE!	#VALUE!	#VALUE!	#VALUE!	#VALUE!	#VALUE!	#VALUE!	#VALUE!	#VALUE!	#VALUE!	#VALUE!	#VALUE!	#VALUE!	#VALUE!	#VALUE!	#VALUE!	#VALUE!	#VALUE!	#VALUE!	#VALUE!	#VALUE!	#VALUE!	#VALUE!	#VALUE!	#VALUE!	#VALUE!	#VALUE!	#VALUE!	#VALUE!	#VALUE!	#VALUE!	#VALUE!	#VALUE!	#VALUE!	#VALUE!	#VALUE!	#VALUE!	#VALUE!	#VALUE!	#VALUE!
#VALUE!	#VALUE!	#VALUE!	#VALUE!	#VALUE!	#VALUE!	#VALUE!	#VALUE!	#VALUE!	#VALUE!	#VALUE!	#VALUE!	#VALUE!	#VALUE!	#VALUE!	#VALUE!	#VALUE!	#VALUE!	#VALUE!	#VALUE!	#VALUE!	#VALUE!	#VALUE!	#VALUE!	#VALUE!	#VALUE!	#VALUE!	#VALUE!	#VALUE!	#VALUE!	#VALUE!	#VALUE!	#VALUE!	#VALUE!	#VALUE!	#VALUE!	#VALUE!	#VALUE!	#VALUE!	#VALUE!	#VALUE!	#VALUE!	#VALUE!	#VALUE!	#VALUE!	#VALUE!	#VALUE!	#VALUE!	#VALUE!	#VALUE!
#VALUE!	#VALUE!	#VALUE!	#VALUE!	#VALUE!	#VALUE!	#VALUE!	#VALUE!	#VALUE!	#VALUE!	#VALUE!	#VALUE!	#VALUE!	#VALUE!	#VALUE!	#VALUE!	#VALUE!	#VALUE!	#VALUE!	#VALUE!	AAAAAGvfbRQ=	#VALUE!	#VALUE!	#VALUE!	#VALUE!	#VALUE!	#VALUE!	#VALUE!	#VALUE!	#VALUE!	#VALUE!	#VALUE!	#VALUE!	#VALUE!	#VALUE!	#VALUE!	#VALUE!	#VALUE!	#VALUE!	#VALUE!	#VALUE!	#VALUE!	#VALUE!	#VALUE!	#VALUE!	#VALUE!	#VALUE!	#VALUE!	#VALUE!	#VALUE!
#VALUE!	#VALUE!	#VALUE!	#VALUE!	#VALUE!	#VALUE!	#VALUE!	#VALUE!	#VALUE!	#VALUE!	#VALUE!	#VALUE!	#VALUE!	#VALUE!	#VALUE!	#VALUE!	#VALUE!	#VALUE!	#VALUE!	#VALUE!	#VALUE!	#VALUE!	#VALUE!	#VALUE!	#VALUE!	#VALUE!	#VALUE!	#VALUE!	#VALUE!	#VALUE!	#VALUE!	#VALUE!	#VALUE!	#VALUE!	#VALUE!	#VALUE!	#VALUE!	#VALUE!	#VALUE!	#VALUE!	#VALUE!	#VALUE!	#VALUE!	#VALUE!	#VALUE!	#VALUE!	AAAAAD/fji4=	#VALUE!	#VALUE!	#VALUE!
#VALUE!	#VALUE!	#VALUE!	#VALUE!	#VALUE!	#VALUE!	#VALUE!	#VALUE!	#VALUE!	#VALUE!	#VALUE!	#VALUE!	#VALUE!	#VALUE!	#VALUE!	#VALUE!	#VALUE!	#VALUE!	#VALUE!	#VALUE!	#VALUE!	#VALUE!	#VALUE!	#VALUE!	#VALUE!	#VALUE!	#VALUE!	#VALUE!	#VALUE!	#VALUE!	#VALUE!	#VALUE!	#VALUE!	#VALUE!	#VALUE!	#VALUE!	#VALUE!	#VALUE!	#VALUE!	#VALUE!	#VALUE!	#VALUE!	#VALUE!	#VALUE!	#VALUE!	#VALUE!	#VALUE!	#VALUE!	#VALUE!	#VALUE!
#VALUE!	#VALUE!	#VALUE!	#VALUE!	0	#VALUE!	#VALUE!	#VALUE!	#VALUE!	#VALUE!	#VALUE!	#VALUE!	#VALUE!	#VALUE!	#VALUE!	#VALUE!	#VALUE!	#VALUE!	#VALUE!	#VALUE!	#VALUE!	#VALUE!	#VALUE!	#VALUE!	#VALUE!	#VALUE!	#VALUE!	#VALUE!	#VALUE!	#VALUE!	#VALUE!	#VALUE!	#VALUE!	#VALUE!	#VALUE!	#VALUE!	#VALUE!	#VALUE!	#VALUE!	#VALUE!	#VALUE!	#VALUE!	#VALUE!	#VALUE!	#VALUE!	#VALUE!	#VALUE!	#VALUE!	#VALUE!	#VALUE!
#VALUE!	#VALUE!	#VALUE!	#VALUE!	#VALUE!	#VALUE!	#VALUE!	#VALUE!	#VALUE!	#VALUE!	#VALUE!	#VALUE!	#VALUE!	#VALUE!	#VALUE!	#VALUE!	#VALUE!	#VALUE!	#VALUE!	#VALUE!	#VALUE!	#VALUE!	#VALUE!	#VALUE!	#VALUE!	#VALUE!	#VALUE!	#VALUE!	#VALUE!	#VALUE!	0	#VALUE!	#VALUE!	#VALUE!	#VALUE!	#VALUE!	#VALUE!	#VALUE!	#VALUE!	#VALUE!	#VALUE!	#VALUE!	#VALUE!	#VALUE!	#VALUE!	#VALUE!	#VALUE!	#VALUE!	#VALUE!	#VALUE!
#VALUE!	#VALUE!	#VALUE!	#VALUE!	#VALUE!	#VALUE!	#VALUE!	#VALUE!	#VALUE!	#VALUE!	#VALUE!	#VALUE!	#VALUE!	#VALUE!	#VALUE!	#VALUE!	#VALUE!	#VALUE!	#VALUE!	#VALUE!	#VALUE!	#VALUE!	#VALUE!	#VALUE!	#VALUE!	#VALUE!	#VALUE!	#VALUE!	#VALUE!	#VALUE!	#VALUE!	#VALUE!	#VALUE!	#VALUE!	#VALUE!	#VALUE!	#VALUE!	#VALUE!	#VALUE!	#VALUE!	#VALUE!	#VALUE!	#VALUE!	#VALUE!	#VALUE!	#VALUE!	#VALUE!	#VALUE!	#VALUE!	#VALUE!
#VALUE!	#VALUE!	#VALUE!	#VALUE!	#VALUE!	#VALUE!	#VALUE!	#VALUE!	#VALUE!	#VALUE!	#VALUE!	#VALUE!	#VALUE!	#VALUE!	#VALUE!	#VALUE!	#VALUE!	#VALUE!	#VALUE!	#VALUE!	#VALUE!	#VALUE!	#VALUE!	#VALUE!	#VALUE!	#VALUE!	#VALUE!	#VALUE!	#VALUE!	#VALUE!	#VALUE!	#VALUE!	#VALUE!	#VALUE!	#VALUE!	#VALUE!	#VALUE!	#VALUE!	#VALUE!	#VALUE!	#VALUE!	#VALUE!	#VALUE!	#VALUE!	#VALUE!	#VALUE!	#VALUE!	#VALUE!	#VALUE!	#VALUE!
#VALUE!	#VALUE!	#VALUE!	#VALUE!	#VALUE!	#VALUE!	#VALUE!	#VALUE!	#VALUE!	#VALUE!	#VALUE!	#VALUE!	#VALUE!	#VALUE!	AAAAAHfv/w4=	#VALUE!	#VALUE!	#VALUE!	#VALUE!	#VALUE!	#VALUE!	#VALUE!	#VALUE!	#VALUE!	#VALUE!	#VALUE!	#VALUE!	#VALUE!	#VALUE!	#VALUE!	#VALUE!	#VALUE!	#VALUE!	#VALUE!	#VALUE!	#VALUE!	#VALUE!	#VALUE!	#VALUE!	#VALUE!	#VALUE!	#VALUE!	#VALUE!	#VALUE!	#VALUE!	#VALUE!	#VALUE!	#VALUE!	#VALUE!	#VALUE!
#VALUE!	#VALUE!	#VALUE!	#VALUE!	#VALUE!	#VALUE!	#VALUE!	#VALUE!	#VALUE!	#VALUE!	#VALUE!	#VALUE!	#VALUE!	#VALUE!	#VALUE!	#VALUE!	#VALUE!	#VALUE!	#VALUE!	#VALUE!	#VALUE!	#VALUE!	#VALUE!	#VALUE!	#VALUE!	#VALUE!	#VALUE!	#VALUE!	#VALUE!	#VALUE!	#VALUE!	#VALUE!	#VALUE!	#VALUE!	#VALUE!	#VALUE!	#VALUE!	#VALUE!	#VALUE!	#VALUE!	AAAAAF/uFig=	#VALUE!	#VALUE!	#VALUE!	#VALUE!	#VALUE!	#VALUE!	#VALUE!	#VALUE!	#VALUE!
#VALUE!	#VALUE!	#VALUE!	#VALUE!	#VALUE!	#VALUE!	#VALUE!	#VALUE!	#VALUE!	#VALUE!	#VALUE!	#VALUE!	#VALUE!	#VALUE!	#VALUE!	#VALUE!	#VALUE!	#VALUE!	#VALUE!	#VALUE!	#VALUE!	#VALUE!	#VALUE!	#VALUE!	#VALUE!	#VALUE!	#VALUE!	#VALUE!	#VALUE!	#VALUE!	#VALUE!	#VALUE!	#VALUE!	#VALUE!	#VALUE!	#VALUE!	#VALUE!	#VALUE!	#VALUE!	#VALUE!	#VALUE!	#VALUE!	#VALUE!	#VALUE!	#VALUE!	#VALUE!	#VALUE!	#VALUE!	#VALUE!	#VALUE!
#VALUE!	#VALUE!	#VALUE!	#VALUE!	#VALUE!	#VALUE!	#VALUE!	#VALUE!	#VALUE!	#VALUE!	#VALUE!	#VALUE!	#VALUE!	#VALUE!	#VALUE!	#VALUE!	#VALUE!	#VALUE!	#VALUE!	#VALUE!	#VALUE!	#VALUE!	#VALUE!	#VALUE!	#VALUE!	#VALUE!	#VALUE!	#VALUE!	#VALUE!	#VALUE!	#VALUE!	#VALUE!	#VALUE!	#VALUE!	#VALUE!	#VALUE!	#VALUE!	#VALUE!	#VALUE!	#VALUE!	#VALUE!	#VALUE!	#VALUE!	#VALUE!	#VALUE!	#VALUE!	#VALUE!	#VALUE!	#VALUE!	#VALUE!
#VALUE!	#VALUE!	#VALUE!	#VALUE!	#VALUE!	#VALUE!	#VALUE!	#VALUE!	#VALUE!	#VALUE!	#VALUE!	#VALUE!	#VALUE!	#VALUE!	#VALUE!	#VALUE!	#VALUE!	#VALUE!	#VALUE!	#VALUE!	#VALUE!	#VALUE!	#VALUE!	#VALUE!	AAAAAEz7qxg=	#VALUE!	#VALUE!	#VALUE!	#VALUE!	#VALUE!	#VALUE!	#VALUE!	#VALUE!	#VALUE!	#VALUE!	#VALUE!	#VALUE!	#VALUE!	#VALUE!	#VALUE!	#VALUE!	#VALUE!	#VALUE!	#VALUE!	#VALUE!	#VALUE!	#VALUE!	#VALUE!	#VALUE!	#VALUE!
#VALUE!	#VALUE!	#VALUE!	#VALUE!	#VALUE!	#VALUE!	#VALUE!	#VALUE!	#VALUE!	#VALUE!	#VALUE!	#VALUE!	#VALUE!	#VALUE!	#VALUE!	#VALUE!	#VALUE!	#VALUE!	#VALUE!	#VALUE!	#VALUE!	#VALUE!	#VALUE!	#VALUE!	#VALUE!	#VALUE!	#VALUE!	#VALUE!	#VALUE!	#VALUE!	#VALUE!	#VALUE!	#VALUE!	#VALUE!	#VALUE!	#VALUE!	#VALUE!	#VALUE!	#VALUE!	#VALUE!	#VALUE!	#VALUE!	#VALUE!	#VALUE!	#VALUE!	#VALUE!	#VALUE!	#VALUE!	#VALUE!	#VALUE!
#VALUE!	#VALUE!	#VALUE!	#VALUE!	#VALUE!	#VALUE!	#VALUE!	#VALUE!	#VALUE!	#VALUE!	#VALUE!	#VALUE!	#VALUE!	#VALUE!	#VALUE!	#VALUE!	#VALUE!	#VALUE!	#VALUE!	#VALUE!	#VALUE!	#VALUE!	#VALUE!	#VALUE!	#VALUE!	#VALUE!	#VALUE!	#VALUE!	#VALUE!	#VALUE!	#VALUE!	#VALUE!	#VALUE!	#VALUE!	#VALUE!	#VALUE!	#VALUE!	#VALUE!	#VALUE!	#VALUE!	#VALUE!	#VALUE!	#VALUE!	#VALUE!	#VALUE!	#VALUE!	#VALUE!	#VALUE!	#VALUE!	#VALUE!
#VALUE!	#VALUE!	#VALUE!	#VALUE!	#VALUE!	#VALUE!	#VALUE!	#VALUE!	0	#VALUE!	#VALUE!	#VALUE!	#VALUE!	#VALUE!	#VALUE!	#VALUE!	#VALUE!	#VALUE!	#VALUE!	#VALUE!	#VALUE!	#VALUE!	#VALUE!	#VALUE!	#VALUE!	#VALUE!	#VALUE!	#VALUE!	#VALUE!	#VALUE!	#VALUE!	#VALUE!	#VALUE!	#VALUE!	#VALUE!	#VALUE!	#VALUE!	#VALUE!	#VALUE!	#VALUE!	#VALUE!	#VALUE!	#VALUE!	#VALUE!	#VALUE!	#VALUE!	#VALUE!	#VALUE!	#VALUE!	#VALUE!
#VALUE!	#VALUE!	#VALUE!	#VALUE!	#VALUE!	#VALUE!	#VALUE!	#VALUE!	#VALUE!	#VALUE!	#VALUE!	#VALUE!	#VALUE!	#VALUE!	#VALUE!	#VALUE!	#VALUE!	#VALUE!	#VALUE!	#VALUE!	#VALUE!	#VALUE!	#VALUE!	#VALUE!	#VALUE!	#VALUE!	#VALUE!	#VALUE!	#VALUE!	#VALUE!	#VALUE!	#VALUE!	#VALUE!	#VALUE!	0	#VALUE!	#VALUE!	#VALUE!	#VALUE!	#VALUE!	#VALUE!	#VALUE!	#VALUE!	#VALUE!	#VALUE!	#VALUE!	#VALUE!	#VALUE!	#VALUE!	#VALUE!
#VALUE!	#VALUE!	#VALUE!	#VALUE!	#VALUE!	#VALUE!	#VALUE!	#VALUE!	#VALUE!	#VALUE!	#VALUE!	#VALUE!	#VALUE!	#VALUE!	#VALUE!	#VALUE!	#VALUE!	#VALUE!	#VALUE!	#VALUE!	#VALUE!	#VALUE!	#VALUE!	#VALUE!	#VALUE!	#VALUE!	#VALUE!	#VALUE!	#VALUE!	#VALUE!	#VALUE!	#VALUE!	#VALUE!	#VALUE!	#VALUE!	#VALUE!	#VALUE!	#VALUE!	#VALUE!	#VALUE!	#VALUE!	#VALUE!	#VALUE!	#VALUE!	#VALUE!	#VALUE!	#VALUE!	#VALUE!	#VALUE!	#VALUE!
#VALUE!	#VALUE!	#VALUE!	#VALUE!	#VALUE!	#VALUE!	#VALUE!	#VALUE!	#VALUE!	#VALUE!	#VALUE!	#VALUE!	#VALUE!	#VALUE!	#VALUE!	#VALUE!	#VALUE!	#VALUE!	#VALUE!	#VALUE!	#VALUE!	#VALUE!	#VALUE!	#VALUE!	#VALUE!	#VALUE!	#VALUE!	#VALUE!	#VALUE!	#VALUE!	#VALUE!	#VALUE!	#VALUE!	#VALUE!	#VALUE!	#VALUE!	#VALUE!	#VALUE!	#VALUE!	#VALUE!	#VALUE!	#VALUE!	#VALUE!	#VALUE!	#VALUE!	#VALUE!	#VALUE!	#VALUE!	#VALUE!	#VALUE!
#VALUE!	#VALUE!	#VALUE!	#VALUE!	#VALUE!	#VALUE!	#VALUE!	#VALUE!	#VALUE!	#VALUE!	#VALUE!	#VALUE!	#VALUE!	#VALUE!	#VALUE!	#VALUE!	#VALUE!	#VALUE!	AAAAAE/bvxI=	#VALUE!	#VALUE!	#VALUE!	#VALUE!	#VALUE!	#VALUE!	#VALUE!	#VALUE!	#VALUE!	#VALUE!	#VALUE!	#VALUE!	#VALUE!	#VALUE!	#VALUE!	#VALUE!	#VALUE!	#VALUE!	#VALUE!	#VALUE!	#VALUE!	#VALUE!	#VALUE!	#VALUE!	#VALUE!	#VALUE!	#VALUE!	#VALUE!	#VALUE!	#VALUE!	#VALUE!
#VALUE!	#VALUE!	#VALUE!	#VALUE!	#VALUE!	#VALUE!	#VALUE!	#VALUE!	#VALUE!	#VALUE!	#VALUE!	#VALUE!	#VALUE!	#VALUE!	#VALUE!	#VALUE!	#VALUE!	#VALUE!	#VALUE!	#VALUE!	#VALUE!	#VALUE!	#VALUE!	#VALUE!	#VALUE!	#VALUE!	#VALUE!	#VALUE!	#VALUE!	#VALUE!	#VALUE!	#VALUE!	#VALUE!	#VALUE!	#VALUE!	#VALUE!	#VALUE!	#VALUE!	#VALUE!	#VALUE!	#VALUE!	#VALUE!	#VALUE!	#VALUE!	0	#VALUE!	#VALUE!	#VALUE!	#VALUE!	#VALUE!
#VALUE!	#VALUE!	#VALUE!	#VALUE!	#VALUE!	#VALUE!	#VALUE!	#VALUE!	#VALUE!	#VALUE!	#VALUE!	#VALUE!	#VALUE!	#VALUE!	#VALUE!	#VALUE!	#VALUE!	#VALUE!	#VALUE!	#VALUE!	#VALUE!	#VALUE!	#VALUE!	#VALUE!	#VALUE!	#VALUE!	#VALUE!	#VALUE!	#VALUE!	#VALUE!	#VALUE!	#VALUE!	#VALUE!	#VALUE!	#VALUE!	#VALUE!	#VALUE!	#VALUE!	#VALUE!	#VALUE!	#VALUE!	#VALUE!	#VALUE!	#VALUE!	#VALUE!	#VALUE!	#VALUE!	#VALUE!	#VALUE!	#VALUE!
#VALUE!	#VALUE!	#VALUE!	#VALUE!	#VALUE!	#VALUE!	#VALUE!	#VALUE!	#VALUE!	#VALUE!	#VALUE!	#VALUE!	#VALUE!	#VALUE!	#VALUE!	#VALUE!	#VALUE!	#VALUE!	#VALUE!	#VALUE!	#VALUE!	#VALUE!	#VALUE!	#VALUE!	#VALUE!	#VALUE!	#VALUE!	#VALUE!	#VALUE!	#VALUE!	#VALUE!	#VALUE!	#VALUE!	#VALUE!	#VALUE!	#VALUE!	#VALUE!	#VALUE!	#VALUE!	#VALUE!	#VALUE!	#VALUE!	#VALUE!	#VALUE!	#VALUE!	#VALUE!	#VALUE!	#VALUE!	#VALUE!	#VALUE!
#VALUE!	#VALUE!	AAAAAG/P7gI=	#VALUE!	#VALUE!	#VALUE!	#VALUE!	#VALUE!	#VALUE!	#VALUE!	#VALUE!	#VALUE!	#VALUE!	#VALUE!	0	#VALUE!	#VALUE!	#VALUE!	#VALUE!	#VALUE!	#VALUE!	#VALUE!	#VALUE!	#VALUE!	#VALUE!	#VALUE!	0	#VALUE!	#VALUE!	#VALUE!	#VALUE!	#VALUE!	#VALUE!	#VALUE!	#VALUE!	#VALUE!	#VALUE!	#VALUE!	0	#VALUE!	#VALUE!	#VALUE!	#VALUE!	#VALUE!	#VALUE!	#VALUE!	#VALUE!	#VALUE!	#VALUE!	#VALUE!
#VALUE!	#VALUE!	#VALUE!	#VALUE!	#VALUE!	#VALUE!	#VALUE!	#VALUE!	#VALUE!	#VALUE!	AAAAADg3/wo=	#VALUE!	#VALUE!	#VALUE!	#VALUE!	#VALUE!	#VALUE!	#VALUE!	#VALUE!	#VALUE!	#VALUE!	#VALUE!	0	#VALUE!	#VALUE!	#VALUE!	#VALUE!	#VALUE!	#VALUE!	#VALUE!	#VALUE!	#VALUE!	#VALUE!	#VALUE!	0	#VALUE!	#VALUE!	#VALUE!	#VALUE!	#VALUE!	#VALUE!	#VALUE!	#VALUE!	#VALUE!	#VALUE!	#VALUE!	0	#VALUE!	#VALUE!	#VALUE!
#VALUE!	#VALUE!	#VALUE!	#VALUE!	#VALUE!	#VALUE!	AAAAAHtl8QY=	#VALUE!	#VALUE!	#VALUE!	#VALUE!	#VALUE!	#VALUE!	#VALUE!	#VALUE!	#VALUE!	#VALUE!	#VALUE!	0	#VALUE!	#VALUE!	#VALUE!	#VALUE!	#VALUE!	#VALUE!	#VALUE!	#VALUE!	#VALUE!	#VALUE!	#VALUE!	0	#VALUE!	#VALUE!	#VALUE!	#VALUE!	#VALUE!	#VALUE!	#VALUE!	#VALUE!	#VALUE!	#VALUE!	#VALUE!	0	#VALUE!	#VALUE!	#VALUE!	#VALUE!	#VALUE!	#VALUE!	#VALUE!
#VALUE!	#VALUE!	0	#VALUE!	AAAAAF3VvgQ=	AAAAAF3VvgU=	AAAAAF3VvgY=	AAAAAF3Vvgc=	AAAAAF3Vvgg=	AAAAAF3Vvgk=	AAAAAF3Vvgo=	AAAAAF3Vvgs=	AAAAAF3Vvgw=	AAAAAF3Vvg0=	AAAAAF3Vvg4=
#VALUE!	#VALUE!	#VALUE!	#VALUE!	#VALUE!	#VALUE!	#VALUE!	#VALUE!	#VALUE!	#VALUE!	#VALUE!	#VALUE!	#VALUE!	#VALUE!	#VALUE!	#VALUE!	#VALUE!	#VALUE!	#VALUE!	#VALUE!	#VALUE!	#VALUE!	#VALUE!	#VALUE!	#VALUE!	#VALUE!	#VALUE!	#VALUE!	#VALUE!	#VALUE!	#VALUE!	#VALUE!	#VALUE!	#VALUE!	#VALUE!	#VALUE!	#VALUE!	#VALUE!	#VALUE!	#VALUE!	#VALUE!	#VALUE!	#VALUE!	#VALUE!	#VALUE!	#VALUE!	#VALUE!	#VALUE!	#VALUE!	#VALUE!
#VALUE!
#VALUE!	#VALUE!	#VALUE!	#VALUE!	#VALUE!	#VALUE!	#VALUE!	#VALUE!	#VALUE!	#VALUE!	#VALUE!	#VALUE!	#VALUE!	#VALUE!	#VALUE!	#VALUE!	#VALUE!	#VALUE!	#VALUE!	#VALUE!	#VALUE!	#VALUE!	#VALUE!	#VALUE!	#VALUE!	#VALUE!	#VALUE!	#VALUE!	#VALUE!	#VALUE!	#VALUE!	#VALUE!	#VALUE!	#VALUE!	#VALUE!	#VALUE!	#VALUE!	#VALUE!	#VALUE!	#VALUE!	#VALUE!	#VALUE!	#VALUE!	#VALUE!	#VALUE!	#VALUE!	#VALUE!	#VALUE!	#VALUE!	#VALUE!
[truncated: 206 more columns]
