# Supplementary material for: Temporal system-level organization of the switch from glycolytic to gluconeogenic operation in yeast
Source: Mol Syst Biol. 2013 Apr 2;9:651. doi: 10.1038/msb.2013.11 (PMC3693829; doi:10.1038/msb.2013.11)
Supplement: Supplementary File 4 — Stoichimetric model information [file msb201311-s4.xlsx]

## Sheet: Reactions
	Reactions
	Abbreviation	E.C. number	Name	Equation*	Pathway
	ASPTA	EC-2.6.1.1	aspartate transaminase	akg[c] + asp-L[c] <==> glu-L[c] + oaa[c]	Alanine and aspartate metabolism
	ALATA_L	EC-2.6.1.2	L-alanine transaminase	glu-L[c] + pyr[c] --> akg[c] + ala-L[c]	Alanine and aspartate metabolism
	ALATA_Lm	EC-2.6.1.2	L-alanine transaminase, mitochondrial	glu-L[m] + pyr[m] --> akg[m] + ala-L[m]	Alanine and aspartate metabolism
	ASADi	EC-1.2.1.11	aspartate-semialdehyde dehydrogenase, irreversible	4pasp[c] + h[c] + nadph[c] --> aspsa[c] + nadp[c] + pi[c]	Alanine and aspartate metabolism
	ASNS1	EC-6.3.5.4	asparagine synthase (glutamine-hydrolysing)	asp-L[c] + atp[c] + gln-L[c] + h2o[c] --> amp[c] + asn-L[c] + glu-L[c] + h[c] + ppi[c]	Alanine and aspartate metabolism
	ASPKi	EC-2.7.2.4	aspartate kinase, irreversible	asp-L[c] + atp[c] --> 4pasp[c] + adp[c]	Alanine and aspartate metabolism
	GALU	EC-2.7.7.9	UTP-glucose-1-phosphate uridylyltransferase	g1p[c] + utp[c] + h[c] --> udpg[c] + ppi[c]	Alternate Carbon Metabolism
	GLCS2	EC-2.4.1.11	glycogen synthase (UDPGlc)	udpg[c] --> glycogen[c] + udp[c]	Alternate Carbon Metabolism
	GLYCOH	-	-	glycogen[c] + (0.93) pi[c] + (0.07) h2o[c] --> (0.93) g1p[c] + (0.07) glc-D[c]	Alternate Carbon Metabolism
	PGMT	EC-5.4.2.2	phosphoglucomutase	g1p[c] <==> g6p[c]	Alternate Carbon Metabolism
	TREH	EC-3.2.1.28	alpha,alpha-trehalase	tre[c] + h2o[c] --> (2) glc-D[c]	Alternate Carbon Metabolism
	treSYN	-	-	udpg[c] + g6p[c] + h2o[c] --> tre[c] + udp[c] + pi[c] + h[c]	Alternate Carbon Metabolism
	ICL	EC-4.1.3.1	Isocitrate lyase	icit[c] --> glx[c] + succ[c]	Anaplerotic reactions
	MALS	EC-4.1.3.2	malate synthase	accoa[c] + glx[c] + h2o[c] <==> coa[c] + h[c] + mal-L[c]	Anaplerotic reactions
	ME2m	EC-1.1.1.40	malic enzyme (NADP), mitochondrial	h2o[m] + mal-L[m] + nadp[m] --> co2tot[m] + nadph[m] + pyr[m]	Anaplerotic reactions
	PC	EC-6.4.1.1	pyruvate carboxylase	atp[c] + co2tot[c] + pyr[c] --> adp[c] + h[c] + oaa[c] + pi[c]	Anaplerotic reactions
	PPCK	EC-4.1.1.49	phosphoenolpyruvate carboxykinase	atp[c] + h2o[c] + oaa[c] --> adp[c] + co2tot[c] + pep[c]	Anaplerotic reactions
	ACGKm	EC-2.7.2.8	acetylglutamate kinase, mitochondrial	acglu[m] + atp[m] --> acg5p[m] + adp[m]	Arginine and Proline Metabolism
	ACOTAim	EC-2.6.1.11	acteylornithine transaminase, irreversible, mitochondrial	acg5sa[m] + glu-L[m] --> acorn[m] + akg[m]	Arginine and Proline Metabolism
	AGPRim	EC-1.2.1.38	N-acetyl-g-glutamyl-phosphate reductase, irreversible, mitochondrial	acg5p[m] + h[m] + nadph[m] --> acg5sa[m] + nadp[m] + pi[m]	Arginine and Proline Metabolism
	ARGSL	EC-4.3.2.1	argininosuccinate lyase	argsuc[c] <==> arg-L[c] + fum[c]	Arginine and Proline Metabolism
	ARGSSr	EC-6.3.4.5	argininosuccinate synthase, reversible	asp-L[c] + atp[c] + citr-L[c] <==> amp[c] + argsuc[c] + h[c] + ppi[c]	Arginine and Proline Metabolism
	CBPS	EC-6.3.5.5	carbamoyl-phosphate synthase (glutamine-hydrolysing)	(2) atp[c] + co2tot[c] + gln-L[c] + h2o[c] --> (2) adp[c] + cbp[c] + glu-L[c] + (2) h[c] + pi[c]	Arginine and Proline Metabolism
	G5SADr	-	L-glutamate 5-semialdehyde dehydratase, reversible	glu5sa[c] <==> 1pyr5c[c] + h2o[c] + h[c]	Arginine and Proline Metabolism
	G5SD	EC-1.2.1.41	glutamate-5-semialdehyde dehydrogenase	glu5p[c] + h[c] + nadph[c] --> glu5sa[c] + nadp[c] + pi[c]	Arginine and Proline Metabolism
	GLU5K	EC-2.7.2.11	glutamate 5-kinase	atp[c] + glu-L[c] --> adp[c] + glu5p[c]	Arginine and Proline Metabolism
	OCBTi	EC-2.1.3.3	ornithine carbamoyltransferase, irreversible	cbp[c] + orn[c] --> citr-L[c] + h[c] + pi[c]	Arginine and Proline Metabolism
	ORNTACim	EC-2.3.1.35	ornithine transacetylase, irreversible, mitochondrial	acorn[m] + glu-L[m] --> acglu[m] + orn[m]	Arginine and Proline Metabolism
	P5CR	EC-1.5.1.2	pyrroline-5-carboxylate reductase	1pyr5c[c] + (2) h[c] + nadph[c] --> nadp[c] + pro-L[c]	Arginine and Proline Metabolism
	ACONT	EC-4.2.1.3	aconitase	cit[c] <==> icit[c]	Citrate Cycle (TCA)
	ACONTm	EC-4.2.1.3	Aconitate hydratase, mitochondrial	cit[m] <==> icit[m]	Citrate Cycle (TCA)
	AKGDam	EC-1.2.4.2	oxoglutarate dehydrogenase (lipoamide), mitochondrial	akg[m] + coa[m] + h2o[m] + nad[m] <==> co2tot[m] + nadh[m] + succoa[m]	Citrate Cycle (TCA)
	CSc	EC-4.1.3.7	citrate synthase, cytoplasmic	accoa[c] + h2o[c] + oaa[c] --> cit[c] + coa[c] + h[c]	Citrate Cycle (TCA)
	CSm	EC-4.1.3.7	citrate synthase, mitochondrial	accoa[m] + h2o[m] + oaa[m] --> cit[m] + coa[m] + h[m]	Citrate Cycle (TCA)
	FUM	EC-4.2.1.2	fumarase	fum[c] + h2o[c] <==> mal-L[c]	Citrate Cycle (TCA)
	FUMm	EC-4.2.1.2	fumarase, mitochondrial	fum[m] + h2o[m] <==> mal-L[m]	Citrate Cycle (TCA)
	ICDHxm	EC-1.1.1.41	Isocitrate dehydrogenase (NAD+), mitochondrial	h2o[m] + icit[m] + nad[m] --> akg[m] + co2tot[m] + nadh[m]	Citrate Cycle (TCA)
	ICDHy	EC-1.1.1.42	isocitrate dehydrogenase (NADP)	h2o[c] + icit[c] + nadp[c] --> akg[c] + co2tot[c] + nadph[c]	Citrate Cycle (TCA)
	MDH	EC-1.1.1.37	malate dehydrogenase	mal-L[c] + nad[c] <==> h[c] + nadh[c] + oaa[c]	Citrate Cycle (TCA)
	MDHm	EC-1.1.1.37	malate dehydrogenase, mitochondrial	mal-L[m] + nad[m] <==> h[m] + nadh[m] + oaa[m]	Citrate Cycle (TCA)
	SUCD2_u6m	EC-1.3.5.1	succinate dehydrogenase (ubiquinone-6), mitochondrial	q6[m] + succ[m] <==> fum[m] + q6h2[m]	Citrate Cycle (TCA)
	SUCOAS1m	EC-6.2.1.4	Succinate--CoA ligase (ADP-forming), mitochondrial	atp[m] + coa[m] + succ[m] <==> adp[m] + pi[m] + succoa[m]	Citrate Cycle (TCA)
	ADSK	EC-2.7.1.25	adenylyl-sulfate kinase	aps[c] + atp[c] --> adp[c] + h[c] + paps[c]	Cysteine Metabolism
	BPNT	EC-3.1.3.7	3',5'-bisphosphate nucleotidase	h2o[c] + pap[c] --> amp[c] + pi[c]	Cysteine Metabolism
	PAPSR	EC-1.8.4.8	phosphoadenylyl-sulfate reductase (thioredoxin)	nadph[c] + paps[c] --> (2) h[c] + nadp[c] + pap[c] + so3[c]	Cysteine Metabolism
	SLFAT	EC-2.7.7.5	sulfate adenylyltransferase (ADP)	adp[c] + h[c] + so4[c] <==> aps[c] + pi[c]	Cysteine Metabolism
	SULR	EC-1.8.2.2	sulfite reductase (NADPH2)	(3) h2o[c] + h2s[c] + (3) nadp[c] <==> (5) h[c] + (3) nadph[c] + so3[c]	Cysteine Metabolism
	FDH	EC-1.2.1.2	formate dehydrogenase	for[c] + h2o[c] + nad[c] --> co2tot[c] + nadh[c]	Folate Metabolism
	FTHFL	EC-6.3.4.3	formate-tetrahydrofolate ligase	atp[c] + for[c] + thf[c] <==> 10fthf[c] + adp[c] + pi[c]	Folate Metabolism
	MTHFC	EC-3.5.4.9	methenyltetrahydrofolate cyclohydrolase	h2o[c] + methf[c] <==> 10fthf[c]	Folate Metabolism
	MTHFD	EC-1.5.1.5	methylenetetrahydrofolate dehydrogenase (NADP)	mlthf[c] + nadp[c] <==> h[c] + methf[c] + nadph[c]	Folate Metabolism
	MTHFR3	EC-1.5.1.20	5,10-methylenetetrahydrofolatereductase (NADPH)	h[c] + mlthf[c] + nadph[c] --> 5mthf[c] + nadp[c]	Folate Metabolism
	GLUDy	EC-1.4.1.4	glutamate dehydrogenase (NADP)	glu-L[c] + h2o[c] + nadp[c] <==> akg[c] + h[c] + nadph[c] + nh4[c]	Glutamate metabolism
	GLUDym	EC-1.4.1.4	glutamate dehydrogenase (NADP)	glu-L[m] + h2o[m] + nadp[m] <==> akg[m] + h[m] + nadph[m] + nh4[m]	Glutamate metabolism
	GLUSxm	EC-1.4.1.14	glutamate synthase (NADH2)	akg[m] + gln-L[m] + h[m] + nadh[m] --> (2) glu-L[m] + nad[m]	Glutamate metabolism
	ANS	EC-4.1.3.27	anthranilate synthase	chor[c] + gln-L[c] --> anth[c] + glu-L[c] + h[c] + pyr[c]	Glutamine Metabolism
	GLNS	EC-6.3.1.2	glutamine synthetase	atp[c] + glu-L[c] + nh4[c] --> adp[c] + gln-L[c] + h[c] + pi[c]	Glutamine Metabolism
	G3PD1ir	EC-1.1.1.8	glycerol-3-phosphate dehydrogenase (NAD)	dhap[c] + h[c] + nadh[c] --> glyc3p[c] + nad[c]	Glycerolipid Metabolism
	G3PT	-	glycerol-3-phosphatase	glyc3p[c] + h2o[c] --> glyc[c] + pi[c]	Glycerolipid Metabolism
	GLYK	EC-2.7.1.30	glycerol kinase	atp[c] + glyc[c] --> adp[c] + glyc3p[c] + h[c]	Glycerolipid Metabolism
	AGTm	EC-2.6.1.44	alanine-glyoxylate transaminase	ala-L[m] + glx[m] <==> gly[m] + pyr[m]	Glycine and Serine Metabolism
	CYSTS	EC-4.2.1.22	cystathionine beta-synthase	hcys-L[c] + ser-L[c] --> cyst-L[c] + h2o[c]	Glycine and Serine Metabolism
	GHMT2r	EC-2.1.2.1	glycine hydroxymethyltransferase, reversible	ser-L[c] + thf[c] <==> gly[c] + h2o[c] + mlthf[c]	Glycine and Serine Metabolism
	HSDyi	EC-1.1.1.3	homoserine dehydrogenase (NADP), irreversible	aspsa[c] + h[c] + nadph[c] --> hom-L[c] + nadp[c]	Glycine and Serine Metabolism
	HSK	EC-2.7.1.39	homoserine kinase	atp[c] + hom-L[c] --> adp[c] + h[c] + phom[c]	Glycine and Serine Metabolism
	PGCD	EC-1.1.1.95	phosphoglycerate dehydrogenase	3pg[c] + nad[c] --> 3php[c] + h[c] + nadh[c]	Glycine and Serine Metabolism
	PSERT	EC-2.6.1.52	phosphoserine transaminase	3php[c] + glu-L[c] --> akg[c] + pser-L[c]	Glycine and Serine Metabolism
	PSP_L	EC-3.1.3.3	phosphoserine phosphatase (L-serine)	h2o[c] + pser-L[c] --> pi[c] + ser-L[c]	Glycine and Serine Metabolism
	ENO	EC-4.2.1.11	enolase	2pg[c] <==> h2o[c] + pep[c]	Glycolysis/Gluconeogenesis
	FBA	EC-4.1.2.13	fructose-bisphosphate aldolase	fdp[c] <==> dhap[c] + g3p[c]	Glycolysis/Gluconeogenesis
	FBP	EC-3.1.3.11	fructose-bisphosphatase	fdp[c] + h2o[c] --> f6p[c] + pi[c]	Glycolysis/Gluconeogenesis
	GAPD	EC-1.2.1.12	glyceraldehyde-3-phosphate dehydrogenase	g3p[c] + nad[c] + pi[c] <==> 13dpg[c] + h[c] + nadh[c]	Glycolysis/Gluconeogenesis
	HEX1	EC-2.7.1.1	hexokinase (D-glucose:ATP)	atp[c] + glc-D[c] --> adp[c] + g6p[c] + h[c]	Glycolysis/Gluconeogenesis
	PFK	EC-2.7.1.11	phosphofructokinase	atp[c] + f6p[c] --> adp[c] + fdp[c] + h[c]	Glycolysis/Gluconeogenesis
	PGI	EC-5.3.1.9	glucose-6-phosphate isomerase	g6p[c] <==> f6p[c]	Glycolysis/Gluconeogenesis
	PGK	EC-2.7.2.3	phosphoglycerate kinase	3pg[c] + atp[c] <==> 13dpg[c] + adp[c]	Glycolysis/Gluconeogenesis
	PGM	EC-5.4.2.1	phosphoglycerate mutase	2pg[c] <==> 3pg[c]	Glycolysis/Gluconeogenesis
	PYK	EC-2.7.1.40	pyruvate kinase	adp[c] + h[c] + pep[c] --> atp[c] + pyr[c]	Glycolysis/Gluconeogenesis
	TPI	EC-5.3.1.1	triose-phosphate isomerase	dhap[c] <==> g3p[c]	Glycolysis/Gluconeogenesis
	ATPPRT	EC-2.4.2.17	ATP phosphoribosyltransferase	atp[c] + prpp[c] --> ppi[c] + prbatp[c]	Histidine Metabolism
	HISTD	EC-1.1.1.23	histidinol dehydrogenase	h2o[c] + histd[c] + (2) nad[c] --> his-L[c] + (3) h[c] + (2) nadh[c]	Histidine Metabolism
	HISTP	EC-3.1.3.15	histidinol-phosphatase	h2o[c] + hisp[c] --> histd[c] + pi[c]	Histidine Metabolism
	HSTPT	EC-2.6.1.9	histidinol-phosphate transaminase	glu-L[c] + imacp[c] --> akg[c] + hisp[c]	Histidine Metabolism
	IG3PS	-	Imidazole-glycerol-3-phosphate synthase	gln-L[c] + prlp[c] --> aicar[c] + eig3p[c] + glu-L[c] + h[c]	Histidine Metabolism
	IGPDH	EC-4.2.1.19	imidazoleglycerol-phosphate dehydratase	eig3p[c] --> h2o[c] + imacp[c]	Histidine Metabolism
	PRAMPC	EC-3.5.4.19	phosphoribosyl-AMP cyclohydrolase	h2o[c] + prbamp[c] --> prfp[c]	Histidine Metabolism
	PRATPP	EC-3.6.1.31	phosphoribosyl-ATP pyrophosphatase	h2o[c] + prbatp[c] --> h[c] + ppi[c] + prbamp[c]	Histidine Metabolism
	PRMICIi	EC-5.3.1.16	1-(5-phosphoribosyl)-5-[(5-phosphoribosylamino)methylideneamino)imidazole-4-carboxamide isomerase (irreversible)	prfp[c] --> prlp[c]	Histidine Metabolism
	PRPPS	EC-2.7.6.1	phosphoribosylpyrophosphate synthetase	atp[c] + r5p[c] <==> amp[c] + h[c] + prpp[c]	Histidine Metabolism
	AHSERL2	EC-4.2.99.8	O-acetylhomoserine (thiol)-lyase	achms[c] + h2s[c] --> ac[c] + hcys-L[c] + h[c]	Methionine Metabolism
	CYSTGL	EC-4.4.1.1	cystathionine g-lyase	cyst-L[c] + h2o[c] --> 2obut[c] + cys-L[c] + nh4[c]	Methionine Metabolism
	HSERTA	EC-2.3.1.31	homoserine O-trans-acetylase	accoa[c] + hom-L[c] <==> achms[c] + coa[c]	Methionine Metabolism
	METS	EC-2.1.1.13	methionine synthase	5mthf[c] + hcys-L[c] --> met-L[c] + thf[c]	Methionine Metabolism
	ADK1	EC-2.7.4.3	adenylate kinase	amp[c] + atp[c] <==> (2) adp[c]	Nucleotide Salvage Pathways
	ADK1m	EC-2.7.4.3	adenylate kinase, mitochondrial	amp[m] + atp[m] <==> (2) adp[m]	Nucleotide Salvage Pathways
	ATPS	-	ATP hydrolysis	atp[c] + h2o[c] --> adp[c] + h[c] + pi[c]	Nucleotide Salvage Pathways
	NDPK2	EC-2.7.4.6	nucleoside-diphosphate kinase (ATP:UDP)	udp[c] + atp[c] <==> utp[c] + adp[c]	Nucleotide Salvage Pathways
	UMPK	-	UMP kinase	ump[c] + atp[c] <==> udp[c] + adp[c]	Nucleotide Salvage Pathways
	ATPS3m	EC-3.6.3.14	ATP synthase, mitochondrial	adp[m] + (3) hcyt[c] + pi[m] --> atp[m] + h2o[m] + (3) h[m]	Oxidative phosphorylation
	CYOOm	EC-1.9.3.1	cytochrome c oxidase, mitochondrial	(4) focytc[m] + (6) h[m] + o2[m] --> (4) ficytc[m] + (2) h2o[m] + (6) hcyt[c]	Oxidative phosphorylation
	CYOR_u6m	EC-1.10.2.2	ubiquinol-6 cytochrome c reductase	(2) ficytc[m] + (1.5) h[m] + q6h2[m] --> (2) focytc[m] + (1.5) hcyt[c] + q6[m]	Oxidative phosphorylation
	NADH2-u6cm	EC-1.6.99.3	NADH dehydrogenase, cytosolic/mitochondrial	h[c] + nadh[c] + q6[m] --> nad[c] + q6h2[m]	Oxidative phosphorylation
	NADH2-u6m	EC-1.6.99.3	NADH dehydrogenase, mitochondrial	h[m] + nadh[m] + q6[m] --> nad[m] + q6h2[m]	Oxidative phosphorylation
	PPA	EC-3.6.1.1	inorganic diphosphatase	h2o[c] + ppi[c] --> h[c] + (2) pi[c]	Oxidative phosphorylation
	PPAm	EC-3.6.1.1	inorganic diphosphatase, mitochondrial	h2o[m] + ppi[m] --> h[m] + (2) pi[m]	Oxidative phosphorylation
	G6PDH2	EC-1.1.1.49	glucose 6-phosphate dehydrogenase	g6p[c] + nadp[c] --> 6pgl[c] + h[c] + nadph[c]	Pentose Phosphate Cycle
	GND	EC-1.1.1.44	phosphogluconate dehydrogenase	6pgc[c] + h2o[c] + nadp[c] --> co2tot[c] + nadph[c] + ru5p-D[c]	Pentose Phosphate Cycle
	PGL	EC-3.1.1.31	6-phosphogluconolactonase	6pgl[c] + h2o[c] --> 6pgc[c] + h[c]	Pentose Phosphate Cycle
	RPE	EC-5.1.3.1	ribulose 5-phosphate 3-epimerase	ru5p-D[c] <==> xu5p-D[c]	Pentose Phosphate Cycle
	RPI	EC-5.3.1.6	ribose-5-phosphate isomerase	r5p[c] <==> ru5p-D[c]	Pentose Phosphate Cycle
	TALA	EC-2.2.1.2	transaldolase	g3p[c] + s7p[c] <==> e4p[c] + f6p[c]	Pentose Phosphate Cycle
	TKT1	EC-2.2.1.1	transketolase	r5p[c] + xu5p-D[c] <==> g3p[c] + s7p[c]	Pentose Phosphate Cycle
	TKT2	EC-2.2.1.1	transketolase	e4p[c] + xu5p-D[c] <==> f6p[c] + g3p[c]	Pentose Phosphate Cycle
	ACOAH	EC-3.1.2.1	acetyl-CoA hydrolase	ac[c] + coa[c] + h[c] <==> accoa[c] + h2o[c]	Pyruvate metabolism
	ACS	EC-6.2.1.1	acetyl-CoA synthetase	ac[c] + atp[c] + coa[c] --> accoa[c] + amp[c] + ppi[c]	Pyruvate metabolism
	ACSm	EC-6.2.1.1	acetyl-CoA synthetase, mitochondrial	ac[m] + atp[m] + coa[m] --> accoa[m] + amp[m] + ppi[m]	Pyruvate metabolism
	ALCD2m	EC-1.1.1.1	alcohol dehydrogenase (ethanol), mitochondrial	etoh[m] + nad[m] <==> acald[m] + h[m] + nadh[m]	Pyruvate metabolism
	ALCD2x	EC-1.1.1.1	alcohol dehydrogenase (ethanol)	etoh[c] + nad[c] <==> acald[c] + h[c] + nadh[c]	Pyruvate metabolism
	ALDD2xm	EC-1.2.1.3	aldehyde dehydrogenase (acetylaldehyde, NAD), mitochondrial	acald[m] + h2o[m] + nad[m] --> ac[m] + (2) h[m] + nadh[m]	Pyruvate metabolism
	ALDD2y	EC-1.2.1.4	aldehyde dehydrogenase (acetaldehyde, NADP)	acald[c] + h2o[c] + nadp[c] --> ac[c] + (2) h[c] + nadph[c]	Pyruvate metabolism
	ALDD2ym	EC-1.2.1.4	aldehyde dehydrogenase (acetylaldehyde, NADP), mitochondrial	acald[m] + h2o[m] + nadp[m] --> ac[m] + (2) h[m] + nadph[m]	Pyruvate metabolism
	PDHm	EC-1.2.4.1	pyruvate dehydrogenase, mitochondrial	coa[m] + h2o[m] + nad[m] + pyr[m] --> accoa[m] + co2tot[m] + nadh[m]	Pyruvate metabolism
	PYRDC	EC-4.1.1.1	pyruvate decarboxylase	h2o[c] + h[c] + pyr[c] --> acald[c] + co2tot[c]	Pyruvate metabolism
	AASAD1	EC-1.2.1.31	L-aminoadipate-semialdehyde dehydrogenase (NADPH)	atp[c] + h[c] + L2aadp[c] + nadph[c] --> amp[c] + L2aadp6sa[c] + nadp[c] + ppi[c]	Threonine and Lysine Metabolism
	AATA	EC-2.6.1.39	2-aminoadipate transaminase	2oxoadp[c] + glu-L[c] <==> akg[c] + L2aadp[c]	Threonine and Lysine Metabolism
	HACNHm	EC-4.2.1.36	homoacontinate hydratase, mitochondrial	b124tc[m] + h2o[m] <==> hicit[m]	Threonine and Lysine Metabolism
	HCITS	EC-4.1.3.21	homocitrate synthase, mitochondrial	accoa[c] + akg[c] + h2o[c] <==> coa[c] + hcit[c] + h[c]	Threonine and Lysine Metabolism
	HICITDm	EC-1.1.1.155	homoisocitrate dehydrogenase, mitochondrial	hicit[m] + nad[m] <==> h[m] + nadh[m] + oxag[m]	Threonine and Lysine Metabolism
	MCITDm	EC-4.2.1.79	2-methylcitrate dehydratase, mitochondrial	hcit[m] <==> b124tc[m] + h2o[m]	Threonine and Lysine Metabolism
	OXAGm	-	non-enzymatic reaction, mitochondrial	h2o[m] + h[m] + oxag[m] <==> 2oxoadp[m] + co2tot[m]	Threonine and Lysine Metabolism
	SACCD1	EC-1.5.1.10	saccharopine dehydrogenase (NADP, L-glutamate forming)	glu-L[c] + h[c] + L2aadp6sa[c] + nadph[c] <==> h2o[c] + nadp[c] + saccrp-L[c]	Threonine and Lysine Metabolism
	SACCD2	EC-1.5.1.7	saccharopine dehydrogenase (NAD, L-lysine forming)	h2o[c] + nad[c] + saccrp-L[c] <==> akg[c] + h[c] + lys-L[c] + nadh[c]	Threonine and Lysine Metabolism
	THRA	EC-4.1.2.5	Threonine aldolase	acald[c] + gly[c] <==> thr-L[c]	Threonine and Lysine Metabolism
	THRD_Lm	EC-4.3.1.19	L-threonine deaminase, mitochondrial	thr-L[m] --> 2obut[m] + nh4[m]	Threonine and Lysine Metabolism
	THRS	EC-4.2.3.1	threonine synthase	h2o[c] + phom[c] --> pi[c] + thr-L[c]	Threonine and Lysine Metabolism
	ANPRT	EC-2.4.2.18	anthranilate phosphoribosyltransferase	anth[c] + prpp[c] --> ppi[c] + pran[c]	Tyrosine, Tryptophan, and Phenylalanine Metabolism
	CHORM	EC-5.4.99.5	chorismate mutase	chor[c] --> pphn[c]	Tyrosine, Tryptophan, and Phenylalanine Metabolism
	CHORS	EC-4.2.3.5	chorismate synthase	3psme[c] --> chor[c] + pi[c]	Tyrosine, Tryptophan, and Phenylalanine Metabolism
	DDPA	EC-4.1.2.15	3-deoxy-D-arabino-heptulosonate 7-phosphate synthetase	e4p[c] + h2o[c] + pep[c] --> 2dda7p[c] + pi[c]	Tyrosine, Tryptophan, and Phenylalanine Metabolism
	DHQS	-	3-dehydroquinate synthase	2dda7p[c] --> 3dhq[c] + pi[c]	Tyrosine, Tryptophan, and Phenylalanine Metabolism
	DHQTi	EC-4.2.1.10	3-dehydroquinate dehydratase, irreversible	3dhq[c] --> 3dhsk[c] + h2o[c]	Tyrosine, Tryptophan, and Phenylalanine Metabolism
	IGPS	EC-4.1.1.48	indole-3-glycerol-phosphate synthase	2cpr5p[c] + h[c] --> 3ig3p[c] + co2tot[c]	Tyrosine, Tryptophan, and Phenylalanine Metabolism
	PHETA1	EC-2.6.1.58	phenylalanine transaminase	akg[c] + phe-L[c] <==> glu-L[c] + phpyr[c]	Tyrosine, Tryptophan, and Phenylalanine Metabolism
	PPND2	EC-1.3.1.13	prephenate dehydrogenase (NADP)	h2o[c] + nadp[c] + pphn[c] --> 34hpp[c] + co2tot[c] + nadph[c]	Tyrosine, Tryptophan, and Phenylalanine Metabolism
	PPNDH	EC-4.2.1.51	prephenate dehydratase	h[c] + pphn[c] --> co2tot[c] + phpyr[c]	Tyrosine, Tryptophan, and Phenylalanine Metabolism
	PRAIi	EC-5.3.1.24	phosphoribosylanthranilate isomerase (irreversible)	pran[c] --> 2cpr5p[c]	Tyrosine, Tryptophan, and Phenylalanine Metabolism
	PSCVTi	EC-2.5.1.19	3-phosphoshikimate 1-carboxyvinyltransferase, irreversible	pep[c] + skm5p[c] --> 3psme[c] + pi[c]	Tyrosine, Tryptophan, and Phenylalanine Metabolism
	SHK3D	EC-1.1.1.25	shikimate dehydrogenase	3dhsk[c] + h[c] + nadph[c] --> nadp[c] + skm[c]	Tyrosine, Tryptophan, and Phenylalanine Metabolism
	SHKK	EC-2.7.1.71	shikimate kinase	atp[c] + skm[c] --> adp[c] + h[c] + skm5p[c]	Tyrosine, Tryptophan, and Phenylalanine Metabolism
	TRPS1	EC-4.2.1.20	tryptophan synthase (indoleglycerol phosphate)	3ig3p[c] + ser-L[c] --> g3p[c] + h2o[c] + trp-L[c]	Tyrosine, Tryptophan, and Phenylalanine Metabolism
	TYRTA	EC-2.6.1.5	tyrosine transaminase	akg[c] + tyr-L[c] <==> 34hpp[c] + glu-L[c]	Tyrosine, Tryptophan, and Phenylalanine Metabolism
	ACHBSm	EC-4.1.3.18	2-aceto-2-hydroxybutanoate synthase, mitochondrial	2obut[m] + h2o[m] + h[m] + pyr[m] --> 2ahbut[m] + co2tot[m]	Valine, leucine, and isoleucine metabolism
	ACLSm	EC-4.1.3.18	acetolactate synthase, mitochondrial	h2o[m] + h[m] + (2) pyr[m] --> alac-S[m] + co2tot[m]	Valine, leucine, and isoleucine metabolism
	DHAD1m	EC-4.2.1.9	dihydroxy-acid dehydratase (2,3-dihydroxy-3-methylbutanoate), mitochondrial	23dhmb[m] --> 3mob[m] + h2o[m]	Valine, leucine, and isoleucine metabolism
	DHAD2m	-	dihydroxy-acid dehydratase (2,3-dihydroxy-3-methylpentanoate), mitochondrial	23dhmp[m] --> 3mop[m] + h2o[m]	Valine, leucine, and isoleucine metabolism
	ILETA	EC-2.6.1.42	isoleucine transaminase	akg[c] + ile-L[c] <==> 3mop[c] + glu-L[c]	Valine, leucine, and isoleucine metabolism
	IPMD	EC-1.1.1.85	3-isopropylmalate dehydrogenase	3c2hmp[c] + nad[c] --> 3c4mop[c] + h[c] + nadh[c]	Valine, leucine, and isoleucine metabolism
	IPPMIa	EC-4.2.1.33	3-isopropylmalate dehydratase	3c2hmp[c] <==> 2ippm[c] + h2o[c]	Valine, leucine, and isoleucine metabolism
	IPPMIb	EC-4.2.1.33	2-isopropylmalate hydratase	2ippm[c] + h2o[c] <==> 3c3hmp[c]	Valine, leucine, and isoleucine metabolism
	IPPS	EC-4.1.3.12	2-isopropylmalate synthase	3mob[c] + accoa[c] + h2o[c] --> 3c3hmp[c] + coa[c] + h[c]	Valine, leucine, and isoleucine metabolism
	KARA1im	EC-1.1.1.86	acetohydroxy acid isomeroreductase, mitochondrial	alac-S[m] + h[m] + nadph[m] --> 23dhmb[m] + nadp[m]	Valine, leucine, and isoleucine metabolism
	KARA2im	EC-1.1.1.86	ketol-acid reductoisomerase (2-Aceto-2-hydroxybutanoate), mitochondrial	2ahbut[m] + h[m] + nadph[m] --> 23dhmp[m] + nadp[m]	Valine, leucine, and isoleucine metabolism
	LEUTA	EC-2.6.1.6	leucine transaminase	akg[c] + leu-L[c] <==> 4mop[c] + glu-L[c]	Valine, leucine, and isoleucine metabolism
	OMCDC	-	2-Oxo-4-methyl-3-carboxypentanoate decarboxylation	3c4mop[c] + h2o[c] + h[c] --> 4mop[c] + co2tot[c]	Valine, leucine, and isoleucine metabolism
	VALTA	EC-2.6.1.42	valine transaminase	akg[c] + val-L[c] <==> 3mob[c] + glu-L[c]	Valine, leucine, and isoleucine metabolism
	ACt2r	-	-	ac[e] <==> ac[c]	Transport, Extracellular
	CO2t	-	-	co2tot[e] <==> co2tot[c]	Transport, Extracellular
	ETOHt	-	-	etoh[e] <==> etoh[c]	Transport, Extracellular
	GLCt1	-	-	glc-D[e] --> glc-D[c]	Transport, Extracellular
	GLYCt	-	-	glyc[c] <==> glyc[e]	Transport, Extracellular
	H2Ot	-	-	h2o[e] <==> h2o[c]	Transport, Extracellular
	NH4t	-	-	nh4[e] <==> nh4[c]	Transport, Extracellular
	O2t	-	-	o2[e] <==> o2[c]	Transport, Extracellular
	PIt2r	-	-	h[e] + pi[e] <==> h[c] + pi[c]	Transport, Extracellular
	PYRt2	-	-	pyr[e] <==> pyr[c]	Transport, Extracellular
	SO4ti	-	-	so4[e] --> so4[c]	Transport, Extracellular
	SUCCt2r	-	-	h[e] + succ[e] <==> h[c] + succ[c]	Transport, Extracellular
	2OBUTtm	-	-	2obut[c] <==> 2obut[m]	Transport, Mitochondrial
	2OXOADPtim	-	-	2oxoadp[m] + akg[c] --> 2oxoadp[c] + akg[m]	Transport, Mitochondrial
	3MOBtm	-	-	3mob[c] <==> 3mob[m]	Transport, Mitochondrial
	3MOPtm	-	-	3mop[c] <==> 3mop[m]	Transport, Mitochondrial
	ACALDtm	-	-	acald[c] <==> acald[m]	Transport, Mitochondrial
	ACtm	-	-	ac[c] <==> ac[m]	Transport, Mitochondrial
	ALAt2m	-	-	ala-L[c] <==> ala-L[m]	Transport, Mitochondrial
	ATPtm-H	-	-	adp[c] + atp[m] <==> adp[m] + atp[c]	Transport, Mitochondrial
	CITtam	-	-	cit[c] + mal-L[m] <==> cit[m] + mal-L[c]	Transport, Mitochondrial
	CITtcm	-	-	cit[c] + icit[m] <==> cit[m] + icit[c]	Transport, Mitochondrial
	CO2tm	-	-	co2tot[c] <==> co2tot[m]	Transport, Mitochondrial
	ETOHtm	-	-	etoh[c] <==> etoh[m]	Transport, Mitochondrial
	GLNt2m	-	-	gln-L[c] <==> gln-L[m]	Transport, Mitochondrial
	GLUt2m	-	-	glu-L[c] + h[c] <==> glu-L[m] + h[m]	Transport, Mitochondrial
	GLXtm	-	-	glx[c] <==> glx[m]	Transport, Mitochondrial
	GLYt2m	-	-	gly[c] <==> gly[m]	Transport, Mitochondrial
	H2Otm	-	-	h2o[c] <==> h2o[m]	Transport, Mitochondrial
	HCITtm	-	-	hcit[c] <==> hcit[m]	Transport, Mitochondrial
	MALtm	-	-	mal-L[c] + pi[m] <==> mal-L[m] + pi[c]	Transport, Mitochondrial
	NH4tm	-	-	nh4[c] <==> nh4[m]	Transport, Mitochondrial
	O2tm	-	-	o2[c] <==> o2[m]	Transport, Mitochondrial
	OAAt2m	-	-	(2) h[c] + oaa[c] <==> (2) h[m] + oaa[m]	Transport, Mitochondrial
	ORNt3m	-	-	orn[m] <==> orn[c]	Transport, Mitochondrial
	PIt2m	-	-	h[c] + pi[c] <==> h[m] + pi[m]	Transport, Mitochondrial
	PYRt2m	-	-	h[c] + pyr[c] <==> h[m] + pyr[m]	Transport, Mitochondrial
	SUCCtm	-	-	pi[m] + succ[c] --> pi[c] + succ[m]	Transport, Mitochondrial
	SUCFUMtm	-	-	fum[m] + succ[c] --> fum[c] + succ[m]	Transport, Mitochondrial
	THRt2m	-	-	thr-L[c] <==> thr-L[m]	Transport, Mitochondrial
	13BDglcnSYN	-	-	atp[c] + g6p[c] --> 13BDglcn[c] + adp[c] + ppi[c]	Synthesis of biomass precursors
	aicarSYN	-	-	10fthf[c] + asp-L[c] + (5) atp[c] + co2tot[c] + (2) gln-L[c] + gly[c] + h2o[c] + r5p[c] --> (4) adp[c] + aicar[c] + amp[c] + fum[c] + (2) glu-L[c] + (8) h[c] + (4) pi[c] + ppi[c] + thf[c]	Synthesis of biomass precursors
	ampSYN	-	-	10fthf[c] + aicar[c] + asp-L[c] + atp[c] --> adp[c] + amp[c] + fum[c] + h2o[c] + (2) h[c] + pi[c] + thf[c]	Synthesis of biomass precursors
	cmpSYN	-	-	atp[c] + nh4[c] + ump[c] --> adp[c] + cmp[c] + (2) h[c] + pi[c]	Synthesis of biomass precursors
	dampSYN	-	-	amp[c] + h[c] + nadph[c] --> damp[c] + h2o[c] + nadp[c]	Synthesis of biomass precursors
	dcmpSYN	-	-	cmp[c] + h[c] + nadph[c] --> dcmp[c] + h2o[c] + nadp[c]	Synthesis of biomass precursors
	dgmpSYN	-	-	gmp[c] + h[c] + nadph[c] --> dgmp[c] + h2o[c] + nadp[c]	Synthesis of biomass precursors
	dtmpSYN	-	-	dcmp[c] + h2o[c] + (2) h[c] + mlthf[c] + nadph[c] --> dtmp[c] + nadp[c] + nh4[c] + thf[c]	Synthesis of biomass precursors
	ergstSYN	-	-	(2) atp[c] + h[c] + met-L[c] + (3) nadph[c] + (2) o2[c] + zymst[c] --> adp[c] + amp[c] + ergst[c] + (2) h2o[c] + hcys-L[c] + (3) nadp[c] + pi[c] + ppi[c]	Synthesis of biomass precursors
	gmpSYN	-	-	10fthf[c] + aicar[c] + atp[c] + gln-L[c] + h2o[c] + nad[c] --> amp[c] + glu-L[c] + gmp[c] + (3) h[c] + nadh[c] + ppi[c] + thf[c]	Synthesis of biomass precursors
	mannanSYN	-	-	atp[c] + f6p[c] --> adp[c] + mannan[c] + ppi[c]	Synthesis of biomass precursors
	paSYN	-	-	(16.2) accoa[c] + (14.2) atp[c] + glyc3p[c] + (15.38) h[c] + (29.58) nadph[c] + (1.18) o2[c] --> (14.2) adp[c] + (16.2) coa[c] + (2.36) h2o[c] + (29.58) nadp[c] + pa_SC[c] + (14.2) pi[c]	Synthesis of biomass precursors
	pcSYN	-	-	(6) atp[c] + (6) h2o[c] + (3) met-L[c] + pe_SC[c] --> (3) adp[c] + (3) amp[c] + (3) hcys-L[c] + (6) h[c] + pc_SC[c] + (3) pi[c] + (3) ppi[c]	Synthesis of biomass precursors
	peSYN	-	-	h2o[c] + h[c] + ps_SC[c] --> co2tot[c] + pe_SC[c]	Synthesis of biomass precursors
	psSYN	-	-	(2) atp[c] + pa_SC[c] + ser-L[c] --> (2) adp[c] + ppi[c] + ps_SC[c]	Synthesis of biomass precursors
	ptd1inoSYN	-	-	(2) atp[c] + g6p[c] + h2o[c] + pa_SC[c] --> (2) adp[c] + pi[c] + ppi[c] + ptd1ino_SC[c]	Synthesis of biomass precursors
	triglycSYN	-	-	(8.1) accoa[c] + (7.1) atp[c] + (7.69) h[c] + (14.79) nadph[c] + (0.59) o2[c] + pa_SC[c] --> (7.1) adp[c] + (8.1) coa[c] + (0.18) h2o[c] + (14.79) nadp[c] + (8.1) pi[c] + triglyc_SC[c]	Synthesis of biomass precursors
	umpSYN	-	-	asp-L[c] + (3) atp[c] + gln-L[c] + (0.5) o2[c] + r5p[c] --> (2) adp[c] + amp[c] + glu-L[c] + (3) h[c] + (2) pi[c] + ppi[c] + ump[c]	Synthesis of biomass precursors
	zymstSYN	-	-	(18) accoa[c] + (18) atp[c] + h2o[c] + (11) h[c] + (26) nadph[c] + (2) nad[c] + (10) o2[c] --> (18) adp[c] + (8) co2tot[c] + (18) coa[c] + for[c] + (2) nadh[c] + (26) nadp[c] + (6) pi[c] + (6) ppi[c] + zymst[c]	Synthesis of biomass precursors
	ac[e]_EX	-	-	ac[e] <==>	Exchange
	co2[e]_EX	-	-	co2tot[e] <==>	Exchange
	etoh[e]_EX	-	-	etoh[e] <==>	Exchange
	glc-D[e]_EX	-	-	glc-D[e] <==>	Exchange
	glyc[e]_EX	-	-	glyc[e] <==>	Exchange
	glycogen[c]_EX	-	-	glycogen[c] <==>	Exchange
	h[e]_EX	-	-	h[e] <==>	Exchange
	h2o[e]_EX	-	-	h2o[e] <==>	Exchange
	nh4[e]_EX	-	-	nh4[e] <==>	Exchange
	o2[e]_EX	-	-	o2[e] <==>	Exchange
	pi[e]_EX	-	-	pi[e] <==>	Exchange
	pyr[e]_EX	-	-	pyr[e] <==>	Exchange
	so4[e]_EX	-	-	so4[e] <==>	Exchange
	succ[e]_EX	-	-	succ[e] <==>	Exchange
	tre[c]_EX	-	-	tre[c] <==>	Exchange
	biomass	-	-	(1.1348) 13BDglcn[c] + (0.4588) ala-L[c] + (0.046) amp[c] + (0.1607) arg-L[c] + (0.1017) asn-L[c] + (0.2975) asp-L[c] + (59.276) atp[c] + (0.0447) cmp[c] + (0.0066) cys-L[c] + (0.0036) damp[c] + (0.0024) dcmp[c] + (0.0024) dgmp[c] + (0.0036) dtmp[c] + (0.0007) ergst[c] + (0.1054) gln-L[c] + (0.3018) glu-L[c] + (0.2904) gly[c] + (0.046) gmp[c] + (59.276) h2o[c] + (0.0663) his-L[c] + (0.1927) ile-L…	Biomass

## Sheet: Metabolites
	Metabolites
	Abbreviation		Name	Localization	Formula	dGf' [kJ/mol]
		10fthf[c]	10-Formyltetrahydrofolate	Cytoplasm	C20H22N7O7	NA
		13BDglcn[c]	1,3-beta-D-Glucan	Cytoplasm	C6H10O5	NA
		13dpg[c]	3-Phospho-D-glyceroyl phosphate	Cytoplasm	C3H4O10P2	-2219.56
		1pyr5c[c]	1-Pyrroline-5-carboxylate	Cytoplasm	C5H6NO2	NA
		23dhmb[m]	(R)-2,3-Dihydroxy-3-methylbutanoate	Mitochondria	C5H9O4	NA
		23dhmp[m]	(R)-2,3-Dihydroxy-3-methylpentanoate	Mitochondria	C6H11O4	NA
		2ahbut[m]	(S)-2-Aceto-2-hydroxybutanoate	Mitochondria	C6H9O4	NA
		2cpr5p[c]	1-(2-Carboxyphenylamino)-1-deoxy-D-ribulose 5-phosphate	Cytoplasm	C12H13NO9P	NA
		2dda7p[c]	2-Dehydro-3-deoxy-D-arabino-heptonate 7-phosphate	Cytoplasm	C7H10O10P	NA
		2ippm[c]	2-Isopropylmaleate	Cytoplasm	C7H8O4	NA
		2obut[c]	2-Oxobutanoate	Cytoplasm	C4H5O3	NA
		2obut[m]	2-Oxobutanoate	Mitochondria	C4H5O3	NA
		2oxoadp[c]	2-Oxoadipate	Cytoplasm	C6H6O5	NA
		2oxoadp[m]	2-Oxoadipate	Mitochondria	C6H6O5	NA
		2pg[c]	D-Glycerate 2-phosphate	Cytoplasm	C3H4O7P	-1354.6
		34hpp[c]	3-(4-Hydroxyphenyl)pyruvate	Cytoplasm	C9H7O4	NA
		3c2hmp[c]	3-Carboxy-2-hydroxy-4-methylpentanoate	Cytoplasm	C7H10O5	NA
		3c3hmp[c]	3-Carboxy-3-hydroxy-4-methylpentanoate	Cytoplasm	C7H10O5	NA
		3c4mop[c]	3-Carboxy-4-methyl-2-oxopentanoate	Cytoplasm	C7H8O5	NA
		3dhq[c]	3-Dehydroquinate	Cytoplasm	C7H9O6	-515.119
		3dhsk[c]	3-Dehydroshikimate	Cytoplasm	C7H7O5	-357.266
		3ig3p[c]	C'-(3-Indolyl)-glycerol 3-phosphate	Cytoplasm	C11H12NO6P	NA
		3mob[c]	3-Methyl-2-oxobutanoate	Cytoplasm	C5H7O3	NA
		3mob[m]	3-Methyl-2-oxobutanoate	Mitochondria	C5H7O3	NA
		3mop[c]	(S)-3-Methyl-2-oxopentanoate	Cytoplasm	C6H9O3	NA
		3mop[m]	(S)-3-Methyl-2-oxopentanoate	Mitochondria	C6H9O3	NA
		3pg[c]	3-Phospho-D-glycerate	Cytoplasm	C3H4O7P	-1360.32
		3php[c]	3-Phosphohydroxypyruvate	Cytoplasm	C3H2O7P	-1379.34
		3psme[c]	5-O-(1-Carboxyvinyl)-3-phosphoshikimate	Cytoplasm	C10H9O10P	NA
		4mop[c]	4-Methyl-2-oxopentanoate	Cytoplasm	C6H9O3	-105.644
		4pasp[c]	4-Phospho-L-aspartate	Cytoplasm	C4H6NO7P	NA
		5mthf[c]	5-Methyltetrahydrofolate	Cytoplasm	C20H24N7O6	NA
		6pgc[c]	6-Phospho-D-gluconate	Cytoplasm	C6H10O10P	-1598.76
		6pgl[c]	6-phospho-D-glucono-1,5-lactone	Cytoplasm	C6H9O9P	-1409.27
		ac[c]	Acetate	Cytoplasm	C2H3O2	-256.634
		ac[e]	Acetate	External	C2H3O2	NA
		ac[m]	Acetate	Mitochondria	C2H3O2	-248.055
		acald[c]	Acetaldehyde	Cytoplasm	C2H4O	12.1971
		acald[m]	Acetaldehyde	Mitochondria	C2H4O	23.6132
		accoa[c]	Acetyl-CoA	Cytoplasm	C23H34N7O17P3S	-66.9622
		accoa[m]	Acetyl-CoA	Mitochondria	C23H34N7O17P3S	-58.4001
		acg5p[m]	N-Acetyl-L-glutamyl 5-phosphate	Mitochondria	C7H9NO8P	NA
		acg5sa[m]	N-Acetyl-L-glutamate 5-semialdehyde	Mitochondria	C7H10NO4	NA
		acglu[m]	N-Acetyl-L-glutamate	Mitochondria	C7H9NO5	NA
		achms[c]	O-Acetyl-L-homoserine	Cytoplasm	C6H11NO4	NA
		acorn[m]	N2-Acetyl-L-ornithine	Mitochondria	C7H14N2O3	NA
		adp[c]	ADP	Cytoplasm	C10H12N5O10P2	-1460.38
		adp[m]	ADP	Mitochondria	C10H12N5O10P2	-1425.17
		aicar[c]	5-Amino-1-(5-Phospho-D-ribosyl)imidazole-4-carboxamide	Cytoplasm	C9H13N4O8P	NA
		akg[c]	2-Oxoglutarate	Cytoplasm	C5H4O5	-645.001
		akg[m]	2-Oxoglutarate	Mitochondria	C5H4O5	-633.585
		alac-S[m]	(S)-2-Acetolactate	Mitochondria	C5H7O4	NA
		ala-L[c]	L-Alanine	Cytoplasm	C3H7NO2	-106.407
		ala-L[m]	L-Alanine	Mitochondria	C3H7NO2	-86.4329
		amp[c]	AMP	Cytoplasm	C10H12N5O7P	-590.735
		amp[m]	AMP	Mitochondria	C10H12N5O7P	-555.796
		anth[c]	Anthranilate	Cytoplasm	C7H6NO2	NA
		aps[c]	Adenosine 5'-phosphosulfate	Cytoplasm	C10H12N5O10PS	-1089.09
		arg-L[c]	L-Arginine	Cytoplasm	C6H15N4O2	NA
		argsuc[c]	N(omega)-(L-Arginino)succinate	Cytoplasm	C10H17N4O6	NA
		asn-L[c]	L-Asparagine	Cytoplasm	C4H8N2O3	-223.536
		asp-L[c]	L-Aspartate	Cytoplasm	C4H6NO4	-469.788
		aspsa[c]	L-Aspartate 4-semialdehyde	Cytoplasm	C4H7NO3	NA
		atp[c]	ATP	Cytoplasm	C10H12N5O13P3	-2327.76
		atp[m]	ATP	Mitochondria	C10H12N5O13P3	-2292.28
		b124tc[m]	But-1-ene-1,2,4-tricarboxylate	Mitochondria	C7H5O6	NA
		cbp[c]	Carbamoyl phosphate	Cytoplasm	CH2NO5P	NA
		chor[c]	Chorismate	Cytoplasm	C10H8O6	NA
		cit[c]	Citrate	Cytoplasm	C6H5O7	-980.303
		cit[m]	Citrate	Mitochondria	C6H5O7	-965.808
		citr-L[c]	L-Citrulline	Cytoplasm	C6H13N3O3	NA
		cmp[c]	CMP	Cytoplasm	C9H12N3O8P	NA
		co2tot[c]	CO2 total	Cytoplasm	CO2	-550.536
		co2tot[e]	CO2 total	External	CO2	NA
		co2tot[m]	CO2 total	Mitochondria	CO2	-547.125
		coa[c]	Coenzyme A	Cytoplasm	C21H32N7O16P3S	-10.0875
		coa[m]	Coenzyme A	Mitochondria	C21H32N7O16P3S	-7.35195
		cys-L[c]	L-Cysteine	Cytoplasm	C3H7NO2S	-74.2822
		cyst-L[c]	L-Cystathionine	Cytoplasm	C7H14N2O4S	NA
		damp[c]	dAMP	Cytoplasm	C10H12N5O6P	-442.875
		dcmp[c]	dCMP	Cytoplasm	C9H12N3O7P	NA
		dgmp[c]	dGMP	Cytoplasm	C10H12N5O7P	NA
		dhap[c]	Dihydroxyacetone phosphate	Cytoplasm	C3H5O6P	-1110.18
		dtmp[c]	dTMP	Cytoplasm	C10H13N2O8P	NA
		e4p[c]	D-Erythrose 4-phosphate	Cytoplasm	C4H7O7P	-1170.32
		eig3p[c]	D-erythro-1-(Imidazol-4-yl)glycerol 3-phosphate	Cytoplasm	C6H9N2O6P	NA
		ergst[c]	Ergosterol	Cytoplasm	C28H44O	NA
		etoh[c]	Ethanol	Cytoplasm	C2H6O	45.1556
		etoh[e]	Ethanol	External	C2H6O	NA
		etoh[m]	Ethanol	Mitochondria	C2H6O	62.2797
		f6p[c]	D-Fructose 6-phosphate	Cytoplasm	C6H11O9P	-1348.23
		fdp[c]	D-Fructose 1,6-bisphosphate	Cytoplasm	C6H10O12P2	-2234.92
		ficytc[m]	Ferricytochrome c	Mitochondria	C42H52FeN8O6S2	NA
		focytc[m]	Ferrocytochrome c	Mitochondria	C42H53FeN8O6S2	NA
		for[c]	Formate	Cytoplasm	CH1O2	-313.898
		fum[c]	Fumarate	Cytoplasm	C4H2O4	-529.07
		fum[m]	Fumarate	Mitochondria	C4H2O4	-523.355
		g1p[c]	D-Glucose 1-phosphate	Cytoplasm	C6H11O9P	NA
		g3p[c]	Glyceraldehyde 3-phosphate	Cytoplasm	C3H5O6P	-1102.52
		g6p[c]	D-Glucose 6-phosphate	Cytoplasm	C6H11O9P	-1351.53
		glc-D[c]	D-Glucose	Cytoplasm	C6H12O6	-462.309
		glc-D[e]	D-Glucose	External	C6H12O6	NA
		gln-L[c]	L-Glutamine	Cytoplasm	C5H10N2O3	-150.038
		gln-L[m]	L-Glutamine	Mitochondria	C5H10N2O3	-121.521
		glu5p[c]	L-Glutamate 5-phosphate	Cytoplasm	C5H8NO7P	NA
		glu5sa[c]	L-Glutamate 5-semialdehyde	Cytoplasm	C5H9NO3	NA
		glu-L[c]	L-Glutamate	Cytoplasm	C5H8NO4	-395.786
		glu-L[m]	L-Glutamate	Mitochondria	C5H8NO4	-372.966
		glx[c]	Glyoxylate	Cytoplasm	C2H1O3	-431.498
		glx[m]	Glyoxylate	Mitochondria	C2H1O3	-428.644
		gly[c]	Glycine	Cytoplasm	C2H5NO2	-190.916
		gly[m]	Glycine	Mitochondria	C2H5NO2	-176.651
		glyc[c]	Glycerol	Cytoplasm	C3H8O3	-195.086
		glyc[e]	Glycerol	External	C3H8O3	NA
		glyc3p[c]	Glycerol 3-phosphate	Cytoplasm	C3H7O6P	-1098.13
		glycogen[c]	glycogen	Cytoplasm	(C6H10O5)n	NA
		gmp[c]	GMP	Cytoplasm	C10H12N5O8P	-396.561
	†	h[c]	H+	Cytoplasm	H	0
	†	h[e]	H+	External	H	0
	†	h[m]	H+	Mitochondria	H	0
		h2o[c]	H2O	Cytoplasm	H2O	-161.591
		h2o[e]	H2O	External	H2O	-178.716
		h2o[m]	H2O	Mitochondria	H2O	-155.883
		h2s[c]	Hydrogen sulfide	Cytoplasm	H2S	46.6577
		hcit[c]	2-Hydroxybutane-1,2,4-tricarboxylate	Cytoplasm	C7H7O7	NA
		hcit[m]	2-Hydroxybutane-1,2,4-tricarboxylate	Mitochondria	C7H7O7	NA
		hcys-L[c]	L-Homocysteine	Cytoplasm	C4H9NO2S	NA
		hcyt[c]	H+ (respiratory chain)	Cytoplasm	H+	NA
		hicit[m]	Homoisocitrate	Mitochondria	C7H7O7	NA
		his-L[c]	L-Histidine	Cytoplasm	C6H9N3O2	NA
		hisp[c]	L-Histidinol phosphate	Cytoplasm	C6H11N3O4P	NA
		histd[c]	L-Histidinol	Cytoplasm	C6H12N3O	NA
		hom-L[c]	L-Homoserine	Cytoplasm	C4H9NO3	NA
		icit[c]	Isocitrate	Cytoplasm	C6H5O7	-973.658
		icit[m]	Isocitrate	Mitochondria	C6H5O7	-959.159
		ile-L[c]	L-Isoleucine	Cytoplasm	C6H13NO2	147.488
		imacp[c]	3-(Imidazol-4-yl)-2-oxopropyl phosphate	Cytoplasm	C6H7N2O5P	NA
		L2aadp[c]	L-2-Aminoadipate	Cytoplasm	C6H10NO4	NA
		L2aadp6sa[c]	L-2-Aminoadipate 6-semialdehyde	Cytoplasm	C6H11NO3	NA
		leu-L[c]	L-Leucine	Cytoplasm	C6H13NO2	139.138
		lys-L[c]	L-Lysine	Cytoplasm	C6H15N2O2	NA
		mal-L[c]	L-Malate	Cytoplasm	C4H4O5	-694.297
		mal-L[m]	L-Malate	Mitochondria	C4H4O5	-682.849
		mannan[c]	Mannan	Cytoplasm	C6H10O5	NA
		methf[c]	5,10-Methenyltetrahydrofolate	Cytoplasm	C20H20N7O6	NA
		met-L[c]	L-Methionine	Cytoplasm	C5H11NO2S	-87.1351
		mlthf[c]	5,10-Methylenetetrahydrofolate	Cytoplasm	C20H22N7O6	NA
		nad[c]	Nicotinamide adenine dinucleotide	Cytoplasm	C21H26N7O14P2	982.084
		nad[m]	Nicotinamide adenine dinucleotide	Mitochondria	C21H26N7O14P2	1056.29
		nadh[c]	Nicotinamide adenine dinucleotide - reduced	Cytoplasm	C21H27N7O14P2	1040.44
		nadh[m]	Nicotinamide adenine dinucleotide - reduced	Mitochondria	C21H27N7O14P2	1117.5
		nadp[c]	Nicotinamide adenine dinucleotide phosphate	Cytoplasm	C21H25N7O17P3	103.529
		nadp[m]	Nicotinamide adenine dinucleotide phosphate	Mitochondria	C21H25N7O17P3	174.879
		nadph[c]	Nicotinamide adenine dinucleotide phosphate - reduced	Cytoplasm	C21H26N7O17P3	161.919
		nadph[m]	Nicotinamide adenine dinucleotide phosphate - reduced	Mitochondria	C21H26N7O17P3	236.124
		nh4[c]	Ammonium	Cytoplasm	H4N	71.1857
		nh4[e]	Ammonium	External	H4N	NA
		nh4[m]	Ammonium	Mitochondria	H4N	82.5923
		o2[c]	O2	Cytoplasm	O2	16.4
		o2[e]	O2	External	O2	NA
		o2[m]	O2	Mitochondria	O2	16.4
		oaa[c]	Oxaloacetate	Cytoplasm	C4H2O5	-720.479
		oaa[m]	Oxaloacetate	Mitochondria	C4H2O5	-714.771
		orn[c]	Ornithine	Cytoplasm	C5H13N2O2	NA
		orn[m]	Ornithine	Mitochondria	C5H13N2O2	NA
		oxag[m]	Oxaloglutarate	Mitochondria	C7H5O7	NA
		pa_SC[c]	Phosphatidate, yeast-specific	Cytoplasm	C35.4H65.44O8P	NA
		pap[c]	Adenosine 3',5'-bisphosphate	Cytoplasm	C10H11N5O10P2	NA
		paps[c]	3'-Phosphoadenylyl sulfate	Cytoplasm	C10H11N5O13P2S	NA
		pc_SC[c]	Phosphatidylcholine, yeast-specific	Cytoplasm	C40.4H78.44NO8P	NA
		pe_SC[c]	phosphatidylethanolamine, yeast-specific	Cytoplasm	C37.4H72.44NO8P	NA
		pep[c]	Phosphoenolpyruvate	Cytoplasm	C3H2O6P	-1195.47
		phe-L[c]	L-Phenylalanine	Cytoplasm	C9H11NO2	208.685
		phom[c]	O-Phospho-L-homoserine	Cytoplasm	C4H8NO6P	NA
		phpyr[c]	Phenylpyruvate	Cytoplasm	C9H7O3	NA
		pi[c]	Phosphate	Cytoplasm	HO4P	-1063.55
		pi[e]	Phosphate	External	HO4P	NA
		pi[m]	Phosphate	Mitochondria	HO4P	-1059.3
		pphn[c]	Prephenate	Cytoplasm	C10H8O6	NA
		ppi[c]	Diphosphate	Cytoplasm	HO7P2	-1943.02
		ppi[m]	Diphosphate	Mitochondria	HO7P2	-1939.78
		pran[c]	N-(5-Phospho-D-ribosyl)anthranilate	Cytoplasm	C12H13NO9P	NA
		prbamp[c]	1-(5-Phosphoribosyl)-AMP	Cytoplasm	C15H19N5O14P2	NA
		prbatp[c]	1-(5-Phosphoribosyl)-ATP	Cytoplasm	C15H19N5O20P4	NA
		prfp[c]	1-(5-Phosphoribosyl)-5-[(5-phosphoribosylamino)methylideneamino]imidazole-4-carboxamide	Cytoplasm	C15H21N5O15P2	NA
		prlp[c]	5-[(5-phospho-1-deoxyribulos-1-ylamino)methylideneamino]-1-(5-phosphoribosyl)imidazole-4-carboxamide	Cytoplasm	C15H21N5O15P2	NA
		pro-L[c]	L-Proline	Cytoplasm	C5H9NO2	NA
		prpp[c]	5-Phospho-alpha-D-ribose 1-diphosphate	Cytoplasm	C5H8O14P3	-3000
		ps_SC[c]	phosphatidylserine, yeast-specific	Cytoplasm	C38.4H71.44NO10P	NA
		pser-L[c]	O-Phospho-L-serine	Cytoplasm	C3H6NO6P	-1137.36
		ptd1ino_SC[c]	phosphatidyl-1D-myo-inositol, yeast-specific	Cytoplasm	C41.4H76.44O13P	NA
		pyr[c]	Pyruvate	Cytoplasm	C3H3O3	-359.569
		pyr[e]	Pyruvate	External	C3H3O3	NA
		pyr[m]	Pyruvate	Mitochondria	C3H3O3	-351.007
		q6[m]	Ubiquinone-6	Mitochondria	C39H58O4	3658.8
		q6h2[m]	Ubiquinol-6	Mitochondria	C39H60O4	3650.18
		r5p[c]	alpha-D-Ribose 5-phosphate	Cytoplasm	C5H9O8P	-1259.38
		ru5p-D[c]	D-Ribulose 5-phosphate	Cytoplasm	C5H9O8P	-1258.92
		s7p[c]	Sedoheptulose 7-phosphate	Cytoplasm	C7H13O10P	-1418.3
		saccrp-L[c]	L-Saccharopine	Cytoplasm	C11H19N2O6	NA
		ser-L[c]	L-Serine	Cytoplasm	C3H7NO3	-246.284
		skm[c]	Shikimate	Cytoplasm	C7H9O5	-293.797
		skm5p[c]	Shikimate 5-phosphate	Cytoplasm	C7H8O8P	NA
		so3[c]	Sulfite	Cytoplasm	O3S	-491.797
		so4[c]	Sulfate	Cytoplasm	O4S	-747.318
		so4[e]	Sulfate	External	O4S	NA
		succ[c]	Succinate	Cytoplasm	C4H4O4	-542.139
		succ[e]	Succinate	External	C4H4O4	NA
		succ[m]	Succinate	Mitochondria	C4H4O4	-530.65
		succoa[m]	Succinyl-CoA	Mitochondria	C25H35N7O19P3S	-347.806
		thf[c]	5,6,7,8-Tetrahydrofolate	Cytoplasm	C19H22N7O6	NA
		thr-L[c]	L-Threonine	Cytoplasm	C4H9NO3	-188.708
		thr-L[m]	L-Threonine	Mitochondria	C4H9NO3	-163.045
		tre[c]	Trehalose	Cytoplasm	C12H22O11	NA
		triglyc_SC[c]	triglyceride, yeast-specific	Cytoplasm	C51.6H95.66O6	NA
		trp-L[c]	L-Tryptophan	Cytoplasm	C11H12N2O2	338.886
		tyr-L[c]	L-Tyrosine	Cytoplasm	C9H11NO3	45.0831
		udp[c]	UDP	Cytoplasm	C9H11N2O12P2	NA
		udpg[c]	UDPglucose	Cytoplasm	C15H22N2O17P2	NA
		ump[c]	UMP	Cytoplasm	C9H11N2O9P	NA
		utp[c]	UTP	Cytoplasm	C9H11N2O15P3	NA
		val-L[c]	L-Valine	Cytoplasm	C5H11NO2	57.139
		xu5p-D[c]	D-Xylulose 5-phosphate	Cytoplasm	C5H9O8P	-1260.16
		zymst[c]	zymosterol	Cytoplasm	C27H44O	NA

## Sheet: DV-IDENTITY-0
0	#VALUE!	#VALUE!	#VALUE!	#VALUE!	#VALUE!	#VALUE!	#VALUE!	#VALUE!	0	#VALUE!	#VALUE!	#VALUE!	#VALUE!	#VALUE!	#VALUE!	#VALUE!	#VALUE!	0	#VALUE!	#VALUE!	#VALUE!	#VALUE!	#VALUE!	#VALUE!	#VALUE!	#VALUE!	0	#VALUE!	#VALUE!	#VALUE!	#VALUE!	#VALUE!	#VALUE!	#VALUE!	#VALUE!	0	#VALUE!	#VALUE!	#VALUE!	#VALUE!	#VALUE!	#VALUE!	#VALUE!	#VALUE!	0	#VALUE!	#VALUE!	#VALUE!	#VALUE!
#VALUE!	#VALUE!	#VALUE!	#VALUE!	#VALUE!	#VALUE!	#VALUE!	#VALUE!	#VALUE!	#VALUE!	#VALUE!	#VALUE!	#VALUE!	#VALUE!	0	#VALUE!	#VALUE!	#VALUE!	#VALUE!	#VALUE!	#VALUE!	#VALUE!	#VALUE!	0	#VALUE!	#VALUE!	#VALUE!	#VALUE!	#VALUE!	#VALUE!	#VALUE!	#VALUE!	0	#VALUE!	#VALUE!	#VALUE!	#VALUE!	#VALUE!	#VALUE!	#VALUE!	#VALUE!	0	#VALUE!	#VALUE!	#VALUE!	#VALUE!	#VALUE!	#VALUE!	#VALUE!	#VALUE!
#VALUE!	#VALUE!	#VALUE!	#VALUE!	#VALUE!	#VALUE!	#VALUE!	#VALUE!	#VALUE!	#VALUE!	0	#VALUE!	#VALUE!	#VALUE!	#VALUE!	#VALUE!	#VALUE!	#VALUE!	#VALUE!	0	#VALUE!	#VALUE!	#VALUE!	#VALUE!	#VALUE!	#VALUE!	#VALUE!	#VALUE!	0	#VALUE!	#VALUE!	#VALUE!	#VALUE!	#VALUE!	#VALUE!	#VALUE!	#VALUE!	0	#VALUE!	#VALUE!	#VALUE!	#VALUE!	#VALUE!	#VALUE!	#VALUE!	#VALUE!	0	#VALUE!	#VALUE!	#VALUE!
#VALUE!	#VALUE!	#VALUE!	#VALUE!	#VALUE!	#VALUE!	0	#VALUE!	#VALUE!	#VALUE!	#VALUE!	#VALUE!	#VALUE!	#VALUE!	#VALUE!	0	#VALUE!	#VALUE!	#VALUE!	#VALUE!	#VALUE!	#VALUE!	#VALUE!	#VALUE!	0	#VALUE!	#VALUE!	#VALUE!	#VALUE!	#VALUE!	#VALUE!	#VALUE!	#VALUE!	0	#VALUE!	#VALUE!	#VALUE!	#VALUE!	#VALUE!	#VALUE!	#VALUE!	#VALUE!	0	#VALUE!	#VALUE!	#VALUE!	#VALUE!	#VALUE!	#VALUE!	#VALUE!
#VALUE!	#VALUE!	#VALUE!	#VALUE!	#VALUE!	#VALUE!	#VALUE!	#VALUE!	#VALUE!	#VALUE!	#VALUE!	0	#VALUE!	#VALUE!	#VALUE!	#VALUE!	#VALUE!	#VALUE!	#VALUE!	#VALUE!	0	#VALUE!	#VALUE!	#VALUE!	#VALUE!	#VALUE!	#VALUE!	#VALUE!	#VALUE!	0	#VALUE!	#VALUE!	#VALUE!	#VALUE!	#VALUE!	#VALUE!	#VALUE!	#VALUE!	0	#VALUE!	#VALUE!	#VALUE!	#VALUE!	#VALUE!	#VALUE!	#VALUE!	#VALUE!	0	#VALUE!	#VALUE!
#VALUE!	#VALUE!	#VALUE!	#VALUE!	#VALUE!	#VALUE!	#VALUE!	0	#VALUE!	#VALUE!	#VALUE!	#VALUE!	#VALUE!	#VALUE!	#VALUE!	#VALUE!	0	#VALUE!	#VALUE!	#VALUE!	#VALUE!	#VALUE!	#VALUE!	#VALUE!	#VALUE!	0	#VALUE!	#VALUE!	#VALUE!	#VALUE!	#VALUE!	#VALUE!	#VALUE!	#VALUE!	0	#VALUE!	#VALUE!	#VALUE!	#VALUE!	#VALUE!	#VALUE!	#VALUE!	#VALUE!	0	#VALUE!	#VALUE!	#VALUE!	#VALUE!	#VALUE!	#VALUE!
#VALUE!	#VALUE!	#VALUE!	#VALUE!	#VALUE!	#VALUE!	#VALUE!	#VALUE!	#VALUE!	#VALUE!	#VALUE!	#VALUE!	0	#VALUE!	#VALUE!	#VALUE!	#VALUE!	#VALUE!	#VALUE!	#VALUE!	#VALUE!	0	#VALUE!	#VALUE!	#VALUE!	#VALUE!	#VALUE!	#VALUE!	#VALUE!	#VALUE!	0	#VALUE!	#VALUE!	#VALUE!	#VALUE!	#VALUE!	#VALUE!	#VALUE!	#VALUE!	0	#VALUE!	#VALUE!	#VALUE!	#VALUE!	#VALUE!	#VALUE!	#VALUE!	#VALUE!	0	#VALUE!
#VALUE!	#VALUE!	#VALUE!	#VALUE!	#VALUE!	#VALUE!	#VALUE!	#VALUE!	0	#VALUE!	#VALUE!	#VALUE!	#VALUE!	#VALUE!	#VALUE!	#VALUE!	#VALUE!	0	#VALUE!	#VALUE!	#VALUE!	#VALUE!	#VALUE!	#VALUE!	#VALUE!	#VALUE!	0	#VALUE!	#VALUE!	#VALUE!	#VALUE!	#VALUE!	#VALUE!	#VALUE!	#VALUE!	0	#VALUE!	#VALUE!	#VALUE!	#VALUE!	#VALUE!	#VALUE!	#VALUE!	#VALUE!	0	#VALUE!	#VALUE!	#VALUE!	#VALUE!	#VALUE!
#VALUE!	#VALUE!	#VALUE!	#VALUE!	#VALUE!	#VALUE!	#VALUE!	#VALUE!	#VALUE!	#VALUE!	#VALUE!	#VALUE!	#VALUE!	0	#VALUE!	#VALUE!	#VALUE!	#VALUE!	#VALUE!	#VALUE!	#VALUE!	#VALUE!	0	#VALUE!	#VALUE!	#VALUE!	#VALUE!	#VALUE!	#VALUE!	#VALUE!	#VALUE!	0	#VALUE!	#VALUE!	#VALUE!	#VALUE!	#VALUE!	#VALUE!	#VALUE!	#VALUE!	0	#VALUE!	#VALUE!	#VALUE!	#VALUE!	#VALUE!	#VALUE!	#VALUE!	#VALUE!	0
#VALUE!	#VALUE!	#VALUE!	#VALUE!	#VALUE!	#VALUE!	#VALUE!	#VALUE!	#VALUE!	#VALUE!	#VALUE!	#VALUE!	0	#VALUE!	#VALUE!	#VALUE!	#VALUE!	#VALUE!	#VALUE!	0	#VALUE!	#VALUE!	#VALUE!	#VALUE!	#VALUE!	#VALUE!	0	#VALUE!	#VALUE!	#VALUE!	#VALUE!	#VALUE!	#VALUE!	0	#VALUE!	#VALUE!	#VALUE!	#VALUE!	#VALUE!	#VALUE!	0	#VALUE!	#VALUE!	#VALUE!	#VALUE!	#VALUE!	#VALUE!	0	#VALUE!	#VALUE!
#VALUE!	0	#VALUE!	#VALUE!	#VALUE!	#VALUE!	#VALUE!	#VALUE!	0	#VALUE!	#VALUE!	#VALUE!	#VALUE!	#VALUE!	#VALUE!	0	#VALUE!	#VALUE!	#VALUE!	#VALUE!	#VALUE!	#VALUE!	0	#VALUE!	#VALUE!	#VALUE!	#VALUE!	#VALUE!	#VALUE!	0	#VALUE!	#VALUE!	#VALUE!	#VALUE!	#VALUE!	#VALUE!	0	#VALUE!	#VALUE!	#VALUE!	#VALUE!	#VALUE!	#VALUE!	0	#VALUE!	#VALUE!	#VALUE!	#VALUE!	#VALUE!	#VALUE!
#VALUE!	#VALUE!	#VALUE!	#VALUE!	#VALUE!	#VALUE!	#VALUE!	#VALUE!	#VALUE!	#VALUE!	#VALUE!	0	#VALUE!	#VALUE!	#VALUE!	#VALUE!	#VALUE!	#VALUE!	0	#VALUE!	#VALUE!	#VALUE!	#VALUE!	#VALUE!	#VALUE!	0	#VALUE!	#VALUE!	#VALUE!	#VALUE!	#VALUE!	#VALUE!	0	#VALUE!	#VALUE!	#VALUE!	#VALUE!	#VALUE!	#VALUE!	0	#VALUE!	#VALUE!	#VALUE!	#VALUE!	#VALUE!	#VALUE!	0	#VALUE!	#VALUE!	#VALUE!
0	#VALUE!	#VALUE!	#VALUE!	#VALUE!	#VALUE!	#VALUE!	0	#VALUE!	#VALUE!	#VALUE!	#VALUE!	#VALUE!	#VALUE!	0	#VALUE!	#VALUE!	#VALUE!	#VALUE!	#VALUE!	#VALUE!	0	#VALUE!	#VALUE!	#VALUE!	#VALUE!	#VALUE!	#VALUE!	0	#VALUE!	#VALUE!	#VALUE!	#VALUE!	#VALUE!	#VALUE!	0	#VALUE!	#VALUE!	#VALUE!	#VALUE!	#VALUE!	#VALUE!	0	#VALUE!	#VALUE!	#VALUE!	#VALUE!	#VALUE!	#VALUE!	0
#VALUE!	#VALUE!	#VALUE!	#VALUE!	#VALUE!	#VALUE!	#VALUE!	#VALUE!	#VALUE!	#VALUE!	0	#VALUE!	#VALUE!	#VALUE!	#VALUE!	#VALUE!	#VALUE!	0	#VALUE!	#VALUE!	#VALUE!	#VALUE!	#VALUE!	#VALUE!	0	#VALUE!	#VALUE!	#VALUE!	#VALUE!	#VALUE!	#VALUE!	0	#VALUE!	#VALUE!	#VALUE!	#VALUE!	#VALUE!	#VALUE!	0	#VALUE!	#VALUE!	#VALUE!	#VALUE!	#VALUE!	#VALUE!	0	#VALUE!	#VALUE!	#VALUE!	#VALUE!
#VALUE!	#VALUE!	#VALUE!	#VALUE!	#VALUE!	#VALUE!	AAAAAHrffwY=	#VALUE!	#VALUE!	#VALUE!	#VALUE!	#VALUE!	#VALUE!	0	#VALUE!	#VALUE!	#VALUE!	#VALUE!	#VALUE!	#VALUE!	0	#VALUE!	#VALUE!	#VALUE!	#VALUE!	#VALUE!	#VALUE!	0	#VALUE!	#VALUE!	#VALUE!	#VALUE!	#VALUE!	#VALUE!	0	#VALUE!	#VALUE!	#VALUE!	#VALUE!	#VALUE!	#VALUE!	0	#VALUE!	#VALUE!	#VALUE!	#VALUE!	#VALUE!	#VALUE!	0	#VALUE!
[truncated: 206 more columns]
