# Supplementary material for: Temporal system-level organization of the switch from glycolytic to gluconeogenic operation in yeast
Source: Mol Syst Biol. 2013 Apr 2;9:651. doi: 10.1038/msb.2013.11 (PMC3693829; doi:10.1038/msb.2013.11)
Supplement: Supplementary File 5 — Flux variability analysis results [file msb201311-s5.xlsx]

## Sheet: Bounds (rates)
					Bounds for rates (experimental)
					-2.1 h		-0,6 h		0.8 h		4.4 h		7.4 h
		Measurement		Reaction	Lower	Upper	Lower	Upper	Lower	Upper	Lower	Upper	Lower	Upper
		Growth rate	[1/h]	biomass	0.301567	0.30991	0.301567	0.30991	0.0449243	0.0646714	0.0462703	0.0579636	0.0445497	0.0616346
		Glucose	[mmol/h gDW]	glc-D[e]_EX	-12.1434	-9.35019	-12.3689	-9.97993	-0.0130855	0.0130855	-0.0130855	0.0130855	-0.0130855	0.0130855
		Ethanol	[mmol/h gDW]	etoh[e]_EX	12.7585	15.3224	9.06747	11.6412	-3.10259	-2.18679	-2.65048	-1.86615	-2.26889	-1.5752
		Carbon dioxide	[mmol/h gDW]	co2[e]_EX	17.5636	18.4996	14.7612	15.2883	1.40052	1.44142	1.07326	1.09894	1.31421	1.3641
		Pyruvate	[mmol/h gDW]	pyr[e]_EX	0.0993154	0.109027	0.0701606	0.0807055	-0.360195	-0.240658	-0.0212947	0.0212947	-0.0216641	0.0216641
		Acetate	[mmol/h gDW]	ac[e]_EX	0.503452	0.755232	0.527531	0.696266	0.571305	0.81028	0.18044	0.300025	-0.0932925	0.0931381
		Succinate	[mmol/h gDW]	succ[e]_EX	0.017637	0.0245237	0.0129702	0.0172532	0.00974835	0.014451	0.00395418	0.00732553	-0.000120146	0.00467385
	*	Glycerol	[mmol/h gDW]	glyc[e]_EX	0.658065	0.81904	0.477717	0.652729	-0.0978118	-0.0219731	-0.0799482	-0.0187512	-0.0683296	-0.0156734
					Bounds for rates (reversibilities)
					-2.1 h		-0,6 h		0.8 h		4.4 h		7.4 h
				Reaction	Lower	Upper	Lower	Upper	Lower	Upper	Lower	Upper	Lower	Upper
				ASPTA	-inf	inf	-inf	inf	-inf	inf	-inf	inf	-inf	inf
				ALATA_L	0	inf	0	inf	0	inf	0	inf	0	inf
				ALATA_Lm	0	inf	0	inf	0	inf	0	inf	0	inf
				ASADi	0	inf	0	inf	0	inf	0	inf	0	inf
				ASNS1	0	inf	0	inf	0	inf	0	inf	0	inf
				ASPKi	0	inf	0	inf	0	inf	0	inf	0	inf
				GALU	0	inf	0	inf	0	inf	0	inf	0	inf
				GLCS2	0	inf	0	inf	0	inf	0	inf	0	inf
				GLYCOH	0	inf	0	inf	0	inf	0	inf	0	inf
				PGMT	-inf	inf	-inf	inf	-inf	inf	-inf	inf	-inf	inf
				TREH	0	inf	0	inf	0	inf	0	inf	0	inf
				treSYN	0	inf	0	inf	0	inf	0	inf	0	inf
				ICL	0	inf	0	inf	0	inf	0	inf	0	inf
				MALS	-inf	inf	-inf	inf	-inf	inf	-inf	inf	-inf	inf
				ME2m	0	inf	0	inf	0	inf	0	inf	0	inf
				PC	0	inf	0	inf	0	inf	0	inf	0	inf
				PPCK	0	inf	0	inf	0	inf	0	inf	0	inf
				ACGKm	0	inf	0	inf	0	inf	0	inf	0	inf
				ACOTAim	0	inf	0	inf	0	inf	0	inf	0	inf
				AGPRim	0	inf	0	inf	0	inf	0	inf	0	inf
				ARGSL	-inf	inf	-inf	inf	-inf	inf	-inf	inf	-inf	inf
				ARGSSr	-inf	inf	-inf	inf	-inf	inf	-inf	inf	-inf	inf
				CBPS	0	inf	0	inf	0	inf	0	inf	0	inf
				G5SADr	-inf	inf	-inf	inf	-inf	inf	-inf	inf	-inf	inf
				G5SD	0	inf	0	inf	0	inf	0	inf	0	inf
				GLU5K	0	inf	0	inf	0	inf	0	inf	0	inf
				OCBTi	0	inf	0	inf	0	inf	0	inf	0	inf
				ORNTACim	0	inf	0	inf	0	inf	0	inf	0	inf
				P5CR	0	inf	0	inf	0	inf	0	inf	0	inf
				ACONT	-inf	inf	-inf	inf	-inf	inf	-inf	inf	-inf	inf
				ACONTm	-inf	inf	-inf	inf	-inf	inf	-inf	inf	-inf	inf
				AKGDam	-inf	inf	-inf	inf	-inf	inf	-inf	inf	-inf	inf
				CSc	0	inf	0	inf	0	inf	0	inf	0	inf
				CSm	0	inf	0	inf	0	inf	0	inf	0	inf
				FUM	-inf	inf	-inf	inf	-inf	inf	-inf	inf	-inf	inf
				FUMm	-inf	inf	-inf	inf	-inf	inf	-inf	inf	-inf	inf
				ICDHxm	0	inf	0	inf	0	inf	0	inf	0	inf
				ICDHy	0	inf	0	inf	0	inf	0	inf	0	inf
				MDH	-inf	inf	-inf	inf	-inf	inf	-inf	inf	-inf	inf
				MDHm	-inf	inf	-inf	inf	-inf	inf	-inf	inf	-inf	inf
				SUCD2_u6m	-inf	inf	-inf	inf	-inf	inf	-inf	inf	-inf	inf
				SUCOAS1m	-inf	inf	-inf	inf	-inf	inf	-inf	inf	-inf	inf
				ADSK	0	inf	0	inf	0	inf	0	inf	0	inf
				BPNT	0	inf	0	inf	0	inf	0	inf	0	inf
				PAPSR	0	inf	0	inf	0	inf	0	inf	0	inf
				SLFAT	-inf	inf	-inf	inf	-inf	inf	-inf	inf	-inf	inf
				SULR	-inf	inf	-inf	inf	-inf	inf	-inf	inf	-inf	inf
				FDH	0	inf	0	inf	0	inf	0	inf	0	inf
				FTHFL	-inf	inf	-inf	inf	-inf	inf	-inf	inf	-inf	inf
				MTHFC	-inf	inf	-inf	inf	-inf	inf	-inf	inf	-inf	inf
				MTHFD	-inf	inf	-inf	inf	-inf	inf	-inf	inf	-inf	inf
				MTHFR3	0	inf	0	inf	0	inf	0	inf	0	inf
				GLUDy	-inf	inf	-inf	inf	-inf	inf	-inf	inf	-inf	inf
				GLUDym	-inf	inf	-inf	inf	-inf	inf	-inf	inf	-inf	inf
				GLUSxm	0	inf	0	inf	0	inf	0	inf	0	inf
				ANS	0	inf	0	inf	0	inf	0	inf	0	inf
				GLNS	0	inf	0	inf	0	inf	0	inf	0	inf
				G3PD1ir	0	inf	0	inf	0	inf	0	inf	0	inf
				G3PT	0	inf	0	inf	0	inf	0	inf	0	inf
				GLYK	0	inf	0	inf	0	inf	0	inf	0	inf
				AGTm	-inf	inf	-inf	inf	-inf	inf	-inf	inf	-inf	inf
				CYSTS	0	inf	0	inf	0	inf	0	inf	0	inf
				GHMT2r	-inf	inf	-inf	inf	-inf	inf	-inf	inf	-inf	inf
				HSDyi	0	inf	0	inf	0	inf	0	inf	0	inf
				HSK	0	inf	0	inf	0	inf	0	inf	0	inf
				PGCD	0	inf	0	inf	0	inf	0	inf	0	inf
				PSERT	0	inf	0	inf	0	inf	0	inf	0	inf
				PSP_L	0	inf	0	inf	0	inf	0	inf	0	inf
				ENO	-inf	inf	-inf	inf	-inf	inf	-inf	inf	-inf	inf
				FBA	-inf	inf	-inf	inf	-inf	inf	-inf	inf	-inf	inf
				FBP	0	inf	0	inf	0	inf	0	inf	0	inf
				GAPD	-inf	inf	-inf	inf	-inf	inf	-inf	inf	-inf	inf
				HEX1	0	inf	0	inf	0	inf	0	inf	0	inf
				PFK	0	inf	0	inf	0	inf	0	inf	0	inf
				PGI	-inf	inf	-inf	inf	-inf	inf	-inf	inf	-inf	inf
				PGK	-inf	inf	-inf	inf	-inf	inf	-inf	inf	-inf	inf
				PGM	-inf	inf	-inf	inf	-inf	inf	-inf	inf	-inf	inf
				PYK	0	inf	0	inf	0	inf	0	inf	0	inf
				TPI	-inf	inf	-inf	inf	-inf	inf	-inf	inf	-inf	inf
				ATPPRT	0	inf	0	inf	0	inf	0	inf	0	inf
				HISTD	0	inf	0	inf	0	inf	0	inf	0	inf
				HISTP	0	inf	0	inf	0	inf	0	inf	0	inf
				HSTPT	0	inf	0	inf	0	inf	0	inf	0	inf
				IG3PS	0	inf	0	inf	0	inf	0	inf	0	inf
				IGPDH	0	inf	0	inf	0	inf	0	inf	0	inf
				PRAMPC	0	inf	0	inf	0	inf	0	inf	0	inf
				PRATPP	0	inf	0	inf	0	inf	0	inf	0	inf
				PRMICIi	0	inf	0	inf	0	inf	0	inf	0	inf
				PRPPS	-inf	inf	-inf	inf	-inf	inf	-inf	inf	-inf	inf
				AHSERL2	0	inf	0	inf	0	inf	0	inf	0	inf
				CYSTGL	0	inf	0	inf	0	inf	0	inf	0	inf
				HSERTA	-inf	inf	-inf	inf	-inf	inf	-inf	inf	-inf	inf
				METS	0	inf	0	inf	0	inf	0	inf	0	inf
				ADK1	-inf	inf	-inf	inf	-inf	inf	-inf	inf	-inf	inf
				ADK1m	-inf	inf	-inf	inf	-inf	inf	-inf	inf	-inf	inf
				ATPS	9.02433	inf	4.84983	inf	3.34857	inf	1.65351	inf	2.21443	inf
				NDPK2	-inf	inf	-inf	inf	-inf	inf	-inf	inf	-inf	inf
				UMPK	-inf	inf	-inf	inf	-inf	inf	-inf	inf	-inf	inf
				ATPS3m	0	inf	0	inf	0	inf	0	inf	0	inf
				CYOOm	0	inf	0	inf	0	inf	0	inf	0	inf
				CYOR_u6m	0	inf	0	inf	0	inf	0	inf	0	inf
				NADH2-u6cm	0	inf	0	inf	0	inf	0	inf	0	inf
				NADH2-u6m	0	inf	0	inf	0	inf	0	inf	0	inf
				PPA	0	inf	0	inf	0	inf	0	inf	0	inf
				PPAm	0	inf	0	inf	0	inf	0	inf	0	inf
				G6PDH2	0	inf	0	inf	0	inf	0	inf	0	inf
				GND	0	inf	0	inf	0	inf	0	inf	0	inf
				PGL	0	inf	0	inf	0	inf	0	inf	0	inf
				RPE	-inf	inf	-inf	inf	-inf	inf	-inf	inf	-inf	inf
				RPI	-inf	inf	-inf	inf	-inf	inf	-inf	inf	-inf	inf
				TALA	-inf	inf	-inf	inf	-inf	inf	-inf	inf	-inf	inf
				TKT1	-inf	inf	-inf	inf	-inf	inf	-inf	inf	-inf	inf
				TKT2	-inf	inf	-inf	inf	-inf	inf	-inf	inf	-inf	inf
				ACOAH	-inf	inf	-inf	inf	-inf	inf	-inf	inf	-inf	inf
				ACS	0	inf	0	inf	0	inf	0	inf	0	inf
				ACSm	0	inf	0	inf	0	inf	0	inf	0	inf
				ALCD2m	-inf	inf	-inf	inf	-inf	inf	-inf	inf	-inf	inf
				ALCD2x	-inf	inf	-inf	inf	-inf	inf	-inf	inf	-inf	inf
				ALDD2xm	0	inf	0	inf	0	inf	0	inf	0	inf
				ALDD2y	0	inf	0	inf	0	inf	0	inf	0	inf
				ALDD2ym	0	inf	0	inf	0	inf	0	inf	0	inf
				PDHm	0	inf	0	inf	0	inf	0	inf	0	inf
				PYRDC	0	inf	0	inf	0	inf	0	inf	0	inf
				AASAD1	0	inf	0	inf	0	inf	0	inf	0	inf
				AATA	-inf	inf	-inf	inf	-inf	inf	-inf	inf	-inf	inf
				HACNHm	-inf	inf	-inf	inf	-inf	inf	-inf	inf	-inf	inf
				HCITS	-inf	inf	-inf	inf	-inf	inf	-inf	inf	-inf	inf
				HICITDm	-inf	inf	-inf	inf	-inf	inf	-inf	inf	-inf	inf
				MCITDm	-inf	inf	-inf	inf	-inf	inf	-inf	inf	-inf	inf
				OXAGm	-inf	inf	-inf	inf	-inf	inf	-inf	inf	-inf	inf
				SACCD1	-inf	inf	-inf	inf	-inf	inf	-inf	inf	-inf	inf
				SACCD2	-inf	inf	-inf	inf	-inf	inf	-inf	inf	-inf	inf
				THRA	-inf	inf	-inf	inf	-inf	inf	-inf	inf	-inf	inf
				THRD_Lm	0	inf	0	inf	0	inf	0	inf	0	inf
				THRS	0	inf	0	inf	0	inf	0	inf	0	inf
				ANPRT	0	inf	0	inf	0	inf	0	inf	0	inf
				CHORM	0	inf	0	inf	0	inf	0	inf	0	inf
				CHORS	0	inf	0	inf	0	inf	0	inf	0	inf
				DDPA	0	inf	0	inf	0	inf	0	inf	0	inf
				DHQS	0	inf	0	inf	0	inf	0	inf	0	inf
				DHQTi	0	inf	0	inf	0	inf	0	inf	0	inf
				IGPS	0	inf	0	inf	0	inf	0	inf	0	inf
				PHETA1	-inf	inf	-inf	inf	-inf	inf	-inf	inf	-inf	inf
				PPND2	0	inf	0	inf	0	inf	0	inf	0	inf
				PPNDH	0	inf	0	inf	0	inf	0	inf	0	inf
				PRAIi	0	inf	0	inf	0	inf	0	inf	0	inf
				PSCVTi	0	inf	0	inf	0	inf	0	inf	0	inf
				SHK3D	0	inf	0	inf	0	inf	0	inf	0	inf
				SHKK	0	inf	0	inf	0	inf	0	inf	0	inf
				TRPS1	0	inf	0	inf	0	inf	0	inf	0	inf
				TYRTA	-inf	inf	-inf	inf	-inf	inf	-inf	inf	-inf	inf
				ACHBSm	0	inf	0	inf	0	inf	0	inf	0	inf
				ACLSm	0	inf	0	inf	0	inf	0	inf	0	inf
				DHAD1m	0	inf	0	inf	0	inf	0	inf	0	inf
				DHAD2m	0	inf	0	inf	0	inf	0	inf	0	inf
				ILETA	-inf	inf	-inf	inf	-inf	inf	-inf	inf	-inf	inf
				IPMD	0	inf	0	inf	0	inf	0	inf	0	inf
				IPPMIa	-inf	inf	-inf	inf	-inf	inf	-inf	inf	-inf	inf
				IPPMIb	-inf	inf	-inf	inf	-inf	inf	-inf	inf	-inf	inf
				IPPS	0	inf	0	inf	0	inf	0	inf	0	inf
				KARA1im	0	inf	0	inf	0	inf	0	inf	0	inf
				KARA2im	0	inf	0	inf	0	inf	0	inf	0	inf
				LEUTA	-inf	inf	-inf	inf	-inf	inf	-inf	inf	-inf	inf
				OMCDC	0	inf	0	inf	0	inf	0	inf	0	inf
				VALTA	-inf	inf	-inf	inf	-inf	inf	-inf	inf	-inf	inf
				ACt2r	-inf	inf	-inf	inf	-inf	inf	-inf	inf	-inf	inf
				CO2t	-inf	inf	-inf	inf	-inf	inf	-inf	inf	-inf	inf
				ETOHt	-inf	inf	-inf	inf	-inf	inf	-inf	inf	-inf	inf
				GLCt1	0	inf	0	inf	0	inf	0	inf	0	inf
				GLYCt	-inf	inf	-inf	inf	-inf	inf	-inf	inf	-inf	inf
				H2Ot	-inf	inf	-inf	inf	-inf	inf	-inf	inf	-inf	inf
				NH4t	-inf	inf	-inf	inf	-inf	inf	-inf	inf	-inf	inf
				O2t	-inf	inf	-inf	inf	-inf	inf	-inf	inf	-inf	inf
				PIt2r	-inf	inf	-inf	inf	-inf	inf	-inf	inf	-inf	inf
				PYRt2	-inf	inf	-inf	inf	-inf	inf	-inf	inf	-inf	inf
				SO4ti	0	inf	0	inf	0	inf	0	inf	0	inf
				SUCCt2r	-inf	inf	-inf	inf	-inf	inf	-inf	inf	-inf	inf
				2OBUTtm	-inf	inf	-inf	inf	-inf	inf	-inf	inf	-inf	inf
				2OXOADPtim	0	inf	0	inf	0	inf	0	inf	0	inf
				3MOBtm	-inf	inf	-inf	inf	-inf	inf	-inf	inf	-inf	inf
				3MOPtm	-inf	inf	-inf	inf	-inf	inf	-inf	inf	-inf	inf
				ACALDtm	-inf	inf	-inf	inf	-inf	inf	-inf	inf	-inf	inf
				ACtm	-inf	inf	-inf	inf	-inf	inf	-inf	inf	-inf	inf
				ALAt2m	-inf	inf	-inf	inf	-inf	inf	-inf	inf	-inf	inf
				ATPtm-H	-inf	inf	-inf	inf	-inf	inf	-inf	inf	-inf	inf
				CITtam	-inf	inf	-inf	inf	-inf	inf	-inf	inf	-inf	inf
				CITtcm	-inf	inf	-inf	inf	-inf	inf	-inf	inf	-inf	inf
				CO2tm	-inf	inf	-inf	inf	-inf	inf	-inf	inf	-inf	inf
				ETOHtm	-inf	inf	-inf	inf	-inf	inf	-inf	inf	-inf	inf
				GLNt2m	-inf	inf	-inf	inf	-inf	inf	-inf	inf	-inf	inf
				GLUt2m	-inf	inf	-inf	inf	-inf	inf	-inf	inf	-inf	inf
				GLXtm	-inf	inf	-inf	inf	-inf	inf	-inf	inf	-inf	inf
				GLYt2m	-inf	inf	-inf	inf	-inf	inf	-inf	inf	-inf	inf
				H2Otm	-inf	inf	-inf	inf	-inf	inf	-inf	inf	-inf	inf
				HCITtm	-inf	inf	-inf	inf	-inf	inf	-inf	inf	-inf	inf
				MALtm	-inf	inf	-inf	inf	-inf	inf	-inf	inf	-inf	inf
				NH4tm	-inf	inf	-inf	inf	-inf	inf	-inf	inf	-inf	inf
				O2tm	-inf	inf	-inf	inf	-inf	inf	-inf	inf	-inf	inf
				OAAt2m	-inf	inf	-inf	inf	-inf	inf	-inf	inf	-inf	inf
				ORNt3m	-inf	inf	-inf	inf	-inf	inf	-inf	inf	-inf	inf
				PIt2m	-inf	inf	-inf	inf	-inf	inf	-inf	inf	-inf	inf
				PYRt2m	-inf	inf	-inf	inf	-inf	inf	-inf	inf	-inf	inf
				SUCCtm	0	inf	0	inf	0	inf	0	inf	0	inf
				SUCFUMtm	0	inf	0	inf	0	inf	0	inf	0	inf
				THRt2m	-inf	inf	-inf	inf	-inf	inf	-inf	inf	-inf	inf
				13BDglcnSYN	0	inf	0	inf	0	inf	0	inf	0	inf
				aicarSYN	0	inf	0	inf	0	inf	0	inf	0	inf
				ampSYN	0	inf	0	inf	0	inf	0	inf	0	inf
				cmpSYN	0	inf	0	inf	0	inf	0	inf	0	inf
				dampSYN	0	inf	0	inf	0	inf	0	inf	0	inf
				dcmpSYN	0	inf	0	inf	0	inf	0	inf	0	inf
				dgmpSYN	0	inf	0	inf	0	inf	0	inf	0	inf
				dtmpSYN	0	inf	0	inf	0	inf	0	inf	0	inf
				ergstSYN	0	inf	0	inf	0	inf	0	inf	0	inf
				gmpSYN	0	inf	0	inf	0	inf	0	inf	0	inf
				mannanSYN	0	inf	0	inf	0	inf	0	inf	0	inf
				paSYN	0	inf	0	inf	0	inf	0	inf	0	inf
				pcSYN	0	inf	0	inf	0	inf	0	inf	0	inf
				peSYN	0	inf	0	inf	0	inf	0	inf	0	inf
				psSYN	0	inf	0	inf	0	inf	0	inf	0	inf
				ptd1inoSYN	0	inf	0	inf	0	inf	0	inf	0	inf
				triglycSYN	0	inf	0	inf	0	inf	0	inf	0	inf
				umpSYN	0	inf	0	inf	0	inf	0	inf	0	inf
				zymstSYN	0	inf	0	inf	0	inf	0	inf	0	inf
				glycogen[c]_EX	-inf	inf	-inf	inf	-inf	inf	-inf	inf	-inf	inf
				h[e]_EX	-inf	inf	-inf	inf	-inf	inf	-inf	inf	-inf	inf
				h2o[e]_EX	-inf	inf	-inf	inf	-inf	inf	-inf	inf	-inf	inf
				nh4[e]_EX	-inf	inf	-inf	inf	-inf	inf	-inf	inf	-inf	inf
				o2[e]_EX	-inf	inf	-inf	inf	-inf	inf	-inf	inf	-inf	inf
				pi[e]_EX	-inf	inf	-inf	inf	-inf	inf	-inf	inf	-inf	inf
				so4[e]_EX	-inf	inf	-inf	inf	-inf	inf	-inf	inf	-inf	inf
				tre[c]_EX	-inf	inf	-inf	inf	-inf	inf	-inf	inf	-inf	inf

## Sheet: Bounds (metabolites)
				Bounds for natural logarithms of concentration												Average of concentrations and standard deviations
				-2.1 h		-0,6 h		0.8 h		4.4 h		7.4 h				t < -1.5 h		-1.5 h < t < 0 h		0 h < t < 2 h		2 h < t < 6 h		6 h < t
			Metabolites	Lower	Upper	Lower	Upper	Lower	Upper	Lower	Upper	Lower	Upper		Metabolites	Average	SD	Average	SD	Average	SD	Average	SD	Average	SD
		‡	2pg[c]	-10.5393	-8.99329	-15	-9.28011	-15	-8.94836	-15	-11.1214	-15	-11.8814		13dpg	NA	NA	0.000628759	NA	NA	NA	NA	NA	NA	NA
		‡	6pgc[c]	-15	-5.74055	-15	-5.96557	-15	-6.21323	-9.75724	-8.39396	-9.25775	-8.9511		2pg	0.0263753	0.00855439	0.0157236	0.00845879	0.0196347	0.012924	0.00221205	0.00148253	0.000815942	0.000802708
		‡	arg-L[c]	-5.50534	-5.20385	-5.38444	-5.05075	-5.59629	-4.58876	-15	-4.32948	-5.75341	-4.8223		6pgc	0.533677	0.295437	0.366345	0.265807	0.15965	0.270659	0.049718	0.014731	0.0393687	0.00299466
		‡	asn-L[c]	-5.37761	-5.03079	-5.73749	-4.47707	-15	-4.61298	-15	-4.46578	-15	-1.35		accoa	0.0400498	0.00206999	0.0506279	0.00685679	0.0680534	0.0171252	0.0409335	0.00386768	0.0335917	0.00682488
		‡	asp-L[c]	-4.53626	-3.45717	-4.53626	-3.45717	-4.53626	-3.45717	-4.53626	-3.45717	-4.53626	-3.45717		adp	0.249032	0.0877293	0.295243	0.0936678	0.461693	0.181728	0.370554	0.054587	0.285642	0.0572111
		‡	cys-L[c]	-8.79634	-6.88647	-7.82819	-6.66243	-15	-6.90693	-9.12583	-7.59555	-13.9661	-7.88197		akg	0.741036	0.481103	0.610543	0.275094	0.835395	0.444371	0.704635	0.250796	0.667588	NA
		‡	dhap[c]	-7.84244	-7.48876	-15.5116	-7.116	-15	-9.10004	-10.4097	-8.31719	-10.4892	-8.37289		ala-L	9.0786	2.8791	9.52331	2.80035	16.9095	6.18037	9.13708	2.61657	4.68981	NA
		‡	f6p[c]	-7.6952	-6.41543	-7.49919	-6.75157	-8.80239	-7.53011	-9.13346	-7.4148	-8.30205	-7.44847		amp	0.0504533	0.0248635	0.0284325	0.00822968	0.0569303	0.0280383	0.0304156	0.00459781	0.0257623	0.00716779
		‡	fdp[c]	-8.21149	-4.73378	-15	-5.2707	-15	-8.52312	-10.38	-9.21365	-10.7401	-9.60554		arg-L	1.67306	0.125155	1.92359	0.158998	2.42849	0.564715	1.96863	1.32121	1.96354	0.42668
	*	‡	g3p[c]	-9.57791	-9.44558	-15	-8.91084	-15	-10.7229	-15	-9.90754	-15	-1.35		asn-L	1.95169	0.167545	2.55317	0.712584	1.43317	1.0198	1.76449	1.1295	1.87264	NA
		‡	g6p[c]	-6.32652	-5.23765	-6.97701	-5.57924	-8.46946	-6.91446	-9.05738	-6.93293	-7.81545	-6.82228		asp-L	5.82529	3.56081	3.77083	3.66659	2.25653	2.20075	3.59961	2.23747	0.80638	1.4239
		‡	glyc3p[c]	-10.2338	-7.91064	-15	-8.03081	-15	-8.15879	-10.3175	-8.18874	-11.0812	-8.22925		atp	0.555379	0.0557427	0.836405	0.218584	1.00001	0.309226	1.09376	0.131065	0.862663	0.191897
		‡	gmp[c]	-15	-10.2885	-15	-11.6652	-15	-11.4538	-15	-1.35	-15	-1.35		cgmp	0.075485	0.0281718	0.070302	0.0103886	0.108007	0.0353888	0.0747473	0.0227091	0.0465916	0.00935066
		‡	ile-L[c]	-15	-5.40018	-15	-5.41752	-15	-4.90241	-15	-4.80532	-15	-1.35		cit + icit	0.36371	0.200363	0.213389	0.155805	0.322134	0.277002	0.833324	0.577131	0.442248	0.443808
		‡	leu-L[c]	-8.01637	-5.98034	-7.75624	-6.09519	-8.02705	-6.31237	-8.04395	-7.10123	-15	-1.35		coa	0.0219136	0.0137086	0.0251497	0.00555562	0.00505247	0.00245492	0.00482502	0.00127421	0.00498874	0.00192716
		‡	met-L[c]	-8.46419	-6.89528	-8.46419	-6.89528	-8.46419	-6.89528	-8.46419	-6.89528	-8.46419	-6.89528		ctp	0.0518384	0.0112908	0.0540286	0.00482683	0.0601927	0.0134488	0.0448347	0.00756342	0.0284726	0.00739079
		‡	pep[c]	-11.4612	-8.8333	-9.25859	-8.5781	-8.37417	-7.32402	-7.51066	-7.25742	-8.17551	-7.17042		cys-L	0.20524	0.0761448	0.293366	0.0769726	0.169047	0.0906208	0.107013	0.0344633	0.0662114	0.0329551
		‡	phe-L[c]	-7.35278	-6.65233	-7.35278	-6.65233	-7.35278	-6.65233	-7.35278	-6.65233	-7.35278	-6.65233		csn	0.0120594	0.0170546	0.00286695	0.00641071	0.00487249	0.0067212	0	0	0	0
		‡	r5p[c]	-15	-7.27862	-11.8091	-7.87869	-15	-9.11529	-15	-9.13335	-15	-8.77101		dctp	1.90289	1.8749	0.664433	0.0671768	0.622236	0.197755	0.626938	0.0833381	0.439133	0.114427
		‡	ru5p-D[c]	-8.29053	-7.20679	-12.1202	-7.62646	-11.3474	-9.64897	-11.0841	-9.69978	-11.3962	-9.93708		dhap	0.166608	0.0145799	0.142133	0.0710344	0.0188724	0.0101045	0.0480233	0.0187375	0.0453046	0.0177809
		‡	s7p[c]	-6.19641	-5.45164	-6.0509	-5.48182	-7.59147	-5.93092	-7.4803	-6.57591	-7.26459	-6.55207		f1p	0.0214289	0.0110701	0.00980524	0.00395323	0	0	0	0	0	0
		‡	ser-L[c]	-15	-4.38668	-15	-4.3918	-15	-4.87708	-15	-4.71901	-15	-5.10426		f6p	0.365947	0.103348	0.301451	0.0538576	0.120234	0.0338018	0.124296	0.0432496	0.14531	0.0292533
		‡	skm[c]	-15	-10.3625	-11.574	-10.7108	-15	-11.9632	-15	-1.35	-15	-1.35		f6p + g1p	0.106144	0.0230556	0.0871853	0.0199019	0.0585439	0.018197	0.0798147	0.0152608	0.0871929	0.0182163
		•	succoa[m]	-15	-3.21047	-15	-2.98464	-15	-4.02061	-5.44921	-3.89069	-5.33186	-4.57677		fdp	1.58632	0.745646	0.876112	0.461449	0.0260696	0.0217585	0.0228752	0.00600449	0.0155774	0.00399839
		‡	trp-L[c]	-15	-4.4858	-7.48519	-7.30876	-9.02122	-6.85984	-7.02656	-6.7644	-15	-1.35		fum	0.227668	0.104805	0.172167	0.145673	0.194219	0.179262	0.517783	0.335598	0.302519	0.409386
		‡	tyr-L[c]	-7.86376	-7.16482	-7.96857	-7.40135	-15	-7.13996	-7.92356	-6.15223	-7.16749	-6.55027		g6p	1.24267	0.30839	0.823994	0.248707	0.210541	0.0685593	0.191042	0.0751288	0.26122	0.0600055
		‡	val-L[c]	-6.05351	-4.19264	-5.62626	-3.95578	-4.80152	-4.15756	-5.61923	-4.51463	-15	-1.35		g3p	0.0259489	0.000857223	0.0150155	0.016103	0.00222488	0.00274349	0.00631691	0.00555613	0.00798265	NA
		†	pi[c]	-5.3	-2.3	-5.3	-2.3	-5.3	-2.3	-5.3	-2.3	-5.3	-2.3		gdp	0.0704092	0.0256427	0.087791	0.0164278	0.11974	0.0496048	0.0965552	0.0326759	0.0472904	0.011422
		†	h2o[c]	0	0	0	0	0	0	0	0	0	0		gln-L	22.5013	20.2739	19.624	25.4135	8.68851	8.98353	9.45963	9.49879	1.60062	0.431538
		†	h2o[m]	0	0	0	0	0	0	0	0	0	0		glu-L	15.7155	9.29828	13.6554	13.4838	11.4255	10.5707	15.3464	10.537	3.61011	6.50149
		†	h[c]	0	0	0	0	0	0	0	0	0	0		gly	1.59368	1.04562	1.94079	0.86325	0.820952	0.466877	0.921261	0.327168	0.721509	NA
		†	h[m]	0	0	0	0	0	0	0	0	0	0		glyald	1.45867	0.571894	0.271232	0.209527	0.0676413	0.0162201	0.106226	0.0264247	0.0981112	0.0283737
		†	accoa[c]	-15	-8.97719	-15	-8.60148	-15	-8.13774	-15	-8.88065	-15	-8.91042		glyc3p	0.0704819	0.0289523	0.0516998	0.0310748	0.0388846	0.030644	0.0543921	0.0214124	0.0493734	0.0219919
		†	accoa[m]	-15	-7.72443	-15	-7.34872	-15	-6.88498	-15	-7.62789	-15	-7.65765		glx	0.0239588	0.0146358	0.0518356	0.0286077	0.0562859	0.0769623	0.30345	0.12124	0.212799	0.0750094
		†	adp[c]	-15	-6.7148	-15	-6.58654	-15	-6.05013	-15	-6.59247	-15	-6.77406		gmp	0.00405214	0.0039276	0.000676296	0.0011647	0.000629474	0.00154189	0	NA	NA	NA
		†	adp[m]	-15	-5.46203	-15	-5.33378	-15	-4.79736	-15	-5.33971	-15	-5.5213		gtp	0.255059	0.0758874	0.309165	0.0376613	0.374086	0.0980272	0.354293	0.133896	0.194566	0.0393363
		†	akg[c]	-15	-5.3254	-15	-5.70888	-15	-5.31321	-15	-5.67044	-15	-1.35		his-L	0.385177	0.0178891	0.403893	0.0394407	0.44304	0.403066	1.66351	1.7469	0.649903	0.825076
		†	akg[m]	-15	-4.07264	-15	-4.45612	-15	-4.06044	-15	-4.41767	-15	-1.35		hom-L	0.596062	0.412811	0.354495	0.465609	0.270809	0.301841	0.299506	0.186143	0.0510572	0.0927746
		†	ala-L[c]	-15	-3.16082	-15	-3.14165	-15	-2.48136	-15	-3.19277	-15	-1.35		lac-L + lac-D	0.0664621	0.0109174	0.078531	0.0167572	0.0699809	0.0279179	0.0612395	0.00102054	0.0427423	0.017864
		†	ala-L[m]	-15	-1.90806	-15	-1.88889	-15	-1.2286	-15	-1.94001	-15	-1.35		ile-L	0.739655	0.42043	0.734419	0.409461	1.07921	0.76041	1.31305	0.776038	0.63952	NA
		†	amp[c]	-15	-8.15872	-15	-8.96143	-15	-8.03824	-15	-9.08658	-15	-9.07436		leu-L	0.500149	0.192322	0.469304	0.159741	0.374542	0.130132	0.200397	0.0440169	0.186936	NA
		†	amp[m]	-15	-6.90596	-15	-7.70867	-15	-6.78548	-15	-7.83381	-15	-7.8216		lys-L	2.26711	0.708	2.82131	1.18834	2.73116	0.780664	2.1195	0.561742	1.82464	0.26573
		†	atp[c]	-15	-6.2631	-15	-5.61611	-15	-5.37645	-15	-5.55347	-15	-5.63763		mal-L	0.835493	0.0966717	0.786209	0.186143	1.04989	0.617529	2.30291	0.38188	1.7659	0.0160139
		†	atp[m]	-15	-5.01034	-15	-4.36334	-15	-4.12369	-15	-4.30071	-15	-4.38487		malcoa	717.19	20.1934	794.432	87.8457	790.534	196.485	762.804	104.808	702.292	155.747
		†	cit[c]	-15	-6.12655	-15	-6.50229	-15	-5.99016	-15	-5.17101	-15	-5.57286		malt	0.157076	0.188622	0.17507	0.238097	0.757163	0.761332	1.98425	1.32064	0.836504	0.920711
		†	cit[m]	-15	-4.87379	-15	-5.24953	-15	-4.7374	-15	-3.91825	-15	-4.32009		met-L	0.198925	0.0621281	0.18541	0.0540898	0.154789	0.0834078	0.0847625	0.0301782	0.0382902	0.0071996
		†	coa[c]	-15	-8.86714	-15	-9.17495	-15	-10.4669	-15	-10.7678	-15	-10.5861		nad	0.813935	0.123385	0.986962	0.287156	1.00083	0.364916	1.077	0.331808	0.740735	0.26024
		†	coa[m]	-15	-7.61438	-15	-7.92218	-15	-9.21412	-15	-9.51504	-15	-9.33329		nadh	0.006175	0.00170894	0.0859778	0.0982554	0.011496	0.0281594	0	NA	0.0258254	NA
		†	fum[c]	-15	-6.68512	-15	-6.62686	-15	-6.4508	-15	-5.68484	-15	-5.74345		nadp	0.134452	0.0638223	0.143173	0.0323771	0.105601	0.0224597	0.0906296	0.0120555	0.0674909	0.0166761
		†	fum[m]	-15	-5.43235	-15	-5.37409	-15	-5.19803	-15	-4.43208	-15	-4.49069		nadph	0.0429322	0.00874669	0.0501637	0.00431888	0.0174876	0.0025636	0.0146843	0.00169996	0.0151825	0.00185869
		†	gln-L[c]	-15	-1.71402	-15	-1.60302	-15	-2.57494	-15	-2.50953	-15	-4.95627		orn	21.7398	54.5322	5.74592	1.65374	5.30952	2.37509	6.84442	4.20189	7.96738	4.18008
		†	gln-L[m]	-15	-0.461255	-15	-0.350253	-15	-1.32217	-15	-1.25677	-15	-3.70351		oaa	0.00913681	0.00240427	0.00924341	0.00123986	0.00713447	0.00147256	0.00621987	0.00113054	0.00442019	0.00142001
		†	glu-L[c]	-15	-2.32244	-15	-2.1536	-15	-2.37464	-15	-2.26281	-15	-3.04774		pep	0.0273573	0.0118357	0.0496074	0.00812808	0.155795	0.0375159	0.219126	0.0137992	0.183831	0.0426596
		†	glu-L[m]	-15	-1.06967	-15	-0.900833	-15	-1.12188	-15	-1.01004	-15	-1.79498		phe-L	0.262584	0.146177	0.152678	0.163167	0.105587	0.118398	0.220046	0.123583	0.0776908	0.110548
		†	glx[c]	-15	-8.79106	-15	-8.07387	-15	-7.41758	-15	-6.4632	-15	-6.87179		pro-L	726.804	1806.88	1215.63	1465.41	956.459	1687.79	300.204	654.554	934.577	689.69
		†	glx[m]	-15	-7.5383	-15	-6.82111	-15	-6.16482	-15	-5.21043	-15	-5.61902		pyr	0.97514	0.305895	0.954337	0.107093	0.735331	0.298408	0.36297	0.0477217	0.304781	0.0787269
		†	gly[c]	-15	-4.55369	-15	-4.55848	-15	-5.29563	-15	-5.4033	-15	-1.35		r5p	0.110401	0.0655735	0.0675787	0.032488	0.0120919	0.013199	0.0171045	0.0103482	0.0189778	0.0176654
		†	gly[m]	-15	-3.30092	-15	-3.30572	-15	-4.04287	-15	-4.15054	-15	-1.35		ru5p-D	0.173673	0.0429323	0.0862452	0.0421692	0.0133511	0.00461058	0.0134139	0.00402003	0.0104277	0.00324713
		†	icit[c]	-15	-6.12655	-15	-6.50229	-15	-5.99016	-15	-5.17101	-15	-5.57286		s7p	1.10705	0.197099	1.14056	0.158025	0.553134	0.188238	0.342583	0.0725766	0.372234	0.0636362
		†	icit[m]	-15	-4.87379	-15	-5.24953	-15	-4.7374	-15	-3.91825	-15	-4.32009		ser-L	1.96983	1.19243	1.83895	1.24676	1.11825	0.774245	1.41158	0.855912	0.570476	0.777155
		†	mal-L[c]	-15	-5.8295	-15	-5.71081	-15	-5.03159	-15	-4.73734	-15	-5.2713		skm	0.00493395	0.00306245	0.00554923	0.00112836	0.00049535	0.000867906	0	NA	NA	NA
		†	mal-L[m]	-15	-4.57674	-15	-4.45805	-15	-3.77883	-15	-3.48458	-15	-4.01853		succ	0.371996	0.168923	0.264668	0.131925	0.524659	0.34866	1.03376	0.564962	0.724232	0.757008
	*	†	nad[c]	-15	-5.799	-15	-5.41243	-15	-5.30943	-15	-5.3037	-15	-5.62586		succoa	1.8467	1.09353	1.79187	1.63196	0.801156	0.496521	1.23655	0.403288	0.756156	0.136326
		†	nad[m]	-15	-4.54624	-15	-4.15967	-15	-4.05667	-15	-4.05093	-15	-4.3731		thr-L	25.9112	35.5884	59.8291	57.8507	35.8278	64.5359	6.90501	4.67632	17.3495	9.98833
		†	nadh[c]	-15	-10.5047	-15	-7.12205	-15	-8.54891	-15	-1.35	-15	-1.35		trp-L	1.34943	1.29716	0.215421	0.00947711	0.204733	0.081223	0.357371	0.0232887	NA	NA
		†	nadh[m]	-15	-9.2519	-15	-5.86929	-15	-7.29615	-15	-1.35	-15	-1.35		tyr-L	0.202606	0.0340284	0.167405	0.0231224	0.133025	0.0722245	0.435897	0.154579	0.385173	0.0576172
		†	nadph[c]	-15	-8.66428	-15	-8.69152	-15	-9.64708	-15	-9.87065	-15	-9.82653		ura	0	0	0	0	0.00932127	0.00389179	0.0100404	0.00845552	0.000307209	0.000267096
		†	nadph[m]	-15	-7.41151	-15	-7.43876	-15	-8.39432	-15	-8.61788	-15	-8.57377		val-L	3.05479	1.11622	3.98052	1.35991	4.17602	0.649988	2.55064	0.640516	1.31183	NA
		†	nadp[c]	-15	-7.19698	-15	-7.4285	-15	-7.75159	-15	-8.02301	-15	-8.15212
		†	nadp[m]	-15	-5.94421	-15	-6.17574	-15	-6.49883	-15	-6.77025	-15	-6.89936
		†	oaa[c]	-15	-10.1305	-15	-10.3041	-15	-10.4552	-15	-10.6279	-15	-10.7833
		†	oaa[m]	-15	-8.87778	-15	-9.05136	-15	-9.20241	-15	-9.3751	-15	-9.53052
		†	pyr[c]	-15	-5.39613	-15	-5.70219	-15	-5.57114	-15	-6.63792	-15	-6.62962
		†	pyr[m]	-15	-4.14337	-15	-4.44943	-15	-4.31838	-15	-5.38515	-15	-5.37685
		†	succ[c]	-15	-6.20064	-15	-6.49561	-15	-5.65746	-15	-5.08612	-15	-5.05224
		†	succ[m]	-15	-4.94788	-15	-5.24285	-15	-4.4047	-15	-3.83336	-15	-3.79948
		†	thr-L[c]	-15	-1.28232	-15	-0.69012	-15	-0.752597	-15	-3.06937	-15	-2.23824
		†	thr-L[m]	-15	-0.0295524	-15	0.562643	-15	0.500166	-15	-1.81661	-15	-0.985477

## Sheet: Results (fluxes)
			Flux ranges [mmol/h gDW]											Flux ranges relative to growth rate [mmol/gDW]
			-2.1 h		-0,6 h		0.8 h		4.4 h		7.4 h			-2.1 h		-0,6 h		0.8 h		4.4 h		7.4 h
	Reaction	Pathway	Max	Min	Max	Min	Max	Min	Max	Min	Max	Min		Max	Min	Max	Min	Max	Min	Max	Min	Max	Min
	ASPTA	Alanine and aspartate metabolism	-0.28399	-0.56816	-0.28399	-0.5578	-0.04231	-0.10417	-0.04357	-0.09273	-0.04195	-0.0938		-0.928861	-1.85831	-0.928861	-1.82443	-0.801781	-1.97404	-0.869747	-1.85108	-0.848246	-1.89667
	ALATA_L	Alanine and aspartate metabolism	0.27632	1e-20	0.27632	1e-20	0.05405	1e-20	0.04808	1e-20	0.04847	1e-20		0.903774	3.27075e-20	0.903774	3.27075e-20	1.02426	1.89502e-19	0.959776	1.99621e-19	0.980083	2.02204e-19
	ALATA_Lm	Alanine and aspartate metabolism	0.27632	1e-20	0.27632	1e-20	0.05405	1e-20	0.04808	1e-20	0.04847	1e-20		0.903774	3.27075e-20	0.903774	3.27075e-20	1.02426	1.89502e-19	0.959776	1.99621e-19	0.980083	2.02204e-19
	ASADi	Alanine and aspartate metabolism	0.29407	0.01728	0.28871	0.01728	0.05392	0.00257	0.048	0.00265	0.04855	0.00255		0.96183	0.0565186	0.944299	0.0565186	1.02179	0.0487019	0.958179	0.0528995	0.981701	0.051562
	ASNS1	Alanine and aspartate metabolism	0.03152	0.03067	0.03152	0.03067	0.00617	0.00457	0.00548	0.00471	0.00553	0.00453		0.103094	0.100314	0.103094	0.100314	0.116922	0.0866022	0.109392	0.0940214	0.111819	0.0915984
	ASPKi	Alanine and aspartate metabolism	0.29407	0.01728	0.28871	0.01728	0.05392	0.00257	0.048	0.00265	0.04855	0.00255		0.96183	0.0565186	0.944299	0.0565186	1.02179	0.0487019	0.958179	0.0528995	0.981701	0.051562
	GALU	Alternate Carbon Metabolism	2.10849	1e-20	2.33249	1.01225	0.82833	0.00031	0.42524	0.0155	0.52363	1e-20		6.89635	3.27075e-20	7.629	3.31082	15.697	0.00587455	8.48867	0.309412	10.588	2.02204e-19
	GLCS2	Alternate Carbon Metabolism	2.10849	1e-20	2.33249	1e-20	0.82833	1e-20	0.42524	1e-20	0.52363	1e-20		6.89635	3.27075e-20	7.629	3.27075e-20	15.697	1.89502e-19	8.48867	1.99621e-19	10.588	2.02204e-19
	GLYCOH	Alternate Carbon Metabolism	4.23076	1e-20	2.12712	1e-20	1.46867	1e-20	0.72522	1e-20	0.97124	1e-20		13.8378	3.27075e-20	6.95728	3.27075e-20	27.8315	1.89502e-19	14.4769	1.99621e-19	19.6389	2.02204e-19
	PGMT	Alternate Carbon Metabolism	1.95559	-1.00122	-0.21105	-2.29479	0.58847	-0.48327	0.2754	-0.26147	0.41184	-0.28559		6.39625	-3.27474	-0.690292	-7.50569	11.1516	-9.15804	5.49755	-5.21948	8.32757	-5.77474
	Storage	Alternate Carbon Metabolism	1.335	-0.626	3.06	2.025	0.411	0.000629953	0.244	0.031	0.238	-0.042		4.36646	-2.04749	10.0085	6.62327	7.78852	0.0119377	4.87075	0.618824	4.81246	-0.849257
	TREH	Alternate Carbon Metabolism	0.80384	1e-20	0.40415	1e-20	0.27905	1e-20	0.13779	1e-20	0.18454	1e-20		2.62916	3.27075e-20	1.32187	3.27075e-20	5.28804	1.89502e-19	2.75057	1.99621e-19	3.73147	2.02204e-19
	treSYN	Alternate Carbon Metabolism	1.97902	1e-20	2.18927	1e-20	0.77747	1e-20	0.39913	1e-20	0.49148	1e-20		6.47289	3.27075e-20	7.16056	3.27075e-20	14.7332	1.89502e-19	7.96746	1.99621e-19	9.93792	2.02204e-19
	ICL	Anaplerotic reactions	1.05014	0.01764	0.75298	0.01297	1.23959	0.37426	0.98813	0.60937	1.00704	0.46529		3.43475	0.0576961	2.46281	0.0424217	23.4904	7.09229	19.7251	12.1643	20.3628	9.40835
	MALS	Anaplerotic reactions	0.91962	1e-20	0.62246	1e-20	1.22015	0.34802	0.96811	0.58603	0.98775	0.44176		3.00785	3.27075e-20	2.03591	3.27075e-20	23.122	6.59504	19.3255	11.6984	19.9727	8.93256
	ME2m	Anaplerotic reactions	1.01393	1e-20	0.99764	1e-20	0.18687	1e-20	0.17282	1e-20	0.17443	1e-20		3.31631	3.27075e-20	3.26303	3.27075e-20	3.54122	1.89502e-19	3.44985	1.99621e-19	3.52704	2.02204e-19
	PC	Anaplerotic reactions	2.75886	1e-20	1.70797	1e-20	0.9994	1e-20	0.41338	1e-20	0.55361	1e-20		9.02355	3.27075e-20	5.58635	3.27075e-20	18.9388	1.89502e-19	8.25192	1.99621e-19	11.1942	2.02204e-19
	PPCK	Anaplerotic reactions	2.25608	1e-20	1.21246	1e-20	1.28357	0.3723	0.93138	0.3778	0.93629	0.23435		7.37908	3.27075e-20	3.96566	3.27075e-20	24.3239	7.05514	18.5923	7.54167	18.9322	4.73865
	ACGKm	Arginine and Proline Metabolism	0.0498	0.04846	0.0498	0.04846	0.00974	0.00722	0.00867	0.00744	0.00874	0.00716		0.162883	0.158501	0.162883	0.158501	0.184575	0.13682	0.173071	0.148518	0.176726	0.144778
	ACOTAim	Arginine and Proline Metabolism	0.0498	0.04846	0.0498	0.04846	0.00974	0.00722	0.00867	0.00744	0.00874	0.00716		0.162883	0.158501	0.162883	0.158501	0.184575	0.13682	0.173071	0.148518	0.176726	0.144778
	AGPRim	Arginine and Proline Metabolism	0.0498	0.04846	0.0498	0.04846	0.00974	0.00722	0.00867	0.00744	0.00874	0.00716		0.162883	0.158501	0.162883	0.158501	0.184575	0.13682	0.173071	0.148518	0.176726	0.144778
	ARGSL	Arginine and Proline Metabolism	0.0498	0.04846	0.0498	0.04846	0.00974	0.00722	0.00867	0.00744	0.00874	0.00716		0.162883	0.158501	0.162883	0.158501	0.184575	0.13682	0.173071	0.148518	0.176726	0.144778
	ARGSSr	Arginine and Proline Metabolism	0.0498	0.04846	0.0498	0.04846	0.00974	0.00722	0.00867	0.00744	0.00874	0.00716		0.162883	0.158501	0.162883	0.158501	0.184575	0.13682	0.173071	0.148518	0.176726	0.144778
	CBPS	Arginine and Proline Metabolism	0.0498	0.04846	0.0498	0.04846	0.00974	0.00722	0.00867	0.00744	0.00874	0.00716		0.162883	0.158501	0.162883	0.158501	0.184575	0.13682	0.173071	0.148518	0.176726	0.144778
	G5SADr	Arginine and Proline Metabolism	0.05104	0.04967	0.05104	0.04967	0.00998	0.0074	0.00888	0.00762	0.00895	0.00734		0.166939	0.162458	0.166939	0.162458	0.189123	0.140231	0.177263	0.152111	0.180973	0.148418
	G5SD	Arginine and Proline Metabolism	0.05104	0.04967	0.05104	0.04967	0.00998	0.0074	0.00888	0.00762	0.00895	0.00734		0.166939	0.162458	0.166939	0.162458	0.189123	0.140231	0.177263	0.152111	0.180973	0.148418
	GLU5K	Arginine and Proline Metabolism	0.05104	0.04967	0.05104	0.04967	0.00998	0.0074	0.00888	0.00762	0.00895	0.00734		0.166939	0.162458	0.166939	0.162458	0.189123	0.140231	0.177263	0.152111	0.180973	0.148418
	OCBTi	Arginine and Proline Metabolism	0.0498	0.04846	0.0498	0.04846	0.00974	0.00722	0.00867	0.00744	0.00874	0.00716		0.162883	0.158501	0.162883	0.158501	0.184575	0.13682	0.173071	0.148518	0.176726	0.144778
	ORNTACim	Arginine and Proline Metabolism	0.0498	0.04846	0.0498	0.04846	0.00974	0.00722	0.00867	0.00744	0.00874	0.00716		0.162883	0.158501	0.162883	0.158501	0.184575	0.13682	0.173071	0.148518	0.176726	0.144778
	P5CR	Arginine and Proline Metabolism	0.05104	0.04967	0.05104	0.04967	0.00998	0.0074	0.00888	0.00762	0.00895	0.00734		0.166939	0.162458	0.166939	0.162458	0.189123	0.140231	0.177263	0.152111	0.180973	0.148418
	ACONT	Citrate Cycle (TCA)	1000	-999.001	1000	-998.685	1000	-999.149	1000	-999.189	1000	-999.102		3270.75	-3267.48	3270.75	-3266.45	18950.2	-18934	19962.1	-19945.9	20220.4	-20202.2
	ACONT(m+c)	Citrate Cycle (TCA)	1.735	0.999	1.965	1.315	1.253	0.85	1.066	0.811	1.181	0.898		5.67476	3.26748	6.42703	4.30104	23.7446	16.1076	21.2796	16.1892	23.8803	18.1579
	ACONTm	Citrate Cycle (TCA)	1000	-999.001	1000	-998.685	1000	-999.149	1000	-999.189	1000	-999.102		3270.75	-3267.48	3270.75	-3266.45	18950.2	-18934	19962.1	-19945.9	20220.4	-20202.2
	AKGDam	Citrate Cycle (TCA)	1.40829	0.22863	1.56329	0.7847	0.50628	-0.05391	0.23742	-0.04956	0.44062	-0.0467		4.60617	0.747792	5.11314	2.56656	9.59409	-1.0216	4.7394	-0.98932	8.90951	-0.944293
	CS(m+c)	Citrate Cycle (TCA)	1.735	0.999	1.965	1.315	1.253	0.85	1.066	0.811	1.181	0.898		5.67476	3.26748	6.42703	4.30104	23.7446	16.1076	21.2796	16.1892	23.8803	18.1579
	CSc	Citrate Cycle (TCA)	1.12804	1e-20	0.68593	1e-20	1.25306	1e-20	1.06553	1e-20	1.18075	1e-20		3.68954	3.27075e-20	2.24351	3.27075e-20	23.7457	1.89502e-19	21.2702	1.99621e-19	23.8752	2.02204e-19
	CSm	Citrate Cycle (TCA)	1.73546	0.4175	1.96508	1.10919	1.25306	1e-20	1.06553	1e-20	1.18075	1e-20		5.67626	1.36554	6.42729	3.62789	23.7457	1.89502e-19	21.2702	1.99621e-19	23.8752	2.02204e-19
	FUM	Citrate Cycle (TCA)	1.13858	0.11297	0.84869	0.11297	1.24197	0.01683	0.99814	0.01733	1.01905	0.01669		3.72401	0.369497	2.77586	0.369497	23.5355	0.318931	19.9249	0.345943	20.6056	0.337479
	FUM(m+c)	Citrate Cycle (TCA)	1.521	0.782	1.756	1.105	1.211	0.802	1.028	0.773	1.147	0.863		4.97482	2.55773	5.74344	3.61418	22.9486	15.198	20.521	15.4307	23.1928	17.4502
	FUMm	Citrate Cycle (TCA)	1.40829	0.22863	1.64299	0.7847	1.19386	-0.05391	1.01106	-0.04956	1.13069	-0.0467		4.60617	0.747792	5.37381	2.56656	22.6238	-1.0216	20.1829	-0.98932	22.863	-0.944293
	ICDH(m+c)	Citrate Cycle (TCA)	1.716	0.536	1.871	1.092	0.566	1e-20	0.292	1e-20	0.496	1e-20		5.61261	1.75312	6.11958	3.57166	10.7258	1.89502e-19	5.82893	1.99621e-19	10.0293	2.02204e-19
	ICDHxm	Citrate Cycle (TCA)	1.71553	1e-20	1.77827	0.1053	0.56613	1e-20	0.29236	1e-20	0.49601	1e-20		5.61107	3.27075e-20	5.81628	0.34441	10.7283	1.89502e-19	5.83611	1.99621e-19	10.0295	2.02204e-19
	ICDHy	Citrate Cycle (TCA)	1.01393	1e-20	1.01393	1e-20	0.19834	1e-20	0.17642	1e-20	0.17786	1e-20		3.31631	3.27075e-20	3.31631	3.27075e-20	3.75857	1.89502e-19	3.52171	1.99621e-19	3.5964	2.02204e-19
	MDH	Citrate Cycle (TCA)	992.986	-987.238	997.256	-984.071	1000	-991.025	1000	-992.444	1000	-992.639		3247.81	-3229.01	3261.78	-3218.65	18950.2	-18780.1	19962.1	-19811.2	20220.4	-20071.6
	MDH(m+c)	Citrate Cycle (TCA)	2.382	0.143	2.329	0.473	2.42	1.055	1.958	1.275	2.048	1.191		7.79093	0.467718	7.61758	1.54707	45.8594	19.9924	39.0857	25.4516	41.4114	24.0825
	MDHm	Citrate Cycle (TCA)	988.352	-992.391	985.502	-996.444	992.387	-998.945	993.936	-998.725	994.06	-998.809		3232.65	-3245.87	3223.33	-3259.12	18805.9	-18930.2	19841	-19936.6	20100.3	-20196.3
	SUCD2_u6m	Citrate Cycle (TCA)	1.40829	0.66903	1.64299	0.99158	1.19386	0.78169	1.01106	0.7554	1.13069	0.84392		4.60617	2.18823	5.37381	3.24321	22.6238	14.8132	20.1829	15.0793	22.863	17.0644
	SUCOAS1m	Citrate Cycle (TCA)	-0.22863	-1.40829	-0.7847	-1.56329	0.05391	-0.50628	0.04956	-0.23742	0.0467	-0.44062		-0.747792	-4.60617	-2.56656	-5.11314	1.0216	-9.59409	0.98932	-4.7394	0.944293	-8.90951
	ADSK	Cysteine Metabolism	0.01776	0.01728	0.01776	0.01728	0.00347	0.00257	0.00309	0.00265	0.00311	0.00255		0.0580886	0.0565186	0.0580886	0.0565186	0.0657571	0.0487019	0.0616828	0.0528995	0.0628855	0.051562
	BPNT	Cysteine Metabolism	0.01776	0.01728	0.01776	0.01728	0.00347	0.00257	0.00309	0.00265	0.00311	0.00255		0.0580886	0.0565186	0.0580886	0.0565186	0.0657571	0.0487019	0.0616828	0.0528995	0.0628855	0.051562
	PAPSR	Cysteine Metabolism	0.01776	0.01728	0.01776	0.01728	0.00347	0.00257	0.00309	0.00265	0.00311	0.00255		0.0580886	0.0565186	0.0580886	0.0565186	0.0657571	0.0487019	0.0616828	0.0528995	0.0628855	0.051562
	SLFAT	Cysteine Metabolism	0.01776	0.01728	0.01776	0.01728	0.00347	0.00257	0.00309	0.00265	0.00311	0.00255		0.0580886	0.0565186	0.0580886	0.0565186	0.0657571	0.0487019	0.0616828	0.0528995	0.0628855	0.051562
	SULR	Cysteine Metabolism	-0.01728	-0.01776	-0.01728	-0.01776	-0.00257	-0.00347	-0.00265	-0.00309	-0.00255	-0.00311		-0.0565186	-0.0580886	-0.0565186	-0.0580886	-0.0487019	-0.0657571	-0.0528995	-0.0616828	-0.051562	-0.0628855
	FDH	Folate Metabolism	0.27632	1e-20	0.27632	1e-20	0.05316	1e-20	0.0473	1e-20	0.04772	1e-20		0.903774	3.27075e-20	0.903774	3.27075e-20	1.00739	1.89502e-19	0.944206	1.99621e-19	0.964918	2.02204e-19
	FTHFL	Folate Metabolism	0.00068	-0.27563	0.00068	-0.27563	0.00013	-0.05303	0.00012	-0.04718	0.00012	-0.04761		0.00222411	-0.901518	0.00222411	-0.901518	0.00246352	-1.00493	0.00239545	-0.941811	0.00242645	-0.962693
	MTHFC	Folate Metabolism	0.35692	0.07844	0.35692	0.07844	0.06867	0.01168	0.06109	0.01203	0.06165	0.01159		1.1674	0.256558	1.1674	0.256558	1.30131	0.221338	1.21948	0.240144	1.24659	0.234354
	MTHFD	Folate Metabolism	0.35692	0.07844	0.35692	0.07844	0.06867	0.01168	0.06109	0.01203	0.06165	0.01159		1.1674	0.256558	1.1674	0.256558	1.30131	0.221338	1.21948	0.240144	1.24659	0.234354
	MTHFR3	Folate Metabolism	0.02151	0.02093	0.02151	0.02093	0.00421	0.00312	0.00374	0.00321	0.00377	0.00309		0.0703539	0.0684569	0.0703539	0.0684569	0.0797802	0.0591245	0.0746581	0.0640783	0.0762309	0.062481
	GLUDy	Glutamate metabolism	-0.77301	-1.80833	-0.77301	-1.80833	-0.11515	-0.35373	-0.1186	-0.31464	-0.11419	-0.3172		-2.52832	-5.9146	-2.52832	-5.9146	-2.18211	-6.70324	-2.3675	-6.28087	-2.30897	-6.41391
	GLUDym	Glutamate metabolism	0.28338	-0.73055	0.28338	-0.73055	0.05543	-0.1429	0.04931	-0.12711	0.04971	-0.12815		0.926866	-2.38945	0.926866	-2.38945	1.05041	-2.70798	0.98433	-2.53738	1.00516	-2.59124
	GLUSxm	Glutamate metabolism	1.01393	1e-20	0.99764	1e-20	0.18687	1e-20	0.16634	1e-20	0.16822	1e-20		3.31631	3.27075e-20	3.26303	3.27075e-20	3.54122	1.89502e-19	3.32049	1.99621e-19	3.40148	2.02204e-19
	ANS	Glutamine Metabolism	0.0088	0.00856	0.0088	0.00856	0.00172	0.00128	0.00153	0.00131	0.00154	0.00127		0.0287826	0.0279976	0.0287826	0.0279976	0.0325943	0.0242562	0.030542	0.0261503	0.0311394	0.0256799
	GLNS	Glutamine Metabolism	1.26729	0.24653	1.24692	0.24653	0.23357	0.03673	0.20791	0.03783	0.21025	0.03642		4.14499	0.806339	4.07837	0.806339	4.42619	0.696039	4.15031	0.755165	4.25134	0.736427
	G3PD1ir	Glycerolipid Metabolism	0.82669	0.66551	0.66038	0.48517	0.0015	1e-20	0.00133	1e-20	0.00134	1e-20		2.7039	2.17672	2.15994	1.58687	0.0284252	1.89502e-19	0.0265496	1.99621e-19	0.0270953	2.02204e-19
	G3PT	Glycerolipid Metabolism	2.91415	0.65806	1.69017	0.47772	0.83714	1e-20	0.41338	1e-20	0.55361	1e-20		9.53146	2.15235	5.52813	1.5625	15.8639	1.89502e-19	8.25192	1.99621e-19	11.1942	2.02204e-19
	GLYK	Glycerolipid Metabolism	2.25608	1e-20	1.21246	1e-20	0.83825	1e-20	0.41452	1e-20	0.55471	1e-20		7.37908	3.27075e-20	3.96566	3.27075e-20	15.885	1.89502e-19	8.27468	1.99621e-19	11.2165	2.02204e-19
	AGTm	Glycine and Serine Metabolism	0.13413	-0.14219	0.13413	-0.14219	0.02624	-0.02736	0.02334	-0.02434	0.02353	-0.02456		0.438706	-0.465068	0.438706	-0.465068	0.497252	-0.518476	0.465915	-0.485877	0.475786	-0.496613
	CYSTS	Glycine and Serine Metabolism	0.00205	0.00199	0.00205	0.00199	0.0004	0.0003	0.00036	0.00031	0.00036	0.00029		0.00670504	0.0065088	0.00670504	0.0065088	0.00758006	0.00568505	0.00718635	0.00618824	0.00727934	0.00586392
	GHMT2r	Glycine and Serine Metabolism	0.37955	0.10045	0.37955	0.10045	0.07302	0.01496	0.06497	0.01541	0.06555	0.01484		1.24141	0.328547	1.24141	0.328547	1.38374	0.283494	1.29694	0.307616	1.32545	0.300071
	HSDyi	Glycine and Serine Metabolism	0.29407	0.01728	0.28871	0.01728	0.05392	0.00257	0.048	0.00265	0.04855	0.00255		0.96183	0.0565186	0.944299	0.0565186	1.02179	0.0487019	0.958179	0.0528995	0.981701	0.051562
	HSK	Glycine and Serine Metabolism	0.27632	1e-20	0.27128	1e-20	0.05066	1e-20	0.0451	1e-20	0.04562	1e-20		0.903774	3.27075e-20	0.88729	3.27075e-20	0.960015	1.89502e-19	0.900289	1.99621e-19	0.922455	2.02204e-19
	PGCD	Glycine and Serine Metabolism	0.45163	0.1706	0.45163	0.1706	0.08689	0.02541	0.07731	0.02618	0.078	0.0252		1.47717	0.55799	1.47717	0.55799	1.64658	0.481524	1.54327	0.522607	1.57719	0.509554
	PSERT	Glycine and Serine Metabolism	0.45163	0.1706	0.45163	0.1706	0.08689	0.02541	0.07731	0.02618	0.078	0.0252		1.47717	0.55799	1.47717	0.55799	1.64658	0.481524	1.54327	0.522607	1.57719	0.509554
	PSP_L	Glycine and Serine Metabolism	0.45163	0.1706	0.45163	0.1706	0.08689	0.02541	0.07731	0.02618	0.078	0.0252		1.47717	0.55799	1.47717	0.55799	1.64658	0.481524	1.54327	0.522607	1.57719	0.509554
	ENO	Glycolysis/Gluconeogenesis	17.5392	16.1688	13.6656	12.7076	-0.34025	-1.08194	-0.34929	-0.73045	-0.20561	-0.71056		57.3665	52.8843	44.6969	41.5635	-6.44779	-20.5029	-6.97255	-14.5813	-4.15752	-14.3678
	FBA	Glycolysis/Gluconeogenesis	9.21755	8.45749	7.1968	6.64707	-0.15311	-0.52303	-0.15239	-0.34256	-0.08039	-0.33345		30.1483	27.6624	23.539	21.7409	-2.90146	-9.9115	-3.04202	-6.83821	-1.62552	-6.74249
	FBP	Glycolysis/Gluconeogenesis	2.25608	1e-20	1.21246	1e-20	1.03642	0.15311	0.59058	0.15239	0.66562	0.08039		7.37908	3.27075e-20	3.96566	3.27075e-20	19.6403	2.90146	11.7892	3.04202	13.4591	1.62552
	GAPD	Glycolysis/Gluconeogenesis	17.7098	16.5327	13.8362	13.0716	-0.30596	-1.02649	-0.31879	-0.69603	-0.17486	-0.67741		57.9245	54.0745	45.2549	42.7541	-5.79799	-19.4522	-6.36371	-13.8942	-3.53574	-13.6975
	HEX1	Glycolysis/Gluconeogenesis	10.9579	9.35658	10.7882	9.97993	0.5581	1e-20	0.27559	1e-20	0.36907	1e-20		35.8405	30.6031	35.2856	32.6419	10.5761	1.89502e-19	5.50135	1.99621e-19	7.46274	2.02204e-19
	PFK	Glycolysis/Gluconeogenesis	11.1204	8.45749	8.18234	6.64707	0.83714	1e-20	0.41338	1e-20	0.55361	1e-20		36.372	27.6624	26.7624	21.7409	15.8639	1.89502e-19	8.25192	1.99621e-19	11.1942	2.02204e-19
	PGI	Glycolysis/Gluconeogenesis	9.38148	8.04898	7.51108	6.29204	-0.12016	-0.55071	-0.09458	-0.3523	-0.02211	-0.28569		30.6845	26.3262	24.5669	20.5797	-2.27705	-10.436	-1.88801	-7.03264	-0.447073	-5.77677
	PGK	Glycolysis/Gluconeogenesis	-16.5327	-17.7098	-13.0716	-13.8362	1.02649	0.30596	0.69603	0.31879	0.67741	0.17486		-54.0745	-57.9245	-42.7541	-45.2549	19.4522	5.79799	13.8942	6.36371	13.6975	3.53574
	PGM	Glycolysis/Gluconeogenesis	-16.1688	-17.5392	-12.7076	-13.6656	1.08194	0.34025	0.73045	0.34929	0.71056	0.20561		-52.8843	-57.3665	-41.5635	-44.6969	20.5029	6.44779	14.5813	6.97255	14.3678	4.15752
	PYK	Glycolysis/Gluconeogenesis	18.9977	16.0094	14.3456	12.5482	0.83714	1e-20	0.51542	1e-20	0.65301	1e-20		62.1368	52.3629	46.921	41.0421	15.8639	1.89502e-19	10.2889	1.99621e-19	13.2041	2.02204e-19
	TPI	Glycolysis/Gluconeogenesis	8.51788	7.72577	6.67125	6.09627	-0.15384	-0.52352	-0.15303	-0.34301	-0.08102	-0.33389		27.8599	25.2691	21.82	19.9394	-2.91529	-9.92079	-3.0548	-6.84719	-1.63826	-6.75139
	ATPPRT	Histidine Metabolism	0.02055	0.01999	0.02055	0.01999	0.00402	0.00298	0.00358	0.00307	0.0036	0.00295		0.067214	0.0653824	0.067214	0.0653824	0.0761796	0.0564715	0.0714642	0.0612836	0.0727934	0.0596502
	HISTD	Histidine Metabolism	0.02055	0.01999	0.02055	0.01999	0.00402	0.00298	0.00358	0.00307	0.0036	0.00295		0.067214	0.0653824	0.067214	0.0653824	0.0761796	0.0564715	0.0714642	0.0612836	0.0727934	0.0596502
	HISTP	Histidine Metabolism	0.02055	0.01999	0.02055	0.01999	0.00402	0.00298	0.00358	0.00307	0.0036	0.00295		0.067214	0.0653824	0.067214	0.0653824	0.0761796	0.0564715	0.0714642	0.0612836	0.0727934	0.0596502
	HSTPT	Histidine Metabolism	0.02055	0.01999	0.02055	0.01999	0.00402	0.00298	0.00358	0.00307	0.0036	0.00295		0.067214	0.0653824	0.067214	0.0653824	0.0761796	0.0564715	0.0714642	0.0612836	0.0727934	0.0596502
	IG3PS	Histidine Metabolism	0.02055	0.01999	0.02055	0.01999	0.00402	0.00298	0.00358	0.00307	0.0036	0.00295		0.067214	0.0653824	0.067214	0.0653824	0.0761796	0.0564715	0.0714642	0.0612836	0.0727934	0.0596502
	IGPDH	Histidine Metabolism	0.02055	0.01999	0.02055	0.01999	0.00402	0.00298	0.00358	0.00307	0.0036	0.00295		0.067214	0.0653824	0.067214	0.0653824	0.0761796	0.0564715	0.0714642	0.0612836	0.0727934	0.0596502
	PRAMPC	Histidine Metabolism	0.02055	0.01999	0.02055	0.01999	0.00402	0.00298	0.00358	0.00307	0.0036	0.00295		0.067214	0.0653824	0.067214	0.0653824	0.0761796	0.0564715	0.0714642	0.0612836	0.0727934	0.0596502
	PRATPP	Histidine Metabolism	0.02055	0.01999	0.02055	0.01999	0.00402	0.00298	0.00358	0.00307	0.0036	0.00295		0.067214	0.0653824	0.067214	0.0653824	0.0761796	0.0564715	0.0714642	0.0612836	0.0727934	0.0596502
	PRMICIi	Histidine Metabolism	0.02055	0.01999	0.02055	0.01999	0.00402	0.00298	0.00358	0.00307	0.0036	0.00295		0.067214	0.0653824	0.067214	0.0653824	0.0761796	0.0564715	0.0714642	0.0612836	0.0727934	0.0596502
	PRPPS	Histidine Metabolism	0.02935	0.02856	0.02935	0.02856	0.00574	0.00425	0.00511	0.00438	0.00515	0.00422		0.0959966	0.0934127	0.0959966	0.0934127	0.108774	0.0805382	0.102006	0.0874339	0.104135	0.0853301
	AHSERL2	Methionine Metabolism	0.01776	0.01728	0.01776	0.01728	0.00347	0.00257	0.00309	0.00265	0.00311	0.00255		0.0580886	0.0565186	0.0580886	0.0565186	0.0657571	0.0487019	0.0616828	0.0528995	0.0628855	0.051562
	CYSTGL	Methionine Metabolism	0.00205	0.00199	0.00205	0.00199	0.0004	0.0003	0.00036	0.00031	0.00036	0.00029		0.00670504	0.0065088	0.00670504	0.0065088	0.00758006	0.00568505	0.00718635	0.00618824	0.00727934	0.00586392
	HSERTA	Methionine Metabolism	0.01776	0.01728	0.01776	0.01728	0.00347	0.00257	0.00309	0.00265	0.00311	0.00255		0.0580886	0.0565186	0.0580886	0.0565186	0.0657571	0.0487019	0.0616828	0.0528995	0.0628855	0.051562
	METS	Methionine Metabolism	0.02151	0.02093	0.02151	0.02093	0.00421	0.00312	0.00374	0.00321	0.00377	0.00309		0.0703539	0.0684569	0.0703539	0.0684569	0.0797802	0.0591245	0.0746581	0.0640783	0.0762309	0.062481
	ADK1	Nucleotide Salvage Pathways	1.78416	0.65612	1.34205	0.65612	2.36175	0.46761	2.09561	0.69938	2.17858	0.55494		5.83555	2.14601	4.38951	2.14601	44.7555	8.86128	41.8327	13.9611	44.0518	11.2211
	ADK1m	Nucleotide Salvage Pathways	1.12804	1e-20	0.68593	1e-20	1.25306	1e-20	1.06553	1e-20	1.18075	1e-20		3.68954	3.27075e-20	2.24351	3.27075e-20	23.7457	1.89502e-19	21.2702	1.99621e-19	23.8752	2.02204e-19
	ATPS	Nucleotide Salvage Pathways	11.2804	9.02433	6.06228	4.84983	4.18571	3.34857	2.06689	1.65351	2.76803	2.21443		36.8954	29.5164	19.8282	15.8626	79.3199	63.4559	41.2594	33.0075	55.9707	44.7767
	NDPK2	Nucleotide Salvage Pathways	2.10849	1e-20	2.33249	1.01225	0.82833	0.00031	0.42524	0.0155	0.52363	1e-20		6.89635	3.27075e-20	7.629	3.31082	15.697	0.00587455	8.48867	0.309412	10.588	2.02204e-19
	UMPK	Nucleotide Salvage Pathways	1e-20	1e-20	1e-20	1e-20	1e-20	1e-20	1e-20	1e-20	1e-20	1e-20		3.27075e-20	3.27075e-20	3.27075e-20	3.27075e-20	1.89502e-19	1.89502e-19	1.99621e-19	1.99621e-19	2.02204e-19	2.02204e-19
	ATPS3m	Oxidative phosphorylation	15.686	12.814	17.3423	15.6635	13.1826	10.1215	10.3129	8.67143	10.7412	8.51799		51.3049	41.9114	56.7223	51.2314	249.812	191.804	205.868	173.1	217.191	172.237
	CYOOm	Oxidative phosphorylation	5.22865	4.27133	5.78076	5.22117	4.39419	3.37383	3.43765	2.89048	3.5804	2.83933		17.1016	13.9705	18.9074	17.0772	83.2706	63.9346	68.6226	57.7	72.3971	57.4124
	CYOR_u6m	Oxidative phosphorylation	10.4573	8.54266	11.5615	10.4423	8.78838	6.74765	6.87529	5.78095	7.16079	5.67866		34.2032	27.9409	37.8149	34.1543	166.541	127.869	137.245	115.4	144.794	114.825
	NADH2-u6cm	Oxidative phosphorylation	9.56499	1e-20	10.4848	1e-20	7.65051	1e-20	5.86423	1e-20	6.0301	1e-20		31.2847	3.27075e-20	34.2932	3.27075e-20	144.978	1.89502e-19	117.062	1.99621e-19	121.931	2.02204e-19
	NADH2-u6m	Oxidative phosphorylation	9.56499	1e-20	10.4848	1e-20	7.65051	1e-20	5.86423	1e-20	6.0301	1e-20		31.2847	3.27075e-20	34.2932	3.27075e-20	144.978	1.89502e-19	117.062	1.99621e-19	121.931	2.02204e-19
	PPA	Oxidative phosphorylation	3.34244	1.23395	3.56644	2.2462	2.68058	0.59637	2.30346	0.82216	2.38052	0.64531		10.9323	4.03595	11.6649	7.34677	50.7974	11.3013	45.9818	16.412	48.1351	13.0484
	PPAm	Oxidative phosphorylation	1.12804	1e-20	0.68593	1e-20	1.25306	1e-20	1.06553	1e-20	1.18075	1e-20		3.68954	3.27075e-20	2.24351	3.27075e-20	23.7457	1.89502e-19	21.2702	1.99621e-19	23.8752	2.02204e-19
	G6PDH2	Pentose Phosphate Cycle	1.14023	0.25087	1.06475	0.01176	0.19598	0.03737	0.17164	0.0018	0.00212	0.00174		3.72941	0.820534	3.48253	0.0384641	3.71385	0.708168	3.42629	0.0359317	0.0428673	0.0351835
	GND	Pentose Phosphate Cycle	1.14023	0.25087	1.06475	0.01176	0.19598	0.03737	0.17164	0.0018	0.00212	0.00174		3.72941	0.820534	3.48253	0.0384641	3.71385	0.708168	3.42629	0.0359317	0.0428673	0.0351835
	PGL	Pentose Phosphate Cycle	1.14023	0.25087	1.06475	0.01176	0.19598	0.03737	0.17164	0.0018	0.00212	0.00174		3.72941	0.820534	3.48253	0.0384641	3.71385	0.708168	3.42629	0.0359317	0.0428673	0.0351835
	RPE	Pentose Phosphate Cycle	0.67019	0.0797	0.62229	-0.08191	0.11519	0.01187	0.10088	-0.01425	-0.01177	-0.01437		2.19203	0.260679	2.03536	-0.267907	2.18287	0.224938	2.01377	-0.28446	-0.237994	-0.290567
	RPI	Pentose Phosphate Cycle	-0.17117	-0.47004	-0.09147	-0.44246	-0.0255	-0.08079	-0.01403	-0.07076	-0.01351	-0.01649		-0.559855	-1.53738	-0.299176	-1.44718	-0.483229	-1.53098	-0.280068	-1.41252	-0.273178	-0.333434
	TALA	Pentose Phosphate Cycle	0.37605	0.0797	0.351	1e-20	0.06464	0.01187	0.05661	1e-20	1e-20	1e-20		1.22997	0.260679	1.14803	3.27075e-20	1.22494	0.224938	1.13005	1.99621e-19	2.02204e-19	2.02204e-19
	TKT1	Pentose Phosphate Cycle	0.37605	0.0797	0.351	1e-20	0.06464	0.01187	0.05661	1e-20	1e-20	1e-20		1.22997	0.260679	1.14803	3.27075e-20	1.22494	0.224938	1.13005	1.99621e-19	2.02204e-19	2.02204e-19
	TKT2	Pentose Phosphate Cycle	0.29414	1e-20	0.27129	-0.08191	0.05056	1e-20	0.04428	-0.01425	-0.01177	-0.01437		0.962059	3.27075e-20	0.887323	-0.267907	0.95812	1.89502e-19	0.883921	-0.28446	-0.237994	-0.290567
	ACOAH	Pyruvate metabolism	1e-20	-1.12804	1e-20	-0.60623	1e-20	-0.41857	1e-20	-0.20669	1e-20	-0.2768		3.27075e-20	-3.68954	3.27075e-20	-1.98283	1.89502e-19	-7.93197	1.99621e-19	-4.12596	2.02204e-19	-5.59701
	ACS	Pyruvate metabolism	1.46975	0.34171	1.02764	0.34171	2.31491	0.41671	2.04736	0.64713	2.13213	0.50336		4.80719	1.11765	3.36116	1.11765	43.8679	7.89672	40.8695	12.9181	43.1125	10.1781
	ACS(m+c)	Pyruvate metabolism	1.47	0.342	1.028	0.342	2.315	1.357	2.047	1.549	2.132	1.465		4.80801	1.1186	3.36233	1.1186	43.8696	25.7154	40.8624	30.9212	43.1099	29.6229
	ACSm	Pyruvate metabolism	1.12804	1e-20	0.68593	1e-20	1.25306	1e-20	1.06553	1e-20	1.18075	1e-20		3.68954	3.27075e-20	2.24351	3.27075e-20	23.7457	1.89502e-19	21.2702	1.99621e-19	23.8752	2.02204e-19
	ALCD2(m+c)	Pyruvate metabolism	-12.759	-13.716	-9.067	-9.627	3.103	2.187	2.362	1.866	2.24	1.575		-41.7315	-44.8616	-29.6559	-31.4875	58.8023	41.444	47.1504	37.2492	45.2937	31.8471
	ALCD2m	Pyruvate metabolism	987.241	-991.543	990.933	-989.315	1000	-995.207	1000	-995.901	1000	-996.102		3229.02	-3243.09	3241.1	-3235.8	18950.2	-18859.3	19962.1	-19880.3	20220.4	-20141.6
	ALCD2x	Pyruvate metabolism	978.784	-1000	980.248	-1000	997.394	-997.813	997.767	-998.134	997.677	-998.425		3201.36	-3270.75	3206.15	-3270.75	18900.8	-18908.7	19917.5	-19924.8	20173.4	-20188.6
	ALDD2xm	Pyruvate metabolism	2.05592	1e-20	1.47514	1e-20	3.06587	1.75718	2.17425	1.4035	2.01753	1.10722		6.72441	3.27075e-20	4.82482	3.27075e-20	58.0987	33.2988	43.4025	28.0168	40.7953	22.3884
	ALDD2y	Pyruvate metabolism	1.74967	1e-20	1.69035	1e-20	0.32358	1e-20	0.36827	1e-20	0.37251	0.20518		5.72274	3.27075e-20	5.52872	3.27075e-20	6.13189	1.89502e-19	7.35143	1.99621e-19	7.5323	4.14882
	ALDD2ym	Pyruvate metabolism	1.01393	1e-20	1.01393	1e-20	0.19834	1e-20	0.17642	1e-20	0.17786	1e-20		3.31631	3.27075e-20	3.31631	3.27075e-20	3.75857	1.89502e-19	3.52171	1.99621e-19	3.5964	2.02204e-19
	PDHm	Pyruvate metabolism	1.73546	0.4175	1.96495	1.10919	0.55922	1e-20	0.28484	1e-20	0.48386	1e-20		5.67626	1.36554	6.42687	3.62789	10.5973	1.89502e-19	5.686	1.99621e-19	9.78384	2.02204e-19
	PYRDC	Pyruvate metabolism	15.0801	13.5874	10.8879	9.91638	0.33313	1e-20	0.13779	1e-20	0.18454	1e-20		49.3232	44.4409	35.6118	32.434	6.31287	1.89502e-19	2.75057	1.99621e-19	3.73147	2.02204e-19
	AASAD1	Threonine and Lysine Metabolism	0.0887	0.08631	0.0887	0.08631	0.01735	0.01286	0.01543	0.01324	0.01556	0.01275		0.290116	0.282299	0.290116	0.282299	0.328785	0.243699	0.308015	0.264298	0.314629	0.25781
	AATA	Threonine and Lysine Metabolism	0.0887	0.08631	0.0887	0.08631	0.01735	0.01286	0.01543	0.01324	0.01556	0.01275		0.290116	0.282299	0.290116	0.282299	0.328785	0.243699	0.308015	0.264298	0.314629	0.25781
	HACNHm	Threonine and Lysine Metabolism	0.0887	0.08631	0.0887	0.08631	0.01735	0.01286	0.01543	0.01324	0.01556	0.01275		0.290116	0.282299	0.290116	0.282299	0.328785	0.243699	0.308015	0.264298	0.314629	0.25781
	HCITS	Threonine and Lysine Metabolism	0.0887	0.08631	0.0887	0.08631	0.01735	0.01286	0.01543	0.01324	0.01556	0.01275		0.290116	0.282299	0.290116	0.282299	0.328785	0.243699	0.308015	0.264298	0.314629	0.25781
	HICITDm	Threonine and Lysine Metabolism	0.0887	0.08631	0.0887	0.08631	0.01735	0.01286	0.01543	0.01324	0.01556	0.01275		0.290116	0.282299	0.290116	0.282299	0.328785	0.243699	0.308015	0.264298	0.314629	0.25781
	MCITDm	Threonine and Lysine Metabolism	0.0887	0.08631	0.0887	0.08631	0.01735	0.01286	0.01543	0.01324	0.01556	0.01275		0.290116	0.282299	0.290116	0.282299	0.328785	0.243699	0.308015	0.264298	0.314629	0.25781
	OXAGm	Threonine and Lysine Metabolism	0.0887	0.08631	0.0887	0.08631	0.01735	0.01286	0.01543	0.01324	0.01556	0.01275		0.290116	0.282299	0.290116	0.282299	0.328785	0.243699	0.308015	0.264298	0.314629	0.25781
	SACCD1	Threonine and Lysine Metabolism	0.0887	0.08631	0.0887	0.08631	0.01735	0.01286	0.01543	0.01324	0.01556	0.01275		0.290116	0.282299	0.290116	0.282299	0.328785	0.243699	0.308015	0.264298	0.314629	0.25781
	SACCD2	Threonine and Lysine Metabolism	0.0887	0.08631	0.0887	0.08631	0.01735	0.01286	0.01543	0.01324	0.01556	0.01275		0.290116	0.282299	0.290116	0.282299	0.328785	0.243699	0.308015	0.264298	0.314629	0.25781
	THRA	Threonine and Lysine Metabolism	0.11699	-0.15932	0.11699	-0.15642	0.02288	-0.02921	0.02036	-0.026	0.02052	-0.0263		0.382645	-0.521096	0.382645	-0.511611	0.43358	-0.553534	0.406428	-0.519014	0.414923	-0.531797
	THRD_Lm	Threonine and Lysine Metabolism	0.05767	0.05612	0.05767	0.05612	0.01128	0.00836	0.01004	0.00861	0.01012	0.00829		0.188624	0.183555	0.188624	0.183555	0.213758	0.158423	0.200419	0.171873	0.20463	0.167627
	THRS	Threonine and Lysine Metabolism	0.27632	1e-20	0.27128	1e-20	0.05066	1e-20	0.0451	1e-20	0.04562	1e-20		0.903774	3.27075e-20	0.88729	3.27075e-20	0.960015	1.89502e-19	0.900289	1.99621e-19	0.922455	2.02204e-19
	ANPRT	Tyrosine, Tryptophan, and Phenylalanine Metabolism	0.0088	0.00856	0.0088	0.00856	0.00172	0.00128	0.00153	0.00131	0.00154	0.00127		0.0287826	0.0279976	0.0287826	0.0279976	0.0325943	0.0242562	0.030542	0.0261503	0.0311394	0.0256799
	CHORM	Tyrosine, Tryptophan, and Phenylalanine Metabolism	0.07311	0.07114	0.07311	0.07114	0.0143	0.0106	0.01272	0.01092	0.01282	0.01051		0.239125	0.232681	0.239125	0.232681	0.270987	0.200872	0.253918	0.217986	0.259226	0.212516
	CHORS	Tyrosine, Tryptophan, and Phenylalanine Metabolism	0.08191	0.0797	0.08191	0.0797	0.01602	0.01187	0.01425	0.01223	0.01437	0.01177		0.267907	0.260679	0.267907	0.260679	0.303582	0.224938	0.28446	0.244136	0.290567	0.237994
	DDPA	Tyrosine, Tryptophan, and Phenylalanine Metabolism	0.08191	0.0797	0.08191	0.0797	0.01602	0.01187	0.01425	0.01223	0.01437	0.01177		0.267907	0.260679	0.267907	0.260679	0.303582	0.224938	0.28446	0.244136	0.290567	0.237994
	DHQS	Tyrosine, Tryptophan, and Phenylalanine Metabolism	0.08191	0.0797	0.08191	0.0797	0.01602	0.01187	0.01425	0.01223	0.01437	0.01177		0.267907	0.260679	0.267907	0.260679	0.303582	0.224938	0.28446	0.244136	0.290567	0.237994
	DHQTi	Tyrosine, Tryptophan, and Phenylalanine Metabolism	0.08191	0.0797	0.08191	0.0797	0.01602	0.01187	0.01425	0.01223	0.01437	0.01177		0.267907	0.260679	0.267907	0.260679	0.303582	0.224938	0.28446	0.244136	0.290567	0.237994
	IGPS	Tyrosine, Tryptophan, and Phenylalanine Metabolism	0.0088	0.00856	0.0088	0.00856	0.00172	0.00128	0.00153	0.00131	0.00154	0.00127		0.0287826	0.0279976	0.0287826	0.0279976	0.0325943	0.0242562	0.030542	0.0261503	0.0311394	0.0256799
	PHETA1	Tyrosine, Tryptophan, and Phenylalanine Metabolism	-0.04038	-0.0415	-0.04038	-0.0415	-0.00602	-0.00812	-0.0062	-0.00722	-0.00597	-0.00728		-0.132073	-0.135736	-0.132073	-0.135736	-0.11408	-0.153875	-0.123765	-0.144126	-0.120716	-0.147205
	PPND2	Tyrosine, Tryptophan, and Phenylalanine Metabolism	0.03161	0.03076	0.03161	0.03076	0.00618	0.00458	0.0055	0.00472	0.00554	0.00454		0.103389	0.100608	0.103389	0.100608	0.117112	0.0867917	0.109791	0.094221	0.112021	0.0918006
	PPNDH	Tyrosine, Tryptophan, and Phenylalanine Metabolism	0.0415	0.04038	0.0415	0.04038	0.00812	0.00602	0.00722	0.0062	0.00728	0.00597		0.135736	0.132073	0.135736	0.132073	0.153875	0.11408	0.144126	0.123765	0.147205	0.120716
	PRAIi	Tyrosine, Tryptophan, and Phenylalanine Metabolism	0.0088	0.00856	0.0088	0.00856	0.00172	0.00128	0.00153	0.00131	0.00154	0.00127		0.0287826	0.0279976	0.0287826	0.0279976	0.0325943	0.0242562	0.030542	0.0261503	0.0311394	0.0256799
	PSCVTi	Tyrosine, Tryptophan, and Phenylalanine Metabolism	0.08191	0.0797	0.08191	0.0797	0.01602	0.01187	0.01425	0.01223	0.01437	0.01177		0.267907	0.260679	0.267907	0.260679	0.303582	0.224938	0.28446	0.244136	0.290567	0.237994
	SHK3D	Tyrosine, Tryptophan, and Phenylalanine Metabolism	0.08191	0.0797	0.08191	0.0797	0.01602	0.01187	0.01425	0.01223	0.01437	0.01177		0.267907	0.260679	0.267907	0.260679	0.303582	0.224938	0.28446	0.244136	0.290567	0.237994
	SHKK	Tyrosine, Tryptophan, and Phenylalanine Metabolism	0.08191	0.0797	0.08191	0.0797	0.01602	0.01187	0.01425	0.01223	0.01437	0.01177		0.267907	0.260679	0.267907	0.260679	0.303582	0.224938	0.28446	0.244136	0.290567	0.237994
	TRPS1	Tyrosine, Tryptophan, and Phenylalanine Metabolism	0.0088	0.00856	0.0088	0.00856	0.00172	0.00128	0.00153	0.00131	0.00154	0.00127		0.0287826	0.0279976	0.0287826	0.0279976	0.0325943	0.0242562	0.030542	0.0261503	0.0311394	0.0256799
	TYRTA	Tyrosine, Tryptophan, and Phenylalanine Metabolism	-0.03076	-0.03161	-0.03076	-0.03161	-0.00458	-0.00618	-0.00472	-0.0055	-0.00454	-0.00554		-0.100608	-0.103389	-0.100608	-0.103389	-0.0867917	-0.117112	-0.094221	-0.109791	-0.0918006	-0.112021
	ACHBSm	Valine, leucine, and isoleucine metabolism	0.05972	0.05811	0.05972	0.05811	0.01168	0.00866	0.01039	0.00892	0.01048	0.00858		0.195329	0.190063	0.195329	0.190063	0.221338	0.164108	0.207406	0.178062	0.21191	0.173491
	ACLSm	Valine, leucine, and isoleucine metabolism	0.17386	0.16918	0.17386	0.16918	0.03401	0.0252	0.03025	0.02596	0.0305	0.02499		0.568653	0.553346	0.568653	0.553346	0.644495	0.477544	0.603853	0.518215	0.616722	0.505308
	DHAD1m	Valine, leucine, and isoleucine metabolism	0.17386	0.16918	0.17386	0.16918	0.03401	0.0252	0.03025	0.02596	0.0305	0.02499		0.568653	0.553346	0.568653	0.553346	0.644495	0.477544	0.603853	0.518215	0.616722	0.505308
	DHAD2m	Valine, leucine, and isoleucine metabolism	0.05972	0.05811	0.05972	0.05811	0.01168	0.00866	0.01039	0.00892	0.01048	0.00858		0.195329	0.190063	0.195329	0.190063	0.221338	0.164108	0.207406	0.178062	0.21191	0.173491
	ILETA	Valine, leucine, and isoleucine metabolism	-0.05811	-0.05972	-0.05811	-0.05972	-0.00866	-0.01168	-0.00892	-0.01039	-0.00858	-0.01048		-0.190063	-0.195329	-0.190063	-0.195329	-0.164108	-0.221338	-0.178062	-0.207406	-0.173491	-0.21191
	IPMD	Valine, leucine, and isoleucine metabolism	0.09186	0.08938	0.09186	0.08938	0.01797	0.01332	0.01598	0.01371	0.01611	0.0132		0.300451	0.29234	0.300451	0.29234	0.340534	0.252416	0.318994	0.27368	0.325751	0.266909
	IPPMIa	Valine, leucine, and isoleucine metabolism	-0.08938	-0.09186	-0.08938	-0.09186	-0.01332	-0.01797	-0.01371	-0.01598	-0.0132	-0.01611		-0.29234	-0.300451	-0.29234	-0.300451	-0.252416	-0.340534	-0.27368	-0.318994	-0.266909	-0.325751
	IPPMIb	Valine, leucine, and isoleucine metabolism	-0.08938	-0.09186	-0.08938	-0.09186	-0.01332	-0.01797	-0.01371	-0.01598	-0.0132	-0.01611		-0.29234	-0.300451	-0.29234	-0.300451	-0.252416	-0.340534	-0.27368	-0.318994	-0.266909	-0.325751
	IPPS	Valine, leucine, and isoleucine metabolism	0.09186	0.08938	0.09186	0.08938	0.01797	0.01332	0.01598	0.01371	0.01611	0.0132		0.300451	0.29234	0.300451	0.29234	0.340534	0.252416	0.318994	0.27368	0.325751	0.266909
	KARA1im	Valine, leucine, and isoleucine metabolism	0.17386	0.16918	0.17386	0.16918	0.03401	0.0252	0.03025	0.02596	0.0305	0.02499		0.568653	0.553346	0.568653	0.553346	0.644495	0.477544	0.603853	0.518215	0.616722	0.505308
	KARA2im	Valine, leucine, and isoleucine metabolism	0.05972	0.05811	0.05972	0.05811	0.01168	0.00866	0.01039	0.00892	0.01048	0.00858		0.195329	0.190063	0.195329	0.190063	0.221338	0.164108	0.207406	0.178062	0.21191	0.173491
	LEUTA	Valine, leucine, and isoleucine metabolism	-0.08938	-0.09186	-0.08938	-0.09186	-0.01332	-0.01797	-0.01371	-0.01598	-0.0132	-0.01611		-0.29234	-0.300451	-0.29234	-0.300451	-0.252416	-0.340534	-0.27368	-0.318994	-0.266909	-0.325751
	OMCDC	Valine, leucine, and isoleucine metabolism	0.09186	0.08938	0.09186	0.08938	0.01797	0.01332	0.01598	0.01371	0.01611	0.0132		0.300451	0.29234	0.300451	0.29234	0.340534	0.252416	0.318994	0.27368	0.325751	0.266909
	VALTA	Valine, leucine, and isoleucine metabolism	-0.07979	-0.082	-0.07979	-0.082	-0.01189	-0.01604	-0.01224	-0.01427	-0.01179	-0.01438		-0.260973	-0.268202	-0.260973	-0.268202	-0.225317	-0.303961	-0.244336	-0.284859	-0.238399	-0.290769
	ACt2r	Transport, Extracellular	-0.50345	-0.75523	-0.52753	-0.69627	-0.5919	-0.81028	-0.19219	-0.30003	0.05128	-0.09314		-1.64666	-2.47017	-1.72542	-2.27733	-11.2166	-15.3549	-3.83651	-5.98922	1.0369	-1.88333
	CO2t	Transport, Extracellular	-17.9093	-18.4996	-14.9787	-15.2883	-1.40052	-1.44142	-1.07326	-1.09894	-1.31421	-1.3641		-58.5767	-60.5076	-48.9917	-50.0042	-26.5401	-27.3151	-21.4245	-21.9371	-26.5739	-27.5827
	ETOHt	Transport, Extracellular	-12.7585	-13.7158	-9.06747	-9.62707	3.10259	2.18679	2.36221	1.86615	2.23953	1.5752		-41.73	-44.8611	-29.6575	-31.4878	58.7946	41.44	47.1546	37.2522	45.2842	31.8512
	GLCt1	Transport, Extracellular	10.9579	9.35019	10.7882	9.97993	0.01309	1e-20	0.01309	1e-20	0.01309	1e-20		35.8405	30.5822	35.2856	32.6419	0.248058	1.89502e-19	0.261304	1.99621e-19	0.264685	2.02204e-19
	GLYCt	Transport, Extracellular	0.81904	0.65806	0.65273	0.47772	1e-20	-0.0015	1e-20	-0.00133	1e-20	-0.00134		2.67888	2.15235	2.13492	1.5625	1.89502e-19	-0.0284252	1.99621e-19	-0.0265496	2.02204e-19	-0.0270953
	H2Ot	Transport, Extracellular	12.1037	8.85077	5.95405	3.7214	-1.78047	-3.65835	-2.09508	-3.0376	-1.6286	-2.8904		39.5883	28.9487	19.4742	12.1718	-33.7402	-69.3263	-41.8221	-60.6368	-32.9309	-58.4451
	NH4t	Transport, Extracellular	1.73317	1.68651	1.73317	1.68651	0.33903	0.25124	0.30156	0.25877	0.30402	0.24914		5.66877	5.51616	5.66877	5.51616	6.42467	4.76104	6.01976	5.16559	6.14741	5.03771
	O2t	Transport, Extracellular	5.26235	4.30503	5.81446	5.25486	4.39921	3.37898	3.44282	2.8959	3.58537	2.84461		17.2118	14.0807	19.0177	17.1873	83.3657	64.0322	68.7258	57.8082	72.4976	57.5192
	PIt2r	Transport, Extracellular	0.06127	0.05962	0.06127	0.05962	0.01198	0.00888	0.01066	0.00915	0.01075	0.00881		0.200399	0.195002	0.200399	0.195002	0.227023	0.168277	0.212796	0.182653	0.217369	0.178142
	PYRt2	Transport, Extracellular	-0.09932	-0.10903	-0.07016	-0.08071	0.3602	0.24066	0.02129	-0.02129	0.02166	-0.02166		-0.324851	-0.35661	-0.229476	-0.263982	6.82585	4.56055	0.424993	-0.424993	0.437974	-0.437974
	SO4ti	Transport, Extracellular	0.02396	0.02331	0.02396	0.02331	0.00469	0.00347	0.00417	0.00358	0.0042	0.00344		0.0783672	0.0762413	0.0783672	0.0762413	0.0888763	0.0657571	0.0832418	0.0714642	0.0849257	0.0695582
	SUCCt2r	Transport, Extracellular	-0.01764	-0.02452	-0.01297	-0.01725	-0.00975	-0.01445	-0.00395	-0.00733	0.00012	-0.00467		-0.0576961	-0.0801989	-0.0424217	-0.0564205	-0.184764	-0.27383	-0.0788502	-0.146322	0.00242645	-0.0944293
	2OBUTtm	Transport, Mitochondrial	0.00205	0.00199	0.00205	0.00199	0.0004	0.0003	0.00036	0.00031	0.00036	0.00029		0.00670504	0.0065088	0.00670504	0.0065088	0.00758006	0.00568505	0.00718635	0.00618824	0.00727934	0.00586392
	2OXOADPtim	Transport, Mitochondrial	0.0887	0.08631	0.0887	0.08631	0.01735	0.01286	0.01543	0.01324	0.01556	0.01275		0.290116	0.282299	0.290116	0.282299	0.328785	0.243699	0.308015	0.264298	0.314629	0.25781
	3MOBtm	Transport, Mitochondrial	-0.16918	-0.17386	-0.16918	-0.17386	-0.0252	-0.03401	-0.02596	-0.03025	-0.02499	-0.0305		-0.553346	-0.568653	-0.553346	-0.568653	-0.477544	-0.644495	-0.518215	-0.603853	-0.505308	-0.616722
	3MOPtm	Transport, Mitochondrial	-0.05811	-0.05972	-0.05811	-0.05972	-0.00866	-0.01168	-0.00892	-0.01039	-0.00858	-0.01048		-0.190063	-0.195329	-0.190063	-0.195329	-0.164108	-0.221338	-0.178062	-0.207406	-0.173491	-0.21191
	ACALDtm	Transport, Mitochondrial	993.598	-987.241	990.79	-990.933	997.462	-998.108	997.753	-998.476	997.49	-998.771		3249.81	-3229.02	3240.63	-3241.1	18902.1	-18914.3	19917.2	-19931.7	20169.6	-20195.6
	ACtm	Transport, Mitochondrial	0.69316	-2.05592	0.67157	-1.47514	-0.9518	-3.06587	-0.62284	-2.17425	-0.26835	-2.01753		2.26716	-6.72441	2.19654	-4.82482	-18.0368	-58.0987	-12.4332	-43.4025	-5.42614	-40.7953
	ALAt2m	Transport, Mitochondrial	0.13413	-0.14219	0.13413	-0.14219	0.02624	-0.02781	0.02334	-0.02474	0.02353	-0.02494		0.438706	-0.465068	0.438706	-0.465068	0.497252	-0.527004	0.465915	-0.493862	0.475786	-0.504297
	ATPtm-H	Transport, Mitochondrial	17.0412	13.6602	18.8543	16.8194	13.3764	8.64206	10.3744	7.062	10.9492	6.98591		55.7375	44.6791	61.6676	55.0122	253.484	163.768	207.096	140.972	221.398	141.258
	CITtam	Transport, Mitochondrial	1.10352	-1.73546	0.55755	-1.73961	0.56613	-1.25306	0.29236	-1.06553	0.49601	-1.1042		3.60934	-5.67626	1.82361	-5.68983	10.7283	-23.7457	5.83611	-21.2702	10.0295	-22.3274
	CITtcm	Transport, Mitochondrial	1000	-999.982	999.895	-999.987	1000	-999.626	1000	-999.391	1000	-999.535		3270.75	-3270.7	3270.41	-3270.71	18950.2	-18943.1	19962.1	-19949.9	20220.4	-20211
	CO2tm	Transport, Mitochondrial	-1.70457	-5.90755	-2.88049	-6.3586	-0.1638	-1.31406	-0.07811	-0.75552	-0.32482	-1.16459		-5.57523	-19.3221	-9.42137	-20.7974	-3.10404	-24.9016	-1.55924	-15.0817	-6.56799	-23.5485
	ETOHtm	Transport, Mitochondrial	987.241	-991.543	990.933	-989.315	1000	-995.207	1000	-995.901	1000	-996.102		3229.02	-3243.09	3241.1	-3235.8	18950.2	-18859.3	19962.1	-19880.3	20220.4	-20141.6
	GLNt2m	Transport, Mitochondrial	1.01393	1e-20	0.99764	1e-20	0.18687	1e-20	0.16634	1e-20	0.16822	1e-20		3.31631	3.27075e-20	3.26303	3.27075e-20	3.54122	1.89502e-19	3.32049	1.99621e-19	3.40148	2.02204e-19
	GLUt2m	Transport, Mitochondrial	0.6593	-1.36856	0.6593	-1.34657	0.12897	-0.25223	0.11472	-0.22452	0.11565	-0.22705		2.15641	-4.47622	2.15641	-4.4043	2.444	-4.7798	2.29005	-4.48188	2.33849	-4.59104
	GLXtm	Transport, Mitochondrial	0.13413	-0.14219	0.13413	-0.14219	0.02624	-0.02736	0.02334	-0.02434	0.02353	-0.02456		0.438706	-0.465068	0.438706	-0.465068	0.497252	-0.518476	0.465915	-0.485877	0.475786	-0.496613
	GLYt2m	Transport, Mitochondrial	0.14219	-0.13413	0.14219	-0.13413	0.02736	-0.02624	0.02434	-0.02334	0.02456	-0.02353		0.465068	-0.438706	0.465068	-0.438706	0.518476	-0.497252	0.485877	-0.465915	0.496613	-0.475786
	H2Otm	Transport, Mitochondrial	-16.0501	-21.4553	-19.3024	-22.8745	-11.1018	-18.7415	-9.67061	-14.8984	-9.17255	-15.2858		-52.496	-70.175	-63.1334	-74.8168	-210.381	-355.154	-193.045	-297.404	-185.473	-309.084
	HCITtm	Transport, Mitochondrial	0.0887	0.08631	0.0887	0.08631	0.01735	0.01286	0.01543	0.01324	0.01556	0.01275		0.290116	0.282299	0.290116	0.282299	0.328785	0.243699	0.308015	0.264298	0.314629	0.25781
	MALtm	Transport, Mitochondrial	986.34	-993.721	983.181	-998.041	991.358	-1000	992.938	-1000	993.014	-1000		3226.07	-3250.22	3215.74	-3264.35	18786.4	-18950.2	19821.1	-19962.1	20079.1	-20220.4
	NH4tm	Transport, Mitochondrial	0.67288	-0.34106	0.67288	-0.34106	0.13162	-0.06671	0.11708	-0.05934	0.11803	-0.05983		2.20082	-1.11552	2.20082	-1.11552	2.49422	-1.26417	2.33716	-1.18455	2.38661	-1.20979
	O2tm	Transport, Mitochondrial	5.22865	4.27133	5.78076	5.22117	4.39419	3.37383	3.43765	2.89048	3.5804	2.83933		17.1016	13.9705	18.9074	17.0772	83.2706	63.9346	68.6226	57.7	72.3971	57.4124
	OAAt2m	Transport, Mitochondrial	993.922	-987.019	998.101	-983.86	999.885	-991.459	999.626	-993.026	999.77	-993.114		3250.87	-3228.3	3264.54	-3217.96	18948	-18788.3	19954.6	-19822.9	20215.8	-20081.2
	ORNt3m	Transport, Mitochondrial	0.0498	0.04846	0.0498	0.04846	0.00974	0.00722	0.00867	0.00744	0.00874	0.00716		0.162883	0.158501	0.162883	0.158501	0.184575	0.13682	0.173071	0.148518	0.176726	0.144778
	PIt2m	Transport, Mitochondrial	1000	-978.784	1000	-980.248	1000	-991.025	1000	-992.444	1000	-992.639		3270.75	-3201.36	3270.75	-3206.15	18950.2	-18780.1	19962.1	-19811.2	20220.4	-20071.6
	PYRt2m	Transport, Mitochondrial	2.28457	0.43057	2.50262	1.12952	0.65307	-0.08694	0.37112	-0.08043	0.56516	-0.08111		7.47226	1.40829	8.18545	3.69438	12.3758	-1.64753	7.40832	-1.60555	11.4278	-1.64008
	SUCCtm	Transport, Mitochondrial	1.02561	1e-20	0.73572	1e-20	1.22514	1e-20	0.98081	1e-20	1.00236	1e-20		3.35452	3.27075e-20	2.40636	3.27075e-20	23.2166	1.89502e-19	19.579	1.99621e-19	20.2681	2.02204e-19
	SUCFUMtm	Transport, Mitochondrial	1.02561	1e-20	0.73572	1e-20	1.22514	1e-20	0.98081	1e-20	1.00236	1e-20		3.35452	3.27075e-20	2.40636	3.27075e-20	23.2166	1.89502e-19	19.579	1.99621e-19	20.2681	2.02204e-19
	THRt2m	Transport, Mitochondrial	0.05767	0.05612	0.05767	0.05612	0.01128	0.00836	0.01004	0.00861	0.01012	0.00829		0.188624	0.183555	0.188624	0.183555	0.213758	0.158423	0.200419	0.171873	0.20463	0.167627
	13BDglcnSYN	Synthesis of biomass precursors	0.35169	0.34222	0.35169	0.34222	0.06879	0.05098	0.06119	0.05251	0.06169	0.05056		1.15029	1.11932	1.15029	1.11932	1.30358	0.966079	1.22148	1.04821	1.2474	1.02234
	aicarSYN	Synthesis of biomass precursors	0.03037	0.02955	0.03037	0.02955	0.00594	0.0044	0.00528	0.00453	0.00533	0.00437		0.0993328	0.0966507	0.0993328	0.0966507	0.112564	0.0833807	0.1054	0.0904282	0.107775	0.0883632
	ampSYN	Synthesis of biomass precursors	0.03592	0.03495	0.03592	0.03495	0.00703	0.00521	0.00625	0.00536	0.0063	0.00516		0.117485	0.114313	0.117485	0.114313	0.13322	0.0987303	0.124763	0.106997	0.127389	0.104337
	cmpSYN	Synthesis of biomass precursors	0.01571	0.01529	0.01571	0.01529	0.00307	0.00228	0.00273	0.00235	0.00276	0.00226		0.0513835	0.0500098	0.0513835	0.0500098	0.058177	0.0432064	0.0544965	0.0469109	0.0558083	0.0456981
	dampSYN	Synthesis of biomass precursors	0.00112	0.00109	0.00112	0.00109	0.00022	0.00016	0.00019	0.00017	0.0002	0.00016		0.00366324	0.00356512	0.00366324	0.00356512	0.00416904	0.00303203	0.00379279	0.00339355	0.00404408	0.00323526
	dcmpSYN	Synthesis of biomass precursors	0.00186	0.00181	0.00186	0.00181	0.00036	0.00027	0.00032	0.00028	0.00033	0.00027		0.0060836	0.00592006	0.0060836	0.00592006	0.00682206	0.00511654	0.00638786	0.00558938	0.00667273	0.00545951
	dgmpSYN	Synthesis of biomass precursors	0.00074	0.00072	0.00074	0.00072	0.00015	0.00011	0.00013	0.00011	0.00013	0.00011		0.00242036	0.00235494	0.00242036	0.00235494	0.00284252	0.00208452	0.00259507	0.00219583	0.00262865	0.00222424
	dtmpSYN	Synthesis of biomass precursors	0.00112	0.00109	0.00112	0.00109	0.00022	0.00016	0.00019	0.00017	0.0002	0.00016		0.00366324	0.00356512	0.00366324	0.00356512	0.00416904	0.00303203	0.00379279	0.00339355	0.00404408	0.00323526
	ergstSYN	Synthesis of biomass precursors	0.00022	0.00021	0.00022	0.00021	4e-05	3e-05	4e-05	3e-05	4e-05	3e-05		0.000719566	0.000686858	0.000719566	0.000686858	0.000758006	0.000568505	0.000798483	0.000598862	0.000808816	0.000606612
	gmpSYN	Synthesis of biomass precursors	0.015	0.0146	0.015	0.0146	0.00293	0.00217	0.00261	0.00224	0.00263	0.00216		0.0490613	0.047753	0.0490613	0.047753	0.055524	0.0411218	0.052101	0.044715	0.0531797	0.0436761
	mannanSYN	Synthesis of biomass precursors	0.25038	0.24364	0.25038	0.24364	0.04898	0.03629	0.04356	0.03738	0.04392	0.03599		0.818931	0.796886	0.818931	0.796886	0.928179	0.687701	0.869548	0.746182	0.88808	0.727732
	paSYN	Synthesis of biomass precursors	0.00765	0.00745	0.00765	0.00745	0.0015	0.00111	0.00133	0.00114	0.00134	0.0011		0.0250213	0.0243671	0.0250213	0.0243671	0.0284252	0.0210347	0.0265496	0.0227568	0.0270953	0.0222424
	pcSYN	Synthesis of biomass precursors	0.00186	0.00181	0.00186	0.00181	0.00036	0.00027	0.00032	0.00028	0.00033	0.00027		0.0060836	0.00592006	0.0060836	0.00592006	0.00682206	0.00511654	0.00638786	0.00558938	0.00667273	0.00545951
	peSYN	Synthesis of biomass precursors	0.00325	0.00317	0.00325	0.00317	0.00064	0.00047	0.00057	0.00049	0.00057	0.00047		0.0106299	0.0103683	0.0106299	0.0103683	0.0121281	0.00890658	0.0113784	0.00978142	0.0115256	0.00950359
	psSYN	Synthesis of biomass precursors	0.00378	0.00368	0.00378	0.00368	0.00074	0.00055	0.00066	0.00056	0.00066	0.00054		0.0123634	0.0120364	0.0123634	0.0120364	0.0140231	0.0104226	0.013175	0.0111788	0.0133455	0.010919
	ptd1inoSYN	Synthesis of biomass precursors	0.00164	0.0016	0.00164	0.0016	0.00032	0.00024	0.00029	0.00025	0.00029	0.00024		0.00536403	0.0052332	0.00536403	0.0052332	0.00606405	0.00454804	0.005789	0.00499052	0.00586392	0.0048529
	triglycSYN	Synthesis of biomass precursors	0.00205	0.00199	0.00205	0.00199	0.0004	0.0003	0.00036	0.00031	0.00036	0.00029		0.00670504	0.0065088	0.00670504	0.0065088	0.00758006	0.00568505	0.00718635	0.00618824	0.00727934	0.00586392
	umpSYN	Synthesis of biomass precursors	0.03428	0.03335	0.03428	0.03335	0.0067	0.00497	0.00596	0.00512	0.00601	0.00493		0.112121	0.10908	0.112121	0.10908	0.126966	0.0941823	0.118974	0.102206	0.121525	0.0996866
	zymstSYN	Synthesis of biomass precursors	0.00068	0.00066	0.00068	0.00066	0.00013	0.0001	0.00012	0.0001	0.00012	0.0001		0.00222411	0.0021587	0.00222411	0.0021587	0.00246352	0.00189502	0.00239545	0.00199621	0.00242645	0.00202204
	ac[e]_EX	Exchange	0.75523	0.50345	0.69627	0.52753	0.81028	0.5919	0.30003	0.19219	0.09314	-0.05128		2.47017	1.64666	2.27733	1.72542	15.3549	11.2166	5.98922	3.83651	1.88333	-1.0369
	co2[e]_EX	Exchange	18.4996	17.9093	15.2883	14.9787	1.44142	1.40052	1.09894	1.07326	1.3641	1.31421		60.5076	58.5767	50.0042	48.9917	27.3151	26.5401	21.9371	21.4245	27.5827	26.5739
	etoh[e]_EX	Exchange	13.7158	12.7585	9.62707	9.06747	-2.18679	-3.10259	-1.86615	-2.36221	-1.5752	-2.23953		44.8611	41.73	31.4878	29.6575	-41.44	-58.7946	-37.2522	-47.1546	-31.8512	-45.2842
	glc-D[e]_EX	Exchange	-9.35019	-10.9579	-9.97993	-10.7882	1e-20	-0.01309	1e-20	-0.01309	1e-20	-0.01309		-30.5822	-35.8405	-32.6419	-35.2856	1.89502e-19	-0.248058	1.99621e-19	-0.261304	2.02204e-19	-0.264685
	glyc[e]_EX	Exchange	0.81904	0.65806	0.65273	0.47772	1e-20	-0.0015	1e-20	-0.00133	1e-20	-0.00134		2.67888	2.15235	2.13492	1.5625	1.89502e-19	-0.0284252	1.99621e-19	-0.0265496	2.02204e-19	-0.0270953
	glycogen[c]_EX	Exchange	1.00122	-4.23076	2.29479	-2.12712	0.48327	-1.46867	0.26147	-0.72522	0.28559	-0.97124		3.27474	-13.8378	7.50569	-6.95728	9.15804	-27.8315	5.21948	-14.4769	5.77474	-19.6389
	h[e]_EX	Exchange	1000	-1000	1000	-1000	1000	-1000	1000	-1000	1000	-1000		3270.75	-3270.75	3270.75	-3270.75	18950.2	-18950.2	19962.1	-19962.1	20220.4	-20220.4
	h2o[e]_EX	Exchange	-8.85077	-12.1037	-3.7214	-5.95405	3.65835	1.78047	3.0376	2.09508	2.8904	1.6286		-28.9487	-39.5883	-12.1718	-19.4742	69.3263	33.7402	60.6368	41.8221	58.4451	32.9309
	nh4[e]_EX	Exchange	-1.68651	-1.73317	-1.68651	-1.73317	-0.25124	-0.33903	-0.25877	-0.30156	-0.24914	-0.30402		-5.51616	-5.66877	-5.51616	-5.66877	-4.76104	-6.42467	-5.16559	-6.01976	-5.03771	-6.14741
	o2[e]_EX	Exchange	-4.30503	-5.26235	-5.25486	-5.81446	-3.37898	-4.39921	-2.8959	-3.44282	-2.84461	-3.58537		-14.0807	-17.2118	-17.1873	-19.0177	-64.0322	-83.3657	-57.8082	-68.7258	-57.5192	-72.4976
	pi[e]_EX	Exchange	-0.05962	-0.06127	-0.05962	-0.06127	-0.00888	-0.01198	-0.00915	-0.01066	-0.00881	-0.01075		-0.195002	-0.200399	-0.195002	-0.200399	-0.168277	-0.227023	-0.182653	-0.212796	-0.178142	-0.217369
	pyr[e]_EX	Exchange	0.10903	0.09932	0.08071	0.07016	-0.24066	-0.3602	0.02129	-0.02129	0.02166	-0.02166		0.35661	0.324851	0.263982	0.229476	-4.56055	-6.82585	0.424993	-0.424993	0.437974	-0.437974
	so4[e]_EX	Exchange	-0.02331	-0.02396	-0.02331	-0.02396	-0.00347	-0.00469	-0.00358	-0.00417	-0.00344	-0.0042		-0.0762413	-0.0783672	-0.0762413	-0.0783672	-0.0657571	-0.0888763	-0.0714642	-0.0832418	-0.0695582	-0.0849257
	succ[e]_EX	Exchange	0.02452	0.01764	0.01725	0.01297	0.01445	0.00975	0.00733	0.00395	0.00467	-0.00012		0.0801989	0.0576961	0.0564205	0.0424217	0.27383	0.184764	0.146322	0.0788502	0.0944293	-0.00242645
	tre[c]_EX	Exchange	1.97902	-0.63697	2.18927	-0.02169	0.77747	-0.1985	0.39913	-0.09421	0.49148	-0.13694		6.47289	-2.08337	7.16056	-0.0709426	14.7332	-3.76161	7.96746	-1.88063	9.93792	-2.76898
	biomass	Biomass	0.30991	0.30157	0.30991	0.30157	0.06062	0.04492	0.05392	0.04627	0.05436	0.04455		1.01364	0.986361	1.01364	0.986361	1.14876	0.851241	1.07635	0.923645	1.09918	0.900819

## Sheet: Results (free energies)
			Gibbs energy of reaction ranges [kJ/mol]
			-2.1 h		-0,6 h		0.8 h		4.4 h		7.4 h
	Reaction	Pathway	Max	Min	Max	Min	Max	Min	Max	Min	Max	Min
	ASPTA	Alanine and aspartate metabolism	16.0818	1e-20	16.0701	1e-20	15.1477	1e-20	14.9969	1e-20	12.6659	1e-20
	ALATA_L	Alanine and aspartate metabolism	17.9508	-51.2844	17.5681	-50.9443	18.8304	-50.7212	16.6388	-48.3541	20.8215	-46.429
	ALATA_Lm	Alanine and aspartate metabolism	63.4954	-57.4865	62.5923	-57.1463	65.2099	-56.9233	62.5609	-54.5562	71.6277	-52.631
	ASADi	Alanine and aspartate metabolism	1e-20	-1000	1e-20	-1000	1e-20	-1000	1e-20	-1000	1e-20	-1000
	ASNS1	Alanine and aspartate metabolism	-0.08466	-122.411	-0.28334	-124.752	1e-20	-145.522	-9.47737	-144.818	-9.31509	-138.159
	ASPKi	Alanine and aspartate metabolism	1e-20	-1000	1e-20	-1000	1e-20	-1000	1e-20	-1000	1e-20	-1000
	GALU	Alternate Carbon Metabolism	1000	-1000	1e-20	-1000	1000	-1000	1e-20	-1000	1000	-1000
	GLCS2	Alternate Carbon Metabolism	1000	-1000	1000	-1000	1000	-1000	1000	-1000	1000	-1000
	GLYCOH	Alternate Carbon Metabolism	1000	-1000	1000	-1000	1000	-1000	1000	-1000	1000	-1000
	PGMT	Alternate Carbon Metabolism	1000	-1000	1000	1e-20	1000	-1000	1000	1e-20	1000	-1000
	TREH	Alternate Carbon Metabolism	1000	-1000	1000	-1000	1000	-1000	1000	-1000	1000	-1000
	treSYN	Alternate Carbon Metabolism	1000	-1000	1000	-1000	1000	-1000	1000	-1000	1000	-1000
	ICL	Anaplerotic reactions	1e-20	-59.1569	1e-20	-58.2255	1e-20	-59.495	1e-20	-61.5255	1e-20	-60.5294
	MALS	Anaplerotic reactions	-6.39859	-74.6531	-6.86736	-77.3622	-8.38616	-80.1386	-8.40272	-80.6628	-9.27577	-79.5762
	ME2m	Anaplerotic reactions	44.2204	-83.6226	43.3942	-83.3429	41.3504	-84.2257	38.1519	-84.2823	38.2818	-82.6387
	PC	Anaplerotic reactions	46.6207	-47.2691	45.1955	-47.6772	37.0907	-63.5624	19.6976	-60.4793	13.6666	-60.2912
	PPCK	Anaplerotic reactions	24.9973	-51.6002	24.635	-46.8769	1e-20	-52.4341	1e-20	-49.4267	1e-20	-50.4809
	ACGKm	Arginine and Proline Metabolism	1e-20	-1000	1e-20	-1000	1e-20	-1000	1e-20	-1000	1e-20	-1000
	ACOTAim	Arginine and Proline Metabolism	1e-20	-1000	1e-20	-1000	1e-20	-1000	1e-20	-1000	1e-20	-1000
	AGPRim	Arginine and Proline Metabolism	1e-20	-1000	1e-20	-1000	1e-20	-1000	1e-20	-1000	1e-20	-1000
	ARGSL	Arginine and Proline Metabolism	1e-20	-1000	1e-20	-1000	1e-20	-1000	1e-20	-1000	1e-20	-1000
	ARGSSr	Arginine and Proline Metabolism	1e-20	-1000	1e-20	-1000	1e-20	-1000	1e-20	-1000	1e-20	-1000
	CBPS	Arginine and Proline Metabolism	1e-20	-1000	1e-20	-1000	1e-20	-1000	1e-20	-1000	1e-20	-1000
	G5SADr	Arginine and Proline Metabolism	1e-20	-1000	1e-20	-1000	1e-20	-1000	1e-20	-1000	1e-20	-1000
	G5SD	Arginine and Proline Metabolism	1e-20	-1000	1e-20	-1000	1e-20	-1000	1e-20	-1000	1e-20	-1000
	GLU5K	Arginine and Proline Metabolism	1e-20	-1000	1e-20	-1000	1e-20	-1000	1e-20	-1000	1e-20	-1000
	OCBTi	Arginine and Proline Metabolism	1e-20	-1000	1e-20	-1000	1e-20	-1000	1e-20	-1000	1e-20	-1000
	ORNTACim	Arginine and Proline Metabolism	1e-20	-1000	1e-20	-1000	1e-20	-1000	1e-20	-1000	1e-20	-1000
	P5CR	Arginine and Proline Metabolism	1e-20	-1000	1e-20	-1000	1e-20	-1000	1e-20	-1000	1e-20	-1000
	ACONT	Citrate Cycle (TCA)	28.6407	-15.3506	27.7093	-14.4192	28.9788	-15.6887	31.0094	-17.7192	30.0132	-16.7231
	ACONTm	Citrate Cycle (TCA)	31.7493	-18.4528	30.8179	-17.5214	32.0874	-18.7909	34.1179	-20.8214	33.1218	-19.8253
	AKGDam	Citrate Cycle (TCA)	1e-20	-108.207	1e-20	-107.451	43.2493	-105.485	44.5431	-80.1929	42.863	-87.1582
	CSc	Citrate Cycle (TCA)	-4.15965	-68.3575	-5.85405	-68.8586	-7.78704	-69.6337	-6.50245	-67.3641	-7.04803	-66.905
	CSm	Citrate Cycle (TCA)	-0.69585	-77.3152	-2.39024	-77.8163	-4.32323	-78.5914	-3.03865	-76.3218	-3.58422	-75.8627
	FUM	Citrate Cycle (TCA)	1e-20	-24.2467	1e-20	-24.3912	1e-20	-24.8276	1e-20	-26.7263	1e-20	-26.581
	FUMm	Citrate Cycle (TCA)	1e-20	-27.3278	1e-20	-27.4722	24.2039	-27.9087	24.9333	-29.8073	23.6097	-29.662
	ICDHxm	Citrate Cycle (TCA)	33.5339	-92.6515	1e-20	-92.6783	38.4121	-94.2031	52.0946	-96.2478	59.8702	-94.4532
	ICDHy	Citrate Cycle (TCA)	11.2266	-80.4173	17.6834	-78.912	16.234	-79.3806	22.4681	-80.7383	7.55063	-79.4222
	MDH	Citrate Cycle (TCA)	33.6524	-13.364	33.1867	-14.6165	24.8281	-16.5555	19.0133	-17.2991	16.7444	-21.6859
	MDHm	Citrate Cycle (TCA)	58.7147	-22.46	66.6693	-23.7125	62.7579	-25.6515	77.0693	-26.3951	76.684	-24.2729
	SUCD2_u6m	Citrate Cycle (TCA)	1e-20	-60.0717	1e-20	-59.3406	1e-20	-61.4182	1e-20	-62.8344	1e-20	-62.9184
	SUCOAS1m	Citrate Cycle (TCA)	84.7078	1e-20	85.5855	1e-20	84.3472	-69.5615	83.3249	-46.1183	81.1741	-46.1533
	ADSK	Cysteine Metabolism	1e-20	-1000	1e-20	-1000	1e-20	-1000	1e-20	-1000	1e-20	-1000
	BPNT	Cysteine Metabolism	1e-20	-1000	1e-20	-1000	1e-20	-1000	1e-20	-1000	1e-20	-1000
	PAPSR	Cysteine Metabolism	1e-20	-1000	1e-20	-1000	1e-20	-1000	1e-20	-1000	1e-20	-1000
	SLFAT	Cysteine Metabolism	1e-20	-1000	1e-20	-1000	1e-20	-1000	1e-20	-1000	1e-20	-1000
	SULR	Cysteine Metabolism	202.442	29.6276	202.239	31.3494	195.133	33.752	193.47	35.7704	193.799	36.7306
	FDH	Folate Metabolism	6.55359	-73.3321	6.51815	-74.2903	-1.46603	-74.5457	-6.85272	-74.5599	-8.73641	-80.2703
	FTHFL	Folate Metabolism	1000	-1000	1000	-1000	1000	-1000	1000	-1000	1000	-1000
	MTHFC	Folate Metabolism	1e-20	-1000	1e-20	-1000	1e-20	-1000	1e-20	-1000	1e-20	-1000
	MTHFD	Folate Metabolism	1e-20	-1000	1e-20	-1000	1e-20	-1000	1e-20	-1000	1e-20	-1000
	MTHFR3	Folate Metabolism	1e-20	-1000	1e-20	-1000	1e-20	-1000	1e-20	-1000	1e-20	-1000
	GLUDy	Glutamate metabolism	38.9678	1e-20	38.47	1e-20	35.7269	1e-20	34.7446	1e-20	34.4687	1e-20
	GLUDym	Glutamate metabolism	81.6528	-55.059	80.6346	-54.9036	79.2468	-53.5548	77.8071	-53.1592	85.5207	-50.8934
	GLUSxm	Glutamate metabolism	42.9355	-129.413	44.7308	-137.123	43.8903	-132.157	44.4589	-146.173	39.7689	-147.713
	ANS	Glutamine Metabolism	1e-20	-1000	1e-20	-1000	1e-20	-1000	1e-20	-1000	1e-20	-1000
	GLNS	Glutamine Metabolism	1e-20	-69.952	1e-20	-71.5373	1e-20	-86.5498	1e-20	-86.3882	-3.91467	-84.2339
	G3PD1ir	Glycerolipid Metabolism	-23.6714	-42.5207	-12.9288	-55.2239	-9.67873	-42.3216	-19.1697	-27.2684	-10.9623	-27.1398
	G3PT	Glycerolipid Metabolism	1e-20	-29.6248	1e-20	-29.3269	29.2208	-29.0097	17.6137	-28.9354	19.5069	-28.835
	GLYK	Glycerolipid Metabolism	-8.47812	-54.8436	-9.77089	-56.0104	-10.3821	-93.3551	-27.4214	-81.3092	-33.1675	-82.9937
	AGTm	Glycine and Serine Metabolism	43.3305	-63.5298	42.5599	-65.3551	41.0575	-68.6187	38.1463	-69.2209	45.1089	-69.6706
	CYSTS	Glycine and Serine Metabolism	1e-20	-1000	1e-20	-1000	1e-20	-1000	1e-20	-1000	1e-20	-1000
	GHMT2r	Glycine and Serine Metabolism	1e-20	-1000	1e-20	-1000	1e-20	-1000	1e-20	-1000	1e-20	-1000
	HSDyi	Glycine and Serine Metabolism	1e-20	-1000	1e-20	-1000	1e-20	-1000	1e-20	-1000	1e-20	-1000
	HSK	Glycine and Serine Metabolism	1000	-1000	1000	-1000	1000	-1000	1000	-1000	1000	-1000
	PGCD	Glycine and Serine Metabolism	1e-20	-17.3053	1e-20	-18.2635	1e-20	-5.40787	1e-20	-0.0354	1e-20	-3.86215
	PSERT	Glycine and Serine Metabolism	1e-20	-55.961	1e-20	-57.3378	1e-20	-43.9342	1e-20	-38.8389	1e-20	-40.72
	PSP_L	Glycine and Serine Metabolism	1e-20	-57.8536	1e-20	-57.8536	1e-20	-57.8536	1e-20	-57.8536	1e-20	-57.8536
	ENO	Glycolysis/Gluconeogenesis	1e-20	-8.57648	1e-20	-2.40575	6.97521	1e-20	7.15453	6.49139	13.0806	6.72704
	FBA	Glycolysis/Gluconeogenesis	-2.1996	-15.2195	1e-20	-31.4073	10.2769	1e-20	2.78656	1e-20	11.5536	1e-20
	FBP	Glycolysis/Gluconeogenesis	-16.8906	-35.7413	-0.90987	-33.9245	-2.44754	-23.3146	-13.6138	-26.0831	-12.8047	-25.1694
	GAPD	Glycolysis/Gluconeogenesis	1e-20	-23.2036	1e-20	-24.349	29.577	1e-20	14.7752	1e-20	8.92081	1e-20
	HEX1	Glycolysis/Gluconeogenesis	1e-20	-48.7433	1e-20	-49.5186	6.52354	-63.3459	-10.4872	-64.3644	-15.8587	-61.0773
	PFK	Glycolysis/Gluconeogenesis	-2.36158	-37.953	-5.17327	-46.8626	-23.0342	-61.6868	-31.0463	-50.0817	-38.949	-50.6822
	PGI	Glycolysis/Gluconeogenesis	1e-20	-2.79363	1e-20	-1.46103	5.62667	1e-20	7.36986	1e-20	4.20787	1e-20
	PGK	Glycolysis/Gluconeogenesis	24.1772	1e-20	24.349	1e-20	1e-20	-32.179	1e-20	-14.7752	1e-20	-8.92081
	PGM	Glycolysis/Gluconeogenesis	17.0546	1e-20	16.3391	1e-20	1e-20	-5.40787	1e-20	-0.0354	1e-20	-3.86215
	PYK	Glycolysis/Gluconeogenesis	-1.8807	-56.3781	-6.93238	-56.0158	-0.67594	-58.8305	-5.89957	-42.0305	-4.43955	-36.6005
	TPI	Glycolysis/Gluconeogenesis	1e-20	-3.52255	1e-20	-11.883	13.914	1e-20	6.50437	0.93124	17.1143	2.94766
	ATPPRT	Histidine Metabolism	1e-20	-1000	1e-20	-1000	1e-20	-1000	1e-20	-1000	1e-20	-1000
	HISTD	Histidine Metabolism	1e-20	-1000	1e-20	-1000	1e-20	-1000	1e-20	-1000	1e-20	-1000
	HISTP	Histidine Metabolism	1e-20	-1000	1e-20	-1000	1e-20	-1000	1e-20	-1000	1e-20	-1000
	HSTPT	Histidine Metabolism	1e-20	-1000	1e-20	-1000	1e-20	-1000	1e-20	-1000	1e-20	-1000
	IG3PS	Histidine Metabolism	1e-20	-1000	1e-20	-1000	1e-20	-1000	1e-20	-1000	1e-20	-1000
	IGPDH	Histidine Metabolism	1e-20	-1000	1e-20	-1000	1e-20	-1000	1e-20	-1000	1e-20	-1000
	PRAMPC	Histidine Metabolism	1e-20	-1000	1e-20	-1000	1e-20	-1000	1e-20	-1000	1e-20	-1000
	PRATPP	Histidine Metabolism	1e-20	-1000	1e-20	-1000	1e-20	-1000	1e-20	-1000	1e-20	-1000
	PRMICIi	Histidine Metabolism	1e-20	-1000	1e-20	-1000	1e-20	-1000	1e-20	-1000	1e-20	-1000
	PRPPS	Histidine Metabolism	1e-20	-44.3871	1e-20	-44.5034	1e-20	-41.1692	1e-20	-40.6045	1e-20	-39.8077
	AHSERL2	Methionine Metabolism	1e-20	-1000	1e-20	-1000	1e-20	-1000	1e-20	-1000	1e-20	-1000
	CYSTGL	Methionine Metabolism	1e-20	-1000	1e-20	-1000	1e-20	-1000	1e-20	-1000	1e-20	-1000
	HSERTA	Methionine Metabolism	1e-20	-1000	1e-20	-1000	1e-20	-1000	1e-20	-1000	1e-20	-1000
	METS	Methionine Metabolism	1e-20	-1000	1e-20	-1000	1e-20	-1000	1e-20	-1000	1e-20	-1000
	ADK1	Nucleotide Salvage Pathways	1e-20	-33.79	1e-20	-32.9669	1e-20	-43.3793	1e-20	-40.3418	-7.6333	-40.1635
	ADK1m	Nucleotide Salvage Pathways	45.0179	-47.0941	45.6538	-46.7081	48.3131	-49.5906	45.6244	-46.5531	44.7241	-46.3748
	ATPS	Nucleotide Salvage Pathways	1e-20	-1000	1e-20	-1000	1e-20	-1000	1e-20	-1000	1e-20	-1000
	NDPK2	Nucleotide Salvage Pathways	1000	-1000	1e-20	-1000	1000	-1000	1e-20	-1000	1000	-1000
	UMPK	Nucleotide Salvage Pathways	1000	-1000	1000	-1000	1000	-1000	1000	-1000	1000	-1000
	ATPS3m	Oxidative phosphorylation	1e-20	-1000	1e-20	-1000	1e-20	-1000	1e-20	-1000	1e-20	-1000
	CYOOm	Oxidative phosphorylation	1e-20	-1000	1e-20	-1000	1e-20	-1000	1e-20	-1000	1e-20	-1000
	CYOR_u6m	Oxidative phosphorylation	1e-20	-1000	1e-20	-1000	1e-20	-1000	1e-20	-1000	1e-20	-1000
	NADH2-u6cm	Oxidative phosphorylation	1000	-1000	1000	-1000	1000	-1000	1000	-1000	1000	-1000
	NADH2-u6m	Oxidative phosphorylation	-17.6769	-117.91	-17.4498	-126.295	-15.1169	-122.758	-13.6864	-137.497	-14.401	-137.497
	PPA	Oxidative phosphorylation	1e-20	-45.4169	1e-20	-45.4169	1e-20	-45.4169	1e-20	-45.4169	1e-20	-45.4169
	PPAm	Oxidative phosphorylation	7.5564	-93.9513	7.5564	-93.9513	7.5564	-93.9513	7.5564	-93.9513	7.5564	-93.9513
	G6PDH2	Pentose Phosphate Cycle	1e-20	-42.8896	1e-20	-41.469	1e-20	-37.3583	32.4717	-36.6397	1e-20	-36.5939
	GND	Pentose Phosphate Cycle	1e-20	-53.5664	1e-20	-61.6167	1e-20	-58.1331	1e-20	-51.8663	1e-20	-50.9388
	PGL	Pentose Phosphate Cycle	-4.94357	-61.7319	-5.50134	-61.7319	-6.11525	-61.7319	-11.5209	-48.7361	-12.9019	-47.498
	RPE	Pentose Phosphate Cycle	1e-20	-11.7116	2.98684	-16.2596	1e-20	-7.49172	0.21818	-0.77257	8.92081	1e-20
	RPI	Pentose Phosphate Cycle	12.3497	1e-20	10.8281	1e-20	7.49172	1e-20	10.3849	1e-20	13.0101	1e-20
	TALA	Pentose Phosphate Cycle	1e-20	-14.2591	1e-20	-14.6224	1e-20	-11.8772	1e-20	-12.6597	-9.90962	-22.7125
	TKT1	Pentose Phosphate Cycle	1e-20	-11.7116	17.6049	-16.2596	1e-20	-7.49172	21.2857	-0.77257	30.1309	6.4338
	TKT2	Pentose Phosphate Cycle	-0.76976	-26.0116	2.98684	-23.9247	-5.11169	-24.2588	0.21818	-22.7061	8.92081	1e-20
	ACOAH	Pyruvate metabolism	90.28	26.3124	91.2113	27.0754	92.3609	30.2779	90.5194	31.0238	90.4456	30.5733
	ACS	Pyruvate metabolism	1e-20	-76.9278	1e-20	-77.7686	1e-20	-75.1602	1e-20	-73.9754	1e-20	-74.2174
	ACSm	Pyruvate metabolism	65.6448	-83.1956	64.5863	-84.0364	68.0243	-81.428	63.5841	-80.2433	63.5406	-80.4852
	ALCD2m	Pyruvate metabolism	70.6301	-37.2031	79.015	-38.1614	75.4781	-38.4167	90.2175	-38.4309	90.2175	-37.6323
	ALCD2x	Pyruvate metabolism	48.642	-31.2437	48.6065	-32.202	40.6223	-32.4573	35.2356	-32.4715	33.352	-38.182
	ALDD2xm	Pyruvate metabolism	-6.4882	-114.321	1.8967	-115.28	-1.64023	-115.535	1e-20	-115.549	1e-20	-114.751
	ALDD2y	Pyruvate metabolism	0.69125	-102.028	0.62371	-101.454	-1.74495	-100.653	-2.29913	-99.9803	-2.18978	-99.6603
	ALDD2ym	Pyruvate metabolism	-1.89418	-110.824	-1.96171	-110.25	-4.33038	-109.449	-4.88455	-108.776	-4.7752	-108.456
	PDHm	Pyruvate metabolism	1e-20	-101.203	1e-20	-100.639	42.0328	-98.0172	27.6594	-94.6411	28.6519	-94.3136
	PYRDC	Pyruvate metabolism	1e-20	-78.1669	1e-20	-77.4082	13.3111	-77.7331	13.3111	-75.0887	13.3111	-75.1093
	AASAD1	Threonine and Lysine Metabolism	1e-20	-1000	1e-20	-1000	1e-20	-1000	1e-20	-1000	1e-20	-1000
	AATA	Threonine and Lysine Metabolism	1e-20	-1000	1e-20	-1000	1e-20	-1000	1e-20	-1000	1e-20	-1000
	HACNHm	Threonine and Lysine Metabolism	1e-20	-1000	1e-20	-1000	1e-20	-1000	1e-20	-1000	1e-20	-1000
	HCITS	Threonine and Lysine Metabolism	1e-20	-1000	1e-20	-1000	1e-20	-1000	1e-20	-1000	1e-20	-1000
	HICITDm	Threonine and Lysine Metabolism	1e-20	-1000	1e-20	-1000	1e-20	-1000	1e-20	-1000	1e-20	-1000
	MCITDm	Threonine and Lysine Metabolism	1e-20	-1000	1e-20	-1000	1e-20	-1000	1e-20	-1000	1e-20	-1000
	OXAGm	Threonine and Lysine Metabolism	1e-20	-1000	1e-20	-1000	1e-20	-1000	1e-20	-1000	1e-20	-1000
	SACCD1	Threonine and Lysine Metabolism	1e-20	-1000	1e-20	-1000	1e-20	-1000	1e-20	-1000	1e-20	-1000
	SACCD2	Threonine and Lysine Metabolism	1e-20	-1000	1e-20	-1000	1e-20	-1000	1e-20	-1000	1e-20	-1000
	THRA	Threonine and Lysine Metabolism	61.1973	-32.5367	62.6653	-32.5249	62.5104	-30.6976	56.7675	-30.4307	58.8278	-40.4781
	THRD_Lm	Threonine and Lysine Metabolism	1e-20	-1000	1e-20	-1000	1e-20	-1000	1e-20	-1000	1e-20	-1000
	THRS	Threonine and Lysine Metabolism	1000	-1000	1000	-1000	1000	-1000	1000	-1000	1000	-1000
	ANPRT	Tyrosine, Tryptophan, and Phenylalanine Metabolism	1e-20	-1000	1e-20	-1000	1e-20	-1000	1e-20	-1000	1e-20	-1000
	CHORM	Tyrosine, Tryptophan, and Phenylalanine Metabolism	1e-20	-1000	1e-20	-1000	1e-20	-1000	1e-20	-1000	1e-20	-1000
	CHORS	Tyrosine, Tryptophan, and Phenylalanine Metabolism	1e-20	-1000	1e-20	-1000	1e-20	-1000	1e-20	-1000	1e-20	-1000
	DDPA	Tyrosine, Tryptophan, and Phenylalanine Metabolism	1e-20	-1000	1e-20	-1000	1e-20	-1000	1e-20	-1000	1e-20	-1000
	DHQS	Tyrosine, Tryptophan, and Phenylalanine Metabolism	1e-20	-1000	1e-20	-1000	1e-20	-1000	1e-20	-1000	1e-20	-1000
	DHQTi	Tyrosine, Tryptophan, and Phenylalanine Metabolism	1e-20	-37.5744	1e-20	-37.5744	1e-20	-37.5744	1e-20	-37.5744	1e-20	-37.5744
	IGPS	Tyrosine, Tryptophan, and Phenylalanine Metabolism	1e-20	-1000	1e-20	-1000	1e-20	-1000	1e-20	-1000	1e-20	-1000
	PHETA1	Tyrosine, Tryptophan, and Phenylalanine Metabolism	1000	1e-20	1000	1e-20	1000	1e-20	1000	1e-20	1000	1e-20
	PPND2	Tyrosine, Tryptophan, and Phenylalanine Metabolism	1e-20	-1000	1e-20	-1000	1e-20	-1000	1e-20	-1000	1e-20	-1000
	PPNDH	Tyrosine, Tryptophan, and Phenylalanine Metabolism	1e-20	-1000	1e-20	-1000	1e-20	-1000	1e-20	-1000	1e-20	-1000
	PRAIi	Tyrosine, Tryptophan, and Phenylalanine Metabolism	1e-20	-1000	1e-20	-1000	1e-20	-1000	1e-20	-1000	1e-20	-1000
	PSCVTi	Tyrosine, Tryptophan, and Phenylalanine Metabolism	1e-20	-1000	1e-20	-1000	1e-20	-1000	1e-20	-1000	1e-20	-1000
	SHK3D	Tyrosine, Tryptophan, and Phenylalanine Metabolism	1e-20	-44.4622	1e-20	-35.9023	1e-20	-42.026	1e-20	-41.4718	1e-20	-41.5811
	SHKK	Tyrosine, Tryptophan, and Phenylalanine Metabolism	1e-20	-1000	1e-20	-1000	1e-20	-1000	1e-20	-1000	1e-20	-1000
	TRPS1	Tyrosine, Tryptophan, and Phenylalanine Metabolism	1e-20	-1000	1e-20	-1000	1e-20	-1000	1e-20	-1000	1e-20	-1000
	TYRTA	Tyrosine, Tryptophan, and Phenylalanine Metabolism	1000	1e-20	1000	1e-20	1000	1e-20	1000	1e-20	1000	1e-20
	ACHBSm	Valine, leucine, and isoleucine metabolism	1e-20	-1000	1e-20	-1000	1e-20	-1000	1e-20	-1000	1e-20	-1000
	ACLSm	Valine, leucine, and isoleucine metabolism	1e-20	-1000	1e-20	-1000	1e-20	-1000	1e-20	-1000	1e-20	-1000
	DHAD1m	Valine, leucine, and isoleucine metabolism	1e-20	-1000	1e-20	-1000	1e-20	-1000	1e-20	-1000	1e-20	-1000
	DHAD2m	Valine, leucine, and isoleucine metabolism	1e-20	-1000	1e-20	-1000	1e-20	-1000	1e-20	-1000	1e-20	-1000
	ILETA	Valine, leucine, and isoleucine metabolism	1000	1e-20	1000	1e-20	1000	1e-20	1000	1e-20	1000	1e-20
	IPMD	Valine, leucine, and isoleucine metabolism	1e-20	-1000	1e-20	-1000	1e-20	-1000	1e-20	-1000	1e-20	-1000
	IPPMIa	Valine, leucine, and isoleucine metabolism	1000	1e-20	1000	1e-20	1000	1e-20	1000	1e-20	1000	1e-20
	IPPMIb	Valine, leucine, and isoleucine metabolism	1000	1e-20	1000	1e-20	1000	1e-20	1000	1e-20	1000	1e-20
	IPPS	Valine, leucine, and isoleucine metabolism	1e-20	-1000	1e-20	-1000	1e-20	-1000	1e-20	-1000	1e-20	-1000
	KARA1im	Valine, leucine, and isoleucine metabolism	1e-20	-1000	1e-20	-1000	1e-20	-1000	1e-20	-1000	1e-20	-1000
	KARA2im	Valine, leucine, and isoleucine metabolism	1e-20	-1000	1e-20	-1000	1e-20	-1000	1e-20	-1000	1e-20	-1000
	LEUTA	Valine, leucine, and isoleucine metabolism	52.3838	1e-20	52.1575	1e-20	52.2809	1e-20	52.6	1.43039	67.897	1e-20
	OMCDC	Valine, leucine, and isoleucine metabolism	1e-20	-1000	1e-20	-1000	1e-20	-1000	1e-20	-1000	1e-20	-1000
	VALTA	Valine, leucine, and isoleucine metabolism	1000	1e-20	1000	1e-20	1000	1e-20	1000	1e-20	1000	1e-20
	ACt2r	Transport, Extracellular	1000	1e-20	1000	1e-20	1000	1e-20	1000	1e-20	1000	-1000
	CO2t	Transport, Extracellular	1000	1e-20	1000	1e-20	1000	1e-20	1000	1e-20	1000	1e-20
	ETOHt	Transport, Extracellular	1000	1e-20	1000	1e-20	1e-20	-1000	1e-20	-1000	1e-20	-1000
	GLCt1	Transport, Extracellular	1e-20	-1000	1e-20	-1000	1000	-1000	1000	-1000	1000	-1000
	GLYCt	Transport, Extracellular	1e-20	-1000	1e-20	-1000	1000	-1000	1000	-1000	1000	-1000
	H2Ot	Transport, Extracellular	1e-20	-1000	1e-20	-1000	1000	1e-20	1000	1e-20	1000	1e-20
	NH4t	Transport, Extracellular	1e-20	-1000	1e-20	-1000	1e-20	-1000	1e-20	-1000	1e-20	-1000
	O2t	Transport, Extracellular	1e-20	-1000	1e-20	-1000	1e-20	-1000	1e-20	-1000	1e-20	-1000
	PIt2r	Transport, Extracellular	1e-20	-1000	1e-20	-1000	999.991	-1000	999.991	-1000	1e-20	-1000
	PYRt2	Transport, Extracellular	1000	1e-20	1000	1e-20	1e-20	-1000	1000	-1000	1000	-1000
	SO4ti	Transport, Extracellular	1e-20	-1000	1e-20	-1000	1e-20	-1000	1e-20	-1000	1e-20	-1000
	SUCCt2r	Transport, Extracellular	1000	1e-20	1000	1e-20	1000	1e-20	1000	1e-20	1000	-1000
	2OBUTtm	Transport, Mitochondrial	1e-20	-1000	1e-20	-1000	1e-20	-1000	1e-20	-1000	1e-20	-1000
	2OXOADPtim	Transport, Mitochondrial	1e-20	-1000	1e-20	-1000	1e-20	-1000	1e-20	-1000	1e-20	-1000
	3MOBtm	Transport, Mitochondrial	1000	1e-20	1000	1e-20	1000	1e-20	1000	1e-20	1000	1e-20
	3MOPtm	Transport, Mitochondrial	1000	1e-20	1000	1e-20	1000	1e-20	1000	1e-20	1000	1e-20
	ACALDtm	Transport, Mitochondrial	1000	-1000	1000	-1000	1000	-1000	1000	-1000	1000	-1000
	ACtm	Transport, Mitochondrial	1000	-1000	1000	-1000	1000	1e-20	1000	1e-20	1000	1e-20
	ALAt2m	Transport, Mitochondrial	1000	-1000	1000	-1000	1000	-1000	1000	-1000	1000	-1000
	ATPtm-H	Transport, Mitochondrial	1e-20	-1000	1e-20	-1000	1e-20	-1000	1e-20	-1000	1e-20	-1000
	CITtam	Transport, Mitochondrial	1000	-1000	1000	-1000	1000	-1000	1000	-1000	1000	-1000
	CITtcm	Transport, Mitochondrial	1000	-1000	1000	-1000	1000	-1000	1000	-1000	1000	-1000
	CO2tm	Transport, Mitochondrial	1000	1e-20	1000	1e-20	1000	1e-20	1000	1e-20	1000	1e-20
	ETOHtm	Transport, Mitochondrial	1000	-1000	1000	-1000	1000	-1000	1000	-1000	1000	-1000
	GLNt2m	Transport, Mitochondrial	1000	-1000	1000	-1000	1000	-1000	1000	-1000	1000	-1000
	GLUt2m	Transport, Mitochondrial	1000	-1000	1000	-1000	1000	-1000	1000	-1000	1000	-1000
	GLXtm	Transport, Mitochondrial	1000	-1000	1000	-1000	1000	-1000	1000	-1000	1000	-1000
	GLYt2m	Transport, Mitochondrial	1000	-1000	1000	-1000	1000	-1000	1000	-1000	1000	-1000
	H2Otm	Transport, Mitochondrial	1000	1e-20	1000	1e-20	1000	1e-20	1000	1e-20	1000	1e-20
	HCITtm	Transport, Mitochondrial	1e-20	-1000	1e-20	-1000	1e-20	-1000	1e-20	-1000	1e-20	-1000
	MALtm	Transport, Mitochondrial	1000	-1000	1000	-1000	1000	-1000	1000	-1000	1000	-1000
	NH4tm	Transport, Mitochondrial	1000	-1000	1000	-1000	1000	-1000	1000	-1000	1000	-1000
	O2tm	Transport, Mitochondrial	1e-20	-1000	1e-20	-1000	1e-20	-1000	1e-20	-1000	1e-20	-1000
	OAAt2m	Transport, Mitochondrial	1000	-1000	1000	-1000	1000	-1000	1000	-1000	1000	-1000
	ORNt3m	Transport, Mitochondrial	1e-20	-1000	1e-20	-1000	1e-20	-1000	1e-20	-1000	1e-20	-1000
	PIt2m	Transport, Mitochondrial	1000	-1000	1000	-1000	1000	-1000	1000	-1000	1000	-1000
	PYRt2m	Transport, Mitochondrial	1e-20	-1000	1e-20	-1000	1000	-1000	1000	-1000	1000	-1000
	SUCCtm	Transport, Mitochondrial	1000	-1000	1000	-1000	1000	-1000	1000	-1000	1000	-1000
	SUCFUMtm	Transport, Mitochondrial	1000	-1000	1000	-1000	1000	-1000	1000	-1000	1000	-1000
	THRt2m	Transport, Mitochondrial	1e-20	-1000	1e-20	-1000	1e-20	-1000	1e-20	-1000	1e-20	-1000
	13BDglcnSYN	Synthesis of biomass precursors	1e-20	-1000	1e-20	-1000	1e-20	-1000	1e-20	-1000	1e-20	-1000
	aicarSYN	Synthesis of biomass precursors	1e-20	-1000	1e-20	-1000	1e-20	-1000	1e-20	-1000	1e-20	-1000
	ampSYN	Synthesis of biomass precursors	1e-20	-1000	1e-20	-1000	1e-20	-1000	1e-20	-1000	1e-20	-1000
	cmpSYN	Synthesis of biomass precursors	1e-20	-1000	1e-20	-1000	1e-20	-1000	1e-20	-1000	1e-20	-1000
	dampSYN	Synthesis of biomass precursors	1e-20	-1000	1e-20	-1000	1e-20	-1000	1e-20	-1000	1e-20	-1000
	dcmpSYN	Synthesis of biomass precursors	1e-20	-1000	1e-20	-1000	1e-20	-1000	1e-20	-1000	1e-20	-1000
	dgmpSYN	Synthesis of biomass precursors	1e-20	-1000	1e-20	-1000	1e-20	-1000	1e-20	-1000	1e-20	-1000
	dtmpSYN	Synthesis of biomass precursors	1e-20	-1000	1e-20	-1000	1e-20	-1000	1e-20	-1000	1e-20	-1000
	ergstSYN	Synthesis of biomass precursors	1e-20	-1000	1e-20	-1000	1e-20	-1000	1e-20	-1000	1e-20	-1000
	gmpSYN	Synthesis of biomass precursors	1e-20	-1000	1e-20	-1000	1e-20	-1000	1e-20	-1000	1e-20	-1000
	mannanSYN	Synthesis of biomass precursors	1e-20	-1000	1e-20	-1000	1e-20	-1000	1e-20	-1000	1e-20	-1000
	paSYN	Synthesis of biomass precursors	1e-20	-1000	1e-20	-1000	1e-20	-1000	1e-20	-1000	1e-20	-1000
	pcSYN	Synthesis of biomass precursors	1e-20	-1000	1e-20	-1000	1e-20	-1000	1e-20	-1000	1e-20	-1000
	peSYN	Synthesis of biomass precursors	1e-20	-1000	1e-20	-1000	1e-20	-1000	1e-20	-1000	1e-20	-1000
	psSYN	Synthesis of biomass precursors	1e-20	-1000	1e-20	-1000	1e-20	-1000	1e-20	-1000	1e-20	-1000
	ptd1inoSYN	Synthesis of biomass precursors	1e-20	-1000	1e-20	-1000	1e-20	-1000	1e-20	-1000	1e-20	-1000
	triglycSYN	Synthesis of biomass precursors	1e-20	-1000	1e-20	-1000	1e-20	-1000	1e-20	-1000	1e-20	-1000
	umpSYN	Synthesis of biomass precursors	1e-20	-1000	1e-20	-1000	1e-20	-1000	1e-20	-1000	1e-20	-1000
	zymstSYN	Synthesis of biomass precursors	1e-20	-1000	1e-20	-1000	1e-20	-1000	1e-20	-1000	1e-20	-1000
	ac[e]_EX	Exchange	1e-20	-1000	1e-20	-1000	1e-20	-1000	1e-20	-1000	1000	-1000
	co2[e]_EX	Exchange	1e-20	-1000	1e-20	-1000	1e-20	-1000	1e-20	-1000	1e-20	-1000
	etoh[e]_EX	Exchange	1e-20	-1000	1e-20	-1000	1000	1e-20	1000	1e-20	1000	1e-20
	glc-D[e]_EX	Exchange	1000	1e-20	1000	1e-20	1000	-1000	1000	-1000	1000	-1000
	glyc[e]_EX	Exchange	1e-20	-1000	1e-20	-1000	1000	-1000	1000	-1000	1000	-1000
	glycogen[c]_EX	Exchange	1000	-1000	1000	-1000	1000	-1000	1000	-1000	1000	-1000
	h[e]_EX	Exchange	1000	-1000	1000	-1000	1000	-1000	1000	-1000	1000	-1000
	h2o[e]_EX	Exchange	1000	1e-20	1000	1e-20	1e-20	-1000	1e-20	-1000	1e-20	-1000
	nh4[e]_EX	Exchange	1000	1e-20	1000	1e-20	1000	1e-20	1000	1e-20	1000	1e-20
	o2[e]_EX	Exchange	1000	1e-20	1000	1e-20	1000	1e-20	1000	1e-20	1000	1e-20
	pi[e]_EX	Exchange	1000	1e-20	1000	1e-20	1000	-999.991	1000	-999.991	1000	1e-20
	pyr[e]_EX	Exchange	1e-20	-1000	1e-20	-1000	1000	1e-20	1000	-1000	1000	-1000
	so4[e]_EX	Exchange	1000	1e-20	1000	1e-20	1000	1e-20	1000	1e-20	1000	1e-20
	succ[e]_EX	Exchange	1e-20	-1000	1e-20	-1000	1e-20	-1000	1e-20	-1000	1000	-1000
	tre[c]_EX	Exchange	1000	-1000	1000	-1000	1000	-1000	1000	-1000	1000	-1000
	biomass	Biomass	1e-20	-1000	1e-20	-1000	1e-20	-1000	1e-20	-1000	1e-20	-1000

## Sheet: Plots
				Flux ranges relative to growth rate [mmol/gDW]							Free energies of reaction [kJ/mol]
	Alanine and aspartate metabolism
		ASPTA
		ALATA_L
		ALATA_Lm
		ASADi
		ASNS1
		ASPKi
	Alternate Carbon Metabolism
		GALU
		GLCS2
		GLYCOH
		PGMT
		Storage
		TREH
		treSYN
	Anaplerotic reactions
		ICL
		MALS
		ME2m
		PC
		PPCK
	Arginine and Proline Metabolism
		ACGKm
		ACOTAim
		AGPRim
		ARGSL
		ARGSSr
		CBPS
		G5SADr
		G5SD
		GLU5K
		OCBTi
		ORNTACim
		P5CR
	Citrate Cycle (TCA)
		ACONT
		ACONT(m+c)
		ACONTm
		AKGDam
		CS(m+c)
		CSc
		CSm
		FUM
		FUM(m+c)
		FUMm
		ICDH(m+c)
		ICDHxm
		ICDHy
		MDH
		MDH(m+c)
		MDHm
		SUCD2_u6m
		SUCOAS1m
	Cysteine Metabolism
		ADSK
		BPNT
		PAPSR
		SLFAT
		SULR
	Folate Metabolism
		FDH
		FTHFL
		MTHFC
		MTHFD
		MTHFR3
	Glutamate metabolism
		GLUDy
		GLUDym
		GLUSxm
		ANS
		GLNS
	Glycerolipid Metabolism
		G3PD1ir
		G3PT
		GLYK
	Glycine and Serine Metabolism
		AGTm
		CYSTS
		GHMT2r
		HSDyi
		HSK
		PGCD
		PSERT
		PSP_L
	Glycolysis/Gluconeogenesis
		ENO
		FBA
		FBP
		GAPD
		HEX1
		PFK
		PGI
		PGK
		PGM
		PYK
		TPI
	Histidine Metabolism
		ATPPRT
		HISTD
		HISTP
		HSTPT
		IG3PS
		IGPDH
		PRAMPC
		PRATPP
		PRMICIi
		PRPPS
	Methionine Metabolism
		AHSERL2
		CYSTGL
		HSERTA
		METS
	Nucleotide Salvage Pathways
		ADK1
		ADK1m
		ATPS
		NDPK2
		UMPK
	Oxidative phosphorylation
		ATPS3m
		CYOOm
		CYOR_u6m
		NADH2-u6cm
		NADH2-u6m
		PPA
		PPAm
	Pentose Phosphate Cycle
		G6PDH2
		GND
		PGL
		RPE
		RPI
		TALA
		TKT1
		TKT2
	Pyruvate metabolism
		ACOAH
		ACS
		ACS(m+c)
		ACSm
		ALCD2(m+c)
		ALCD2m
		ALCD2x
		ALDD2xm
		ALDD2y
		ALDD2ym
		PDHm
		PYRDC
	Threonine and Lysine Metabolism
		AASAD1
		AATA
		HACNHm
		HCITS
		HICITDm
		MCITDm
		OXAGm
		SACCD1
		SACCD2
		THRA
		THRD_Lm
		THRS
	Tyrosine, Tryptophan, and Phenylalanine Metabolism
		ANPRT
		CHORM
		CHORS
		DDPA
		DHQS
		DHQTi
		IGPS
		PHETA1
		PPND2
		PPNDH
		PRAIi
		PSCVTi
		SHK3D
		SHKK
		TRPS1
		TYRTA
	Valine, leucine, and isoleucine metabolism
		ACHBSm
		ACLSm
		DHAD1m
		DHAD2m
		ILETA
		IPMD
		IPPMIa
		IPPMIb
		IPPS
		KARA1im
		KARA2im
		LEUTA
		OMCDC
		VALTA
	Transport
		ACt2r
		CO2t
		ETOHt
		GLCt1
		GLYCt
		H2Ot
		NH4t
		O2t
		PIt2r
		PYRt2
		SO4ti
		SUCCt2r
		2OBUTtm
		2OXOADPtim
		3MOBtm
		3MOPtm
		ACALDtm
		ACtm
		ALAt2m
		ATPtm-H
		CITtam
		CITtcm
		CO2tm
		ETOHtm
		GLNt2m
		GLUt2m
		GLXtm
		GLYt2m
		H2Otm
		HCITtm
		MALtm
		NH4tm
		O2tm
		OAAt2m
		ORNt3m
		PIt2m
		PYRt2m
		SUCCtm
		SUCFUMtm
		THRt2m
	Synthesis of biomass precursors
		13BDglcnSYN
		aicarSYN
		ampSYN
		cmpSYN
		dampSYN
		dcmpSYN
		dgmpSYN
		dtmpSYN
		ergstSYN
		gmpSYN
		mannanSYN
		paSYN
		pcSYN
		peSYN
		psSYN
		ptd1inoSYN
		triglycSYN
		umpSYN
		zymstSYN
	Exchange
		ac[e]_EX
		co2[e]_EX
		etoh[e]_EX
		glc-D[e]_EX
		glyc[e]_EX
		glycogen[c]_EX
		h[e]_EX
		h2o[e]_EX
		nh4[e]_EX
		o2[e]_EX
		pi[e]_EX
		pyr[e]_EX
		so4[e]_EX
		succ[e]_EX
		tre[c]_EX
	Biomass
		biomass

## Sheet: Hoja1
ASPTA	ASPTA	Alanine and aspartate metabolism	16.0818	1e-20	16.0701	1e-20	15.1477	1e-20	14.9969	1e-20	12.6659	1e-20		16.0818	0.7
ALATA_L	ALATA_L	Alanine and aspartate metabolism	17.9508	-51.2844	17.5681	-50.9443	18.8304	-50.7212	16.6388	-48.3541	20.8215	-46.429		1e-20	0.7
ALATA_Lm	ALATA_Lm	Alanine and aspartate metabolism	63.4954	-57.4865	62.5923	-57.1463	65.2099	-56.9233	62.5609	-54.5562	71.6277	-52.631
ASADi	ASADi	Alanine and aspartate metabolism	1e-20	-1000	1e-20	-1000	1e-20	-1000	1e-20	-1000	1e-20	-1000		17.9508	1.7
ASNS1	ASNS1	Alanine and aspartate metabolism	-0.08466	-122.411	-0.28334	-124.752	1e-20	-145.522	-9.47737	-144.818	-9.31509	-138.159		-51.2844	1.7
ASPKi	ASPKi	Alanine and aspartate metabolism	1e-20	-1000	1e-20	-1000	1e-20	-1000	1e-20	-1000	1e-20	-1000
GALU	GALU	Alternate Carbon Metabolism	1000	-1000	1e-20	-1000	1000	-1000	1e-20	-1000	1000	-1000		63.4954	2.7
GLCS2	GLCS2	Alternate Carbon Metabolism	1000	-1000	1000	-1000	1000	-1000	1000	-1000	1000	-1000		-57.4865	2.7
GLYCOH	GLYCOH	Alternate Carbon Metabolism	1000	-1000	1000	-1000	1000	-1000	1000	-1000	1000	-1000
PGMT	PGMT	Alternate Carbon Metabolism	1000	-1000	1000	1e-20	1000	-1000	1000	1e-20	1000	-1000		1e-20	3.7
Storage			0	0	0	0	0	0	0	0	0	0		-1000	3.7
TREH	TREH	Alternate Carbon Metabolism	1000	-1000	1000	-1000	1000	-1000	1000	-1000	1000	-1000
treSYN	treSYN	Alternate Carbon Metabolism	1000	-1000	1000	-1000	1000	-1000	1000	-1000	1000	-1000		-0.08466	4.7
ICL	ICL	Anaplerotic reactions	1e-20	-59.1569	1e-20	-58.2255	1e-20	-59.495	1e-20	-61.5255	1e-20	-60.5294		-122.411	4.7
MALS	MALS	Anaplerotic reactions	-6.39859	-74.6531	-6.86736	-77.3622	-8.38616	-80.1386	-8.40272	-80.6628	-9.27577	-79.5762
ME2m	ME2m	Anaplerotic reactions	44.2204	-83.6226	43.3942	-83.3429	41.3504	-84.2257	38.1519	-84.2823	38.2818	-82.6387		1e-20	5.7
PC	PC	Anaplerotic reactions	46.6207	-47.2691	45.1955	-47.6772	37.0907	-63.5624	19.6976	-60.4793	13.6666	-60.2912		-1000	5.7
PPCK	PPCK	Anaplerotic reactions	24.9973	-51.6002	24.635	-46.8769	1e-20	-52.4341	1e-20	-49.4267	1e-20	-50.4809
ACGKm	ACGKm	Arginine and Proline Metabolism	1e-20	-1000	1e-20	-1000	1e-20	-1000	1e-20	-1000	1e-20	-1000		1000	6.7
ACOTAim	ACOTAim	Arginine and Proline Metabolism	1e-20	-1000	1e-20	-1000	1e-20	-1000	1e-20	-1000	1e-20	-1000		-1000	6.7
AGPRim	AGPRim	Arginine and Proline Metabolism	1e-20	-1000	1e-20	-1000	1e-20	-1000	1e-20	-1000	1e-20	-1000
ARGSL	ARGSL	Arginine and Proline Metabolism	1e-20	-1000	1e-20	-1000	1e-20	-1000	1e-20	-1000	1e-20	-1000		1000	7.7
ARGSSr	ARGSSr	Arginine and Proline Metabolism	1e-20	-1000	1e-20	-1000	1e-20	-1000	1e-20	-1000	1e-20	-1000		-1000	7.7
CBPS	CBPS	Arginine and Proline Metabolism	1e-20	-1000	1e-20	-1000	1e-20	-1000	1e-20	-1000	1e-20	-1000
G5SADr	G5SADr	Arginine and Proline Metabolism	1e-20	-1000	1e-20	-1000	1e-20	-1000	1e-20	-1000	1e-20	-1000		1000	8.7
G5SD	G5SD	Arginine and Proline Metabolism	1e-20	-1000	1e-20	-1000	1e-20	-1000	1e-20	-1000	1e-20	-1000		-1000	8.7
GLU5K	GLU5K	Arginine and Proline Metabolism	1e-20	-1000	1e-20	-1000	1e-20	-1000	1e-20	-1000	1e-20	-1000
OCBTi	OCBTi	Arginine and Proline Metabolism	1e-20	-1000	1e-20	-1000	1e-20	-1000	1e-20	-1000	1e-20	-1000		1000	9.7
ORNTACim	ORNTACim	Arginine and Proline Metabolism	1e-20	-1000	1e-20	-1000	1e-20	-1000	1e-20	-1000	1e-20	-1000		-1000	9.7
P5CR	P5CR	Arginine and Proline Metabolism	1e-20	-1000	1e-20	-1000	1e-20	-1000	1e-20	-1000	1e-20	-1000
ACONT	ACONT	Citrate Cycle (TCA)	28.6407	-15.3506	27.7093	-14.4192	28.9788	-15.6887	31.0094	-17.7192	30.0132	-16.7231			10.7
ACONT(m+c)			0	0	0	0	0	0	0	0	0	0			10.7
ACONTm	ACONTm	Citrate Cycle (TCA)	31.7493	-18.4528	30.8179	-17.5214	32.0874	-18.7909	34.1179	-20.8214	33.1218	-19.8253
AKGDam	AKGDam	Citrate Cycle (TCA)	1e-20	-108.207	1e-20	-107.451	43.2493	-105.485	44.5431	-80.1929	42.863	-87.1582		1000	11.7
CS(m+c)			0	0	0	0	0	0	0	0	0	0		-1000	11.7
CSc	CSc	Citrate Cycle (TCA)	-4.15965	-68.3575	-5.85405	-68.8586	-7.78704	-69.6337	-6.50245	-67.3641	-7.04803	-66.905
CSm	CSm	Citrate Cycle (TCA)	-0.69585	-77.3152	-2.39024	-77.8163	-4.32323	-78.5914	-3.03865	-76.3218	-3.58422	-75.8627		1000	12.7
FUM	FUM	Citrate Cycle (TCA)	1e-20	-24.2467	1e-20	-24.3912	1e-20	-24.8276	1e-20	-26.7263	1e-20	-26.581		-1000	12.7
FUM(m+c)			0	0	0	0	0	0	0	0	0	0
FUMm	FUMm	Citrate Cycle (TCA)	1e-20	-27.3278	1e-20	-27.4722	24.2039	-27.9087	24.9333	-29.8073	23.6097	-29.662		1e-20	13.7
ICDH(m+c)			0	0	0	0	0	0	0	0	0	0		-59.1569	13.7
ICDHxm	ICDHxm	Citrate Cycle (TCA)	33.5339	-92.6515	1e-20	-92.6783	38.4121	-94.2031	52.0946	-96.2478	59.8702	-94.4532
ICDHy	ICDHy	Citrate Cycle (TCA)	11.2266	-80.4173	17.6834	-78.912	16.234	-79.3806	22.4681	-80.7383	7.55063	-79.4222		-6.39859	14.7
MDH	MDH	Citrate Cycle (TCA)	33.6524	-13.364	33.1867	-14.6165	24.8281	-16.5555	19.0133	-17.2991	16.7444	-21.6859		-74.6531	14.7
MDH(m+c)			0	0	0	0	0	0	0	0	0	0
MDHm	MDHm	Citrate Cycle (TCA)	58.7147	-22.46	66.6693	-23.7125	62.7579	-25.6515	77.0693	-26.3951	76.684	-24.2729		44.2204	15.7
SUCD2_u6m	SUCD2_u6m	Citrate Cycle (TCA)	1e-20	-60.0717	1e-20	-59.3406	1e-20	-61.4182	1e-20	-62.8344	1e-20	-62.9184		-83.6226	15.7
SUCOAS1m	SUCOAS1m	Citrate Cycle (TCA)	84.7078	1e-20	85.5855	1e-20	84.3472	-69.5615	83.3249	-46.1183	81.1741	-46.1533
ADSK	ADSK	Cysteine Metabolism	1e-20	-1000	1e-20	-1000	1e-20	-1000	1e-20	-1000	1e-20	-1000		46.6207	16.7
BPNT	BPNT	Cysteine Metabolism	1e-20	-1000	1e-20	-1000	1e-20	-1000	1e-20	-1000	1e-20	-1000		-47.2691	16.7
PAPSR	PAPSR	Cysteine Metabolism	1e-20	-1000	1e-20	-1000	1e-20	-1000	1e-20	-1000	1e-20	-1000
SLFAT	SLFAT	Cysteine Metabolism	1e-20	-1000	1e-20	-1000	1e-20	-1000	1e-20	-1000	1e-20	-1000		24.9973	17.7
SULR	SULR	Cysteine Metabolism	202.442	29.6276	202.239	31.3494	195.133	33.752	193.47	35.7704	193.799	36.7306		-51.6002	17.7
FDH	FDH	Folate Metabolism	6.55359	-73.3321	6.51815	-74.2903	-1.46603	-74.5457	-6.85272	-74.5599	-8.73641	-80.2703
FTHFL	FTHFL	Folate Metabolism	1000	-1000	1000	-1000	1000	-1000	1000	-1000	1000	-1000		1e-20	18.7
MTHFC	MTHFC	Folate Metabolism	1e-20	-1000	1e-20	-1000	1e-20	-1000	1e-20	-1000	1e-20	-1000		-1000	18.7
MTHFD	MTHFD	Folate Metabolism	1e-20	-1000	1e-20	-1000	1e-20	-1000	1e-20	-1000	1e-20	-1000
MTHFR3	MTHFR3	Folate Metabolism	1e-20	-1000	1e-20	-1000	1e-20	-1000	1e-20	-1000	1e-20	-1000		1e-20	19.7
GLUDy	GLUDy	Glutamate metabolism	38.9678	1e-20	38.47	1e-20	35.7269	1e-20	34.7446	1e-20	34.4687	1e-20		-1000	19.7
GLUDym	GLUDym	Glutamate metabolism	81.6528	-55.059	80.6346	-54.9036	79.2468	-53.5548	77.8071	-53.1592	85.5207	-50.8934
GLUSxm	GLUSxm	Glutamate metabolism	42.9355	-129.413	44.7308	-137.123	43.8903	-132.157	44.4589	-146.173	39.7689	-147.713		1e-20	20.7
ANS	ANS	Glutamine Metabolism	1e-20	-1000	1e-20	-1000	1e-20	-1000	1e-20	-1000	1e-20	-1000		-1000	20.7
GLNS	GLNS	Glutamine Metabolism	1e-20	-69.952	1e-20	-71.5373	1e-20	-86.5498	1e-20	-86.3882	-3.91467	-84.2339
G3PD1ir	G3PD1ir	Glycerolipid Metabolism	-23.6714	-42.5207	-12.9288	-55.2239	-9.67873	-42.3216	-19.1697	-27.2684	-10.9623	-27.1398		1e-20	21.7
G3PT	G3PT	Glycerolipid Metabolism	1e-20	-29.6248	1e-20	-29.3269	29.2208	-29.0097	17.6137	-28.9354	19.5069	-28.835		-1000	21.7
GLYK	GLYK	Glycerolipid Metabolism	-8.47812	-54.8436	-9.77089	-56.0104	-10.3821	-93.3551	-27.4214	-81.3092	-33.1675	-82.9937
AGTm	AGTm	Glycine and Serine Metabolism	43.3305	-63.5298	42.5599	-65.3551	41.0575	-68.6187	38.1463	-69.2209	45.1089	-69.6706		1e-20	22.7
CYSTS	CYSTS	Glycine and Serine Metabolism	1e-20	-1000	1e-20	-1000	1e-20	-1000	1e-20	-1000	1e-20	-1000		-1000	22.7
GHMT2r	GHMT2r	Glycine and Serine Metabolism	1e-20	-1000	1e-20	-1000	1e-20	-1000	1e-20	-1000	1e-20	-1000
HSDyi	HSDyi	Glycine and Serine Metabolism	1e-20	-1000	1e-20	-1000	1e-20	-1000	1e-20	-1000	1e-20	-1000		1e-20	23.7
HSK	HSK	Glycine and Serine Metabolism	1000	-1000	1000	-1000	1000	-1000	1000	-1000	1000	-1000		-1000	23.7
PGCD	PGCD	Glycine and Serine Metabolism	1e-20	-17.3053	1e-20	-18.2635	1e-20	-5.40787	1e-20	-0.0354	1e-20	-3.86215
PSERT	PSERT	Glycine and Serine Metabolism	1e-20	-55.961	1e-20	-57.3378	1e-20	-43.9342	1e-20	-38.8389	1e-20	-40.72		1e-20	24.7
PSP_L	PSP_L	Glycine and Serine Metabolism	1e-20	-57.8536	1e-20	-57.8536	1e-20	-57.8536	1e-20	-57.8536	1e-20	-57.8536		-1000	24.7
ENO	ENO	Glycolysis/Gluconeogenesis	1e-20	-8.57648	1e-20	-2.40575	6.97521	1e-20	7.15453	6.49139	13.0806	6.72704
FBA	FBA	Glycolysis/Gluconeogenesis	-2.1996	-15.2195	1e-20	-31.4073	10.2769	1e-20	2.78656	1e-20	11.5536	1e-20		1e-20	25.7
FBP	FBP	Glycolysis/Gluconeogenesis	-16.8906	-35.7413	-0.90987	-33.9245	-2.44754	-23.3146	-13.6138	-26.0831	-12.8047	-25.1694		-1000	25.7
GAPD	GAPD	Glycolysis/Gluconeogenesis	1e-20	-23.2036	1e-20	-24.349	29.577	1e-20	14.7752	1e-20	8.92081	1e-20
HEX1	HEX1	Glycolysis/Gluconeogenesis	1e-20	-48.7433	1e-20	-49.5186	6.52354	-63.3459	-10.4872	-64.3644	-15.8587	-61.0773		1e-20	26.7
PFK	PFK	Glycolysis/Gluconeogenesis	-2.36158	-37.953	-5.17327	-46.8626	-23.0342	-61.6868	-31.0463	-50.0817	-38.949	-50.6822		-1000	26.7
PGI	PGI	Glycolysis/Gluconeogenesis	1e-20	-2.79363	1e-20	-1.46103	5.62667	1e-20	7.36986	1e-20	4.20787	1e-20
PGK	PGK	Glycolysis/Gluconeogenesis	24.1772	1e-20	24.349	1e-20	1e-20	-32.179	1e-20	-14.7752	1e-20	-8.92081		1e-20	27.7
PGM	PGM	Glycolysis/Gluconeogenesis	17.0546	1e-20	16.3391	1e-20	1e-20	-5.40787	1e-20	-0.0354	1e-20	-3.86215		-1000	27.7
PYK	PYK	Glycolysis/Gluconeogenesis	-1.8807	-56.3781	-6.93238	-56.0158	-0.67594	-58.8305	-5.89957	-42.0305	-4.43955	-36.6005
TPI	TPI	Glycolysis/Gluconeogenesis	1e-20	-3.52255	1e-20	-11.883	13.914	1e-20	6.50437	0.93124	17.1143	2.94766		1e-20	28.7
ATPPRT	ATPPRT	Histidine Metabolism	1e-20	-1000	1e-20	-1000	1e-20	-1000	1e-20	-1000	1e-20	-1000		-1000	28.7
HISTD	HISTD	Histidine Metabolism	1e-20	-1000	1e-20	-1000	1e-20	-1000	1e-20	-1000	1e-20	-1000
HISTP	HISTP	Histidine Metabolism	1e-20	-1000	1e-20	-1000	1e-20	-1000	1e-20	-1000	1e-20	-1000		1e-20	29.7
HSTPT	HSTPT	Histidine Metabolism	1e-20	-1000	1e-20	-1000	1e-20	-1000	1e-20	-1000	1e-20	-1000		-1000	29.7
IG3PS	IG3PS	Histidine Metabolism	1e-20	-1000	1e-20	-1000	1e-20	-1000	1e-20	-1000	1e-20	-1000
IGPDH	IGPDH	Histidine Metabolism	1e-20	-1000	1e-20	-1000	1e-20	-1000	1e-20	-1000	1e-20	-1000		28.6407	30.7
PRAMPC	PRAMPC	Histidine Metabolism	1e-20	-1000	1e-20	-1000	1e-20	-1000	1e-20	-1000	1e-20	-1000		-15.3506	30.7
PRATPP	PRATPP	Histidine Metabolism	1e-20	-1000	1e-20	-1000	1e-20	-1000	1e-20	-1000	1e-20	-1000
PRMICIi	PRMICIi	Histidine Metabolism	1e-20	-1000	1e-20	-1000	1e-20	-1000	1e-20	-1000	1e-20	-1000			31.7
PRPPS	PRPPS	Histidine Metabolism	1e-20	-44.3871	1e-20	-44.5034	1e-20	-41.1692	1e-20	-40.6045	1e-20	-39.8077			31.7
AHSERL2	AHSERL2	Methionine Metabolism	1e-20	-1000	1e-20	-1000	1e-20	-1000	1e-20	-1000	1e-20	-1000
CYSTGL	CYSTGL	Methionine Metabolism	1e-20	-1000	1e-20	-1000	1e-20	-1000	1e-20	-1000	1e-20	-1000		31.7493	32.7
HSERTA	HSERTA	Methionine Metabolism	1e-20	-1000	1e-20	-1000	1e-20	-1000	1e-20	-1000	1e-20	-1000		-18.4528	32.7
METS	METS	Methionine Metabolism	1e-20	-1000	1e-20	-1000	1e-20	-1000	1e-20	-1000	1e-20	-1000
ADK1	ADK1	Nucleotide Salvage Pathways	1e-20	-33.79	1e-20	-32.9669	1e-20	-43.3793	1e-20	-40.3418	-7.6333	-40.1635		1e-20	33.7
ADK1m	ADK1m	Nucleotide Salvage Pathways	45.0179	-47.0941	45.6538	-46.7081	48.3131	-49.5906	45.6244	-46.5531	44.7241	-46.3748		-108.207	33.7
NDPK2	NDPK2	Nucleotide Salvage Pathways	1000	-1000	1e-20	-1000	1000	-1000	1e-20	-1000	1000	-1000
UMPK	UMPK	Nucleotide Salvage Pathways	1000	-1000	1000	-1000	1000	-1000	1000	-1000	1000	-1000			34.7
ATPS3m	ATPS3m	Oxidative phosphorylation	1e-20	-1000	1e-20	-1000	1e-20	-1000	1e-20	-1000	1e-20	-1000			34.7
CYOOm	CYOOm	Oxidative phosphorylation	1e-20	-1000	1e-20	-1000	1e-20	-1000	1e-20	-1000	1e-20	-1000
CYOR_u6m	CYOR_u6m	Oxidative phosphorylation	1e-20	-1000	1e-20	-1000	1e-20	-1000	1e-20	-1000	1e-20	-1000		-4.15965	35.7
NADH2-u6cm	NADH2-u6cm	Oxidative phosphorylation	1000	-1000	1000	-1000	1000	-1000	1000	-1000	1000	-1000		-68.3575	35.7
NADH2-u6m	NADH2-u6m	Oxidative phosphorylation	-17.6769	-117.91	-17.4498	-126.295	-15.1169	-122.758	-13.6864	-137.497	-14.401	-137.497
PPA	PPA	Oxidative phosphorylation	1e-20	-45.4169	1e-20	-45.4169	1e-20	-45.4169	1e-20	-45.4169	1e-20	-45.4169		-0.69585	36.7
PPAm	PPAm	Oxidative phosphorylation	7.5564	-93.9513	7.5564	-93.9513	7.5564	-93.9513	7.5564	-93.9513	7.5564	-93.9513		-77.3152	36.7
G6PDH2	G6PDH2	Pentose Phosphate Cycle	1e-20	-42.8896	1e-20	-41.469	1e-20	-37.3583	32.4717	-36.6397	1e-20	-36.5939
GND	GND	Pentose Phosphate Cycle	1e-20	-53.5664	1e-20	-61.6167	1e-20	-58.1331	1e-20	-51.8663	1e-20	-50.9388		1e-20	37.7
PGL	PGL	Pentose Phosphate Cycle	-4.94357	-61.7319	-5.50134	-61.7319	-6.11525	-61.7319	-11.5209	-48.7361	-12.9019	-47.498		-24.2467	37.7
RPE	RPE	Pentose Phosphate Cycle	1e-20	-11.7116	2.98684	-16.2596	1e-20	-7.49172	0.21818	-0.77257	8.92081	1e-20
RPI	RPI	Pentose Phosphate Cycle	12.3497	1e-20	10.8281	1e-20	7.49172	1e-20	10.3849	1e-20	13.0101	1e-20			38.7
TALA	TALA	Pentose Phosphate Cycle	1e-20	-14.2591	1e-20	-14.6224	1e-20	-11.8772	1e-20	-12.6597	-9.90962	-22.7125			38.7
TKT1	TKT1	Pentose Phosphate Cycle	1e-20	-11.7116	17.6049	-16.2596	1e-20	-7.49172	21.2857	-0.77257	30.1309	6.4338
TKT2	TKT2	Pentose Phosphate Cycle	-0.76976	-26.0116	2.98684	-23.9247	-5.11169	-24.2588	0.21818	-22.7061	8.92081	1e-20		1e-20	39.7
ACOAH	ACOAH	Pyruvate metabolism	90.28	26.3124	91.2113	27.0754	92.3609	30.2779	90.5194	31.0238	90.4456	30.5733		-27.3278	39.7
ACS	ACS	Pyruvate metabolism	1e-20	-76.9278	1e-20	-77.7686	1e-20	-75.1602	1e-20	-73.9754	1e-20	-74.2174
ACS(m+c)			0	0	0	0	0	0	0	0	0	0			40.7
ACSm	ACSm	Pyruvate metabolism	65.6448	-83.1956	64.5863	-84.0364	68.0243	-81.428	63.5841	-80.2433	63.5406	-80.4852			40.7
ALCD2(m+c)			0	0	0	0	0	0	0	0	0	0
ALCD2m	ALCD2m	Pyruvate metabolism	70.6301	-37.2031	79.015	-38.1614	75.4781	-38.4167	90.2175	-38.4309	90.2175	-37.6323		33.5339	41.7
ALCD2x	ALCD2x	Pyruvate metabolism	48.642	-31.2437	48.6065	-32.202	40.6223	-32.4573	35.2356	-32.4715	33.352	-38.182		-92.6515	41.7
ALDD2xm	ALDD2xm	Pyruvate metabolism	-6.4882	-114.321	1.8967	-115.28	-1.64023	-115.535	1e-20	-115.549	1e-20	-114.751
ALDD2y	ALDD2y	Pyruvate metabolism	0.69125	-102.028	0.62371	-101.454	-1.74495	-100.653	-2.29913	-99.9803	-2.18978	-99.6603		11.2266	42.7
ALDD2ym	ALDD2ym	Pyruvate metabolism	-1.89418	-110.824	-1.96171	-110.25	-4.33038	-109.449	-4.88455	-108.776	-4.7752	-108.456		-80.4173	42.7
PDHm	PDHm	Pyruvate metabolism	1e-20	-101.203	1e-20	-100.639	42.0328	-98.0172	27.6594	-94.6411	28.6519	-94.3136
PYRDC	PYRDC	Pyruvate metabolism	1e-20	-78.1669	1e-20	-77.4082	13.3111	-77.7331	13.3111	-75.0887	13.3111	-75.1093		33.6524	43.7
AASAD1	AASAD1	Threonine and Lysine Metabolism	1e-20	-1000	1e-20	-1000	1e-20	-1000	1e-20	-1000	1e-20	-1000		-13.364	43.7
AATA	AATA	Threonine and Lysine Metabolism	1e-20	-1000	1e-20	-1000	1e-20	-1000	1e-20	-1000	1e-20	-1000
HACNHm	HACNHm	Threonine and Lysine Metabolism	1e-20	-1000	1e-20	-1000	1e-20	-1000	1e-20	-1000	1e-20	-1000			44.7
HCITS	HCITS	Threonine and Lysine Metabolism	1e-20	-1000	1e-20	-1000	1e-20	-1000	1e-20	-1000	1e-20	-1000			44.7
HICITDm	HICITDm	Threonine and Lysine Metabolism	1e-20	-1000	1e-20	-1000	1e-20	-1000	1e-20	-1000	1e-20	-1000
MCITDm	MCITDm	Threonine and Lysine Metabolism	1e-20	-1000	1e-20	-1000	1e-20	-1000	1e-20	-1000	1e-20	-1000		58.7147	45.7
OXAGm	OXAGm	Threonine and Lysine Metabolism	1e-20	-1000	1e-20	-1000	1e-20	-1000	1e-20	-1000	1e-20	-1000		-22.46	45.7
SACCD1	SACCD1	Threonine and Lysine Metabolism	1e-20	-1000	1e-20	-1000	1e-20	-1000	1e-20	-1000	1e-20	-1000
SACCD2	SACCD2	Threonine and Lysine Metabolism	1e-20	-1000	1e-20	-1000	1e-20	-1000	1e-20	-1000	1e-20	-1000		1e-20	46.7
THRA	THRA	Threonine and Lysine Metabolism	61.1973	-32.5367	62.6653	-32.5249	62.5104	-30.6976	56.7675	-30.4307	58.8278	-40.4781		-60.0717	46.7
THRD_Lm	THRD_Lm	Threonine and Lysine Metabolism	1e-20	-1000	1e-20	-1000	1e-20	-1000	1e-20	-1000	1e-20	-1000
THRS	THRS	Threonine and Lysine Metabolism	1000	-1000	1000	-1000	1000	-1000	1000	-1000	1000	-1000		84.7078	47.7
ANPRT	ANPRT	Tyrosine, Tryptophan, and Phenylalanine Metabolism	1e-20	-1000	1e-20	-1000	1e-20	-1000	1e-20	-1000	1e-20	-1000		1e-20	47.7
CHORM	CHORM	Tyrosine, Tryptophan, and Phenylalanine Metabolism	1e-20	-1000	1e-20	-1000	1e-20	-1000	1e-20	-1000	1e-20	-1000
CHORS	CHORS	Tyrosine, Tryptophan, and Phenylalanine Metabolism	1e-20	-1000	1e-20	-1000	1e-20	-1000	1e-20	-1000	1e-20	-1000		1e-20	48.7
DDPA	DDPA	Tyrosine, Tryptophan, and Phenylalanine Metabolism	1e-20	-1000	1e-20	-1000	1e-20	-1000	1e-20	-1000	1e-20	-1000		-1000	48.7
DHQS	DHQS	Tyrosine, Tryptophan, and Phenylalanine Metabolism	1e-20	-1000	1e-20	-1000	1e-20	-1000	1e-20	-1000	1e-20	-1000
DHQTi	DHQTi	Tyrosine, Tryptophan, and Phenylalanine Metabolism	1e-20	-37.5744	1e-20	-37.5744	1e-20	-37.5744	1e-20	-37.5744	1e-20	-37.5744		1e-20	49.7
IGPS	IGPS	Tyrosine, Tryptophan, and Phenylalanine Metabolism	1e-20	-1000	1e-20	-1000	1e-20	-1000	1e-20	-1000	1e-20	-1000		-1000	49.7
PHETA1	PHETA1	Tyrosine, Tryptophan, and Phenylalanine Metabolism	1000	1e-20	1000	1e-20	1000	1e-20	1000	1e-20	1000	1e-20
PPND2	PPND2	Tyrosine, Tryptophan, and Phenylalanine Metabolism	1e-20	-1000	1e-20	-1000	1e-20	-1000	1e-20	-1000	1e-20	-1000		1e-20	50.7
PPNDH	PPNDH	Tyrosine, Tryptophan, and Phenylalanine Metabolism	1e-20	-1000	1e-20	-1000	1e-20	-1000	1e-20	-1000	1e-20	-1000		-1000	50.7
PRAIi	PRAIi	Tyrosine, Tryptophan, and Phenylalanine Metabolism	1e-20	-1000	1e-20	-1000	1e-20	-1000	1e-20	-1000	1e-20	-1000
PSCVTi	PSCVTi	Tyrosine, Tryptophan, and Phenylalanine Metabolism	1e-20	-1000	1e-20	-1000	1e-20	-1000	1e-20	-1000	1e-20	-1000		1e-20	51.7
SHK3D	SHK3D	Tyrosine, Tryptophan, and Phenylalanine Metabolism	1e-20	-44.4622	1e-20	-35.9023	1e-20	-42.026	1e-20	-41.4718	1e-20	-41.5811		-1000	51.7
SHKK	SHKK	Tyrosine, Tryptophan, and Phenylalanine Metabolism	1e-20	-1000	1e-20	-1000	1e-20	-1000	1e-20	-1000	1e-20	-1000
TRPS1	TRPS1	Tyrosine, Tryptophan, and Phenylalanine Metabolism	1e-20	-1000	1e-20	-1000	1e-20	-1000	1e-20	-1000	1e-20	-1000		202.442	52.7
TYRTA	TYRTA	Tyrosine, Tryptophan, and Phenylalanine Metabolism	1000	1e-20	1000	1e-20	1000	1e-20	1000	1e-20	1000	1e-20		29.6276	52.7
ACHBSm	ACHBSm	Valine, leucine, and isoleucine metabolism	1e-20	-1000	1e-20	-1000	1e-20	-1000	1e-20	-1000	1e-20	-1000
ACLSm	ACLSm	Valine, leucine, and isoleucine metabolism	1e-20	-1000	1e-20	-1000	1e-20	-1000	1e-20	-1000	1e-20	-1000		6.55359	53.7
DHAD1m	DHAD1m	Valine, leucine, and isoleucine metabolism	1e-20	-1000	1e-20	-1000	1e-20	-1000	1e-20	-1000	1e-20	-1000		-73.3321	53.7
DHAD2m	DHAD2m	Valine, leucine, and isoleucine metabolism	1e-20	-1000	1e-20	-1000	1e-20	-1000	1e-20	-1000	1e-20	-1000
ILETA	ILETA	Valine, leucine, and isoleucine metabolism	1000	1e-20	1000	1e-20	1000	1e-20	1000	1e-20	1000	1e-20		1000	54.7
IPMD	IPMD	Valine, leucine, and isoleucine metabolism	1e-20	-1000	1e-20	-1000	1e-20	-1000	1e-20	-1000	1e-20	-1000		-1000	54.7
IPPMIa	IPPMIa	Valine, leucine, and isoleucine metabolism	1000	1e-20	1000	1e-20	1000	1e-20	1000	1e-20	1000	1e-20
IPPMIb	IPPMIb	Valine, leucine, and isoleucine metabolism	1000	1e-20	1000	1e-20	1000	1e-20	1000	1e-20	1000	1e-20		1e-20	55.7
IPPS	IPPS	Valine, leucine, and isoleucine metabolism	1e-20	-1000	1e-20	-1000	1e-20	-1000	1e-20	-1000	1e-20	-1000		-1000	55.7
KARA1im	KARA1im	Valine, leucine, and isoleucine metabolism	1e-20	-1000	1e-20	-1000	1e-20	-1000	1e-20	-1000	1e-20	-1000
KARA2im	KARA2im	Valine, leucine, and isoleucine metabolism	1e-20	-1000	1e-20	-1000	1e-20	-1000	1e-20	-1000	1e-20	-1000		1e-20	56.7
LEUTA	LEUTA	Valine, leucine, and isoleucine metabolism	52.3838	1e-20	52.1575	1e-20	52.2809	1e-20	52.6	1.43039	67.897	1e-20		-1000	56.7
OMCDC	OMCDC	Valine, leucine, and isoleucine metabolism	1e-20	-1000	1e-20	-1000	1e-20	-1000	1e-20	-1000	1e-20	-1000
VALTA	VALTA	Valine, leucine, and isoleucine metabolism	1000	1e-20	1000	1e-20	1000	1e-20	1000	1e-20	1000	1e-20		1e-20	57.7
ACt2r	ACt2r	Transport, Extracellular	1000	1e-20	1000	1e-20	1000	1e-20	1000	1e-20	1000	-1000		-1000	57.7
ATPS	ATPS	Transport, Extracellular	1e-20	-1000	1e-20	-1000	1e-20	-1000	1e-20	-1000	1e-20	-1000
CO2t	CO2t	Transport, Extracellular	1000	1e-20	1000	1e-20	1000	1e-20	1000	1e-20	1000	1e-20		38.9678	58.7
ETOHt	ETOHt	Transport, Extracellular	1000	1e-20	1000	1e-20	1e-20	-1000	1e-20	-1000	1e-20	-1000		1e-20	58.7
GLCt1	GLCt1	Transport, Extracellular	1e-20	-1000	1e-20	-1000	1000	-1000	1000	-1000	1000	-1000
GLYCt	GLYCt	Transport, Extracellular	1e-20	-1000	1e-20	-1000	1000	-1000	1000	-1000	1000	-1000		81.6528	59.7
H2Ot	H2Ot	Transport, Extracellular	1e-20	-1000	1e-20	-1000	1000	1e-20	1000	1e-20	1000	1e-20		-55.059	59.7
NH4t	NH4t	Transport, Extracellular	1e-20	-1000	1e-20	-1000	1e-20	-1000	1e-20	-1000	1e-20	-1000
O2t	O2t	Transport, Extracellular	1e-20	-1000	1e-20	-1000	1e-20	-1000	1e-20	-1000	1e-20	-1000		42.9355	60.7
PIt2r	PIt2r	Transport, Extracellular	1e-20	-1000	1e-20	-1000	999.991	-1000	999.991	-1000	1e-20	-1000		-129.413	60.7
PYRt2	PYRt2	Transport, Extracellular	1000	1e-20	1000	1e-20	1e-20	-1000	1000	-1000	1000	-1000
SO4ti	SO4ti	Transport, Extracellular	1e-20	-1000	1e-20	-1000	1e-20	-1000	1e-20	-1000	1e-20	-1000		1e-20	61.7
SUCCt2r	SUCCt2r	Transport, Extracellular	1000	1e-20	1000	1e-20	1000	1e-20	1000	1e-20	1000	-1000		-1000	61.7
2OBUTtm	2OBUTtm	Transport, Mitochondrial	1e-20	-1000	1e-20	-1000	1e-20	-1000	1e-20	-1000	1e-20	-1000
2OXOADPtim	2OXOADPtim	Transport, Mitochondrial	1e-20	-1000	1e-20	-1000	1e-20	-1000	1e-20	-1000	1e-20	-1000		1e-20	62.7
3MOBtm	3MOBtm	Transport, Mitochondrial	1000	1e-20	1000	1e-20	1000	1e-20	1000	1e-20	1000	1e-20		-69.952	62.7
3MOPtm	3MOPtm	Transport, Mitochondrial	1000	1e-20	1000	1e-20	1000	1e-20	1000	1e-20	1000	1e-20
ACALDtm	ACALDtm	Transport, Mitochondrial	1000	-1000	1000	-1000	1000	-1000	1000	-1000	1000	-1000		-23.6714	63.7
ACtm	ACtm	Transport, Mitochondrial	1000	-1000	1000	-1000	1000	1e-20	1000	1e-20	1000	1e-20		-42.5207	63.7
ALAt2m	ALAt2m	Transport, Mitochondrial	1000	-1000	1000	-1000	1000	-1000	1000	-1000	1000	-1000
ATPtm-H	ATPtm-H	Transport, Mitochondrial	1e-20	-1000	1e-20	-1000	1e-20	-1000	1e-20	-1000	1e-20	-1000		1e-20	64.7
CITtam	CITtam	Transport, Mitochondrial	1000	-1000	1000	-1000	1000	-1000	1000	-1000	1000	-1000		-29.6248	64.7
CITtcm	CITtcm	Transport, Mitochondrial	1000	-1000	1000	-1000	1000	-1000	1000	-1000	1000	-1000
CO2tm	CO2tm	Transport, Mitochondrial	1000	1e-20	1000	1e-20	1000	1e-20	1000	1e-20	1000	1e-20		-8.47812	65.7
ETOHtm	ETOHtm	Transport, Mitochondrial	1000	-1000	1000	-1000	1000	-1000	1000	-1000	1000	-1000		-54.8436	65.7
GLNt2m	GLNt2m	Transport, Mitochondrial	1000	-1000	1000	-1000	1000	-1000	1000	-1000	1000	-1000
GLUt2m	GLUt2m	Transport, Mitochondrial	1000	-1000	1000	-1000	1000	-1000	1000	-1000	1000	-1000		43.3305	66.7
GLXtm	GLXtm	Transport, Mitochondrial	1000	-1000	1000	-1000	1000	-1000	1000	-1000	1000	-1000		-63.5298	66.7
GLYt2m	GLYt2m	Transport, Mitochondrial	1000	-1000	1000	-1000	1000	-1000	1000	-1000	1000	-1000
H2Otm	H2Otm	Transport, Mitochondrial	1000	1e-20	1000	1e-20	1000	1e-20	1000	1e-20	1000	1e-20		1e-20	67.7
HCITtm	HCITtm	Transport, Mitochondrial	1e-20	-1000	1e-20	-1000	1e-20	-1000	1e-20	-1000	1e-20	-1000		-1000	67.7
MALtm	MALtm	Transport, Mitochondrial	1000	-1000	1000	-1000	1000	-1000	1000	-1000	1000	-1000
NH4tm	NH4tm	Transport, Mitochondrial	1000	-1000	1000	-1000	1000	-1000	1000	-1000	1000	-1000		1e-20	68.7
O2tm	O2tm	Transport, Mitochondrial	1e-20	-1000	1e-20	-1000	1e-20	-1000	1e-20	-1000	1e-20	-1000		-1000	68.7
OAAt2m	OAAt2m	Transport, Mitochondrial	1000	-1000	1000	-1000	1000	-1000	1000	-1000	1000	-1000
ORNt3m	ORNt3m	Transport, Mitochondrial	1e-20	-1000	1e-20	-1000	1e-20	-1000	1e-20	-1000	1e-20	-1000		1e-20	69.7
PIt2m	PIt2m	Transport, Mitochondrial	1000	-1000	1000	-1000	1000	-1000	1000	-1000	1000	-1000		-1000	69.7
PYRt2m	PYRt2m	Transport, Mitochondrial	1e-20	-1000	1e-20	-1000	1000	-1000	1000	-1000	1000	-1000
SUCCtm	SUCCtm	Transport, Mitochondrial	1000	-1000	1000	-1000	1000	-1000	1000	-1000	1000	-1000		1000	70.7
SUCFUMtm	SUCFUMtm	Transport, Mitochondrial	1000	-1000	1000	-1000	1000	-1000	1000	-1000	1000	-1000		-1000	70.7
THRt2m	THRt2m	Transport, Mitochondrial	1e-20	-1000	1e-20	-1000	1e-20	-1000	1e-20	-1000	1e-20	-1000
13BDglcnSYN	13BDglcnSYN	Synthesis of biomass precursors	1e-20	-1000	1e-20	-1000	1e-20	-1000	1e-20	-1000	1e-20	-1000		1e-20	71.7
aicarSYN	aicarSYN	Synthesis of biomass precursors	1e-20	-1000	1e-20	-1000	1e-20	-1000	1e-20	-1000	1e-20	-1000		-17.3053	71.7
ampSYN	ampSYN	Synthesis of biomass precursors	1e-20	-1000	1e-20	-1000	1e-20	-1000	1e-20	-1000	1e-20	-1000
cmpSYN	cmpSYN	Synthesis of biomass precursors	1e-20	-1000	1e-20	-1000	1e-20	-1000	1e-20	-1000	1e-20	-1000		1e-20	72.7
dampSYN	dampSYN	Synthesis of biomass precursors	1e-20	-1000	1e-20	-1000	1e-20	-1000	1e-20	-1000	1e-20	-1000		-55.961	72.7
dcmpSYN	dcmpSYN	Synthesis of biomass precursors	1e-20	-1000	1e-20	-1000	1e-20	-1000	1e-20	-1000	1e-20	-1000
dgmpSYN	dgmpSYN	Synthesis of biomass precursors	1e-20	-1000	1e-20	-1000	1e-20	-1000	1e-20	-1000	1e-20	-1000		1e-20	73.7
dtmpSYN	dtmpSYN	Synthesis of biomass precursors	1e-20	-1000	1e-20	-1000	1e-20	-1000	1e-20	-1000	1e-20	-1000		-57.8536	73.7
ergstSYN	ergstSYN	Synthesis of biomass precursors	1e-20	-1000	1e-20	-1000	1e-20	-1000	1e-20	-1000	1e-20	-1000
gmpSYN	gmpSYN	Synthesis of biomass precursors	1e-20	-1000	1e-20	-1000	1e-20	-1000	1e-20	-1000	1e-20	-1000		1e-20	74.7
mannanSYN	mannanSYN	Synthesis of biomass precursors	1e-20	-1000	1e-20	-1000	1e-20	-1000	1e-20	-1000	1e-20	-1000		-8.57648	74.7
paSYN	paSYN	Synthesis of biomass precursors	1e-20	-1000	1e-20	-1000	1e-20	-1000	1e-20	-1000	1e-20	-1000
pcSYN	pcSYN	Synthesis of biomass precursors	1e-20	-1000	1e-20	-1000	1e-20	-1000	1e-20	-1000	1e-20	-1000		-2.1996	75.7
peSYN	peSYN	Synthesis of biomass precursors	1e-20	-1000	1e-20	-1000	1e-20	-1000	1e-20	-1000	1e-20	-1000		-15.2195	75.7
psSYN	psSYN	Synthesis of biomass precursors	1e-20	-1000	1e-20	-1000	1e-20	-1000	1e-20	-1000	1e-20	-1000
ptd1inoSYN	ptd1inoSYN	Synthesis of biomass precursors	1e-20	-1000	1e-20	-1000	1e-20	-1000	1e-20	-1000	1e-20	-1000		-16.8906	76.7
triglycSYN	triglycSYN	Synthesis of biomass precursors	1e-20	-1000	1e-20	-1000	1e-20	-1000	1e-20	-1000	1e-20	-1000		-35.7413	76.7
umpSYN	umpSYN	Synthesis of biomass precursors	1e-20	-1000	1e-20	-1000	1e-20	-1000	1e-20	-1000	1e-20	-1000
zymstSYN	zymstSYN	Synthesis of biomass precursors	1e-20	-1000	1e-20	-1000	1e-20	-1000	1e-20	-1000	1e-20	-1000		1e-20	77.7
ac[e]_EX	ac[e]_EX	Exchange	1e-20	-1000	1e-20	-1000	1e-20	-1000	1e-20	-1000	1000	-1000		-23.2036	77.7
co2[e]_EX	co2[e]_EX	Exchange	1e-20	-1000	1e-20	-1000	1e-20	-1000	1e-20	-1000	1e-20	-1000
etoh[e]_EX	etoh[e]_EX	Exchange	1e-20	-1000	1e-20	-1000	1000	1e-20	1000	1e-20	1000	1e-20		1e-20	78.7
glc-D[e]_EX	glc-D[e]_EX	Exchange	1000	1e-20	1000	1e-20	1000	-1000	1000	-1000	1000	-1000		-48.7433	78.7
glyc[e]_EX	glyc[e]_EX	Exchange	1e-20	-1000	1e-20	-1000	1000	-1000	1000	-1000	1000	-1000
glycogen[c]_EX	glycogen[c]_EX	Exchange	1000	-1000	1000	-1000	1000	-1000	1000	-1000	1000	-1000		-2.36158	79.7
h[e]_EX	h[e]_EX	Exchange	1000	-1000	1000	-1000	1000	-1000	1000	-1000	1000	-1000		-37.953	79.7
h2o[e]_EX	h2o[e]_EX	Exchange	1000	1e-20	1000	1e-20	1e-20	-1000	1e-20	-1000	1e-20	-1000
nh4[e]_EX	nh4[e]_EX	Exchange	1000	1e-20	1000	1e-20	1000	1e-20	1000	1e-20	1000	1e-20		1e-20	80.7
o2[e]_EX	o2[e]_EX	Exchange	1000	1e-20	1000	1e-20	1000	1e-20	1000	1e-20	1000	1e-20		-2.79363	80.7
pi[e]_EX	pi[e]_EX	Exchange	1000	1e-20	1000	1e-20	1000	-999.991	1000	-999.991	1000	1e-20
pyr[e]_EX	pyr[e]_EX	Exchange	1e-20	-1000	1e-20	-1000	1000	1e-20	1000	-1000	1000	-1000		24.1772	81.7
so4[e]_EX	so4[e]_EX	Exchange	1000	1e-20	1000	1e-20	1000	1e-20	1000	1e-20	1000	1e-20		1e-20	81.7
succ[e]_EX	succ[e]_EX	Exchange	1e-20	-1000	1e-20	-1000	1e-20	-1000	1e-20	-1000	1000	-1000
tre[c]_EX	tre[c]_EX	Exchange	1000	-1000	1000	-1000	1000	-1000	1000	-1000	1000	-1000		17.0546	82.7
biomass	biomass	Biomass	1e-20	-1000	1e-20	-1000	1e-20	-1000	1e-20	-1000	1e-20	-1000		1e-20	82.7
														-1.8807	83.7
														-56.3781	83.7
														1e-20	84.7
														-3.52255	84.7
														1e-20	85.7
														-1000	85.7
														1e-20	86.7
														-1000	86.7
														1e-20	87.7
														-1000	87.7
														1e-20	88.7
														-1000	88.7
														1e-20	89.7
														-1000	89.7
														1e-20	90.7
														-1000	90.7
														1e-20	91.7
														-1000	91.7
														1e-20	92.7
														-1000	92.7
														1e-20	93.7
														-1000	93.7
														1e-20	94.7
														-44.3871	94.7
														1e-20	95.7
														-1000	95.7
														1e-20	96.7
														-1000	96.7
														1e-20	97.7
														-1000	97.7
														1e-20	98.7
					1e-20	99.7								-1000	98.7
					-33.79	99.7
														1e-20	99.7
					45.0179	100.7								-33.79	99.7
					-47.0941	100.7
														45.0179	100.7
					1000	101.7								-47.0941	100.7
					1e-20	101.7
														1000	101.7
					1000	102.7								-1000	101.7
					-1000	102.7
														1000	102.7
					1000	103.7								-1000	102.7
					-1000	103.7
														1e-20	103.7
					1e-20		99.85							-1000	103.7
					-32.9669		99.85
														1e-20	104.7
					45.6538		100.85							-1000	104.7
					-46.7081		100.85
														1e-20	105.7
					1000		101.85							-1000	105.7
					1e-20		101.85
														1000	106.7
					1e-20		102.85							-1000	106.7
					-1000		102.85
														-17.6769	107.7
					1000		103.85							-117.91	107.7
					-1000		103.85
					1e-20			100						1e-20	108.7
					-43.3793			100						-45.4169	108.7
					48.3131			101						7.5564	109.7
					-49.5906			101						-93.9513	109.7
					1000			102						1e-20	110.7
					1e-20			102						-42.8896	110.7
					1000			103						1e-20	111.7
					-1000			103						-53.5664	111.7
					1000			104						-4.94357	112.7
					-1000			104						-61.7319	112.7
					1e-20				100.15					1e-20	113.7
					-40.3418				100.15					-11.7116	113.7
					45.6244				101.15					12.3497	114.7
					-46.5531				101.15					1e-20	114.7
					1000				102.15					1e-20	115.7
					1e-20				102.15					-14.2591	115.7
					1e-20				103.15					1e-20	116.7
					-1000				103.15					-11.7116	116.7
					1000				104.15					-0.76976	117.7
					-1000				104.15					-26.0116	117.7
					-7.6333					100.3				90.28	118.7
					-40.1635					100.3				26.3124	118.7
					44.7241					101.3				1e-20	119.7
					-46.3748					101.3				-76.9278	119.7
					1e-20					102.3					120.7
					-1000					102.3					120.7
					1000					103.3				65.6448	121.7
					-1000					103.3				-83.1956	121.7
					1000					104.3					122.7
					-1000					104.3					122.7
														70.6301	123.7
														-37.2031	123.7
														48.642	124.7
														-31.2437	124.7
														-6.4882	125.7
														-114.321	125.7
														0.69125	126.7
														-102.028	126.7
														-1.89418	127.7
														-110.824	127.7
														1e-20	128.7
														-101.203	128.7
														1e-20	129.7
														-78.1669	129.7
														1e-20	130.7
														-1000	130.7
														1e-20	131.7
														-1000	131.7
														1e-20	132.7
														-1000	132.7
														1e-20	133.7
														-1000	133.7
														1e-20	134.7
														-1000	134.7
														1e-20	135.7
														-1000	135.7
														1e-20	136.7
														-1000	136.7
														1e-20	137.7
														-1000	137.7
														1e-20	138.7
														-1000	138.7
														61.1973	139.7
														-32.5367	139.7
														1e-20	140.7
														-1000	140.7
														1000	141.7
														-1000	141.7
														1e-20	142.7
														-1000	142.7
														1e-20	143.7
														-1000	143.7
														1e-20	144.7
														-1000	144.7
														1e-20	145.7
														-1000	145.7
														1e-20	146.7
														-1000	146.7
														1e-20	147.7
														-37.5744	147.7
														1e-20	148.7
														-1000	148.7
														1000	149.7
														1e-20	149.7
														1e-20	150.7
														-1000	150.7
														1e-20	151.7
														-1000	151.7
														1e-20	152.7
														-1000	152.7
														1e-20	153.7
														-1000	153.7
														1e-20	154.7
														-44.4622	154.7
														1e-20	155.7
														-1000	155.7
														1e-20	156.7
														-1000	156.7
														1000	157.7
														1e-20	157.7
														1e-20	158.7
														-1000	158.7
														1e-20	159.7
														-1000	159.7
														1e-20	160.7
														-1000	160.7
														1e-20	161.7
														-1000	161.7
														1000	162.7
														1e-20	162.7
														1e-20	163.7
														-1000	163.7
														1000	164.7
														1e-20	164.7
														1000	165.7
														1e-20	165.7
														1e-20	166.7
														-1000	166.7
														1e-20	167.7
														-1000	167.7
														1e-20	168.7
														-1000	168.7
														52.3838	169.7
														1e-20	169.7
														1e-20	170.7
														-1000	170.7
														1000	171.7
														1e-20	171.7
														1000	172.7
														1e-20	172.7
														1000	173.7
														1e-20	173.7
														1000	174.7
														1e-20	174.7
														1000	175.7
														1e-20	175.7
														1e-20	176.7
														-1000	176.7
														1e-20	177.7
														-1000	177.7
														1e-20	178.7
														-1000	178.7
														1e-20	179.7
														-1000	179.7
														1e-20	180.7
														-1000	180.7
														1e-20	181.7
														-1000	181.7
														1000	182.7
														1e-20	182.7
														1e-20	183.7
														-1000	183.7
														1000	184.7
														1e-20	184.7
														1e-20	185.7
														-1000	185.7
														1e-20	186.7
														-1000	186.7
														1000	187.7
														1e-20	187.7
														1000	188.7
														1e-20	188.7
														1000	189.7
														-1000	189.7
														1000	190.7
														-1000	190.7
														1000	191.7
														-1000	191.7
														1e-20	192.7
														-1000	192.7
														1000	193.7
														-1000	193.7
														1000	194.7
														-1000	194.7
														1000	195.7
														1e-20	195.7
														1000	196.7
														-1000	196.7
														1000	197.7
														-1000	197.7
														1000	198.7
														-1000	198.7
														1000	199.7
														-1000	199.7
														1000	200.7
														-1000	200.7
														1000	201.7
														1e-20	201.7
														1e-20	202.7
														-1000	202.7
														1000	203.7
														-1000	203.7
														1000	204.7
														-1000	204.7
														1e-20	205.7
														-1000	205.7
														1000	206.7
														-1000	206.7
														1e-20	207.7
														-1000	207.7
														1000	208.7
														-1000	208.7
														1e-20	209.7
														-1000	209.7
														1000	210.7
														-1000	210.7
														1000	211.7
														-1000	211.7
														1e-20	212.7
														-1000	212.7
														1e-20	213.7
														-1000	213.7
														1e-20	214.7
														-1000	214.7
														1e-20	215.7
														-1000	215.7
														1e-20	216.7
														-1000	216.7
														1e-20	217.7
														-1000	217.7
														1e-20	218.7
														-1000	218.7
														1e-20	219.7
														-1000	219.7
														1e-20	220.7
														-1000	220.7
														1e-20	221.7
														-1000	221.7
														1e-20	222.7
														-1000	222.7
														1e-20	223.7
														-1000	223.7
														1e-20	224.7
														-1000	224.7
														1e-20	225.7
														-1000	225.7
														1e-20	226.7
														-1000	226.7
														1e-20	227.7
														-1000	227.7
														1e-20	228.7
														-1000	228.7
														1e-20	229.7
														-1000	229.7
														1e-20	230.7
														-1000	230.7
														1e-20	231.7
														-1000	231.7
														1e-20	232.7
														-1000	232.7
														1e-20	233.7
														-1000	233.7
														1e-20	234.7
														-1000	234.7
														1000	235.7
														1e-20	235.7
														1e-20	236.7
														-1000	236.7
														1000	237.7
														-1000	237.7
														1000	238.7
														-1000	238.7
														1000	239.7
														1e-20	239.7
														1000	240.7
														1e-20	240.7
														1000	241.7
														1e-20	241.7
														1000	242.7
														1e-20	242.7
														1e-20	243.7
														-1000	243.7
														1000	244.7
														1e-20	244.7
														1e-20	245.7
														-1000	245.7
														1000	246.7
														-1000	246.7
														1e-20	247.7
														-1000	247.7
														16.0701		0.85
														1e-20		0.85
														17.5681		1.85
														-50.9443		1.85
														62.5923		2.85
														-57.1463		2.85
														1e-20		3.85
														-1000		3.85
														-0.28334		4.85
														-124.752		4.85
														1e-20		5.85
														-1000		5.85
														1e-20		6.85
														-1000		6.85
														1000		7.85
														-1000		7.85
														1000		8.85
														-1000		8.85
														1000		9.85
														1e-20		9.85
																10.85
																10.85
														1000		11.85
														-1000		11.85
														1000		12.85
														-1000		12.85
														1e-20		13.85
														-58.2255		13.85
														-6.86736		14.85
														-77.3622		14.85
														43.3942		15.85
														-83.3429		15.85
														45.1955		16.85
														-47.6772		16.85
														24.635		17.85
														-46.8769		17.85
														1e-20		18.85
														-1000		18.85
														1e-20		19.85
														-1000		19.85
														1e-20		20.85
														-1000		20.85
														1e-20		21.85
														-1000		21.85
														1e-20		22.85
														-1000		22.85
														1e-20		23.85
														-1000		23.85
														1e-20		24.85
														-1000		24.85
														1e-20		25.85
														-1000		25.85
														1e-20		26.85
														-1000		26.85
														1e-20		27.85
														-1000		27.85
														1e-20		28.85
														-1000		28.85
														1e-20		29.85
														-1000		29.85
														27.7093		30.85
														-14.4192		30.85
																31.85
																31.85
														30.8179		32.85
														-17.5214		32.85
														1e-20		33.85
														-107.451		33.85
																34.85
																34.85
														-5.85405		35.85
														-68.8586		35.85
														-2.39024		36.85
														-77.8163		36.85
														1e-20		37.85
														-24.3912		37.85
																38.85
																38.85
														1e-20		39.85
														-27.4722		39.85
																40.85
																40.85
														1e-20		41.85
														-92.6783		41.85
														17.6834		42.85
														-78.912		42.85
														33.1867		43.85
														-14.6165		43.85
																44.85
																44.85
														66.6693		45.85
														-23.7125		45.85
														1e-20		46.85
														-59.3406		46.85
														85.5855		47.85
														1e-20		47.85
														1e-20		48.85
														-1000		48.85
														1e-20		49.85
														-1000		49.85
														1e-20		50.85
														-1000		50.85
														1e-20		51.85
														-1000		51.85
														202.239		52.85
														31.3494		52.85
														6.51815		53.85
														-74.2903		53.85
														1000		54.85
														-1000		54.85
														1e-20		55.85
														-1000		55.85
														1e-20		56.85
														-1000		56.85
														1e-20		57.85
														-1000		57.85
														38.47		58.85
														1e-20		58.85
														80.6346		59.85
														-54.9036		59.85
														44.7308		60.85
														-137.123		60.85
														1e-20		61.85
														-1000		61.85
														1e-20		62.85
														-71.5373		62.85
														-12.9288		63.85
														-55.2239		63.85
														1e-20		64.85
														-29.3269		64.85
														-9.77089		65.85
														-56.0104		65.85
														42.5599		66.85
														-65.3551		66.85
														1e-20		67.85
														-1000		67.85
														1e-20		68.85
														-1000		68.85
														1e-20		69.85
														-1000		69.85
														1000		70.85
														-1000		70.85
														1e-20		71.85
														-18.2635		71.85
														1e-20		72.85
														-57.3378		72.85
														1e-20		73.85
														-57.8536		73.85
														1e-20		74.85
														-2.40575		74.85
														1e-20		75.85
														-31.4073		75.85
														-0.90987		76.85
														-33.9245		76.85
														1e-20		77.85
														-24.349		77.85
														1e-20		78.85
														-49.5186		78.85
														-5.17327		79.85
														-46.8626		79.85
														1e-20		80.85
														-1.46103		80.85
														24.349		81.85
														1e-20		81.85
														16.3391		82.85
														1e-20		82.85
														-6.93238		83.85
														-56.0158		83.85
														1e-20		84.85
														-11.883		84.85
														1e-20		85.85
														-1000		85.85
														1e-20		86.85
														-1000		86.85
														1e-20		87.85
														-1000		87.85
														1e-20		88.85
														-1000		88.85
														1e-20		89.85
														-1000		89.85
														1e-20		90.85
														-1000		90.85
														1e-20		91.85
														-1000		91.85
														1e-20		92.85
														-1000		92.85
														1e-20		93.85
														-1000		93.85
														1e-20		94.85
														-44.5034		94.85
														1e-20		95.85
														-1000		95.85
														1e-20		96.85
														-1000		96.85
														1e-20		97.85
														-1000		97.85
														1e-20		98.85
														-1000		98.85
														1e-20		99.85
														-32.9669		99.85
														45.6538		100.85
														-46.7081		100.85
														1e-20		101.85
														-1000		101.85
														1000		102.85
														-1000		102.85
														1e-20		103.85
														-1000		103.85
														1e-20		104.85
														-1000		104.85
														1e-20		105.85
														-1000		105.85
														1000		106.85
														-1000		106.85
														-17.4498		107.85
														-126.295		107.85
														1e-20		108.85
														-45.4169		108.85
														7.5564		109.85
														-93.9513		109.85
														1e-20		110.85
														-41.469		110.85
														1e-20		111.85
														-61.6167		111.85
														-5.50134		112.85
														-61.7319		112.85
														2.98684		113.85
														-16.2596		113.85
														10.8281		114.85
														1e-20		114.85
														1e-20		115.85
														-14.6224		115.85
														17.6049		116.85
														-16.2596		116.85
														2.98684		117.85
														-23.9247		117.85
														91.2113		118.85
														27.0754		118.85
														1e-20		119.85
														-77.7686		119.85
																120.85
																120.85
														64.5863		121.85
														-84.0364		121.85
																122.85
																122.85
														79.015		123.85
														-38.1614		123.85
														48.6065		124.85
														-32.202		124.85
														1.8967		125.85
														-115.28		125.85
														0.62371		126.85
														-101.454		126.85
														-1.96171		127.85
														-110.25		127.85
														1e-20		128.85
														-100.639		128.85
														1e-20		129.85
														-77.4082		129.85
														1e-20		130.85
														-1000		130.85
														1e-20		131.85
														-1000		131.85
														1e-20		132.85
														-1000		132.85
														1e-20		133.85
														-1000		133.85
														1e-20		134.85
														-1000		134.85
														1e-20		135.85
														-1000		135.85
														1e-20		136.85
														-1000		136.85
														1e-20		137.85
														-1000		137.85
														1e-20		138.85
														-1000		138.85
														62.6653		139.85
														-32.5249		139.85
														1e-20		140.85
														-1000		140.85
														1000		141.85
														-1000		141.85
														1e-20		142.85
														-1000		142.85
														1e-20		143.85
														-1000		143.85
														1e-20		144.85
														-1000		144.85
														1e-20		145.85
														-1000		145.85
														1e-20		146.85
														-1000		146.85
														1e-20		147.85
														-37.5744		147.85
														1e-20		148.85
														-1000		148.85
														1000		149.85
														1e-20		149.85
														1e-20		150.85
														-1000		150.85
														1e-20		151.85
														-1000		151.85
														1e-20		152.85
														-1000		152.85
														1e-20		153.85
														-1000		153.85
														1e-20		154.85
														-35.9023		154.85
														1e-20		155.85
														-1000		155.85
														1e-20		156.85
														-1000		156.85
														1000		157.85
														1e-20		157.85
														1e-20		158.85
														-1000		158.85
														1e-20		159.85
														-1000		159.85
														1e-20		160.85
														-1000		160.85
														1e-20		161.85
														-1000		161.85
														1000		162.85
														1e-20		162.85
														1e-20		163.85
														-1000		163.85
														1000		164.85
														1e-20		164.85
														1000		165.85
														1e-20		165.85
														1e-20		166.85
														-1000		166.85
														1e-20		167.85
														-1000		167.85
														1e-20		168.85
														-1000		168.85
														52.1575		169.85
														1e-20		169.85
														1e-20		170.85
														-1000		170.85
														1000		171.85
														1e-20		171.85
														1000		172.85
														1e-20		172.85
														1000		173.85
														1e-20		173.85
														1000		174.85
														1e-20		174.85
														1000		175.85
														1e-20		175.85
														1e-20		176.85
														-1000		176.85
														1e-20		177.85
														-1000		177.85
														1e-20		178.85
														-1000		178.85
														1e-20		179.85
														-1000		179.85
														1e-20		180.85
														-1000		180.85
														1e-20		181.85
														-1000		181.85
														1000		182.85
														1e-20		182.85
														1e-20		183.85
														-1000		183.85
														1000		184.85
														1e-20		184.85
														1e-20		185.85
														-1000		185.85
														1e-20		186.85
														-1000		186.85
														1000		187.85
														1e-20		187.85
														1000		188.85
														1e-20		188.85
														1000		189.85
														-1000		189.85
														1000		190.85
														-1000		190.85
														1000		191.85
														-1000		191.85
														1e-20		192.85
														-1000		192.85
														1000		193.85
														-1000		193.85
														1000		194.85
														-1000		194.85
														1000		195.85
														1e-20		195.85
														1000		196.85
														-1000		196.85
														1000		197.85
														-1000		197.85
														1000		198.85
														-1000		198.85
														1000		199.85
														-1000		199.85
														1000		200.85
														-1000		200.85
														1000		201.85
														1e-20		201.85
														1e-20		202.85
														-1000		202.85
														1000		203.85
														-1000		203.85
														1000		204.85
														-1000		204.85
														1e-20		205.85
														-1000		205.85
														1000		206.85
														-1000		206.85
														1e-20		207.85
														-1000		207.85
														1000		208.85
														-1000		208.85
														1e-20		209.85
														-1000		209.85
														1000		210.85
														-1000		210.85
														1000		211.85
														-1000		211.85
														1e-20		212.85
														-1000		212.85
														1e-20		213.85
														-1000		213.85
														1e-20		214.85
														-1000		214.85
														1e-20		215.85
														-1000		215.85
														1e-20		216.85
														-1000		216.85
														1e-20		217.85
														-1000		217.85
														1e-20		218.85
														-1000		218.85
														1e-20		219.85
														-1000		219.85
														1e-20		220.85
														-1000		220.85
														1e-20		221.85
														-1000		221.85
														1e-20		222.85
														-1000		222.85
														1e-20		223.85
														-1000		223.85
														1e-20		224.85
														-1000		224.85
														1e-20		225.85
														-1000		225.85
														1e-20		226.85
														-1000		226.85
														1e-20		227.85
														-1000		227.85
														1e-20		228.85
														-1000		228.85
														1e-20		229.85
														-1000		229.85
														1e-20		230.85
														-1000		230.85
														1e-20		231.85
														-1000		231.85
														1e-20		232.85
														-1000		232.85
														1e-20		233.85
														-1000		233.85
														1e-20		234.85
														-1000		234.85
														1000		235.85
														1e-20		235.85
														1e-20		236.85
														-1000		236.85
														1000		237.85
														-1000		237.85
														1000		238.85
														-1000		238.85
														1000		239.85
														1e-20		239.85
														1000		240.85
														1e-20		240.85
														1000		241.85
														1e-20		241.85
														1000		242.85
														1e-20		242.85
														1e-20		243.85
														-1000		243.85
														1000		244.85
														1e-20		244.85
														1e-20		245.85
														-1000		245.85
														1000		246.85
														-1000		246.85
														1e-20		247.85
														-1000		247.85
														15.1477			1
														1e-20			1
														18.8304			2
														-50.7212			2
														65.2099			3
														-56.9233			3
														1e-20			4
														-1000			4
														1e-20			5
														-145.522			5
														1e-20			6
														-1000			6
														1000			7
														-1000			7
														1000			8
														-1000			8
														1000			9
														-1000			9
														1000			10
														-1000			10
																	11
																	11
														1000			12
														-1000			12
														1000			13
														-1000			13
														1e-20			14
														-59.495			14
														-8.38616			15
														-80.1386			15
														41.3504			16
														-84.2257			16
														37.0907			17
														-63.5624			17
														1e-20			18
														-52.4341			18
														1e-20			19
														-1000			19
														1e-20			20
														-1000			20
														1e-20			21
														-1000			21
														1e-20			22
														-1000			22
														1e-20			23
														-1000			23
														1e-20			24
														-1000			24
														1e-20			25
														-1000			25
														1e-20			26
														-1000			26
														1e-20			27
														-1000			27
														1e-20			28
														-1000			28
														1e-20			29
														-1000			29
														1e-20			30
														-1000			30
														28.9788			31
														-15.6887			31
																	32
																	32
														32.0874			33
														-18.7909			33
														43.2493			34
														-105.485			34
																	35
																	35
														-7.78704			36
														-69.6337			36
														-4.32323			37
														-78.5914			37
														1e-20			38
														-24.8276			38
																	39
																	39
														24.2039			40
														-27.9087			40
																	41
																	41
														38.4121			42
														-94.2031			42
														16.234			43
														-79.3806			43
														24.8281			44
														-16.5555			44
																	45
																	45
														62.7579			46
														-25.6515			46
														1e-20			47
														-61.4182			47
														84.3472			48
														-69.5615			48
														1e-20			49
														-1000			49
														1e-20			50
														-1000			50
														1e-20			51
														-1000			51
														1e-20			52
														-1000			52
														195.133			53
														33.752			53
														-1.46603			54
														-74.5457			54
														1000			55
														-1000			55
														1e-20			56
														-1000			56
														1e-20			57
														-1000			57
														1e-20			58
														-1000			58
														35.7269			59
														1e-20			59
														79.2468			60
														-53.5548			60
														43.8903			61
														-132.157			61
														1e-20			62
														-1000			62
														1e-20			63
														-86.5498			63
														-9.67873			64
														-42.3216			64
														29.2208			65
														-29.0097			65
														-10.3821			66
														-93.3551			66
														41.0575			67
														-68.6187			67
														1e-20			68
														-1000			68
														1e-20			69
														-1000			69
														1e-20			70
														-1000			70
														1000			71
														-1000			71
														1e-20			72
														-5.40787			72
														1e-20			73
														-43.9342			73
														1e-20			74
														-57.8536			74
														6.97521			75
														1e-20			75
														10.2769			76
														1e-20			76
														-2.44754			77
														-23.3146			77
														29.577			78
														1e-20			78
														6.52354			79
														-63.3459			79
														-23.0342			80
														-61.6868			80
														5.62667			81
														1e-20			81
														1e-20			82
														-32.179			82
														1e-20			83
														-5.40787			83
														-0.67594			84
														-58.8305			84
														13.914			85
														1e-20			85
														1e-20			86
														-1000			86
														1e-20			87
														-1000			87
														1e-20			88
														-1000			88
														1e-20			89
														-1000			89
														1e-20			90
														-1000			90
														1e-20			91
														-1000			91
														1e-20			92
														-1000			92
														1e-20			93
														-1000			93
														1e-20			94
														-1000			94
														1e-20			95
														-41.1692			95
														1e-20			96
														-1000			96
														1e-20			97
														-1000			97
														1e-20			98
														-1000			98
														1e-20			99
														-1000			99
														1e-20			100
														-43.3793			100
														48.3131			101
														-49.5906			101
														1000			102
														-1000			102
														1000			103
														-1000			103
														1e-20			104
														-1000			104
														1e-20			105
														-1000			105
														1e-20			106
														-1000			106
														1000			107
														-1000			107
														-15.1169			108
														-122.758			108
														1e-20			109
														-45.4169			109
														7.5564			110
														-93.9513			110
														1e-20			111
														-37.3583			111
														1e-20			112
														-58.1331			112
														-6.11525			113
														-61.7319			113
														1e-20			114
														-7.49172			114
														7.49172			115
														1e-20			115
														1e-20			116
														-11.8772			116
														1e-20			117
														-7.49172			117
														-5.11169			118
														-24.2588			118
														92.3609			119
														30.2779			119
														1e-20			120
														-75.1602			120
																	121
																	121
														68.0243			122
														-81.428			122
																	123
																	123
														75.4781			124
														-38.4167			124
														40.6223			125
														-32.4573			125
														-1.64023			126
														-115.535			126
														-1.74495			127
														-100.653			127
														-4.33038			128
														-109.449			128
														42.0328			129
														-98.0172			129
														13.3111			130
														-77.7331			130
														1e-20			131
														-1000			131
														1e-20			132
														-1000			132
														1e-20			133
														-1000			133
														1e-20			134
														-1000			134
														1e-20			135
														-1000			135
														1e-20			136
														-1000			136
														1e-20			137
														-1000			137
														1e-20			138
														-1000			138
														1e-20			139
														-1000			139
														62.5104			140
														-30.6976			140
														1e-20			141
														-1000			141
														1000			142
														-1000			142
														1e-20			143
														-1000			143
														1e-20			144
														-1000			144
														1e-20			145
														-1000			145
														1e-20			146
														-1000			146
														1e-20			147
														-1000			147
														1e-20			148
														-37.5744			148
														1e-20			149
														-1000			149
														1000			150
														1e-20			150
														1e-20			151
														-1000			151
														1e-20			152
														-1000			152
														1e-20			153
														-1000			153
														1e-20			154
														-1000			154
														1e-20			155
														-42.026			155
														1e-20			156
														-1000			156
														1e-20			157
														-1000			157
														1000			158
														1e-20			158
														1e-20			159
														-1000			159
														1e-20			160
														-1000			160
														1e-20			161
														-1000			161
														1e-20			162
														-1000			162
														1000			163
														1e-20			163
														1e-20			164
														-1000			164
														1000			165
														1e-20			165
														1000			166
														1e-20			166
														1e-20			167
														-1000			167
														1e-20			168
														-1000			168
														1e-20			169
														-1000			169
														52.2809			170
														1e-20			170
														1e-20			171
														-1000			171
														1000			172
														1e-20			172
														1000			173
														1e-20			173
														1000			174
														1e-20			174
														1000			175
														1e-20			175
														1e-20			176
														-1000			176
														1000			177
														-1000			177
														1000			178
														-1000			178
														1000			179
														1e-20			179
														1e-20			180
														-1000			180
														1e-20			181
														-1000			181
														999.991			182
														-1000			182
														1e-20			183
														-1000			183
														1e-20			184
														-1000			184
														1000			185
														1e-20			185
														1e-20			186
														-1000			186
														1e-20			187
														-1000			187
														1000			188
														1e-20			188
														1000			189
														1e-20			189
														1000			190
														-1000			190
														1000			191
														1e-20			191
														1000			192
														-1000			192
														1e-20			193
														-1000			193
														1000			194
														-1000			194
														1000			195
														-1000			195
														1000			196
														1e-20			196
														1000			197
														-1000			197
														1000			198
														-1000			198
														1000			199
														-1000			199
														1000			200
														-1000			200
														1000			201
														-1000			201
														1000			202
														1e-20			202
														1e-20			203
														-1000			203
														1000			204
														-1000			204
														1000			205
														-1000			205
														1e-20			206
														-1000			206
														1000			207
														-1000			207
														1e-20			208
														-1000			208
														1000			209
														-1000			209
														1000			210
														-1000			210
														1000			211
														-1000			211
														1000			212
														-1000			212
														1e-20			213
														-1000			213
														1e-20			214
														-1000			214
														1e-20			215
														-1000			215
														1e-20			216
														-1000			216
														1e-20			217
														-1000			217
														1e-20			218
														-1000			218
														1e-20			219
														-1000			219
														1e-20			220
														-1000			220
														1e-20			221
														-1000			221
														1e-20			222
														-1000			222
														1e-20			223
														-1000			223
														1e-20			224
														-1000			224
														1e-20			225
														-1000			225
														1e-20			226
														-1000			226
														1e-20			227
														-1000			227
														1e-20			228
														-1000			228
														1e-20			229
														-1000			229
														1e-20			230
														-1000			230
														1e-20			231
														-1000			231
														1e-20			232
														-1000			232
														1e-20			233
														-1000			233
														1e-20			234
														-1000			234
														1000			235
														1e-20			235
														1000			236
														-1000			236
														1000			237
														-1000			237
														1000			238
														-1000			238
														1000			239
														-1000			239
														1e-20			240
														-1000			240
														1000			241
														1e-20			241
														1000			242
														1e-20			242
														1000			243
														-999.991			243
														1000			244
														1e-20			244
														1000			245
														1e-20			245
														1e-20			246
														-1000			246
														1000			247
														-1000			247
														1e-20			248
														-1000			248
														14.9969				1.15
														1e-20				1.15
														16.6388				2.15
														-48.3541				2.15
														62.5609				3.15
														-54.5562				3.15
														1e-20				4.15
														-1000				4.15
														-9.47737				5.15
														-144.818				5.15
														1e-20				6.15
														-1000				6.15
														1e-20				7.15
														-1000				7.15
														1000				8.15
														-1000				8.15
														1000				9.15
														-1000				9.15
														1000				10.15
														1e-20				10.15
																		11.15
																		11.15
														1000				12.15
														-1000				12.15
														1000				13.15
														-1000				13.15
														1e-20				14.15
														-61.5255				14.15
														-8.40272				15.15
														-80.6628				15.15
														38.1519				16.15
														-84.2823				16.15
														19.6976				17.15
														-60.4793				17.15
														1e-20				18.15
														-49.4267				18.15
														1e-20				19.15
														-1000				19.15
														1e-20				20.15
														-1000				20.15
														1e-20				21.15
														-1000				21.15
														1e-20				22.15
														-1000				22.15
														1e-20				23.15
														-1000				23.15
														1e-20				24.15
														-1000				24.15
														1e-20				25.15
														-1000				25.15
														1e-20				26.15
														-1000				26.15
														1e-20				27.15
														-1000				27.15
														1e-20				28.15
														-1000				28.15
														1e-20				29.15
														-1000				29.15
														1e-20				30.15
														-1000				30.15
														31.0094				31.15
														-17.7192				31.15
																		32.15
																		32.15
														34.1179				33.15
														-20.8214				33.15
														44.5431				34.15
														-80.1929				34.15
																		35.15
																		35.15
														-6.50245				36.15
														-67.3641				36.15
														-3.03865				37.15
														-76.3218				37.15
														1e-20				38.15
														-26.7263				38.15
																		39.15
																		39.15
														24.9333				40.15
														-29.8073				40.15
																		41.15
																		41.15
														52.0946				42.15
														-96.2478				42.15
														22.4681				43.15
														-80.7383				43.15
														19.0133				44.15
														-17.2991				44.15
																		45.15
																		45.15
														77.0693				46.15
														-26.3951				46.15
														1e-20				47.15
														-62.8344				47.15
														83.3249				48.15
														-46.1183				48.15
														1e-20				49.15
														-1000				49.15
														1e-20				50.15
														-1000				50.15
														1e-20				51.15
														-1000				51.15
														1e-20				52.15
														-1000				52.15
														193.47				53.15
														35.7704				53.15
														-6.85272				54.15
														-74.5599				54.15
														1000				55.15
														-1000				55.15
														1e-20				56.15
														-1000				56.15
														1e-20				57.15
														-1000				57.15
														1e-20				58.15
														-1000				58.15
														34.7446				59.15
														1e-20				59.15
														77.8071				60.15
														-53.1592				60.15
														44.4589				61.15
														-146.173				61.15
														1e-20				62.15
														-1000				62.15
														1e-20				63.15
														-86.3882				63.15
														-19.1697				64.15
														-27.2684				64.15
														17.6137				65.15
														-28.9354				65.15
														-27.4214				66.15
														-81.3092				66.15
														38.1463				67.15
														-69.2209				67.15
														1e-20				68.15
														-1000				68.15
														1e-20				69.15
														-1000				69.15
														1e-20				70.15
														-1000				70.15
														1000				71.15
														-1000				71.15
														1e-20				72.15
														-0.0354				72.15
														1e-20				73.15
														-38.8389				73.15
														1e-20				74.15
														-57.8536				74.15
														7.15453				75.15
														6.49139				75.15
														2.78656				76.15
														1e-20				76.15
														-13.6138				77.15
														-26.0831				77.15
														14.7752				78.15
														1e-20				78.15
														-10.4872				79.15
														-64.3644				79.15
														-31.0463				80.15
														-50.0817				80.15
														7.36986				81.15
														1e-20				81.15
														1e-20				82.15
														-14.7752				82.15
														1e-20				83.15
														-0.0354				83.15
														-5.89957				84.15
														-42.0305				84.15
														6.50437				85.15
														0.93124				85.15
														1e-20				86.15
														-1000				86.15
														1e-20				87.15
														-1000				87.15
														1e-20				88.15
														-1000				88.15
														1e-20				89.15
														-1000				89.15
														1e-20				90.15
														-1000				90.15
														1e-20				91.15
														-1000				91.15
														1e-20				92.15
														-1000				92.15
														1e-20				93.15
														-1000				93.15
														1e-20				94.15
														-1000				94.15
														1e-20				95.15
														-40.6045				95.15
														1e-20				96.15
														-1000				96.15
														1e-20				97.15
														-1000				97.15
														1e-20				98.15
														-1000				98.15
														1e-20				99.15
														-1000				99.15
														1e-20				100.15
														-40.3418				100.15
														45.6244				101.15
														-46.5531				101.15
														1e-20				102.15
														-1000				102.15
														1000				103.15
														-1000				103.15
														1e-20				104.15
														-1000				104.15
														1e-20				105.15
														-1000				105.15
														1e-20				106.15
														-1000				106.15
														1000				107.15
														-1000				107.15
														-13.6864				108.15
														-137.497				108.15
														1e-20				109.15
														-45.4169				109.15
														7.5564				110.15
														-93.9513				110.15
														32.4717				111.15
														-36.6397				111.15
														1e-20				112.15
														-51.8663				112.15
														-11.5209				113.15
														-48.7361				113.15
														0.21818				114.15
														-0.77257				114.15
														10.3849				115.15
														1e-20				115.15
														1e-20				116.15
														-12.6597				116.15
														21.2857				117.15
														-0.77257				117.15
														0.21818				118.15
														-22.7061				118.15
														90.5194				119.15
														31.0238				119.15
														1e-20				120.15
														-73.9754				120.15
																		121.15
																		121.15
														63.5841				122.15
														-80.2433				122.15
																		123.15
																		123.15
														90.2175				124.15
														-38.4309				124.15
														35.2356				125.15
														-32.4715				125.15
														1e-20				126.15
														-115.549				126.15
														-2.29913				127.15
														-99.9803				127.15
														-4.88455				128.15
														-108.776				128.15
														27.6594				129.15
														-94.6411				129.15
														13.3111				130.15
														-75.0887				130.15
														1e-20				131.15
														-1000				131.15
														1e-20				132.15
														-1000				132.15
														1e-20				133.15
														-1000				133.15
														1e-20				134.15
														-1000				134.15
														1e-20				135.15
														-1000				135.15
														1e-20				136.15
														-1000				136.15
														1e-20				137.15
														-1000				137.15
														1e-20				138.15
														-1000				138.15
														1e-20				139.15
														-1000				139.15
														56.7675				140.15
														-30.4307				140.15
														1e-20				141.15
														-1000				141.15
														1000				142.15
														-1000				142.15
														1e-20				143.15
														-1000				143.15
														1e-20				144.15
														-1000				144.15
														1e-20				145.15
														-1000				145.15
														1e-20				146.15
														-1000				146.15
														1e-20				147.15
														-1000				147.15
														1e-20				148.15
														-37.5744				148.15
														1e-20				149.15
														-1000				149.15
														1000				150.15
														1e-20				150.15
														1e-20				151.15
														-1000				151.15
														1e-20				152.15
														-1000				152.15
														1e-20				153.15
														-1000				153.15
														1e-20				154.15
														-1000				154.15
														1e-20				155.15
														-41.4718				155.15
														1e-20				156.15
														-1000				156.15
														1e-20				157.15
														-1000				157.15
														1000				158.15
														1e-20				158.15
														1e-20				159.15
														-1000				159.15
														1e-20				160.15
														-1000				160.15
														1e-20				161.15
														-1000				161.15
														1e-20				162.15
														-1000				162.15
														1000				163.15
														1e-20				163.15
														1e-20				164.15
														-1000				164.15
														1000				165.15
														1e-20				165.15
														1000				166.15
														1e-20				166.15
														1e-20				167.15
														-1000				167.15
														1e-20				168.15
														-1000				168.15
														1e-20				169.15
														-1000				169.15
														52.6				170.15
														1.43039				170.15
														1e-20				171.15
														-1000				171.15
														1000				172.15
														1e-20				172.15
														1000				173.15
														1e-20				173.15
														1000				174.15
														1e-20				174.15
														1000				175.15
														1e-20				175.15
														1e-20				176.15
														-1000				176.15
														1000				177.15
														-1000				177.15
														1000				178.15
														-1000				178.15
														1000				179.15
														1e-20				179.15
														1e-20				180.15
														-1000				180.15
														1e-20				181.15
														-1000				181.15
														999.991				182.15
														-1000				182.15
														1000				183.15
														-1000				183.15
														1e-20				184.15
														-1000				184.15
														1000				185.15
														1e-20				185.15
														1e-20				186.15
														-1000				186.15
														1e-20				187.15
														-1000				187.15
														1000				188.15
														1e-20				188.15
														1000				189.15
														1e-20				189.15
														1000				190.15
														-1000				190.15
														1000				191.15
														1e-20				191.15
														1000				192.15
														-1000				192.15
														1e-20				193.15
														-1000				193.15
														1000				194.15
														-1000				194.15
														1000				195.15
														-1000				195.15
														1000				196.15
														1e-20				196.15
														1000				197.15
														-1000				197.15
														1000				198.15
														-1000				198.15
														1000				199.15
														-1000				199.15
														1000				200.15
														-1000				200.15
														1000				201.15
														-1000				201.15
														1000				202.15
														1e-20				202.15
														1e-20				203.15
														-1000				203.15
														1000				204.15
														-1000				204.15
														1000				205.15
														-1000				205.15
														1e-20				206.15
														-1000				206.15
														1000				207.15
														-1000				207.15
														1e-20				208.15
														-1000				208.15
														1000				209.15
														-1000				209.15
														1000				210.15
														-1000				210.15
[truncated: 572 more rows]
[truncated: 1 more columns]

## Sheet: Hoja2
-0.928861	0.7						1	ASPTA	ASPTA
-1.85831	0.7						2	ALATA_L	ALATA_L
							3	ALATA_Lm	ALATA_Lm
0.903774	1.7						4	ASADi	ASADi
3.27075e-20	1.7						5	ASNS1	ASNS1
							6	ASPKi	ASPKi
0.903774	2.7						7	GALU	GALU
3.27075e-20	2.7						8	GLCS2	GLCS2
							9	GLYCOH	GLYCOH
0.96183	3.7						10	PGMT	PGMT
0.0565186	3.7						11	Storage (2+1)	Storage
							12	TREH	TREH
0.103094	4.7						13	treSYN	treSYN
0.100314	4.7						14	ICL	ICL
							15	MALS	MALS
0.96183	5.7						16	ME2m	ME2m
0.0565186	5.7						17	PC	PC
							18	PPCK	PPCK
6.89635	6.7						19	ACGKm	ACGKm
3.27075e-20	6.7						20	ACOTAim	ACOTAim
							21	AGPRim	AGPRim
6.89635	7.7						22	ARGSL	ARGSL
3.27075e-20	7.7						23	ARGSSr	ARGSSr
							24	CBPS	CBPS
13.8378	8.7						25	G5SADr	G5SADr
3.27075e-20	8.7						26	G5SD	G5SD
							27	GLU5K	GLU5K
6.39625	9.7						28	OCBTi	OCBTi
-3.27474	9.7						29	ORNTACim	ORNTACim
							30	P5CR	P5CR
4.36646	10.7						31	ACONT	ACONT
-2.04749	10.7						32	ACONT(c+m)	ACONT(m+c)
							33	ACONTm	ACONTm
2.62916	11.7						34	AKGDam	AKGDam
3.27075e-20	11.7						35	CS(c+m)	CS(m+c)
							36	CSc	CSc
6.47289	12.7						37	CSm	CSm
3.27075e-20	12.7						38	FUM	FUM
							39	FUM(c+m)	FUM(m+c)
3.43475	13.7						40	FUMm	FUMm
0.0576961	13.7						41	ICDH(c+m)	ICDH(m+c)
							42	ICDHxm	ICDHxm
3.00785	14.7						43	ICDHy	ICDHy
3.27075e-20	14.7						44	MDH	MDH
							45	MDH(c+m)	MDH(m+c)
3.31631	15.7						46	MDHm	MDHm
3.27075e-20	15.7						47	SUCD2_u6m	SUCD2_u6m
							48	SUCOAS1m	SUCOAS1m
9.02355	16.7						49	ADSK	ADSK
3.27075e-20	16.7						50	BPNT	BPNT
							51	PAPSR	PAPSR
7.37908	17.7						52	SLFAT	SLFAT
3.27075e-20	17.7						53	SULR	SULR
							54	FDH	FDH
0.162883	18.7						55	FTHFL	FTHFL
0.158501	18.7						56	MTHFC	MTHFC
							57	MTHFD	MTHFD
0.162883	19.7						58	MTHFR3	MTHFR3
0.158501	19.7						59	GLUDy	GLUDy
							60	GLUDym	GLUDym
0.162883	20.7						61	GLUSxm	GLUSxm
0.158501	20.7						62	ANS	ANS
							63	GLNS	GLNS
0.162883	21.7						64	G3PD1ir	G3PD1ir
0.158501	21.7						65	G3PT	G3PT
							66	GLYK	GLYK
0.162883	22.7						67	AGTm	AGTm
0.158501	22.7						68	CYSTS	CYSTS
							69	GHMT2r	GHMT2r
0.162883	23.7						70	HSDyi	HSDyi
0.158501	23.7						71	HSK	HSK
							72	PGCD	PGCD
0.166939	24.7						73	PSERT	PSERT
0.162458	24.7						74	PSP_L	PSP_L
							75	ENO	ENO
0.166939	25.7						76	FBA	FBA
0.162458	25.7						77	FBP	FBP
							78	GAPD	GAPD
0.166939	26.7						79	HEX1	HEX1
0.162458	26.7						80	PFK	PFK
							81	PGI	PGI
0.162883	27.7						82	PGK	PGK
0.158501	27.7						83	PGM	PGM
							84	PYK	PYK
0.162883	28.7						85	TPI	TPI
0.158501	28.7						86	ATPPRT	ATPPRT
							87	HISTD	HISTD
0.166939	29.7						88	HISTP	HISTP
0.162458	29.7						89	HSTPT	HSTPT
							90	IG3PS	IG3PS
3270.75	30.7						91	IGPDH	IGPDH
-3267.48	30.7						92	PRAMPC	PRAMPC
							93	PRATPP	PRATPP
5.67476	31.7						94	PRMICIi	PRMICIi
3.26748	31.7						95	PRPPS	PRPPS
							96	AHSERL2	AHSERL2
3270.75	32.7						97	CYSTGL	CYSTGL
-3267.48	32.7						98	HSERTA	HSERTA
							99	METS	METS
4.60617	33.7						100	ADK1	ADK1
0.747792	33.7						101	ADK1m	ADK1m
							102	ATPS	ATPS
5.67476	34.7						103	NDPK2	NDPK2
3.26748	34.7						104	UMPK	UMPK
							105	ATPS3m	ATPS3m
3.68954	35.7						106	CYOOm	CYOOm
3.27075e-20	35.7						107	CYOR_u6m	CYOR_u6m
							108	NADH2-u6cm	NADH2-u6cm
5.67626	36.7						109	NADH2-u6m	NADH2-u6m
1.36554	36.7						110	PPA	PPA
							111	PPAm	PPAm
3.72401	37.7						112	G6PDH2	G6PDH2
0.369497	37.7						113	GND	GND
							114	PGL	PGL
4.97482	38.7						115	RPE	RPE
2.55773	38.7						116	RPI	RPI
							117	TALA	TALA
4.60617	39.7						118	TKT1	TKT1
0.747792	39.7						119	TKT2	TKT2
							120	ACOAH	ACOAH
5.61261	40.7						121	ACS	ACS
1.75312	40.7						122	ACS(c+m)	ACS(m+c)
							123	ACSm	ACSm
5.61107	41.7						124	ALCD2(c+m)	ALCD2(m+c)
3.27075e-20	41.7						125	ALCD2m	ALCD2m
							126	ALCD2x	ALCD2x
3.31631	42.7						127	ALDD2xm	ALDD2xm
3.27075e-20	42.7						128	ALDD2y	ALDD2y
							129	ALDD2ym	ALDD2ym
3247.81	43.7						130	PDHm	PDHm
-3229.01	43.7						131	PYRDC	PYRDC
							132	AASAD1	AASAD1
7.79093	44.7						133	AATA	AATA
0.467718	44.7						134	HACNHm	HACNHm
							135	HCITS	HCITS
3232.65	45.7						136	HICITDm	HICITDm
-3245.87	45.7						137	MCITDm	MCITDm
							138	OXAGm	OXAGm
4.60617	46.7						139	SACCD1	SACCD1
2.18823	46.7						140	SACCD2	SACCD2
							141	THRA	THRA
-0.747792	47.7						142	THRD_Lm	THRD_Lm
-4.60617	47.7						143	THRS	THRS
							144	ANPRT	ANPRT
0.0580886	48.7						145	CHORM	CHORM
0.0565186	48.7						146	CHORS	CHORS
							147	DDPA	DDPA
0.0580886	49.7						148	DHQS	DHQS
0.0565186	49.7						149	DHQTi	DHQTi
							150	IGPS	IGPS
0.0580886	50.7						151	PHETA1	PHETA1
0.0565186	50.7						152	PPND2	PPND2
							153	PPNDH	PPNDH
0.0580886	51.7						154	PRAIi	PRAIi
0.0565186	51.7						155	PSCVTi	PSCVTi
							156	SHK3D	SHK3D
-0.0565186	52.7						157	SHKK	SHKK
-0.0580886	52.7						158	TRPS1	TRPS1
							159	TYRTA	TYRTA
0.903774	53.7						160	ACHBSm	ACHBSm
3.27075e-20	53.7						161	ACLSm	ACLSm
							162	DHAD1m	DHAD1m
0.00222411	54.7						163	DHAD2m	DHAD2m
-0.901518	54.7						164	ILETA	ILETA
							165	IPMD	IPMD
1.1674	55.7						166	IPPMIa	IPPMIa
0.256558	55.7						167	IPPMIb	IPPMIb
							168	IPPS	IPPS
1.1674	56.7						169	KARA1im	KARA1im
0.256558	56.7						170	KARA2im	KARA2im
							171	LEUTA	LEUTA
0.0703539	57.7						172	OMCDC	OMCDC
0.0684569	57.7						173	VALTA	VALTA
							174	ACt2r	ACt2r
-2.52832	58.7						175	CO2t	CO2t
-5.9146	58.7						176	ETOHt	ETOHt
							177	GLCt1	GLCt1
0.926866	59.7						178	GLYCt	GLYCt
-2.38945	59.7						179	H2Ot	H2Ot
							180	NH4t	NH4t
3.31631	60.7						181	O2t	O2t
3.27075e-20	60.7						182	PIt2r	PIt2r
							183	PYRt2	PYRt2
0.0287826	61.7						184	SO4ti	SO4ti
0.0279976	61.7						185	SUCCt2r	SUCCt2r
							186	2OBUTtm	2OBUTtm
4.14499	62.7						187	2OXOADPtim	2OXOADPtim
0.806339	62.7						188	3MOBtm	3MOBtm
							189	3MOPtm	3MOPtm
2.7039	63.7						190	ACALDtm	ACALDtm
2.17672	63.7						191	ACtm	ACtm
							192	ALAt2m	ALAt2m
9.53146	64.7						193	ATPtm-H	ATPtm-H
2.15235	64.7						194	CITtam	CITtam
							195	CITtcm	CITtcm
7.37908	65.7						196	CO2tm	CO2tm
3.27075e-20	65.7						197	ETOHtm	ETOHtm
							198	GLNt2m	GLNt2m
0.438706	66.7						199	GLUt2m	GLUt2m
-0.465068	66.7						200	GLXtm	GLXtm
							201	GLYt2m	GLYt2m
0.00670504	67.7						202	H2Otm	H2Otm
0.0065088	67.7						203	HCITtm	HCITtm
							204	MALtm	MALtm
1.24141	68.7						205	NH4tm	NH4tm
0.328547	68.7						206	O2tm	O2tm
							207	OAAt2m	OAAt2m
0.96183	69.7						208	ORNt3m	ORNt3m
0.0565186	69.7						209	PIt2m	PIt2m
							210	PYRt2m	PYRt2m
0.903774	70.7						211	SUCCtm	SUCCtm
3.27075e-20	70.7						212	SUCFUMtm	SUCFUMtm
							213	THRt2m	THRt2m
1.47717	71.7						214	13BDglcnSYN	13BDglcnSYN
0.55799	71.7						215	aicarSYN	aicarSYN
							216	ampSYN	ampSYN
1.47717	72.7						217	cmpSYN	cmpSYN
0.55799	72.7						218	dampSYN	dampSYN
							219	dcmpSYN	dcmpSYN
1.47717	73.7						220	dgmpSYN	dgmpSYN
0.55799	73.7						221	dtmpSYN	dtmpSYN
							222	ergstSYN	ergstSYN
57.3665	74.7						223	gmpSYN	gmpSYN
52.8843	74.7						224	mannanSYN	mannanSYN
							225	paSYN	paSYN
30.1483	75.7						226	pcSYN	pcSYN
27.6624	75.7						227	peSYN	peSYN
							228	psSYN	psSYN
7.37908	76.7						229	ptd1inoSYN	ptd1inoSYN
3.27075e-20	76.7						230	triglycSYN	triglycSYN
							231	umpSYN	umpSYN
57.9245	77.7						232	zymstSYN	zymstSYN
54.0745	77.7						233	ac[e]_EX	ac[e]_EX
							234	co2[e]_EX	co2[e]_EX
35.8405	78.7						235	etoh[e]_EX	etoh[e]_EX
30.6031	78.7						236	glc-D[e]_EX	glc-D[e]_EX
							237	glyc[e]_EX	glyc[e]_EX
36.372	79.7						238	glycogen[c]_EX	glycogen[c]_EX
27.6624	79.7						239	h[e]_EX	h[e]_EX
							240	h2o[e]_EX	h2o[e]_EX
30.6845	80.7						241	nh4[e]_EX	nh4[e]_EX
26.3262	80.7						242	o2[e]_EX	o2[e]_EX
							243	pi[e]_EX	pi[e]_EX
-54.0745	81.7						244	pyr[e]_EX	pyr[e]_EX
-57.9245	81.7						245	so4[e]_EX	so4[e]_EX
							246	succ[e]_EX	succ[e]_EX
-52.8843	82.7						247	tre[c]_EX	tre[c]_EX
-57.3665	82.7						248	biomass	biomass
62.1368	83.7
52.3629	83.7
27.8599	84.7
25.2691	84.7
0.067214	85.7
0.0653824	85.7
0.067214	86.7
0.0653824	86.7
0.067214	87.7
0.0653824	87.7
0.067214	88.7
0.0653824	88.7
0.067214	89.7
0.0653824	89.7
0.067214	90.7
0.0653824	90.7
0.067214	91.7
0.0653824	91.7
0.067214	92.7
0.0653824	92.7
0.067214	93.7
0.0653824	93.7
0.0959966	94.7
0.0934127	94.7
0.0580886	95.7
0.0565186	95.7
0.00670504	96.7
0.0065088	96.7
0.0580886	97.7
0.0565186	97.7
0.0703539	98.7
0.0684569	98.7
5.83555	99.7
2.14601	99.7
3.68954	100.7
3.27075e-20	100.7
36.8954	101.7
29.5164	101.7
6.89635	102.7
3.27075e-20	102.7
3.27075e-20	103.7
3.27075e-20	103.7
51.3049	104.7
41.9114	104.7
17.1016	105.7
13.9705	105.7
34.2032	106.7
27.9409	106.7
31.2847	107.7
3.27075e-20	107.7
31.2847	108.7
3.27075e-20	108.7
10.9323	109.7
4.03595	109.7
3.68954	110.7
3.27075e-20	110.7
3.72941	111.7
0.820534	111.7
3.72941	112.7
0.820534	112.7
3.72941	113.7
0.820534	113.7
2.19203	114.7
0.260679	114.7
-0.559855	115.7
-1.53738	115.7
1.22997	116.7
0.260679	116.7
1.22997	117.7
0.260679	117.7
0.962059	118.7
3.27075e-20	118.7
3.27075e-20	119.7
-3.68954	119.7
4.80719	120.7
1.11765	120.7
4.80801	121.7
1.1186	121.7
3.68954	122.7
3.27075e-20	122.7
-41.7315	123.7
-44.8616	123.7
3229.02	124.7
-3243.09	124.7
3201.36	125.7
-3270.75	125.7
6.72441	126.7
3.27075e-20	126.7
5.72274	127.7
3.27075e-20	127.7
3.31631	128.7
3.27075e-20	128.7
5.67626	129.7
1.36554	129.7
49.3232	130.7
44.4409	130.7
0.290116	131.7
0.282299	131.7
0.290116	132.7
0.282299	132.7
0.290116	133.7
0.282299	133.7
0.290116	134.7
0.282299	134.7
0.290116	135.7
0.282299	135.7
0.290116	136.7
0.282299	136.7
0.290116	137.7
0.282299	137.7
0.290116	138.7
0.282299	138.7
0.290116	139.7
0.282299	139.7
0.382645	140.7
-0.521096	140.7
0.188624	141.7
0.183555	141.7
0.903774	142.7
3.27075e-20	142.7
0.0287826	143.7
0.0279976	143.7
0.239125	144.7
0.232681	144.7
0.267907	145.7
0.260679	145.7
0.267907	146.7
0.260679	146.7
0.267907	147.7
0.260679	147.7
0.267907	148.7
0.260679	148.7
0.0287826	149.7
0.0279976	149.7
-0.132073	150.7
-0.135736	150.7
0.103388	151.7
0.100608	151.7
0.135736	152.7
0.132073	152.7
0.0287826	153.7
0.0279976	153.7
0.267907	154.7
0.260679	154.7
0.267907	155.7
0.260679	155.7
0.267907	156.7
0.260679	156.7
0.0287826	157.7
0.0279976	157.7
-0.100608	158.7
-0.103388	158.7
0.195329	159.7
0.190063	159.7
0.568653	160.7
0.553346	160.7
0.568653	161.7
0.553346	161.7
0.195329	162.7
0.190063	162.7
-0.190063	163.7
-0.195329	163.7
0.300451	164.7
0.29234	164.7
-0.29234	165.7
-0.300451	165.7
-0.29234	166.7
-0.300451	166.7
0.300451	167.7
0.29234	167.7
0.568653	168.7
0.553346	168.7
0.195329	169.7
0.190063	169.7
-0.29234	170.7
-0.300451	170.7
0.300451	171.7
0.29234	171.7
-0.260973	172.7
-0.268202	172.7
-1.64666	173.7
-2.47017	173.7
-58.5767	174.7
-60.5076	174.7
-41.73	175.7
-44.8611	175.7
35.8405	176.7
30.5822	176.7
2.67888	177.7
2.15235	177.7
39.5883	178.7
28.9487	178.7
5.66877	179.7
5.51616	179.7
17.2118	180.7
14.0807	180.7
0.200399	181.7
0.195002	181.7
-0.324851	182.7
-0.35661	182.7
0.0783672	183.7
0.0762413	183.7
-0.0576961	184.7
-0.0801989	184.7
0.00670504	185.7
0.0065088	185.7
0.290116	186.7
0.282299	186.7
-0.553346	187.7
-0.568653	187.7
-0.190063	188.7
-0.195329	188.7
3249.81	189.7
-3229.02	189.7
2.26716	190.7
-6.72441	190.7
0.438706	191.7
-0.465068	191.7
55.7375	192.7
44.6791	192.7
3.60934	193.7
-5.67626	193.7
3270.75	194.7
-3270.7	194.7
-5.57523	195.7
-19.3221	195.7
3229.02	196.7
-3243.09	196.7
3.31631	197.7
3.27075e-20	197.7
2.15641	198.7
-4.47622	198.7
0.438706	199.7
-0.465068	199.7
0.465068	200.7
-0.438706	200.7
-52.496	201.7
-70.175	201.7
0.290116	202.7
0.282299	202.7
3226.07	203.7
-3250.22	203.7
2.20082	204.7
-1.11552	204.7
17.1016	205.7
13.9705	205.7
3250.87	206.7
-3228.3	206.7
0.162883	207.7
0.158501	207.7
3270.75	208.7
-3201.36	208.7
7.47226	209.7
1.40829	209.7
3.35452	210.7
3.27075e-20	210.7
3.35452	211.7
3.27075e-20	211.7
0.188624	212.7
0.183555	212.7
1.15029	213.7
1.11932	213.7
0.0993328	214.7
0.0966507	214.7
0.117485	215.7
0.114313	215.7
0.0513835	216.7
0.0500098	216.7
0.00366324	217.7
0.00356512	217.7
0.0060836	218.7
0.00592006	218.7
0.00242036	219.7
0.00235494	219.7
0.00366324	220.7
0.00356512	220.7
0.000719566	221.7
0.000686858	221.7
0.0490613	222.7
0.047753	222.7
0.818931	223.7
0.796886	223.7
0.0250213	224.7
0.0243671	224.7
0.0060836	225.7
0.00592006	225.7
0.0106299	226.7
0.0103683	226.7
0.0123634	227.7
0.0120364	227.7
0.00536403	228.7
0.00523321	228.7
0.00670504	229.7
0.0065088	229.7
0.112121	230.7
0.10908	230.7
0.00222411	231.7
0.0021587	231.7
2.47017	232.7
1.64666	232.7
60.5076	233.7
58.5767	233.7
44.8611	234.7
41.73	234.7
-30.5822	235.7
-35.8405	235.7
2.67888	236.7
2.15235	236.7
3.27474	237.7
-13.8378	237.7
3270.75	238.7
-3270.75	238.7
-28.9487	239.7
-39.5883	239.7
-5.51616	240.7
-5.66877	240.7
-14.0807	241.7
-17.2118	241.7
-0.195002	242.7
-0.200399	242.7
0.35661	243.7
0.324851	243.7
-0.0762413	244.7
-0.0783672	244.7
0.0801989	245.7
0.0576961	245.7
6.47289	246.7
-2.08337	246.7
1.01364	247.7
0.986361	247.7
-0.928861		0.85
-1.82443		0.85
0.903774		1.85
3.27075e-20		1.85
0.903774		2.85
3.27075e-20		2.85
0.944299		3.85
0.0565186		3.85
0.103094		4.85
0.100314		4.85
0.944299		5.85
0.0565186		5.85
7.629		6.85
3.31082		6.85
7.629		7.85
3.27075e-20		7.85
6.95728		8.85
3.27075e-20		8.85
-0.690292		9.85
-7.50569		9.85
10.0085		10.85
6.62327		10.85
1.32187		11.85
3.27075e-20		11.85
7.16056		12.85
3.27075e-20		12.85
2.46281		13.85
0.0424217		13.85
2.03591		14.85
3.27075e-20		14.85
3.26303		15.85
3.27075e-20		15.85
5.58635		16.85
3.27075e-20		16.85
3.96566		17.85
3.27075e-20		17.85
0.162883		18.85
0.158501		18.85
0.162883		19.85
0.158501		19.85
0.162883		20.85
0.158501		20.85
0.162883		21.85
0.158501		21.85
0.162883		22.85
0.158501		22.85
0.162883		23.85
0.158501		23.85
0.166939		24.85
0.162458		24.85
0.166939		25.85
0.162458		25.85
0.166939		26.85
0.162458		26.85
0.162883		27.85
0.158501		27.85
0.162883		28.85
0.158501		28.85
0.166939		29.85
0.162458		29.85
3270.75		30.85
-3266.45		30.85
6.42703		31.85
4.30104		31.85
3270.75		32.85
-3266.45		32.85
5.11314		33.85
2.56656		33.85
6.42703		34.85
4.30104		34.85
2.24351		35.85
3.27075e-20		35.85
6.42729		36.85
3.62789		36.85
2.77586		37.85
0.369497		37.85
5.74344		38.85
3.61418		38.85
5.37381		39.85
2.56656		39.85
6.11958		40.85
3.57166		40.85
5.81628		41.85
0.34441		41.85
3.31631		42.85
3.27075e-20		42.85
3261.78		43.85
-3218.65		43.85
7.61758		44.85
1.54707		44.85
3223.33		45.85
-3259.12		45.85
5.37381		46.85
3.24321		46.85
-2.56656		47.85
-5.11314		47.85
0.0580886		48.85
0.0565186		48.85
0.0580886		49.85
0.0565186		49.85
0.0580886		50.85
0.0565186		50.85
0.0580886		51.85
0.0565186		51.85
-0.0565186		52.85
-0.0580886		52.85
0.903774		53.85
3.27075e-20		53.85
0.00222411		54.85
-0.901518		54.85
1.1674		55.85
0.256558		55.85
1.1674		56.85
0.256558		56.85
0.0703539		57.85
0.0684569		57.85
-2.52832		58.85
-5.9146		58.85
0.926866		59.85
-2.38945		59.85
3.26303		60.85
3.27075e-20		60.85
0.0287826		61.85
0.0279976		61.85
4.07837		62.85
0.806339		62.85
2.15994		63.85
1.58687		63.85
5.52813		64.85
1.5625		64.85
3.96566		65.85
3.27075e-20		65.85
0.438706		66.85
-0.465068		66.85
0.00670504		67.85
0.0065088		67.85
1.24141		68.85
0.328547		68.85
0.944299		69.85
0.0565186		69.85
0.88729		70.85
3.27075e-20		70.85
1.47717		71.85
0.55799		71.85
1.47717		72.85
0.55799		72.85
1.47717		73.85
0.55799		73.85
44.6969		74.85
41.5635		74.85
23.539		75.85
21.7409		75.85
3.96566		76.85
3.27075e-20		76.85
45.2549		77.85
42.7541		77.85
35.2856		78.85
32.6419		78.85
26.7624		79.85
21.7409		79.85
24.5669		80.85
20.5797		80.85
-42.7541		81.85
-45.2549		81.85
-41.5635		82.85
-44.6969		82.85
46.921		83.85
41.0421		83.85
21.82		84.85
19.9394		84.85
0.067214		85.85
0.0653824		85.85
0.067214		86.85
0.0653824		86.85
0.067214		87.85
0.0653824		87.85
0.067214		88.85
0.0653824		88.85
0.067214		89.85
0.0653824		89.85
0.067214		90.85
0.0653824		90.85
0.067214		91.85
0.0653824		91.85
0.067214		92.85
0.0653824		92.85
0.067214		93.85
0.0653824		93.85
0.0959966		94.85
0.0934127		94.85
0.0580886		95.85
0.0565186		95.85
0.00670504		96.85
0.0065088		96.85
0.0580886		97.85
0.0565186		97.85
0.0703539		98.85
0.0684569		98.85
4.38951		99.85
2.14601		99.85
2.24351		100.85
3.27075e-20		100.85
19.8282		101.85
15.8626		101.85
7.629		102.85
3.31082		102.85
3.27075e-20		103.85
3.27075e-20		103.85
56.7223		104.85
51.2314		104.85
18.9074		105.85
17.0772		105.85
37.8149		106.85
34.1543		106.85
34.2932		107.85
3.27075e-20		107.85
34.2932		108.85
3.27075e-20		108.85
11.6649		109.85
7.34677		109.85
2.24351		110.85
3.27075e-20		110.85
3.48253		111.85
0.0384641		111.85
3.48253		112.85
0.0384641		112.85
3.48253		113.85
0.0384641		113.85
2.03536		114.85
-0.267907		114.85
-0.299176		115.85
-1.44718		115.85
1.14803		116.85
3.27075e-20		116.85
1.14803		117.85
3.27075e-20		117.85
0.887323		118.85
-0.267907		118.85
3.27075e-20		119.85
-1.98283		119.85
3.36116		120.85
1.11765		120.85
3.36233		121.85
1.1186		121.85
2.24351		122.85
3.27075e-20		122.85
-29.6559		123.85
-31.4875		123.85
3241.1		124.85
-3235.8		124.85
3206.15		125.85
-3270.75		125.85
4.82482		126.85
3.27075e-20		126.85
5.52872		127.85
3.27075e-20		127.85
3.31631		128.85
3.27075e-20		128.85
6.42687		129.85
3.62789		129.85
35.6118		130.85
32.434		130.85
0.290116		131.85
0.282299		131.85
0.290116		132.85
0.282299		132.85
0.290116		133.85
0.282299		133.85
0.290116		134.85
0.282299		134.85
0.290116		135.85
0.282299		135.85
0.290116		136.85
0.282299		136.85
0.290116		137.85
0.282299		137.85
0.290116		138.85
0.282299		138.85
0.290116		139.85
0.282299		139.85
0.382645		140.85
-0.511611		140.85
0.188624		141.85
0.183555		141.85
0.88729		142.85
3.27075e-20		142.85
0.0287826		143.85
0.0279976		143.85
0.239125		144.85
0.232681		144.85
0.267907		145.85
0.260679		145.85
0.267907		146.85
0.260679		146.85
0.267907		147.85
0.260679		147.85
0.267907		148.85
0.260679		148.85
0.0287826		149.85
0.0279976		149.85
-0.132073		150.85
-0.135736		150.85
0.103388		151.85
0.100608		151.85
0.135736		152.85
0.132073		152.85
0.0287826		153.85
0.0279976		153.85
0.267907		154.85
0.260679		154.85
0.267907		155.85
0.260679		155.85
0.267907		156.85
0.260679		156.85
0.0287826		157.85
0.0279976		157.85
-0.100608		158.85
-0.103388		158.85
0.195329		159.85
0.190063		159.85
0.568653		160.85
0.553346		160.85
0.568653		161.85
0.553346		161.85
0.195329		162.85
0.190063		162.85
-0.190063		163.85
-0.195329		163.85
0.300451		164.85
0.29234		164.85
-0.29234		165.85
-0.300451		165.85
-0.29234		166.85
-0.300451		166.85
0.300451		167.85
0.29234		167.85
0.568653		168.85
0.553346		168.85
0.195329		169.85
0.190063		169.85
-0.29234		170.85
-0.300451		170.85
0.300451		171.85
0.29234		171.85
-0.260973		172.85
-0.268202		172.85
-1.72542		173.85
-2.27733		173.85
-48.9917		174.85
-50.0042		174.85
-29.6575		175.85
-31.4878		175.85
35.2856		176.85
32.6419		176.85
2.13492		177.85
1.5625		177.85
19.4742		178.85
12.1718		178.85
5.66877		179.85
5.51616		179.85
19.0177		180.85
17.1873		180.85
0.200399		181.85
0.195002		181.85
-0.229476		182.85
-0.263982		182.85
0.0783672		183.85
0.0762413		183.85
-0.0424217		184.85
-0.0564205		184.85
0.00670504		185.85
0.0065088		185.85
0.290116		186.85
0.282299		186.85
-0.553346		187.85
-0.568653		187.85
-0.190063		188.85
-0.195329		188.85
3240.63		189.85
-3241.1		189.85
2.19654		190.85
-4.82482		190.85
0.438706		191.85
-0.465068		191.85
61.6676		192.85
55.0122		192.85
1.82361		193.85
-5.68983		193.85
3270.41		194.85
-3270.71		194.85
-9.42137		195.85
-20.7974		195.85
3241.1		196.85
-3235.8		196.85
3.26303		197.85
3.27075e-20		197.85
2.15641		198.85
-4.4043		198.85
0.438706		199.85
-0.465068		199.85
0.465068		200.85
-0.438706		200.85
-63.1334		201.85
-74.8168		201.85
0.290116		202.85
0.282299		202.85
3215.74		203.85
-3264.35		203.85
2.20082		204.85
-1.11552		204.85
18.9074		205.85
17.0772		205.85
3264.54		206.85
-3217.96		206.85
0.162883		207.85
0.158501		207.85
3270.75		208.85
-3206.15		208.85
8.18545		209.85
3.69438		209.85
2.40636		210.85
3.27075e-20		210.85
2.40636		211.85
3.27075e-20		211.85
0.188624		212.85
0.183555		212.85
1.15029		213.85
1.11932		213.85
0.0993328		214.85
0.0966507		214.85
0.117485		215.85
0.114313		215.85
0.0513835		216.85
0.0500098		216.85
0.00366324		217.85
0.00356512		217.85
0.0060836		218.85
0.00592006		218.85
0.00242036		219.85
0.00235494		219.85
0.00366324		220.85
0.00356512		220.85
0.000719566		221.85
0.000686858		221.85
0.0490613		222.85
0.047753		222.85
0.818931		223.85
0.796886		223.85
0.0250213		224.85
0.0243671		224.85
0.0060836		225.85
0.00592006		225.85
0.0106299		226.85
0.0103683		226.85
0.0123634		227.85
0.0120364		227.85
0.00536403		228.85
0.00523321		228.85
0.00670504		229.85
0.0065088		229.85
0.112121		230.85
0.10908		230.85
0.00222411		231.85
0.0021587		231.85
2.27733		232.85
1.72542		232.85
50.0042		233.85
48.9917		233.85
31.4878		234.85
29.6575		234.85
-32.6419		235.85
-35.2856		235.85
2.13492		236.85
1.5625		236.85
7.50569		237.85
-6.95728		237.85
3270.75		238.85
-3270.75		238.85
-12.1718		239.85
-19.4742		239.85
-5.51616		240.85
-5.66877		240.85
-17.1873		241.85
-19.0177		241.85
-0.195002		242.85
-0.200399		242.85
0.263982		243.85
0.229476		243.85
-0.0762413		244.85
-0.0783672		244.85
0.0564205		245.85
0.0424217		245.85
7.16056		246.85
-0.0709426		246.85
1.01364		247.85
0.986361		247.85
-0.801781			1
-1.97404			1
1.02426			2
1.89502e-19			2
1.02426			3
1.89502e-19			3
1.02179			4
0.0487019			4
0.116922			5
0.0866022			5
1.02179			6
0.0487019			6
15.697			7
0.00587455			7
15.697			8
1.89502e-19			8
27.8315			9
1.89502e-19			9
11.1516			10
-9.15804			10
7.78852			11
0.0119377			11
5.28804			12
1.89502e-19			12
14.7332			13
1.89502e-19			13
23.4904			14
7.09229			14
23.122			15
6.59504			15
3.54122			16
1.89502e-19			16
18.9388			17
1.89502e-19			17
24.3239			18
7.05514			18
0.184575			19
0.13682			19
0.184575			20
0.13682			20
0.184575			21
0.13682			21
0.184575			22
0.13682			22
0.184575			23
0.13682			23
0.184575			24
0.13682			24
0.189123			25
0.140231			25
0.189123			26
0.140231			26
0.189123			27
0.140231			27
0.184575			28
0.13682			28
0.184575			29
0.13682			29
0.189123			30
0.140231			30
18950.2			31
-18934			31
23.7446			32
16.1076			32
18950.2			33
-18934			33
9.59409			34
-1.0216			34
23.7446			35
16.1076			35
23.7457			36
1.89502e-19			36
23.7457			37
1.89502e-19			37
23.5355			38
0.318931			38
22.9486			39
15.198			39
22.6238			40
-1.0216			40
10.7258			41
1.89502e-19			41
10.7283			42
1.89502e-19			42
3.75857			43
1.89502e-19			43
18950.2			44
-18780.1			44
45.8594			45
19.9924			45
18805.9			46
-18930.2			46
22.6238			47
14.8132			47
1.0216			48
-9.59409			48
0.0657571			49
0.0487019			49
0.0657571			50
0.0487019			50
0.0657571			51
0.0487019			51
0.0657571			52
0.0487019			52
-0.0487019			53
-0.0657571			53
1.00739			54
1.89502e-19			54
0.00246352			55
-1.00493			55
1.30131			56
0.221338			56
1.30131			57
0.221338			57
0.0797802			58
0.0591245			58
-2.18211			59
-6.70324			59
1.05041			60
-2.70798			60
3.54122			61
1.89502e-19			61
0.0325943			62
0.0242562			62
4.42619			63
0.696039			63
0.0284252			64
1.89502e-19			64
15.8639			65
1.89502e-19			65
15.885			66
1.89502e-19			66
0.497252			67
-0.518476			67
0.00758006			68
0.00568505			68
1.38374			69
0.283494			69
1.02179			70
0.0487019			70
0.960015			71
1.89502e-19			71
1.64658			72
0.481524			72
1.64658			73
0.481524			73
1.64658			74
0.481524			74
-6.44779			75
-20.5029			75
-2.90146			76
-9.9115			76
19.6403			77
2.90146			77
-5.79799			78
-19.4522			78
10.5761			79
1.89502e-19			79
15.8639			80
1.89502e-19			80
-2.27705			81
-10.436			81
19.4522			82
5.79799			82
20.5029			83
6.44779			83
15.8639			84
1.89502e-19			84
-2.91529			85
-9.92079			85
0.0761796			86
0.0564715			86
0.0761796			87
0.0564715			87
0.0761796			88
0.0564715			88
0.0761796			89
0.0564715			89
0.0761796			90
0.0564715			90
0.0761796			91
0.0564715			91
0.0761796			92
0.0564715			92
0.0761796			93
0.0564715			93
0.0761796			94
0.0564715			94
0.108774			95
0.0805382			95
0.0657571			96
0.0487019			96
0.00758006			97
0.00568505			97
0.0657571			98
0.0487019			98
0.0797802			99
0.0591245			99
44.7555			100
8.86128			100
23.7457			101
1.89502e-19			101
79.3199			102
63.4559			102
15.697			103
0.00587455			103
1.89502e-19			104
1.89502e-19			104
249.812			105
191.804			105
83.2706			106
63.9346			106
166.541			107
127.869			107
144.978			108
1.89502e-19			108
144.978			109
1.89502e-19			109
50.7974			110
11.3013			110
23.7457			111
1.89502e-19			111
3.71385			112
0.708168			112
3.71385			113
0.708168			113
3.71385			114
0.708168			114
2.18287			115
0.224938			115
-0.483229			116
-1.53098			116
1.22494			117
0.224938			117
1.22494			118
0.224938			118
0.95812			119
1.89502e-19			119
1.89502e-19			120
-7.93197			120
43.8679			121
7.89672			121
43.8696			122
25.7154			122
23.7457			123
1.89502e-19			123
58.8023			124
41.444			124
18950.2			125
-18859.3			125
18900.8			126
-18908.7			126
58.0987			127
33.2988			127
6.13189			128
1.89502e-19			128
3.75857			129
1.89502e-19			129
10.5973			130
1.89502e-19			130
6.31287			131
1.89502e-19			131
0.328785			132
0.243699			132
0.328785			133
0.243699			133
0.328785			134
0.243699			134
0.328785			135
0.243699			135
0.328785			136
0.243699			136
0.328785			137
0.243699			137
0.328785			138
0.243699			138
0.328785			139
0.243699			139
0.328785			140
0.243699			140
0.43358			141
-0.553534			141
0.213758			142
0.158423			142
0.960015			143
1.89502e-19			143
0.0325943			144
0.0242562			144
0.270987			145
0.200872			145
0.303582			146
0.224938			146
0.303582			147
0.224938			147
0.303582			148
0.224938			148
0.303582			149
0.224938			149
0.0325943			150
0.0242562			150
-0.11408			151
-0.153875			151
0.117112			152
0.0867917			152
0.153875			153
0.11408			153
0.0325943			154
0.0242562			154
0.303582			155
0.224938			155
0.303582			156
0.224938			156
0.303582			157
0.224938			157
0.0325943			158
0.0242562			158
-0.0867917			159
-0.117112			159
0.221338			160
0.164108			160
0.644495			161
0.477544			161
0.644495			162
0.477544			162
0.221338			163
0.164108			163
-0.164108			164
-0.221338			164
0.340534			165
0.252416			165
-0.252416			166
-0.340534			166
-0.252416			167
-0.340534			167
0.340534			168
0.252416			168
0.644495			169
0.477544			169
0.221338			170
0.164108			170
-0.252416			171
-0.340534			171
0.340534			172
0.252416			172
-0.225317			173
-0.303961			173
-11.2166			174
-15.3549			174
-26.5401			175
-27.3151			175
58.7946			176
41.44			176
0.248058			177
1.89502e-19			177
1.89502e-19			178
-0.0284252			178
-33.7402			179
-69.3263			179
6.42467			180
4.76104			180
83.3657			181
64.0322			181
0.227023			182
0.168277			182
6.82585			183
4.56055			183
0.0888763			184
0.0657571			184
-0.184764			185
-0.27383			185
0.00758006			186
0.00568505			186
0.328785			187
0.243699			187
-0.477544			188
-0.644495			188
-0.164108			189
-0.221338			189
18902.1			190
-18914.3			190
-18.0368			191
-58.0987			191
0.497252			192
-0.527004			192
253.484			193
163.768			193
10.7283			194
-23.7457			194
18950.2			195
-18943.1			195
-3.10404			196
-24.9016			196
18950.2			197
-18859.3			197
3.54122			198
1.89502e-19			198
2.444			199
-4.7798			199
0.497252			200
-0.518476			200
0.518476			201
-0.497252			201
-210.381			202
-355.154			202
0.328785			203
0.243699			203
18786.4			204
-18950.2			204
2.49422			205
-1.26417			205
83.2706			206
63.9346			206
18948			207
-18788.3			207
0.184575			208
0.13682			208
18950.2			209
-18780.1			209
12.3758			210
-1.64753			210
23.2166			211
1.89502e-19			211
23.2166			212
1.89502e-19			212
0.213758			213
0.158423			213
1.30358			214
0.966079			214
0.112564			215
0.0833807			215
0.13322			216
0.0987303			216
0.058177			217
0.0432064			217
0.00416903			218
0.00303203			218
0.00682206			219
0.00511654			219
0.00284252			220
0.00208452			220
0.00416903			221
0.00303203			221
0.000758006			222
0.000568505			222
0.055524			223
0.0411219			223
0.928179			224
0.687701			224
0.0284252			225
0.0210347			225
0.00682206			226
0.00511654			226
0.0121281			227
0.00890658			227
0.0140231			228
0.0104226			228
0.00606405			229
0.00454804			229
0.00758006			230
0.00568505			230
0.126966			231
0.0941823			231
0.00246352			232
0.00189502			232
15.3549			233
11.2166			233
27.3151			234
26.5401			234
-41.44			235
-58.7946			235
1.89502e-19			236
-0.248058			236
1.89502e-19			237
-0.0284252			237
9.15804			238
-27.8315			238
18950.2			239
-18950.2			239
69.3263			240
33.7402			240
-4.76104			241
-6.42467			241
-64.0322			242
-83.3657			242
-0.168277			243
-0.227023			243
-4.56055			244
-6.82585			244
-0.0657571			245
-0.0888763			245
0.27383			246
0.184764			246
14.7332			247
-3.76161			247
1.14876			248
0.851241			248
-0.869747				1.15
-1.85108				1.15
0.959776				2.15
1.99621e-19				2.15
0.959776				3.15
1.99621e-19				3.15
0.958179				4.15
0.0528995				4.15
0.109392				5.15
0.0940214				5.15
0.958179				6.15
0.0528995				6.15
8.48867				7.15
0.309412				7.15
8.48867				8.15
1.99621e-19				8.15
14.4769				9.15
1.99621e-19				9.15
5.49755				10.15
-5.21948				10.15
4.87075				11.15
0.618824				11.15
2.75057				12.15
1.99621e-19				12.15
7.96746				13.15
1.99621e-19				13.15
19.7251				14.15
12.1643				14.15
19.3255				15.15
11.6984				15.15
3.44985				16.15
1.99621e-19				16.15
8.25192				17.15
1.99621e-19				17.15
18.5923				18.15
7.54167				18.15
0.173071				19.15
0.148518				19.15
0.173071				20.15
0.148518				20.15
0.173071				21.15
0.148518				21.15
0.173071				22.15
0.148518				22.15
0.173071				23.15
0.148518				23.15
0.173071				24.15
0.148518				24.15
0.177263				25.15
0.152111				25.15
0.177263				26.15
0.152111				26.15
0.177263				27.15
0.152111				27.15
0.173071				28.15
0.148518				28.15
0.173071				29.15
0.148518				29.15
0.177263				30.15
0.152111				30.15
19962.1				31.15
-19945.9				31.15
21.2796				32.15
16.1892				32.15
19962.1				33.15
-19945.9				33.15
4.7394				34.15
-0.98932				34.15
21.2796				35.15
16.1892				35.15
21.2702				36.15
1.99621e-19				36.15
21.2702				37.15
1.99621e-19				37.15
19.9249				38.15
0.345943				38.15
20.521				39.15
15.4307				39.15
20.1829				40.15
-0.98932				40.15
5.82893				41.15
1.99621e-19				41.15
5.83611				42.15
1.99621e-19				42.15
3.52171				43.15
1.99621e-19				43.15
19962.1				44.15
-19811.2				44.15
39.0857				45.15
25.4516				45.15
19841				46.15
-19936.6				46.15
20.1829				47.15
15.0793				47.15
0.98932				48.15
-4.7394				48.15
0.0616828				49.15
0.0528995				49.15
0.0616828				50.15
0.0528995				50.15
0.0616828				51.15
0.0528995				51.15
0.0616828				52.15
0.0528995				52.15
-0.0528995				53.15
-0.0616828				53.15
0.944206				54.15
1.99621e-19				54.15
0.00239545				55.15
-0.941811				55.15
1.21948				56.15
0.240144				56.15
1.21948				57.15
0.240144				57.15
0.0746582				58.15
0.0640783				58.15
-2.3675				59.15
-6.28087				59.15
0.98433				60.15
-2.53738				60.15
3.32049				61.15
1.99621e-19				61.15
0.030542				62.15
0.0261503				62.15
4.15031				63.15
0.755165				63.15
0.0265496				64.15
1.99621e-19				64.15
8.25192				65.15
1.99621e-19				65.15
8.27468				66.15
1.99621e-19				66.15
0.465915				67.15
-0.485877				67.15
0.00718635				68.15
0.00618824				68.15
1.29694				69.15
0.307616				69.15
0.958179				70.15
0.0528995				70.15
0.900289				71.15
1.99621e-19				71.15
1.54327				72.15
0.522607				72.15
1.54327				73.15
0.522607				73.15
1.54327				74.15
0.522607				74.15
-6.97255				75.15
-14.5813				75.15
-3.04202				76.15
-6.83821				76.15
11.7892				77.15
3.04202				77.15
-6.36371				78.15
-13.8942				78.15
5.50135				79.15
1.99621e-19				79.15
8.25192				80.15
1.99621e-19				80.15
-1.88801				81.15
-7.03264				81.15
13.8942				82.15
6.36371				82.15
14.5813				83.15
6.97255				83.15
10.2889				84.15
1.99621e-19				84.15
-3.0548				85.15
-6.84719				85.15
0.0714642				86.15
0.0612836				86.15
0.0714642				87.15
0.0612836				87.15
0.0714642				88.15
0.0612836				88.15
0.0714642				89.15
0.0612836				89.15
0.0714642				90.15
0.0612836				90.15
0.0714642				91.15
0.0612836				91.15
0.0714642				92.15
0.0612836				92.15
0.0714642				93.15
0.0612836				93.15
0.0714642				94.15
0.0612836				94.15
0.102006				95.15
0.0874339				95.15
0.0616828				96.15
0.0528995				96.15
0.00718635				97.15
0.00618824				97.15
0.0616828				98.15
0.0528995				98.15
0.0746582				99.15
0.0640783				99.15
41.8327				100.15
13.9611				100.15
21.2702				101.15
1.99621e-19				101.15
41.2594				102.15
33.0075				102.15
8.48867				103.15
0.309412				103.15
1.99621e-19				104.15
1.99621e-19				104.15
205.868				105.15
173.1				105.15
68.6226				106.15
57.7				106.15
137.245				107.15
115.4				107.15
117.062				108.15
1.99621e-19				108.15
117.062				109.15
1.99621e-19				109.15
45.9818				110.15
16.412				110.15
21.2702				111.15
1.99621e-19				111.15
3.42629				112.15
0.0359317				112.15
3.42629				113.15
0.0359317				113.15
3.42629				114.15
0.0359317				114.15
2.01377				115.15
-0.28446				115.15
-0.280068				116.15
-1.41252				116.15
1.13005				117.15
1.99621e-19				117.15
1.13005				118.15
1.99621e-19				118.15
0.883921				119.15
-0.28446				119.15
1.99621e-19				120.15
-4.12596				120.15
40.8695				121.15
12.9181				121.15
40.8624				122.15
30.9212				122.15
21.2702				123.15
1.99621e-19				123.15
47.1504				124.15
37.2492				124.15
19962.1				125.15
-19880.3				125.15
19917.5				126.15
-19924.8				126.15
43.4025				127.15
28.0168				127.15
7.35143				128.15
1.99621e-19				128.15
3.52171				129.15
1.99621e-19				129.15
5.686				130.15
1.99621e-19				130.15
2.75057				131.15
1.99621e-19				131.15
0.308015				132.15
0.264298				132.15
0.308015				133.15
0.264298				133.15
0.308015				134.15
0.264298				134.15
0.308015				135.15
0.264298				135.15
0.308015				136.15
0.264298				136.15
0.308015				137.15
0.264298				137.15
0.308015				138.15
0.264298				138.15
0.308015				139.15
0.264298				139.15
0.308015				140.15
0.264298				140.15
0.406428				141.15
-0.519014				141.15
0.200419				142.15
0.171873				142.15
0.900289				143.15
1.99621e-19				143.15
0.030542				144.15
0.0261503				144.15
0.253918				145.15
0.217986				145.15
0.28446				146.15
0.244136				146.15
0.28446				147.15
0.244136				147.15
0.28446				148.15
0.244136				148.15
0.28446				149.15
0.244136				149.15
0.030542				150.15
0.0261503				150.15
-0.123765				151.15
-0.144126				151.15
0.109791				152.15
0.094221				152.15
0.144126				153.15
0.123765				153.15
0.030542				154.15
0.0261503				154.15
0.28446				155.15
0.244136				155.15
0.28446				156.15
0.244136				156.15
0.28446				157.15
0.244136				157.15
0.030542				158.15
0.0261503				158.15
-0.094221				159.15
-0.109791				159.15
0.207406				160.15
0.178062				160.15
0.603853				161.15
0.518215				161.15
0.603853				162.15
0.518215				162.15
0.207406				163.15
0.178062				163.15
-0.178062				164.15
-0.207406				164.15
0.318994				165.15
0.27368				165.15
-0.27368				166.15
-0.318994				166.15
-0.27368				167.15
-0.318994				167.15
0.318994				168.15
0.27368				168.15
0.603853				169.15
0.518215				169.15
0.207406				170.15
0.178062				170.15
-0.27368				171.15
-0.318994				171.15
0.318994				172.15
0.27368				172.15
-0.244336				173.15
-0.284859				173.15
-3.83651				174.15
-5.98922				174.15
-21.4245				175.15
-21.9371				175.15
47.1546				176.15
37.2522				176.15
0.261304				177.15
1.99621e-19				177.15
1.99621e-19				178.15
-0.0265496				178.15
-41.8221				179.15
-60.6368				179.15
6.01976				180.15
5.16559				180.15
68.7258				181.15
57.8082				181.15
0.212796				182.15
0.182653				182.15
0.424993				183.15
-0.424993				183.15
0.0832418				184.15
0.0714642				184.15
-0.0788502				185.15
-0.146322				185.15
0.00718635				186.15
0.00618824				186.15
0.308015				187.15
0.264298				187.15
-0.518215				188.15
-0.603853				188.15
-0.178062				189.15
-0.207406				189.15
19917.2				190.15
-19931.7				190.15
-12.4332				191.15
-43.4025				191.15
0.465915				192.15
-0.493862				192.15
207.096				193.15
140.972				193.15
5.83611				194.15
-21.2702				194.15
19962.1				195.15
-19949.9				195.15
-1.55924				196.15
-15.0817				196.15
19962.1				197.15
-19880.3				197.15
3.32049				198.15
1.99621e-19				198.15
2.29005				199.15
-4.48188				199.15
0.465915				200.15
-0.485877				200.15
0.485877				201.15
-0.465915				201.15
-193.045				202.15
-297.404				202.15
0.308015				203.15
0.264298				203.15
19821.1				204.15
-19962.1				204.15
2.33716				205.15
-1.18455				205.15
68.6226				206.15
57.7				206.15
19954.6				207.15
-19822.9				207.15
0.173071				208.15
0.148518				208.15
19962.1				209.15
-19811.2				209.15
7.40832				210.15
-1.60555				210.15
19.579				211.15
1.99621e-19				211.15
19.579				212.15
1.99621e-19				212.15
0.200419				213.15
0.171873				213.15
1.22148				214.15
1.04821				214.15
0.1054				215.15
0.0904282				215.15
[truncated: 562 more rows]
