# Supplementary material for: Temporal system-level organization of the switch from glycolytic to gluconeogenic operation in yeast
Source: Mol Syst Biol. 2013 Apr 2;9:651. doi: 10.1038/msb.2013.11 (PMC3693829; doi:10.1038/msb.2013.11)
Supplement: Supplementary File 6 — Proteome data [file msb201311-s6.xlsx]

## Sheet: Info
	Proteins
	Gene	ORF	Uniprot entry name	Name	Reaction	Pathway (KEGG)	Reaction in the model
	AAP1	YHR047c	AAP1	Alanine/arginine aminopeptidase	-	-	-
	ACH1	YBL015w	ACH1	Acetyl-CoA hydrolase	Acetyl-CoA + H2O = CoA + acetate	Pyruvate metabolism	ACOAH
	ACO1	YLR304c	ACON	Aconitate hydratase	Citrate = isocitrate	Citrate cycle (TCA cycle)/ Glyoxylate and dicarboxylate metabolism	ACONTm, ACONT
	ACO2	YJL200c	ACON2	Probable aconitate hydratase 2	Citrate = isocitrate	Citrate cycle (TCA cycle)/ Glyoxylate and dicarboxylate metabolism	ACONTm
	ACS1	YAL054c	ACS1	Acetyl-coenzyme A synthetase 1	ATP + acetate + CoA = AMP + diphosphate + acetyl-CoA	Glycolysis-Gluconeogenesis/ Pyruvate metabolism	ACS
	ACS2	YLR153c	ACS2	Acetyl-coenzyme A synthetase 2	ATP + acetate + CoA = AMP + diphosphate + acetyl-CoA	Glycolysis-Gluconeogenesis / Pyruvate metabolism	ACSm
	ACT1	YFL039c	ACT	Actin	-	-	-
	ADH1	YOL086c	ADH1	Alcohol dehydrogenase 1	An alcohol + NAD+ = an aldehyde or ketone + NADH.	Glycolysis-Gluconeogenesis	ALCD2x (reverse)
	ADH2	YMR303c	ADH2	Alcohol dehydrogenase 2	An alcohol + NAD+ = an aldehyde or ketone + NADH	Glycolysis-Gluconeogenesis	ALCD2x
	ADH3	YMR083w	ADH3	Alcohol dehydrogenase 3, mitochondrial	An alcohol + NAD+ = an aldehyde or ketone + NADH	Glycolysis-Gluconeogenesis	ALCD2m
	ADH6	YMR318c	ADH6	NADP-dependent alcohol dehydrogenase 6	An alcohol + NADP+ = an aldehyde + NADPH	Glycolysis-Gluconeogenesis	-
	ALD3	YMR169c	ALDH3	Aldehyde dehydrogenase [NAD(P)+] 3	An aldehyde + NAD(P)+ + H2O = an acid + NAD(P)H [NAD preferred]	Glycolysis-Gluconeogenesis	ALDD2y
	ALD4	YOR374w	ALDH4	Potassium-activated aldehyde dehydrogenase 4, mitochondrial	An aldehyde + NAD(P)+ + H2O = an acid + NAD(P)H	Glycolysis-Gluconeogenesis / Pyruvate metabolism	ALDD2xm
	ALD5	YER073w	ALDH5	Potassium-activated aldehyde dehydrogenase 5, mitochondrial	An aldehyde + NAD(P)+ + H2O = an acid + NAD(P)H [NADP preferred]	Glycolysis-Gluconeogenesis / Pyruvate metabolism	ALDD2xm, ALDD2ym
	ALD6	YPL061w	ALDH6	Magnesium-activated aldehyde dehydrogenase 6, cytosolic	An aldehyde + NAD(P)+ + H2O = an acid + NAD(P)H [NADP preferred]	Glycolysis-Gluconeogenesis / Pyruvate metabolism	-
	CDC19	YAL038w	KPYK1	Pyruvate kinase 1	ATP + pyruvate = ADP + phosphoenolpyruvate	Glycolysis-Gluconeogenesis / Pyruvate metabolism	PYK
	CDC48	YDL126c	CDC48	Cell division control protein 48	-	-	-
	CIT1	YNR001c	CISY1	Citrate synthase, mitochondrial	Acetyl-CoA + H2O + oxaloacetate = citrate + CoA	Citrate cycle (TCA cycle)/ Glyoxylate and dicarboxylate metabolism	CSm
	CIT2	YCR005c	CISY2	Citrate synthase, peroxisomal	Acetyl-CoA + H2O + oxaloacetate = citrate + CoA	Citrate cycle (TCA cycle)/ Glyoxylate and dicarboxylate metabolism	CSc
	CIT3	YPR001w	CISY3	Citrate synthase 3	Acetyl-CoA + H2O + oxaloacetate = citrate + CoA.	Citrate cycle (TCA cycle)/ Glyoxylate and dicarboxylate metabolism	CSm
	CMP2	YML057w	PP2B2	Serine/threonine-protein phosphatase 2B catalytic subunit A2	-	-	-
	ENO1	YGR254w	ENO1	Enolase 1	2-phospho-D-glycerate = phosphoenolpyruvate + H2O	Glycolysis-Gluconeogenesis	ENO
	ENO2	YHR174w	ENO2	Enolase 2	2-phospho-D-glycerate = phosphoenolpyruvate + H2O.	Glycolysis-Gluconeogenesis	ENO
	ERR1, ERR2	YOR393w, YPL281c	ERR	Enolase-related protein 1/2	2-phospho-D-glycerate = phosphoenolpyruvate + H2O.	Glycolysis-Gluconeogenesis	ENO
	FBP1	YLR377c	F16P	Fructose-1,6-bisphosphatase	D-fructose 1,6-bisphosphate + H2O = D-fructose 6-phosphate + phosphate	Glycolysis-Gluconeogenesis / Pentose phosphate pathway / Fructose and mannose metabolism	FBP
	FUM1	YPL262w	FUMH	Fumarate hydratase, mitochondrial	(S)-malate = fumarate + H2O	Citrate cycle (TCA cycle)	FUMm
	GDE1	YPL110c	GDE	Glycerophosphodiester phosphodiesterase GDE1	A glycerophosphodiester + H2O = an alcohol + sn-glycerol 3-phosphate.	Starch and sucrose metabolism	-
	GLK1	YCL040w	HXKG	Glucokinase-1	ATP + D-glucose = ADP + D-glucose 6-phosphate	Glycolysis-Gluconeogenesis / Fructose and mannose metabolism / Galactose metabolism / Starch and sucrose metabolism	HEX1
	GND1	YHR183w	6PGD1	6-phosphogluconate dehydrogenase, decarboxylating 1	6-phospho-D-gluconate + NADP+ = D-ribulose 5-phosphate + CO2 + NADPH	Pentose phosphate pathway	GND
	GPD1	YDL022w	GPD1	Glycerol-3-phosphate dehydrogenase [NAD+] 1	sn-glycerol 3-phosphate + NAD+ = glycerone phosphate + NADH	Glycerophospholipid metabolism	G3PD1ir
	GPD2	YOL059w	GPD2	Glycerol-3-phosphate dehydrogenase [NAD+] 2, mitochondrial	sn-glycerol 3-phosphate + NAD+ = glycerone phosphate + NADH.	Glycerophospholipid metabolism	-
	GPH1	YPR160w	PHSG	Glycogen phosphorylase	(1,4-alpha-D-glucosyl)(n) + phosphate = (1,4-alpha-D-glucosyl)(n-1) + alpha-D-glucose 1-phosphate	Starch and sucrose metabolism	-
	GPM1	YKL152c	PMG1	Phosphoglycerate mutase 1	2-phospho-D-glycerate = 3-phospho-D-glycerate.	Glycolysis-Gluconeogenesis	PGM
	GPM2	YDL021w	PMG2	Phosphoglycerate mutase 2	2-phospho-D-glycerate = 3-phospho-D-glycerate.	Glycolysis-Gluconeogenesis	PGM
	GPM3	YOL056w	PMG3	Phosphoglycerate mutase 3	2-phospho-D-glycerate = 3-phospho-D-glycerate.	Glycolysis-Gluconeogenesis	PGM
	GSH1	YJL101c	GSH1	Glutamate--cysteine ligase	ATP + L-glutamate + L-cysteine = ADP + phosphate + gamma-L-glutamyl-L-cysteine	Glutathione metabolism	-
	HXK1	YFR053c	HXKA	Hexokinase-1	ATP + D-hexose = ADP + D-hexose 6-phosphate.	Glycolysis-Gluconeogenesis / Fructose and mannose metabolism / Galactose metabolism / Starch and sucrose metabolism	HEX1
	HXK2	YGL253w	HXKB	Hexokinase-2	ATP + D-hexose = ADP + D-hexose 6-phosphate	Glycolysis-Gluconeogenesis / Fructose and mannose metabolism / Galactose metabolism / Starch and sucrose metabolism	HEX1
	ICL1	YER065c	ACEA	Isocitrate lyase	Isocitrate = succinate + glyoxylate	Glyoxylate and dicarboxylate metabolism	ICL
	IDH1	YNL037c	IDH1	Isocitrate dehydrogenase [NAD] subunit 1, mitochondrial	Isocitrate + NAD+ = 2-oxoglutarate + CO2 + NADH	Citrate cycle (TCA cycle)	ICDHxm
	IDH2	YOR136w	IDH2	Isocitrate dehydrogenase [NAD] subunit 2, mitochondrial	Isocitrate + NAD+ = 2-oxoglutarate + CO2 + NADH	Citrate cycle (TCA cycle)	ICDHxm
	IDP1	YDL066w	IDHP	Isocitrate dehydrogenase [NADP], mitochondrial	Isocitrate + NADP+ = 2-oxoglutarate + CO2 + NADPH. Oxalosuccinate + NADP+ = 2-oxoglutarate + CO2 + NADPH.	Citrate cycle (TCA cycle) / Glutathione metabolism	-
	IDP2	YLR174w	IDHC	Isocitrate dehydrogenase [NADP] cytoplasmic	Isocitrate + NADP+ = 2-oxoglutarate + CO2 + NADPH Oxalosuccinate + NADP+ = 2-oxoglutarate + CO2 + NADPH	Citrate cycle (TCA cycle) / Glutathione metabolism	ICDHy
	KGD1	YIL125w	ODO1	2-oxoglutarate dehydrogenase, mitochondrial	2-oxoglutarate + [dihydrolipoyllysine-residue succinyltransferase] lipoyllysine = [dihydrolipoyllysine-residue succinyltransferase] S-succinyldihydrolipoyllysine + CO2	Citrate cycle (TCA cycle)	AKGDam
	KGD2	YDR148c	ODO2	Dihydrolipoyllysine-residue succinyltransferase component of 2-oxoglutarate dehydrogenase complex, mitochondrial	Succinyl-CoA + enzyme N(6)-(dihydrolipoyl)lysine = CoA + enzyme N(6)-(S-succinyldihydrolipoyl)lysine	Citrate cycle (TCA cycle)	AKGDam
	LAT1	YNL071w	ODP2	Dihydrolipoyllysine-residue acetyltransferase component of pyruvate dehydrogenase complex, mitochondrial	Acetyl-CoA + enzyme N(6)-(dihydrolipoyl)lysine = CoA + enzyme N(6)-(S-acetyldihydrolipoyl)lysine.	Glycolysis-Gluconeogenesis / Citrate cycle (TCA cycle) / Pyruvate metabolism	PDHm
	MAE1	YKL029C	MAOM	NAD-dependent malic enzyme, mitochondrial	(S)-malate + NAD+ = pyruvate + CO2 + NADH	Pyruvate metabolism	ME2m
	MDH1	YKL085w	MDHM	Malate dehydrogenase, mitochondrial	(S)-malate + NAD+ = oxaloacetate + NADH	Citrate cycle (TCA cycle) / Pyruvate metabolism / Glyoxylate and dicarboxylate metabolism	MDHm
	MDH2	YOL126c	MDHC	Malate dehydrogenase, cytoplasmic	(S)-malate + NAD+ = oxaloacetate + NADH.	Citrate cycle (TCA cycle) / Pyruvate metabolism / Glyoxylate and dicarboxylate metabolism	MDH
	MDH3	YDL078c	MDHP	Malate dehydrogenase, peroxisomal	(S)-malate + NAD+ = oxaloacetate + NADH.	Citrate cycle (TCA cycle) / Pyruvate metabolism / Glyoxylate and dicarboxylate metabolism	-
	MLS1	YNL117w	MASY	Malate synthase 1, cytoplasmic	Acetyl-CoA + H2O + glyoxylate = (S)-malate + CoA	Pyruvate metabolism / Glyoxylate and dicarboxylate metabolism	MALS
	PDA1	YER178w	ODPA	Pyruvate dehydrogenase E1 component subunit alpha, mitochondrial	Pyruvate + [dihydrolipoyllysine-residue acetyltransferase] lipoyllysine = [dihydrolipoyllysine-residue acetyltransferase] S-acetyldihydrolipoyllysine + CO2	Glycolysis-Gluconeogenesis / Citrate cycle (TCA cycle) / Pyruvate metabolism	PDHm
	PDB1	YBR221c	ODPB	Pyruvate dehydrogenase E1 component subunit beta, mitochondrial	Pyruvate + [dihydrolipoyllysine-residue acetyltransferase] lipoyllysine = [dihydrolipoyllysine-residue acetyltransferase] S-acetyldihydrolipoyllysine + CO2	Glycolysis-Gluconeogenesis / Citrate cycle (TCA cycle) / Pyruvate metabolism	PDHm
	PDC1	YLR044c	PDC1	Pyruvate decarboxylase isozyme 1	Pyruvate = Acetaldehyde + CO2	Glycolysis-Gluconeogenesis	PYRDC
	PFK1	YGR240c	K6PF1	6-phosphofructokinase subunit alpha	ATP + D-fructose 6-phosphate = ADP + D-fructose 1,6-bisphosphate.	Glycolysis-Gluconeogenesis / Pentose phosphate pathway / Fructose and mannose metabolism / Galactose metabolism	PFK
	PFK2	YMR205c	K6PF2	6-phosphofructokinase subunit beta	ATP + D-fructose 6-phosphate = ADP + D-fructose 1,6-bisphosphate	Glycolysis-Gluconeogenesis / Pentose phosphate pathway / Fructose and mannose metabolism / Galactose metabolism	PFK
	PFK26	YIL107c	6P21	6-phosphofructo-2-kinase 1	ATP + D-fructose 6-phosphate = ADP + beta-D-fructose 2,6-bisphosphate.	Fructose and mannose metabolism	-
	PFK27	YOL136c	6P22	6-phosphofructo-2-kinase 2	ATP + D-fructose 6-phosphate = ADP + beta-D-fructose 2,6-bisphosphate	Fructose and mannose metabolism	-
	PGI1	YBR196c	G6PI	Glucose-6-phosphate isomerase	D-glucose 6-phosphate = D-fructose 6-phosphate	Glycolysis-Gluconeogenesis / Pentose phosphate pathway / Starch and sucrose metabolism	PGI
	PGK1	YCR012w	PGK	Phosphoglycerate kinase	ATP + 3-phospho-D-glycerate = ADP + 3-phospho-D-glyceroyl phosphate.	Glycolysis-Gluconeogenesis	PGK
	PGM1	YKL127w	PGM1	Phosphoglucomutase-1	Alpha-D-glucose 1-phosphate = alpha-D-glucose 6-phosphate.	Glycolysis-Gluconeogenesis / Pentose phosphate pathway / Galactose metabolism / Starch and sucrose metabolism	PGMT
	PGM2	YMR105c	PGM2	Phosphoglucomutase-2	Alpha-D-glucose 1-phosphate = alpha-D-glucose 6-phosphate	Glycolysis-Gluconeogenesis / Pentose phosphate pathway / Galactose metabolism / Starch and sucrose metabolism	PGMT
	PMI40	YER003c	MANA (MPI)	Mannose-6-phosphate isomerase	D-mannose 6-phosphate = D-fructose 6-phosphate.	Fructose and mannose metabolism	-
	RHR2	YIL053w	GPP1	(DL)-glycerol-3-phosphatase 1	Glycerol 3-phosphate + H2O = glycerol + phosphate	Glycerolipid metabolism	G3PT
	SDH1	YKL148c	DHSA	Succinate dehydrogenase [ubiquinone] flavoprotein subunit, mitochondrial	Succinate + ubiquinone = fumarate + ubiquinol.	Citrate cycle (TCA cycle) / Oxidative phosphorylation	SUCD2_u6m
	SDH2	YLL041c	DHSB	Succinate dehydrogenase [ubiquinone] iron-sulfur subunit, mitochondrial	Succinate + ubiquinone = fumarate + ubiquinol.	Citrate cycle (TCA cycle) / Oxidative phosphorylation	SUCD2_u6m
	SDH4	YDR178w	DHSD	Succinate dehydrogenase [ubiquinone] cytochrome b small subunit, mitochondrial	Succinate + ubiquinone = fumarate + ubiquinol.	Citrate cycle (TCA cycle) / Oxidative phosphorylation	SUCD2_u6m
	SEC27	YGL137w	COPB2	Coatomer subunit beta'	-	-	-
	SPF1	YEL031w	ATC6	Probable cation-transporting ATPase 1	ATP + H2O = ADP + phosphate	-	-
	TDH1	YJL052w	G3P1	Glyceraldehyde-3-phosphate dehydrogenase 1	D-glyceraldehyde 3-phosphate + phosphate + NAD+ = 3-phospho-D-glyceroyl phosphate + NADH	Glycolysis / Gluconeogenesis	GAPD
	TDH2	YJR009c	G3P2	Glyceraldehyde-3-phosphate dehydrogenase 2	D-glyceraldehyde 3-phosphate + phosphate + NAD+ = 3-phospho-D-glyceroyl phosphate + NADH	Glycolysis / Gluconeogenesis	GAPD
	TDH3	YGR192c	G3P3	Glyceraldehyde-3-phosphate dehydrogenase 3	D-glyceraldehyde 3-phosphate + phosphate + NAD+ = 3-phospho-D-glyceroyl phosphate + NADH.	Glycolysis / Gluconeogenesis	GAPD
	YEL047C (ordered locus name)	YEL047c	FRDS	Fumarate reductase	Succinate + NAD+ = fumarate + NADH.	-	-
	ZWF1	YNL241c	G6PD	Glucose-6-phosphate 1-dehydrogenase	D-glucose 6-phosphate + NADP+ = 6-phospho-D-glucono-1,5-lactone + NADPH.	Pentose phosphate pathway	G6PDH2

## Sheet: FC (Relative to t = -3.8 h)
			Relative to t = -3.8 h
			log2(FC)					Standard deviation
	Gene	Protein	-1.7 h	-0.1 h	2.0 h	5.1 h	7.4 h	-1.7 h	-0.1 h	2.0 h	5.1 h	7.4 h
	AAP1	AAP1	0.661816	0.299599	-0.803522	-0.572418	-0.901956	0.914256	0.6059	0.79738	0.482365	0.644114
	ACH1	ACH1	0.284454	0.158549	1.23011	2.45747	2.48108	0.446753	0.590476	0.438951	0.405454	0.434787
	ACO1	ACON	0.299678	-0.356756	-0.887819	-0.0410796	-0.40805	0.641449	0.418282	0.656129	0.569732	0.679106
	ACO2	ACON2	0.390238	-0.516807	-1.37931	-1.24292	-1.74265	0.307291	0.2376	0.314568	0.298461	0.253998
	ACS1	ACS1	0.574702	1.26101	3.45396	4.80911	4.72662	2.19263	0.798779	0.80922	0.895738	0.709787
	ACS2	ACS2	0.799679	0.745136	0.239967	0.363843	0.177155	1.19521	0.759373	1.04121	0.807879	0.739524
	ACT1	ACT	0.150808	1.27889	0.892709	1.12847	0.604904	1.77333	1.27637	1.02147	0.883371	0.905357
	ADH1	ADH1	0.42074	-0.234978	-1.20963	-1.12056	-1.64505	0.259104	0.252033	0.220627	0.194806	0.215343
	ADH2	ADH2	-0.241925	0.0344106	1.90393	2.97269	3.15452	0.348525	1.44319	0.598871	0.705467	0.777553
	ADH3	ADH3	0.566597	-0.189041	-0.718903	-0.357121	-0.614461	0.259515	0.207548	0.231599	0.185806	0.225068
	ADH6	ADH6	0.308352	-0.776337	-1.68787	-1.5829	-2.20954	0.385826	0.61988	0.601341	0.716688	0.553315
	ALD3	ALDH3	-0.212563	1.03579	2.93848	3.21953	2.54368	0.516995	0.523998	0.730672	0.894119	0.837067
	ALD4	ALDH4	0.48717	0.32247	-0.0797844	0.164085	-0.314702	0.220436	0.17427	0.287023	0.293837	0.245539
	ALD5	ALDH5	0.82837	-0.364006	-1.18159	-0.994999	-1.47265	0.408783	0.473048	0.388949	0.529114	0.341863
	ALD6	ALDH6	0.281478	-0.5718	-1.55086	-1.63868	-2.13701	0.20761	0.214602	0.202456	0.194767	0.185706
	CDC19	KPYK1	0.498432	-0.189664	-1.15299	-1.17309	-1.57221	0.347687	0.360308	0.381386	0.396402	0.487786
	CDC48	CDC48	1.1064	1.26972	0.74008	1.14163	0.792305	0.32669	0.342191	0.347431	0.363106	0.317898
	CIT1	CISY1	0.356873	-0.0680195	-0.278285	0.58352	0.363764	0.294057	0.237778	0.276258	0.188	0.194164
	CIT2	CISY2	0.931951	-0.49428	1.65607	2.48087	2.15052	0.588239	1.31048	1.21083	1.61711	2.07535
	CIT3	CISY3	0.110465	-0.353373	-1.01464	-1.00719	-1.11184	2.01161	2.00775	1.99871	2.07109	1.78501
	CMP2	PP2B2	0.766129	0.233912	-0.354626	-0.178458	-0.332416	0.756206	1.15952	1.23488	1.23585	1.20747
	ENO1	ENO1	0.683367	0.278449	-0.518379	0.147496	0.255579	0.270088	0.385116	0.200809	0.327247	0.312901
	ENO2	ENO2	0.346635	-0.493233	-1.61741	-1.54092	-2.17053	0.335254	0.309747	0.261665	0.240557	0.217808
	ERR1, ERR2	ERR	-0.270107	-0.112974	-0.51138	-0.583356	-1.10334	1.04391	0.659136	1.10447	1.45636	1.16497
	FBP1	F16P	0.806614	-0.0183141	2.28901	3.96884	3.4713	1.38419	1.5551	1.82416	1.80357	1.97071
	FUM1	FUMH	0.46116	-0.0216919	-0.235684	0.558381	0.346446	0.335281	0.469339	0.401045	0.439815	0.353757
	GDE1	GDE	0.556755	1.40002	1.0159	1.57141	0.996977	0.156777	0.277133	0.438618	0.21043	0.21262
	GLK1	HXKG	0.776164	1.37809	1.14329	1.66155	1.10654	0.31506	0.237386	0.277234	0.274295	0.281605
	GND1	6PGD1	0.223797	-0.577764	-1.59476	-1.63837	-2.18653	0.411249	0.285141	0.340569	0.314845	0.448077
	GPD1	GPD1	0.806877	1.10198	0.805528	1.38671	1.24522	0.1842	0.237614	0.173301	0.188276	0.21844
	GPD2	GPD2	0.596666	0.329551	0.0834489	0.0249207	-0.321323	0.826114	0.707863	0.683064	0.5172	0.625505
	GPH1	PHSG	0.914423	1.66665	1.55306	1.57967	1.20475	0.41584	0.415609	0.439513	0.438739	0.56004
	GPM1	PMG1	0.363033	-0.417057	-1.36452	-1.23345	-1.66994	0.187235	0.154683	0.24211	0.289013	0.367301
	GPM2	PMG2	-0.065954	-0.252978	-2.03559	-0.587516	-1.05329	0.921738	0.822008	1.63914	1.49557	0.931081
	GPM3	PMG3	-0.169808	-0.263844	-0.932663	-0.649424	-1.1475	0.873905	0.910474	0.537064	0.397337	0.555119
	GSH1	GSH1	0.482627	0.0995837	-0.854805	-0.576051	-0.760817	0.575042	1.24931	0.464515	0.683173	0.605485
	HXK1	HXKA	0.757257	1.7347	1.05058	1.15732	0.444117	0.425756	0.280794	0.4097	0.347209	0.353069
	HXK2	HXKB	0.696274	-0.328967	-1.0793	-1.04381	-1.13196	1.70583	0.684174	0.445326	0.355813	0.556679
	ICL1	ACEA	2.38085	-0.683492	3.73498	4.95789	4.73151	2.89448	2.95265	2.35025	2.30923	2.31319
	IDH1	IDH1	0.637234	-0.139354	-0.483614	0.00129169	-0.41648	0.381976	0.296776	0.421331	0.428447	0.425589
	IDH2	IDH2	0.566035	-0.201451	-0.614367	-0.159761	-0.249881	0.302692	0.425405	0.339464	0.332871	0.371481
	IDP1	IDHP	0.368332	-0.526138	-1.27087	-0.993995	-1.42322	0.315733	0.504243	0.454678	0.261085	0.372093
	IDP2	IDHC	-0.244258	-0.925828	2.93317	4.42031	4.59017	1.37813	1.33854	0.968498	1.29951	1.32406
	KGD1	ODO1	1.60769	1.68527	1.7028	2.6133	2.42107	0.773584	0.884056	0.796907	0.872139	1.07269
	KGD2	ODO2	1.55029	1.79546	1.75241	2.68053	2.59641	0.448134	0.713497	0.513614	0.447003	0.462874
	LAT1	ODP2	1.55016	1.28584	0.454104	0.779853	0.362869	0.392739	0.393924	0.147572	0.254827	0.532544
	MAE1	MAOM	0.758694	0.221863	-0.209138	-0.0122179	-0.117282	0.38602	0.421301	0.416255	0.280193	0.496638
	MDH1	MDHM	0.490442	0.311418	-0.0543394	0.668849	0.590698	0.315393	0.358531	0.348564	0.273336	0.369719
	MDH2	MDHC	0.638628	0.637157	4.09893	5.49043	5.43917	0.767945	0.511486	0.657698	0.678156	0.716161
	MDH3	MDHP	0.737218	0.770111	0.325054	0.926031	0.475855	0.47092	0.420868	0.564331	0.557214	0.502054
	MLS1	MASY	-0.893697	-1.25156	3.87677	4.941	4.70392	1.20504	0.694623	0.326774	0.276717	0.303157
	PDA1	ODPA	1.20731	0.420721	-0.481881	-0.0608043	-0.305098	0.43327	0.487972	0.172059	0.217036	0.234002
	PDB1	ODPB	0.765519	0.315903	-0.319481	-0.0493387	-0.458796	0.154426	0.148562	0.209565	0.223462	0.190256
	PDC1	PDC1	0.343643	-0.524494	-1.53356	-1.45307	-1.8496	0.186408	0.186213	0.172205	0.156662	0.178632
	PFK1	K6PF1	0.969007	0.271606	-0.401766	-0.212514	-0.668002	0.276421	0.253062	0.192913	0.142672	0.234284
	PFK2	K6PF2	0.61429	0.00915032	-0.755502	-0.597731	-0.940307	0.45626	0.357953	0.388391	0.483714	0.610309
	PFK26	6P21	0.757625	-0.851778	-1.30998	-1.80455	-1.99756	0.41012	0.729398	0.781577	0.856281	1.15311
	PFK27	6P22	0.106159	-0.388393	-1.37751	-1.10303	-1.34235	0.286694	0.462134	0.294343	0.371323	0.54736
	PGI1	G6PI	0.305176	-0.493466	-1.43292	-1.28167	-1.69729	0.196734	0.199202	0.264897	0.199816	0.172496
	PGK1	PGK	0.298402	-0.490018	-1.49086	-1.14238	-1.49509	0.195468	0.185195	0.19255	0.174097	0.224803
	PGM1	PGM1	0.814354	0.377235	-0.521855	-0.400191	-0.326826	0.155002	0.194897	0.273054	0.39297	1.26475
	PGM2	PGM2	0.313155	1.39542	0.806551	1.11725	0.683509	0.481526	0.313876	0.274692	0.284523	0.243419
	PMI40	MANA	0.264176	-0.721588	-1.3883	-1.52732	-1.96536	0.250399	0.321278	0.566277	0.253146	0.638554
	RHR2	GPP1	0.524686	-0.133789	-1.0848	-0.97425	-1.45529	0.525084	0.328934	0.345499	0.369663	0.243729
	SDH1	DHSA	0.475891	0.663127	0.817321	1.67103	1.54852	0.914584	1.08953	0.812258	0.816043	0.905132
	SDH2	DHSB	0.557515	0.590271	1.31464	2.07881	1.93907	0.684513	0.766848	1.36189	0.551498	0.513463
	SDH4	DHSD	0.19208	-0.181821	-0.12048	-0.0127509	-0.624974	1.28937	1.25682	1.71228	1.54184	1.78353
	SEC27	COPB2	0.336404	0.807816	0.382957	0.323527	0.424456	1.04172	0.703836	0.763916	0.980925	0.818545
	SPF1	ATC6	1.39892	0.63415	0.939004	0.849727	0.0400925	0.555587	0.431275	1.70045	1.22182	1.11981
	TDH1	G3P1	0.680874	1.08742	0.745793	1.00174	0.781194	0.44354	0.359995	0.4765	0.470072	0.361126
	TDH2	G3P2	0.409978	-0.554171	-1.53664	-1.22955	-1.59492	0.146803	0.203486	0.142007	0.230824	0.185553
	TDH3	G3P3	0.554867	-0.221857	-1.01246	-1.06313	-1.47107	0.671465	0.527032	0.56488	0.288075	0.214134
	YEL047C (ordered locus name)	FRDS	0.448273	-0.754938	-1.1421	-1.06349	-0.839761	1.02371	1.42419	0.773556	0.641488	0.779365
	ZWF1	G6PD	0.168154	-0.353269	-1.14686	-0.973789	-1.59245	0.277079	0.249841	0.271759	0.290432	0.322493

## Sheet: Heat map
	Gene	Uniprot entry name
	AAP1	AAP1
	ACH1	ACH1
	ACO1	ACON
	ACO2	ACON2
	ACS1	ACS1
	ACS2	ACS2
	ACT1	ACT
	ADH1	ADH1
	ADH2	ADH2
	ADH3	ADH3
	ADH6	ADH6
	ALD3	ALDH3
	ALD4	ALDH4
	ALD5	ALDH5
	ALD6	ALDH6
	CDC19	KPYK1
	CDC48	CDC48
	CIT1	CISY1
	CIT2	CISY2
	CIT3	CISY3
	CMP2	PP2B2
	ENO1	ENO1
	ENO2	ENO2
	ERR1, ERR2	ERR
	FBP1	F16P
	FUM1	FUMH
	GDE1	GDE
	GLK1	HXKG
	GND1	6PGD1
	GPD1	GPD1
	GPD2	GPD2
	GPH1	PHSG
	GPM1	PMG1
	GPM2	PMG2
	GPM3	PMG3
	GSH1	GSH1
	HXK1	HXKA
	HXK2	HXKB
	ICL1	ACEA
	IDH1	IDH1
	IDH2	IDH2
	IDP1	IDHP
	IDP2	IDHC
	KGD1	ODO1
	KGD2	ODO2
	LAT1	ODP2
	MAE1	MAOM
	MDH1	MDHM
	MDH2	MDHC
	MDH3	MDHP
	MLS1	MASY
	PDA1	ODPA
	PDB1	ODPB
	PDC1	PDC1
	PFK1	K6PF1
	PFK2	K6PF2
	PFK26	6P21
	PFK27	6P22
	PGI1	G6PI
	PGK1	PGK
	PGM1	PGM1
	PGM2	PGM2
	PMI40	MANA (MPI)
	RHR2	GPP1
	SDH1	DHSA
	SDH2	DHSB
	SDH4	DHSD
	SEC27	COPB2
	SPF1	ATC6
	TDH1	G3P1
	TDH2	G3P2
	TDH3	G3P3
	YEL047C (ordered locus name)	FRDS
	ZWF1	G6PD

## Sheet: Cluster p-values
	P-values for each pathway in each clustering step
	Step	Clustered		Pathways								References
		elements		a	b	c	d	e	f	g		Pathways:	a	Glycolysis/gluconeogenesis
	1	G6PI	PMG1	0.207701	0.20585	1	1	1	0.20585	1			b	Pentose phosphate pathway
	2	ADH1	ENO2	0.207701	1	1	1	1	1	1			c	TCA cycle
	3	6PGD1	ALDH6	0.711218	0.20585	1	0.344687	1	1	1			d	Pyruvate metabolism
	4	GPP1	2	0.43848	1	1	1	1	1	0.472109			e	Glyoxylate and dicarboxylate metabolism
	5	K6PF2	1	0.0923115	0.0293718	1	1	1	0.294089	1			f	Starch metabolism
	6	ACON2	ADH6	0.711218	1	0.489819	1	0.25361	1	1			g	Other
	7	PDC1	5	0.040305	0.0554707	1	1	1	0.373628	1		Clustered elements		Proteins clustered in a particular step. Numbers make reference to previous steps
	8	G3P3	3	0.43848	0.294089	1	0.472109	1	1	1		0.0336912		Clusters depicted in the heat map.
	9	G3P2	PP2B2	0.711218	1	1	1	1	1	0.344687
	10	6P22	GSH1	1	1	1	1	1	1	0.344687
	11	KPYK1	8	0.248331	0.373628	1	0.159836	1	1	1
	12	PGK	9	0.43848	1	1	1	1	1	0.472109
	13	K6PF1	6	0.43848	0.294089	0.638621	1	0.357275	1	1
	14	ALDH5	IDHP	0.711218	1	0.489819	0.344687	1	1	0.344687
	15	4	11	0.153489	0.567238	1	0.395914	1	1	0.78539
	16	ACEA	CISY2	1	1	0.489819	1	0.0166605	1	1
	17	7	13	0.0328831	0.0242754	0.914345	1	0.654799	0.567238	1
	18	ACS1	ADH2	0.207701	1	1	0.344687	1	1	1
	19	MAOX	ODPA	0.711218	1	0.489819	0.344687	1	1	0.344687
	20	IDHC	MDHC	1	1	0.077749	0.344687	0.25361	1	0.344687
	21	15	17	0.00722117	0.0372993	0.994728	0.80333	0.895054	0.830234	0.961961
	22	ACH1	DHSB	1	1	0.489819	0.344687	1	1	1
	23	AAP1	10	1	1	1	1	1	1	0.0898433
	24	12	14	0.422181	1	0.821856	0.66096	1	1	0.23716
	25	ADH3	19	0.43848	1	0.638621	0.472109	1	1	0.472109
	26	MASY	20	1	1	0.192213	0.0898433	0.0462792	1	0.472109
	27	DHSA	ODO2	1	1	0.077749	1	1	1	1
	28	MANA	21	0.0177332	0.0482913	0.996573	0.8377	0.912545	0.85287	0.970837
	29	ACS2	ODP2	0.207701	1	0.489819	0.0336912	1	1	1
	30	CISY1	FUMH	1	1	0.077749	1	0.25361	1	1
	31	G6PD	ODPB	0.711218	0.20585	0.489819	0.344687	1	1	1
	32	ODO1	27	1	1	0.0205171	1	1	1	1
	33	GDE	HXKG	0.711218	1	1	1	1	0.0103665	1
	34	CISY3	28	0.0369756	0.0610998	0.978278	0.867035	0.690201	0.87282	0.977757
	35	HXKB	24	0.262608	1	0.876074	0.729751	1	0.509536	0.317007
	36	ALDH4	PMG3	0.207701	1	1	0.344687	1	1	1
	37	31	34	0.0393955	0.0177766	0.946875	0.725318	0.760617	0.905749	0.98727
	38	25	35	0.165235	1	0.791499	0.542147	1	0.665104	0.224164
	39	18	26	0.76626	1	0.440118	0.0438483	0.132257	1	0.66096
	40	23	29	0.76626	1	0.821856	0.23716	1	1	0.23716
	41	F16P	22	0.847587	0.294089	0.638621	0.472109	1	1	1
	42	ACT	PHSG	1	1	1	1	1	0.20585	0.344687
	43	ATC6	DHSD	1	1	0.489819	1	1	1	0.344687
	44	39	41	0.809964	0.618911	0.406535	0.0372993	0.294142	1	0.830234
	45	37	38	0.00660025	0.111003	0.957614	0.639694	0.94158	0.866468	0.838981
	46	PGM1	40	0.581754	0.509536	0.876074	0.317007	1	0.509536	0.317007
	47	45	46	0.00591424	0.0728027	0.978932	0.436679	0.982346	0.786912	0.668752
	48	IDH1	IDH2	1	1	0.077749	1	1	1	1
	49	G3P1	PGM2	0.207701	0.20585	1	1	1	0.20585	1
	50	MDHM	30	1	1	0.0205171	0.472109	0.0462792	1	1
	51	6P21	47	0.0109368	0.0850856	0.985236	0.481961	0.985879	0.809964	0.708779
	52	GPD2	36	0.43848	1	1	0.472109	1	1	0.472109
	53	ACON	48	1	1	0.0205171	1	0.357275	1	1
	54	ENO1	PMG2	0.207701	1	1	1	1	1	1
	55	51	52	0.00490073	0.130568	0.995502	0.383776	0.993108	0.869432	0.616224
	56	CDC48	MDHP	1	1	0.489819	0.344687	0.25361	1	0.344687
	57	16	44	0.925825	0.706322	0.298864	0.0871861	0.0247833	1	0.895054
	58	GPD1	32	1	1	0.0664638	1	1	1	0.5762
	59	42	49	0.628628	0.373628	1	1	1	0.0554707	0.5762
	60	33	59	0.581754	0.509536	1	1	1	0.000830625	0.729751
	61	FRDS	53	1	1	0.0664638	1	0.4478	1	0.5762
	62	ALDH3	57	0.845752	0.743031	0.379124	0.120819	0.0361327	1	0.918011
	63	54	61	0.858513	1	0.218821	1	0.595282	1	0.729751
	64	55	63	0.0119504	0.263996	0.973186	0.651559	0.988816	0.94786	0.651559
	65	58	62	0.977516	0.85287	0.0780142	0.300668	0.110016	1	0.8377
	66	ERR	HXKA	0.207701	1	1	1	1	0.20585	1
	67	43	64	0.0331336	0.321034	0.957176	0.733438	0.99343	0.963852	0.508895
	68	COPB2	66	0.43848	1	1	1	1	0.294089	0.472109
	69	56	67	0.0790439	0.3836	0.934649	0.601547	0.976298	0.975852	0.360306
	70	60	68	0.395319	0.665104	1	1	1	0.000376921	0.542147
	71	50	65	0.996159	0.905749	0.00515162	0.219922	0.0108166	1	0.912669
	72	70	71	0.971584	0.866468	0.162367	0.639694	0.0971954	0.111003	0.838981
	73	69	72	1	1	1	1	1	1	1

## Sheet: FC (relative to previous)
			Relative to the previous time point
			log2(FC)					Standard deviation
	Gene	Protein	-1.7 h	-0.1 h	2.0 h	5.1 h	7.4 h	-1.7 h	-0.1 h	2.0 h	5.1 h	7.4 h
	AAP1	AAP1	0.661816	-0.362218	-1.10312	0.231104	-0.329538	0.914256	0.578569	0.871426	0.566431	0.414289
	ACH1	ACH1	0.284454	-0.125905	1.07156	1.22736	0.0236125	0.446753	0.619295	0.522934	0.337427	0.386487
	ACO1	ACON	0.299678	-0.656433	-0.531064	0.84674	-0.366971	0.641449	0.421774	0.52454	0.476927	0.447433
	ACO2	ACON2	0.390238	-0.907045	-0.862499	0.136387	-0.499733	0.307291	0.267572	0.243384	0.355984	0.158817
	ACS1	ACS1	0.574702	0.686308	2.19296	1.35514	-0.0824844	2.19263	1.96865	0.883209	0.212989	0.313194
	ACS2	ACS2	0.799679	-0.0545432	-0.505169	0.123876	-0.186688	1.19521	0.923318	0.758085	0.900224	0.529984
	ACT1	ACT	0.150808	1.12808	-0.386181	0.235761	-0.523566	1.77333	2.20905	0.538869	0.370585	0.355287
	ADH1	ADH1	0.42074	-0.655718	-0.974654	0.0890676	-0.52449	0.259104	0.312372	0.217103	0.19675	0.267657
	ADH2	ADH2	-0.241925	0.276335	1.86952	1.06875	0.181837	0.348525	1.62061	1.48757	0.290027	0.344992
	ADH3	ADH3	0.566597	-0.755638	-0.529862	0.361782	-0.25734	0.259515	0.286848	0.200597	0.298402	0.267866
	ADH6	ADH6	0.308352	-1.08469	-0.911537	0.104976	-0.626645	0.385826	0.474925	0.458462	0.549346	0.688759
	ALD3	ALDH3	-0.212563	1.24835	1.90269	0.281047	-0.675843	0.516995	0.675364	0.387247	0.331296	0.229287
	ALD4	ALDH4	0.48717	-0.164701	-0.402254	0.243869	-0.478786	0.220436	0.219863	0.269176	0.174129	0.256072
	ALD5	ALDH5	0.82837	-1.19238	-0.817588	0.186594	-0.477654	0.408783	0.532741	0.300374	0.327521	0.383291
	ALD6	ALDH6	0.281478	-0.853279	-0.979064	-0.0878192	-0.498324	0.20761	0.198381	0.239594	0.181658	0.207092
	CDC19	KPYK1	0.498432	-0.688095	-0.963324	-0.0201005	-0.399123	0.347687	0.527985	0.483836	0.415957	0.537327
	CDC48	CDC48	1.1064	0.163318	-0.529639	0.401551	-0.349326	0.32669	0.286796	0.274278	0.252075	0.235898
	CIT1	CISY1	0.356873	-0.424892	-0.210265	0.861805	-0.219757	0.294057	0.220166	0.306495	0.23078	0.195436
	CIT2	CISY2	0.931951	-1.42623	2.15035	0.824796	-0.330344	0.588239	1.20382	0.762563	0.59931	0.743862
	CIT3	CISY3	0.110465	-0.463838	-0.661265	0.00744486	-0.104647	2.01161	0.240993	0.448467	0.437173	0.43783
	CMP2	PP2B2	0.766129	-0.532217	-0.588538	0.176168	-0.153958	0.756206	1.37308	0.360853	0.267924	0.205384
	ENO1	ENO1	0.683367	-0.404917	-0.796828	0.665875	0.108082	0.270088	0.350218	0.333192	0.2305	0.236836
	ENO2	ENO2	0.346635	-0.839868	-1.12418	0.076493	-0.62961	0.335254	0.487131	0.220257	0.260058	0.174929
	ERR1, ERR2	ERR	-0.270107	0.157133	-0.398405	-0.0719762	-0.519987	1.04391	0.819336	0.8591	0.754098	0.982016
	FBP1	F16P	0.806614	-0.824928	2.30733	1.67983	-0.497544	1.38419	1.77609	1.50973	0.495058	0.783841
	FUM1	FUMH	0.46116	-0.482852	-0.213992	0.794065	-0.211935	0.335281	0.397693	0.371867	0.300306	0.364867
	GDE1	GDE	0.556755	0.843269	-0.384129	0.555514	-0.574432	0.156777	0.235764	0.505895	0.286786	0.223722
	GLK1	HXKG	0.776164	0.601921	-0.234794	0.518262	-0.555017	0.31506	0.238226	0.219983	0.278357	0.269553
	GND1	6PGD1	0.223797	-0.80156	-1.017	-0.0436036	-0.548162	0.411249	0.36626	0.309679	0.301573	0.45221
	GPD1	GPD1	0.806877	0.295108	-0.296456	0.581177	-0.141483	0.1842	0.22159	0.24835	0.233006	0.186529
	GPD2	GPD2	0.596666	-0.267114	-0.246102	-0.0585282	-0.346244	0.826114	0.514747	0.395466	0.426304	0.405092
	GPH1	PHSG	0.914423	0.752224	-0.113588	0.0266141	-0.374921	0.41584	0.358685	0.350493	0.334974	0.38747
	GPM1	PMG1	0.363033	-0.780091	-0.94746	0.131066	-0.43649	0.187235	0.124195	0.260785	0.208828	0.185079
	GPM2	PMG2	-0.065954	-0.187024	-1.78261	1.44807	-0.46577	0.921738	0.295229	1.21591	0.328997	1.22706
	GPM3	PMG3	-0.169808	-0.0940361	-0.668819	0.283239	-0.498074	0.873905	1.19249	1.22523	0.437647	0.854062
	GSH1	GSH1	0.482627	-0.383043	-0.954389	0.278754	-0.184765	0.575042	0.679827	1.0568	0.670253	0.434429
	HXK1	HXKA	0.757257	0.977444	-0.684124	0.106738	-0.713199	0.425756	0.370328	0.346469	0.39672	0.329584
	HXK2	HXKB	0.696274	-1.02524	-0.750332	0.0354895	-0.0881508	1.70583	1.90218	0.51146	0.445216	0.574708
	ICL1	ACEA	2.38085	-3.06434	4.41847	1.22291	-0.226388	2.89448	2.80617	2.2927	0.21374	0.192995
	IDH1	IDH1	0.637234	-0.776588	-0.34426	0.484906	-0.417772	0.381976	0.304271	0.332306	0.429095	0.359276
	IDH2	IDH2	0.566035	-0.767485	-0.412916	0.454606	-0.0901204	0.302692	0.356819	0.475753	0.38231	0.41786
	IDP1	IDHP	0.368332	-0.89447	-0.744731	0.276875	-0.429225	0.315733	0.465996	0.635327	0.487896	0.306176
	IDP2	IDHC	-0.244258	-0.68157	3.859	1.48714	0.169857	1.37813	1.39534	1.29442	0.530734	0.20907
	KGD1	ODO1	1.60769	0.0775852	0.0175263	0.910499	-0.19223	0.773584	0.495784	0.463202	0.340263	0.454852
	KGD2	ODO2	1.55029	0.245168	-0.0430529	0.928126	-0.0841263	0.448134	0.481836	0.567316	0.360433	0.25123
	LAT1	ODP2	1.55016	-0.264326	-0.831731	0.325748	-0.416984	0.392739	0.259726	0.421537	0.214887	0.364178
	MDH1	MDHM	0.490442	-0.179025	-0.365757	0.723189	-0.0781514	0.315393	0.372477	0.334798	0.38273	0.333166
	MDH2	MDHC	0.638628	-0.00147096	3.46177	1.3915	-0.0512611	0.767945	0.61272	0.588984	0.307499	0.180939
	MDH3	MDHP	0.737218	0.0328926	-0.445057	0.600977	-0.450175	0.47092	0.402483	0.566753	0.463726	0.554527
	MLS1	MASY	-0.893697	-0.357858	5.12833	1.06423	-0.237082	1.20504	0.945025	0.624836	0.154699	0.118963
	PDA1	ODPA	1.20731	-0.786586	-0.902602	0.421076	-0.244294	0.43327	0.720351	0.450422	0.218009	0.303336
	PDB1	ODPB	0.765519	-0.449616	-0.635384	0.270142	-0.409457	0.154426	0.167894	0.244809	0.208945	0.218098
	PDC1	PDC1	0.343643	-0.868137	-1.00907	0.0804958	-0.396535	0.186408	0.170615	0.172811	0.164845	0.166959
	PFK1	K6PF1	0.969007	-0.697401	-0.673372	0.189253	-0.455488	0.276421	0.255622	0.18656	0.230868	0.240568
	PFK2	K6PF2	0.61429	-0.60514	-0.764652	0.157771	-0.342577	0.45626	0.511852	0.384406	0.341661	0.458755
	PFK26	6P21	0.757625	-1.6094	-0.458201	-0.494569	-0.193012	0.41012	0.658801	0.77776	1.00207	0.78054
	PFK27	6P22	0.106159	-0.494552	-0.989117	0.274484	-0.239323	0.286694	0.558627	0.285623	0.175133	0.211593
	PGI1	G6PI	0.305176	-0.798642	-0.93945	0.151249	-0.415621	0.196734	0.16064	0.260395	0.248552	0.16298
	PGK1	PGK	0.298402	-0.78842	-1.00084	0.348482	-0.352717	0.195468	0.161728	0.164463	0.137608	0.179489
	PGM1	PGM1	0.814354	-0.437119	-0.89909	0.121663	0.0733653	0.155002	0.215226	0.306602	0.209112	1.10015
	PGM2	PGM2	0.313155	1.08226	-0.588867	0.310696	-0.433738	0.481526	0.50669	0.253125	0.236198	0.31359
	PMI40	MANA	0.264176	-0.985764	-0.666708	-0.139028	-0.438039	0.250399	0.333312	0.623971	0.499142	0.626884
	RHR2	GPP1	0.524686	-0.658474	-0.951008	0.110546	-0.481038	0.525084	0.384712	0.228886	0.282019	0.252089
	SDH1	DHSA	0.475891	0.187236	0.154194	0.85371	-0.122509	0.914584	0.354549	0.42999	0.148117	0.419991
	SDH2	DHSB	0.557515	0.0327564	0.724366	0.764171	-0.139738	0.684513	0.840168	1.16218	1.05085	0.28038
	SDH4	DHSD	0.19208	-0.373901	0.0613411	0.107729	-0.612223	1.28937	1.01886	1.07501	0.577501	0.63811
	SEC27	COPB2	0.336404	0.471412	-0.424859	-0.0594298	0.100929	1.04172	0.797657	0.493128	0.65229	0.477665
	SPF1	ATC6	1.39892	-0.764773	0.304854	-0.0892765	-0.809635	0.555587	0.728851	1.96901	1.21144	2.09661
	TDH1	G3P1	0.680874	0.406549	-0.34163	0.255946	-0.220546	0.44354	0.405923	0.43334	0.444836	0.360114
	TDH2	G3P2	0.409978	-0.964149	-0.982472	0.307095	-0.365375	0.146803	0.266353	0.15834	0.277567	0.389843
	TDH3	G3P3	0.554867	-0.776725	-0.790602	-0.0506719	-0.40794	0.671465	0.237589	0.83602	0.574296	0.305855
	YEL047C (ordered locus name)	FRDS	0.448273	-1.20321	-0.387162	0.0786102	0.223728	1.02371	0.761405	1.13517	0.896541	0.722799
	ZWF1	G6PD	0.168154	-0.521423	-0.793594	0.173073	-0.618657	0.277079	0.264983	0.280597	0.271921	0.320722
