# Supplementary material for: Temporal system-level organization of the switch from glycolytic to gluconeogenic operation in yeast
Source: Mol Syst Biol. 2013 Apr 2;9:651. doi: 10.1038/msb.2013.11 (PMC3693829; doi:10.1038/msb.2013.11)
Supplement: Supplementary File 7 — Transcription factor analysis [file msb201311-s7.xlsx]

## Sheet: log2(FC) over SD
			log2(FC)/SD relative to the previous time point						Thresholds:
	Protein	Gene	-1.7 h	-0.1 h	2.0 h	5.1 h	7.4 h		-2	Down-regulated proteins
	6P21	PFK26	1.84733	-2.44293	-0.589129	-0.493546	-0.24728		2	Up-regulated proteins
	6P22	PFK27	0.370286	-0.885299	-3.46301	1.56729	-1.13106
	6PGD1	GND1	0.544188	-2.1885	-3.28405	-0.144587	-1.21218
	AAP1	AAP1	0.723885	-0.626058	-1.26588	0.408	-0.795431
	ACEA	ICL1	0.822548	-1.092	1.92719	5.72148	-1.17302
	ACH1	ACH1	0.636714	-0.203304	2.04914	3.63741	0.0610952
	ACON	ACO1	0.467188	-1.55636	-1.01244	1.77541	-0.82017
	ACON2	ACO2	1.26993	-3.38992	-3.54378	0.383127	-3.14659
	ACS1	ACS1	0.262106	0.348619	2.48294	6.36249	-0.263366
	ACS2	ACS2	0.669067	-0.059073	-0.666375	0.137606	-0.352252
	ACT	ACT1	0.0850422	0.510663	-0.716651	0.636187	-1.47364
	ADH1	ADH1	1.62383	-2.09916	-4.48936	0.452693	-1.95956
	ADH2	ADH2	-0.694139	0.170513	1.25676	3.68501	0.527075
	ADH3	ADH3	2.18329	-2.63428	-2.64142	1.2124	-0.960703
	ADH6	ADH6	0.7992	-2.28391	-1.98825	0.191092	-0.909818
	ALDH3	ALD3	-0.411151	1.84842	4.91336	0.848326	-2.94758
	ALDH4	ALD4	2.21003	-0.749107	-1.49439	1.40051	-1.86973
	ALDH5	ALD5	2.02643	-2.23819	-2.7219	0.569718	-1.24619
	ALDH6	ALD6	1.3558	-4.30121	-4.08635	-0.483431	-2.40629
	ATC6	SPF1	2.51792	-1.04929	0.154826	-0.0736946	-0.386164
	CDC48	CDC48	3.3867	0.569457	-1.93103	1.59298	-1.48084
	CISY1	CIT1	1.21362	-1.92987	-0.686032	3.73432	-1.12444
	CISY2	CIT2	1.58431	-1.18475	2.8199	1.37624	-0.444094
	CISY3	CIT3	0.0549135	-1.92469	-1.4745	0.0170296	-0.239013
	COPB2	SEC27	0.322931	0.590996	-0.86156	-0.0911095	0.211297
	DHSA	SDH1	0.520336	0.528097	0.358599	5.76375	-0.291694
	DHSB	SDH2	0.814469	0.0389879	0.623283	0.727191	-0.498389
	DHSD	SDH4	0.148971	-0.366981	0.057061	0.186543	-0.959432
	ENO1	ENO1	2.53016	-1.15619	-2.3915	2.88883	0.456358
	ENO2	ENO2	1.03395	-1.72411	-5.10393	0.294138	-3.59923
	ERR	ERR1 ERR2	-0.258745	0.19178	-0.463747	-0.0954467	-0.52951
	F16P	FBP1	0.582735	-0.464463	1.52831	3.3932	-0.634751
	FRDS	YEL047C (ordered locus name)	0.43789	-1.58025	-0.34106	0.0876816	0.30953
	FUMH	FUM1	1.37545	-1.21413	-0.575454	2.64419	-0.580856
	G3P1	TDH1	1.53509	1.00154	-0.788366	0.575372	-0.612433
	G3P2	TDH2	2.79271	-3.61981	-6.20482	1.10638	-0.937235
	G3P3	TDH3	0.826354	-3.2692	-0.945674	-0.0882331	-1.33377
	G6PD	ZWF1	0.606882	-1.96776	-2.82823	0.636483	-1.92895
	G6PI	PGI1	1.55121	-4.97161	-3.60778	0.608521	-2.55014
	GDE	GDE1	3.55125	3.57675	-0.759306	1.93703	-2.56762
	GPD1	GPD1	4.38043	1.33177	-1.19371	2.49426	-0.758502
	GPD2	GPD2	0.722256	-0.518923	-0.622309	-0.137292	-0.854729
	GPP1	RHR2	0.999241	-1.7116	-4.15494	0.391981	-1.90821
	GSH1	GSH1	0.83929	-0.563443	-0.903093	0.415893	-0.425306
	HXKA	HXK1	1.77862	2.6394	-1.97456	0.269052	-2.16393
	HXKB	HXK2	0.408174	-0.538982	-1.46704	0.079713	-0.153383
	HXKG	GLK1	2.46354	2.52668	-1.06733	1.86186	-2.05903
	IDH1	IDH1	1.66826	-2.55229	-1.03597	1.13007	-1.16282
	IDH2	IDH2	1.87	-2.15091	-0.867922	1.1891	-0.215671
	IDHC	IDP2	-0.177238	-0.488463	2.98126	2.80204	0.812442
	IDHP	IDP1	1.16659	-1.91948	-1.1722	0.567488	-1.40189
	K6PF1	PFK1	3.50554	-2.72825	-3.60941	0.819743	-1.89339
	K6PF2	PFK2	1.34636	-1.18225	-1.98918	0.461777	-0.746753
	KPYK1	CDC19	1.43356	-1.30325	-1.99101	-0.0483236	-0.742793
	MANA	PMI40	1.05502	-2.95749	-1.06849	-0.278535	-0.698755
	MASY	MLS1	-0.741633	-0.378675	8.20749	6.87932	-1.9929
	MDHC	MDH2	0.831607	-0.0024007	5.87754	4.52522	-0.283306
	MDHM	MDH1	1.55502	-0.480633	-1.09247	1.88955	-0.234572
	MDHP	MDH3	1.56548	0.0817242	-0.785275	1.29597	-0.811818
	ODO1	KGD1	2.07823	0.15649	0.0378372	2.67587	-0.422622
	ODO2	KGD2	3.45944	0.508821	-0.0758887	2.57503	-0.334858
	ODP2	LAT1	3.94705	-1.01771	-1.97309	1.51591	-1.145
	ODPA	PDA1	2.7865	-1.09195	-2.0039	1.93146	-0.805359
	ODPB	PDB1	4.9572	-2.67798	-2.59543	1.29289	-1.8774
	PDC1	PDC1	1.84351	-5.08827	-5.83914	0.488313	-2.37504
	PGK	PGK1	1.52661	-4.87498	-6.08551	2.53243	-1.96512
	PGM1	PGM1	5.25381	-2.03097	-2.93243	0.58181	0.0666865
	PGM2	PGM2	0.650339	2.13595	-2.32639	1.3154	-1.38313
	PHSG	GPH1	2.19898	2.09717	-0.324082	0.0794512	-0.967614
	PMG1	GPM1	1.93892	-6.28119	-3.63311	0.62763	-2.35839
	PMG2	GPM2	-0.071554	-0.633488	-1.46607	4.40147	-0.379581
	PMG3	GPM3	-0.194309	-0.0788569	-0.545872	0.647186	-0.583182
	PP2B2	CMP2	1.01312	-0.387608	-1.63097	0.65753	-0.749612

## Sheet: Regulated genes
	Regulated genes
	-3.8 to -1.7 h (av = -2.8 h)				-1.7 to -0.1 h (av = -0.9 h)				-0.1 to 2.0 h (av = 1.0 h)				2.0 to 5.1 h (av = 3.56 h)				5.1 to 7.4 h (av = 6.3 h)
	Up		Down		Up		Down		Up		Down		Up		Down		Up		Down
		ADH3			2.4	GDE1		PFK26	5	ACH1	14	PFK27	5,6,10,11	ICL1					13	ACO2
		ALD4			1,2,3,4	HXK1	14	GND1	5,7,8	ACS1	14	GND1	5,10	ACH1						ALD3
		ALD5			1.3	GLK1	13.14	ACO2	6,7,8	ALD3	13.14	ACO2	5,10	ACS1					13	ALD6
		SPF1			1,2,3,4	PGM2	13.14	ADH1	5,6,8	CIT2	13.14	ADH1	5,6,10	ADH2						ENO2
		CDC48			1,2,3,4	GPH1	13.14	ADH3	5,6,7,9	IDP2	13.14	ADH3	10.6	CIT1					13	PGI1
		ENO1					13	ADH6	5,6,7	MLS1	13.14	ALD5	5,6,10,12	SDH1						GDE1
		TDH2					13.14	ALD5	5,6,8,9	MDH2	13	ALD6	10,12	ENO1						HXK1
		GDE1						ALD6			13.14	ENO1	5,10,11	FBP1					13	GLK1
		GPD1					14	TDH2			14	ENO2	5,6,10	FUM1					13	PDC1
		GLK1					13.14	TDH3			14	TDH2	10	GPD1					13	GPM1
		PFK1					13.14	PGI1			14	ZWF1	5,6,10,12	IDP2
		KGD1						IDH1			13.14	PGI1	5,6,10,11,12	MLS1
		KGD2						IDH2			13.14	RHR2	5,6,10,11	MDH2
		LAT1					14	PFK1			14	PFK1	10.12	KGD1
		PDA1						PMI40				PDA1	10	KGD2
		PDB1						PDB1				PDB1	5.12	PGK1
		PGM1					13.14	PDC1			13.14	PDC1	5	GPM2
		GPH1					14	PGK1			14	PGK1
							13.14	GPM1				PGM2
											13.14	GPM1
	Genes regulated by:
	(only TFs with significant p-values are shown in each phase)
	1	Msn4	8	Yap5
	2	Hsf1	9	Azf1
	3	Pdr3	10	Hap4
	4	Ino2	11	Sip4
	5	Cat8	12	Reb1
	6	Oaf1	13	Fhl1
	7	Abf1	14	Rap1

## Sheet: P-values
		p-values
		Up-regulated					Down-regulated
	TFs	-2.8 h	-0.9 h	1.0 h	3.6 h	6.3 h	-2.8 h	-0.9 h	1.0 h	3.6 h	6.3 h		Threshold:
	Hms1p	0.871127	1	0.128564	0.0445881	1	1	0.614552	0.646445	1	0.654799		0.05
	Mcm1p	0.762873	1	1	0.740073	1	1	0.803678	1	1	1		0.025
	Met4p	0.250045	0.579646	0.781789	0.601733	1	1	0.608826	0.0471903	1	0.75949		0.01
	Msn2p	0.862892	0.146918	0.43849	0.616279	1	1	0.490654	0.384239	1	0.299745
	Rpn4p	0.564107	0.0645692	0.239525	0.865239	1	1	0.0176141	0.589939	1	0.303056
	Swi6p	1	0.19175	1	1	1	1	0.617364	1	1	0.357275
	Tos8p	1	1	0.333858	0.0357545	1	1	0.725149	1	1	1
	Yox1p	1	0.248669	1	1	1	1	0.29401	0.317962	1	1
	Cbf1p	0.628768	1	0.0242754	0.264692	1	1	0.69595	0.406535	1	1
	Cst6p	0.604153	0.02778	0.31679	0.5572	1	1	0.897126	0.217967	1	0.200856
	Ecm22p	1	1	1	1	1	1	1	0.489819	1	1
	Haa1p	1	1	1	1	1	1	1	0.283784	1	1
	Hcm1p	1	1	1	0.6567	1	1	1	0.745508	1	1
	Pho4p	0.525476	0.689214	0.434861	0.733644	1	1	0.844236	0.0780142	1	0.110016
	Rap1p	0.297577	0.702751	0.628345	0.413213	1	1	0.0493328	0.000214389	1	0.0563557
	Rds2p	0.871127	1	0.516749	0.193849	1	1	0.901588	0.646445	1	0.654799
	Rfx1p	0.991089	0.689214	0.0276813	0.733644	1	1	0.95967	0.872026	1	0.326081
	Sfp1p	0.509763	0.904776	0.965052	0.943068	1	1	0.254764	0.162367	1	0.787942
	Skn7p	0.398869	0.440118	0.914345	0.788479	1	1	0.311151	0.372673	1	0.843316
	Sko1p	0.686783	0.468928	0.925658	0.386026	1	1	0.794112	0.436053	1	0.336554
	Stb5p	0.852415	0.182734	0.31679	0.278419	1	1	0.897126	0.217967	1	0.200856
	Fkh1p	1	1	1	1	1	1	0.470196	0.489819	1	1
	Gat1p	1	1	0.260999	1	1	1	0.175861	0.638621	1	1
	Sum1p	1	1	1	1	1	1	0.470196	0.489819	1	1
	Yap1p	0.494278	0.297249	0.679909	0.970321	1	1	0.159598	0.25032	1	0.589499
	Arr1p	0.811038	0.0213236	1	0.780225	1	1	0.620858	0.661147	1	0.459707
	Cad1p	0.871127	0.400472	0.516749	0.853085	1	1	0.901588	0.646445	1	0.238177
	Cin5p	0.950311	1	0.167509	0.780055	1	1	0.444548	0.499455	1	0.370027
	Phd1p	0.760617	1	0.654799	0.727003	1	1	0.543465	0.298864	1	0.789154
	Xbp1p	0.933806	0.689214	0.434861	0.0216731	1	1	0.95967	0.968896	1	0.65018
	Yap6p	0.950311	0.715551	0.0354828	0.112511	1	1	0.879453	0.903221	1	0.370027
	Cat8p	1	1	0.000167667	1.01369e-07	1	1	0.844236	0.968896	1	0.912545
	Cdc14p	1	1	0.0424213	0.0357545	1	1	1	1	1	1
	Gcn4p	0.924041	0.298285	0.567888	0.8909	1	1	0.568197	0.440118	1	0.135916
	Gis1p	0.972804	0.0891793	0.221606	0.0673266	1	1	0.985688	0.946875	1	0.458093
	Gln3p	0.905749	1	0.163327	0.592145	1	1	0.930965	1	1	1
	Hap4p	0.660728	0.76626	0.0328831	6.70285e-05	1	1	0.999884	0.999997	1	0.925825
	Oaf1p	1	1	0.00136788	0.00106998	1	1	0.989411	0.99196	1	0.560667
	Sip4p	1	1	0.0424213	0.00206844	1	1	1	1	1	1
	Sok2p	0.558968	0.371367	0.119367	0.259929	1	1	0.872302	0.104286	1	0.447759
	Ste12p	0.748429	0.577819	0.0828796	0.0991949	1	1	0.187868	0.132914	1	0.0141209
	Yap5p	0.458093	1	0.00515178	0.0437185	1	1	0.543465	0.298864	1	0.405798
	Zap1p	0.546367	1	0.516749	0.510282	1	1	0.614552	0.0951544	1	0.238177
	Flo8p	0.824733	1	0.0963643	0.419873	1	1	0.519153	0.218821	1	0.183704
	Gcr2p	0.831872	0.959152	0.711993	0.350254	1	1	0.434039	0.0700728	1	0.267888
	Gsm1p	1	1	0.181414	0.409108	1	1	1	1	1	1
	Mga1p	1	1	0.0963643	0.419873	1	1	0.860583	0.876074	1	0.595282
	Msn4p	0.675309	0.0486307	0.47255	0.80144	1	1	0.976692	0.984673	1	0.75949
	Ume6p	0.680791	0.248669	0.0424213	0.224396	1	1	0.725149	0.745508	1	0.4478
	Dal81p	1	1	0.181414	0.409108	1	1	1	1	1	1
	Fhl1p	0.525476	0.689214	0.810428	0.987907	1	1	0.00272947	0.000615479	1	0.00347771
	Gcr1p	0.984363	0.679768	0.861027	0.363185	1	1	0.101635	0.300655	1	0.158356
	Hac1p	1	1	0.181414	0.409108	1	1	1	1	1	1
	Hap2p	0.760617	1	1	0.163937	1	1	0.818641	1	1	1
	Hap3p	0.700112	1	1	0.11585	1	1	0.763606	1	1	1
	Hap5p	0.700112	1	1	0.11585	1	1	0.763606	1	1	1
	Leu3p	0.972804	0.352462	1	0.96306	1	1	0.578384	0.19965	1	0.760617
	Mbp1p	1	1	0.200046	0.66444	1	1	0.763606	0.791499	1	0.750818
	Pdr1p	0.398869	0.0209547	0.31157	0.985007	1	1	0.145041	0.188106	1	0.107607
	Pdr3p	0.322437	0.00195434	0.31679	1	1	1	0.897126	0.728296	1	0.0502518
	Rtg1p	0.824733	1	0.461294	0.419873	1	1	0.519153	0.876074	1	1
	Rtg2p	1	1	0.400472	0.740073	1	1	0.411033	1	1	1
	Rtg3p	0.931454	1	0.613137	0.66444	1	1	0.763606	0.959904	1	1
	Abf1p	1	1	0.003207	0.339113	1	1	0.192762	0.791499	1	0.350348
	Adr1p	0.775278	0.0535139	0.434861	0.733644	1	1	0.844236	0.42739	1	0.110016
	Aft1p	0.702602	0.0111696	0.0550625	0.396269	1	1	0.985688	0.946875	1	0.458093
	Fkh2p	0.762873	0.302335	0.400472	0.323208	1	1	1	0.440118	1	1
	Ino4p	0.219922	0.0438483	0.395914	0.891852	1	1	0.80136	0.157118	1	0.606966
	Rme1p	0.871127	0.400472	0.516749	0.193849	1	1	0.901588	0.646445	1	0.654799
	Usv1p	1	1	0.0222448	0.548624	1	1	0.617364	1	1	1
	Hap1p	1	1	0.260999	0.548624	1	1	1	1	1	1
	Ino2p	0.379066	0.000516241	0.613137	0.918602	1	1	1	0.791499	1	0.350348
	Put3p	1	1	1	1	1	1	1	1	1	1
	Swi4p	0.905749	0.445213	0.163327	0.592145	1	1	0.930965	0.726415	1	0.294142
	Hsf1p	0.525476	0.00518587	0.434861	0.916192	1	1	0.629858	0.42739	1	0.0244048
	Reb1p	0.628768	1	0.163327	0.00138573	1	1	0.69595	0.726415	1	1
	Tec1p	0.604153	0.182734	0.726716	1	1	1	0.413657	0.0750284	1	0.511477
	Hal9p	1	1	0.181414	0.409108	1	1	0.470196	0.489819	1	1
	Mot3p	1	1	1	0.6567	1	1	0.0577121	0.317962	1	0.4478
	Rox1p	0.811038	0.0213236	0.692556	0.955857	1	1	0.620858	0.661147	1	0.459707
	Crz1p	0.700112	1	0.613137	0.918602	1	1	0.459156	0.498621	1	0.350348
	Ixr1p	0.429841	1	1	1	1	1	0.470196	0.489819	1	1
	Rgm1p	0.824733	1	0.0963643	0.419873	1	1	0.519153	0.876074	1	0.183704
	Stp2p	0.533724	0.156909	0.692556	0.487505	1	1	0.977099	0.981764	1	0.822099
	Yap7p	1	1	1	1	1	1	0.617364	1	1	1
	Gat4p	0.762873	1	0.400472	0.323208	1	1	0.803678	0.134728	1	0.0158679
	Mig1p	1	0.563663	0.0624152	0.487505	1	1	0.862593	0.981764	1	0.163205
	Pip2p	1	1	0.0963643	0.419873	1	1	0.860583	0.550766	1	0.183704
	Rlm1p	1	1	0.181414	0.409108	1	1	0.470196	0.489819	1	0.25361
	Sps18p	1	1	0.0222448	1	1	1	1	0.638621	1	0.357275
	Yhp1p	1	0.0107985	0.260999	1	1	1	1	0.638621	1	0.0462792
	Hot1p	0.15023	0.352891	1	0.419873	1	1	0.860583	0.550766	1	0.183704
	Nrg1p	0.680791	0.0209929	1	1	1	1	0.725149	0.745508	1	0.4478
	Nrg2p	0.680791	0.0209929	1	1	1	1	0.725149	0.745508	1	0.4478
	War1p	0.0125879	0.19175	1	0.548624	1	1	1	1	1	0.357275
	Gat3p	0.429841	1	1	1	1	1	0.0703443	0.077749	1	0.25361
	Ifh1p	0.243243	1	1	1	1	1	0.27027	0.283784	1	1
	Smp1p	0.243243	1	1	1	1	1	0.27027	0.283784	1	1
	Hir2p	0.429841	1	1	1	1	1	0.0703443	0.077749	1	0.25361
	Rsf2p	1	1	1	1	1	1	0.27027	0.283784	1	0.135135
	Fzf1p	0.0566457	0.131433	1	1	1	1	1	1	1	0.25361
	Upc2p	0.352462	0.034003	0.400472	0.740073	1	1	0.803678	0.440118	1	1
	Ash1p	0.429841	1	1	1	1	1	1	0.489819	1	1
	Dal82p	0.243243	1	1	1	1	1	1	1	1	1
	Elp6p	1	1	1	0.409108	1	1	1	1	1	1
	Stp1p	0.453578	0.0495585	0.0963643	0.12988	1	1	1	1	1	0.595282
	Bas1p	1	1	0.0222448	0.548624	1	1	1	1	1	1
	Cup2p	1	1	0.0945946	1	1	1	1	1	1	1
	Rgt1p	1	1	0.181414	1	1	1	1	1	1	1
	Tye7p	0.299161	1	0.567238	0.592145	1	1	0.131147	0.0370128	1	0.706322
	Yrr1p	1	1	0.0945946	1	1	1	1	1	1	1
	Otu1p	1	1	1	1	1	1	1	1	1	1
	Swi5p	0.429841	1	1	0.409108	1	1	1	0.077749	1	1
	YPR015C	1	1	1	1	1	1	1	1	1	1
	Pho2p	1	1	0.333858	0.6567	1	1	0.29401	0.745508	1	1
	Ace2p	1	1	1	1	1	1	1	0.489819	1	1
	Aft2p	1	1	1	1	1	1	1	0.283784	1	1
	Gzf3p	1	1	1	1	1	1	1	0.283784	1	1
	Hir1p	1	1	1	1	1	1	1	0.283784	1	1
	Mal33p	1	1	1	1	1	1	1	0.283784	1	1
	Rds1p	1	1	0.181414	0.409108	1	1	1	0.489819	1	1
	Rph1p	1	1	1	1	1	1	1	0.283784	1	1
	Uga3p	1	1	1	1	1	1	1	0.283784	1	1
	Msn1p	0.243243	1	1	0.22973	1	1	1	1	1	1
	Arg81p	1	1	1	1	1	1	1	1	1	1
	Sut1p	1	1	1	1	1	1	0.470196	0.077749	1	0.25361
	Met28p	1	1	1	1	1	1	1	1	1	1
	Met31p	1	1	0.181414	0.409108	1	1	1	1	1	1
	Met32p	1	1	0.181414	0.409108	1	1	1	1	1	1
	Mig2p	1	0.0675676	1	1	1	1	1	1	1	0.135135
	Azf1p	1	1	0.0077749	0.0503517	1	1	1	1	1	1
	Gal4p	1	0.131433	0.181414	0.409108	1	1	1	0.489819	1	1
	Rim101p	1	1	0.0945946	0.22973	1	1	1	1	1	1
	Pdc2p	1	1	1	1	1	1	0.27027	0.283784	1	0.135135
	Kar4p	0.243243	1	1	1	1	1	0.27027	0.283784	1	1
	Gts1p	0.243243	0.0675676	1	1	1	1	1	1	1	1
	Mac1p	0.243243	0.0675676	1	1	1	1	1	1	1	1
	Pdr8p	0.243243	0.0675676	1	1	1	1	1	1	1	1

## Sheet: Clusters
TFs sorted by "Activation (on/off)"
Threshold= 0,01												Average -log(p-values)
	-log(p-value) of TFs associated to up-regulated proteins													Associated with up-regulated proteins
	TFs	-2.8 h	-0.9 h	1.0 h	3.6 h	6.3 h	Tree						TFs	-2.8 h	-0.9 h	1.0 h	3.6 h	6.3 h
	Hsf1p	0.279447	2.28518	0.361649	0.0380136	0							Hsf1, Ino2, Pdr3	0.397429	2.76044	0.357773	0.0249621	0
	Ino2p	0.421285	3.28715	0.212442	0.0368727	0							Reb1, Hap4, Sip4	0.127162	0.0385413	1.21413	3.23881	0
	Pdr3p	0.491555	2.709	0.499229	0	0							Cat8, Oaf1	0	0	3.31975	4.98236	0
	Reb1p	0.201509	0	0.786943	2.85832	0							Azf1, Abf1, Yap5	0.113016	0	2.29708	1.04233	0
	Hap4p	0.179977	0.115624	1.48303	4.17374	0
	Sip4p	0	0	1.37242	2.68436	0
	Cat8p	0	0	3.77555	6.99409	0								Associated with down-regulated proteins
	Oaf1p	0	0	2.86395	2.97062	0							TFs	-2.8 h	-0.9 h	1.0 h	3.6 h	6.3 h
	Azf1p	0	0	2.10931	1.29799	0							Fhl1	0	2.56392	3.21079	0	2.45871
	Abf1p	0	0	2.4939	0.469655	0							Rap1	0	1.30686	3.6688	0	1.24906
	Yap5p	0.339047	0	2.28804	1.35933	0
	-log(p-value) of TFs associated to down-regulated proteins
	TFs	-2.8 h	-0.9 h	1.0 h	3.6 h	6.3 h						Percentage of regulated genes associated to each TF
	Fhl1p	0	2.56392	3.21079	0	2.45871
	Rap1p	0	1.30686	3.6688	0	1.24906								Associated with up-regulated proteins
													TFs	-2.8 h	-0.9 h	1.0 h	3.6 h	6.3 h
													Msn4	-	80	-	-	-
													Pdr3	-	80	-	-	-
													Ino2	-	80	-	-	-
													Hsf1	-	80	-	-	-
													Reb1	-	-	-	35.29	-
													Hap4	-	-	-	88.24	-
													Sip4	-	-	-	23.53	-
													Cat8	-	-	85.71	70.59	-
													Oaf1	-	-	71.43	47.06	-
													Azf1	-	-	28.57	-	-
													Abf1	-	-	57.14	-	-
													Yap5	-	-	57.14	-	-
														Associated with down-regulated proteins
													TFs	-2.8 h	-0.9 h	1.0 h	3.6 h	6.3 h
													Fhl1	-	47.37	50	-	60
													Rap1	-	-	80	-	-

## Sheet: DV-IDENTITY-0
#REF!	#REF!	#REF!	#REF!	#REF!	#REF!	#REF!	#REF!	#REF!	#REF!	#REF!	#REF!	#REF!	#REF!	#REF!	#REF!	#REF!	#REF!	#REF!	#REF!	#REF!	#REF!	#REF!	#REF!	#REF!	#REF!	#REF!	#REF!	#REF!	#REF!	#REF!	#REF!	#REF!	#REF!	#REF!	#REF!	#REF!	#REF!	#REF!	#REF!	#REF!	#REF!	#REF!	#REF!	#REF!	#REF!	#REF!	#REF!	#REF!	#REF!
#REF!	#REF!	#REF!	#REF!	#REF!	#REF!	#REF!	#REF!	#REF!	#REF!	#REF!	#REF!	#REF!	#REF!	#REF!	#REF!	#REF!	#REF!	#REF!	#REF!	#REF!	#REF!	#REF!	#REF!	#VALUE!	#VALUE!	#VALUE!	#VALUE!	#VALUE!	#VALUE!	#VALUE!	#VALUE!	#VALUE!	#VALUE!	#REF!	#REF!	#REF!	#REF!	#REF!	#REF!	#REF!	#REF!	#REF!	#REF!	#REF!	#REF!	#REF!	#REF!	#REF!	#REF!
#VALUE!	#VALUE!	#VALUE!	#VALUE!	#VALUE!	#VALUE!	#VALUE!	#VALUE!	#VALUE!	#VALUE!	#REF!	#REF!	#REF!	#REF!	#REF!	#REF!	#REF!	#REF!	#REF!	#REF!	#REF!	#REF!	#REF!	#REF!	#REF!	#REF!	#REF!	#REF!	#REF!	#VALUE!	#VALUE!	#VALUE!	#VALUE!	#VALUE!	#VALUE!	#VALUE!	#VALUE!	#VALUE!	#VALUE!	#REF!	#REF!	#REF!	#REF!	#REF!	#REF!	#REF!	#REF!	#REF!	#REF!	#REF!
#REF!	#REF!	#REF!	#REF!	#REF!	#VALUE!	#VALUE!	#VALUE!	#VALUE!	#VALUE!	#VALUE!	#VALUE!	#VALUE!	#VALUE!	#VALUE!	#REF!	#REF!	#REF!	#REF!	#REF!	#REF!	#REF!	#REF!	#REF!	#REF!	#REF!	#REF!	#REF!	#REF!	#REF!	#REF!	#REF!	#REF!	#REF!	#VALUE!	#VALUE!	#VALUE!	#VALUE!	#REF!	#VALUE!	#VALUE!	#VALUE!	#VALUE!	#VALUE!	#REF!	#REF!	#REF!	#REF!	#REF!	#REF!
#REF!	#REF!	#REF!	#REF!	#REF!	#REF!	#REF!	#REF!	#REF!	#REF!	#REF!	#REF!	#REF!	#REF!	#REF!	#REF!	#REF!	#REF!	#REF!	#REF!	#REF!	#REF!	#REF!	#REF!	#REF!	#REF!	#REF!	#REF!	#REF!	#REF!	#REF!	#REF!	#REF!	#REF!	#REF!	#REF!	#REF!	#REF!	#REF!	#REF!	#REF!	#REF!	#REF!	#REF!	#REF!	#REF!	#REF!	#REF!	#REF!	#REF!
#REF!	#REF!	#REF!	#REF!	#REF!	#REF!	#REF!	#REF!	#REF!	#REF!	#REF!	#REF!	#REF!	#REF!	#REF!	#REF!	#REF!	#REF!	#REF!	#REF!	#REF!	#REF!	#REF!	#REF!	#REF!	#REF!	#REF!	#REF!	#REF!	#REF!	#REF!	#REF!	#REF!	#REF!	#REF!	#REF!	#REF!	#REF!	#REF!	#REF!	#REF!	#REF!	#REF!	#REF!	#REF!	#REF!	#REF!	#REF!	#REF!	#REF!
#REF!	#REF!	#REF!	#REF!	#REF!	#REF!	#REF!	#REF!	#REF!	#REF!	#REF!	#REF!	#REF!	#REF!	#REF!	#REF!	#REF!	#REF!	#REF!	#REF!	#REF!	#REF!	#REF!	#REF!	#REF!	#REF!	#REF!	#REF!	#REF!	#REF!	#REF!	#REF!	#REF!	#REF!	#REF!	#REF!	#REF!	#REF!	#REF!	#REF!	#REF!	#REF!	#REF!	#REF!	#REF!	#REF!	#REF!	#REF!	#REF!	#REF!
#REF!	#REF!	#REF!	#REF!	#REF!	#REF!	#REF!	#REF!	#REF!	#REF!	#REF!	#REF!	#REF!	#REF!	#REF!	#REF!	#REF!	#REF!	#REF!	#REF!	#REF!	#REF!	#REF!	#REF!	#REF!	#REF!	#REF!	#REF!	#REF!	#REF!	#REF!	#REF!	#REF!	#REF!	#REF!	#REF!	#REF!	#REF!	#REF!	#REF!	#REF!	#REF!	#REF!	#REF!	#REF!	#REF!	#REF!	#REF!	#REF!	#REF!
#VALUE!	#VALUE!	#VALUE!	#VALUE!	#VALUE!	#VALUE!	#VALUE!	#VALUE!	#VALUE!	#VALUE!	#VALUE!	#VALUE!	#VALUE!	#VALUE!	#VALUE!	0	#VALUE!	#VALUE!	#VALUE!	#VALUE!	#VALUE!	#VALUE!	#VALUE!	#VALUE!	#VALUE!	#VALUE!	#VALUE!	#VALUE!	#VALUE!	#REF!	#VALUE!	#VALUE!	#VALUE!	#VALUE!	#VALUE!	#VALUE!	#VALUE!	#VALUE!	#VALUE!	#VALUE!	#VALUE!	#VALUE!	#VALUE!	#VALUE!	#VALUE!	#VALUE!	#VALUE!	#VALUE!	#VALUE!	0
#VALUE!	#VALUE!	#VALUE!	#VALUE!	#VALUE!	#VALUE!	#VALUE!	#VALUE!	#VALUE!	#VALUE!	#VALUE!	#VALUE!	#VALUE!	#VALUE!	#VALUE!	#VALUE!	#VALUE!	#VALUE!	#VALUE!	#VALUE!	#VALUE!	#VALUE!	#VALUE!	#VALUE!	#VALUE!	#VALUE!	#VALUE!	#VALUE!	#VALUE!	#VALUE!	#VALUE!	0	#VALUE!	#VALUE!	#VALUE!	#VALUE!	#VALUE!	#VALUE!	#VALUE!	#VALUE!	#VALUE!	#VALUE!	#VALUE!	#VALUE!	#VALUE!	#VALUE!	#VALUE!	#VALUE!	#VALUE!	#VALUE!
#VALUE!	#VALUE!	#VALUE!	#VALUE!	#VALUE!	#VALUE!	#VALUE!	#VALUE!	#VALUE!	#VALUE!	#VALUE!	#VALUE!	#VALUE!	0	#VALUE!	#VALUE!	#VALUE!	#VALUE!	#VALUE!	#VALUE!	#VALUE!	#VALUE!	#VALUE!	#VALUE!	#VALUE!	#VALUE!	#VALUE!	#VALUE!	#VALUE!	#VALUE!	#VALUE!	#VALUE!	#VALUE!	#VALUE!	#VALUE!	#VALUE!	#VALUE!	#VALUE!	#VALUE!	#VALUE!	#VALUE!	#VALUE!	#VALUE!	#VALUE!	#VALUE!	#VALUE!	#VALUE!	0	#VALUE!	#VALUE!
#VALUE!	#VALUE!	#VALUE!	#VALUE!	#VALUE!	#VALUE!	#VALUE!	#VALUE!	#VALUE!	#VALUE!	#VALUE!	#VALUE!	#VALUE!	#VALUE!	#VALUE!	#VALUE!	#VALUE!	#VALUE!	#VALUE!	#VALUE!	#VALUE!	#VALUE!	#VALUE!	#VALUE!	#VALUE!	#VALUE!	#VALUE!	#VALUE!	#VALUE!	0	#VALUE!	#VALUE!	#VALUE!	#VALUE!	#VALUE!	#VALUE!	#VALUE!	#VALUE!	#VALUE!	#VALUE!	#VALUE!	#VALUE!	#VALUE!	#VALUE!	#VALUE!	#VALUE!	#VALUE!	#VALUE!	#VALUE!	#VALUE!
#VALUE!	#VALUE!	#VALUE!	#VALUE!	#VALUE!	#VALUE!	#VALUE!	#VALUE!	#VALUE!	#VALUE!	#VALUE!	AAAAAGrunQs=	#VALUE!	#VALUE!	#VALUE!	#VALUE!	#VALUE!	#VALUE!	#VALUE!	#VALUE!	#VALUE!	#VALUE!	#VALUE!	#VALUE!	#VALUE!	#VALUE!	#VALUE!	#VALUE!	#VALUE!	#VALUE!	#VALUE!	#VALUE!	#VALUE!	#VALUE!	#VALUE!	#VALUE!	#VALUE!	#VALUE!	#VALUE!	#VALUE!	#VALUE!	#VALUE!	#VALUE!	#VALUE!	#VALUE!	0	#VALUE!	#VALUE!	#VALUE!	#VALUE!
#VALUE!	#VALUE!	#VALUE!	#VALUE!	#VALUE!	#VALUE!	#VALUE!	#VALUE!	#VALUE!	#VALUE!	#VALUE!	#VALUE!	#VALUE!	#VALUE!	#VALUE!	#VALUE!	#VALUE!	#VALUE!	#VALUE!	#VALUE!	#VALUE!	#VALUE!	#VALUE!	#VALUE!	#VALUE!	#VALUE!	#VALUE!	0	#VALUE!	#VALUE!	#VALUE!	#VALUE!	#VALUE!	#VALUE!	#VALUE!	#VALUE!	#VALUE!	#VALUE!	#VALUE!	#VALUE!	#VALUE!	#VALUE!	#VALUE!	#VALUE!	#VALUE!	#VALUE!	#VALUE!	#VALUE!	#VALUE!	#VALUE!
#VALUE!	#VALUE!	#VALUE!	#VALUE!	#VALUE!	#VALUE!	#VALUE!	#VALUE!	#VALUE!	AAAAAEZ1/wk=	#VALUE!	#VALUE!	#VALUE!	#VALUE!	#VALUE!	#VALUE!	#VALUE!	#VALUE!	#VALUE!	#VALUE!	#VALUE!	#VALUE!	#VALUE!	#VALUE!	#VALUE!	#VALUE!	#VALUE!	#VALUE!	#VALUE!	#VALUE!	#VALUE!	#VALUE!	#VALUE!	#VALUE!	#VALUE!	#VALUE!	#VALUE!	#VALUE!	#VALUE!	#VALUE!	#VALUE!	#VALUE!	#VALUE!	0	#VALUE!	#VALUE!	#VALUE!	#VALUE!	#VALUE!	#VALUE!
#VALUE!	#VALUE!	#VALUE!	#VALUE!	#VALUE!	#VALUE!	#VALUE!	#VALUE!	#VALUE!	#VALUE!	#VALUE!	#VALUE!	#VALUE!	#VALUE!	#VALUE!	#VALUE!	#VALUE!	#VALUE!	#VALUE!	#VALUE!	#VALUE!	#VALUE!	#VALUE!	#VALUE!	#VALUE!	0	#VALUE!	#VALUE!	#VALUE!	#VALUE!	#VALUE!	#VALUE!	#VALUE!	#VALUE!	#VALUE!	#VALUE!	#VALUE!	#VALUE!	#VALUE!	#VALUE!	#VALUE!	#VALUE!	#VALUE!	#VALUE!	#VALUE!	#VALUE!	#VALUE!	#VALUE!	#VALUE!	#VALUE!
#VALUE!	#VALUE!	#VALUE!	#VALUE!	#VALUE!	#VALUE!	#VALUE!	AAAAADNv/wc=	#VALUE!	#VALUE!	#VALUE!	#VALUE!	#VALUE!	#VALUE!	#VALUE!	#VALUE!	#VALUE!	#VALUE!	#VALUE!	#VALUE!	#VALUE!	#VALUE!	#VALUE!	#VALUE!	#VALUE!	#VALUE!	#VALUE!	#VALUE!	#VALUE!	#VALUE!	#VALUE!	#VALUE!	#VALUE!	#VALUE!	#VALUE!	#VALUE!	#VALUE!	#VALUE!	#VALUE!	#VALUE!	#VALUE!	0	#VALUE!	#VALUE!	#VALUE!	#VALUE!	#VALUE!	#VALUE!	#VALUE!	#VALUE!
#VALUE!	#VALUE!	#VALUE!	#VALUE!	#VALUE!	#VALUE!	#VALUE!	#VALUE!	#VALUE!	#VALUE!	#VALUE!	#VALUE!	#VALUE!	#VALUE!	#VALUE!	#VALUE!	#VALUE!	#VALUE!	#VALUE!	#VALUE!	#VALUE!	#VALUE!	#VALUE!	0	#VALUE!	#VALUE!	#VALUE!	#VALUE!	#VALUE!	#VALUE!	#VALUE!	#VALUE!	#VALUE!	#VALUE!	#VALUE!	#VALUE!	#VALUE!	#VALUE!	#VALUE!	#VALUE!	#VALUE!	#VALUE!	#VALUE!	#VALUE!	#VALUE!	#VALUE!	#VALUE!	#VALUE!	#VALUE!	#VALUE!
#VALUE!	#VALUE!	#VALUE!	#VALUE!	#VALUE!	AAAAAHj/6wU=	#VALUE!	#VALUE!	#VALUE!	#VALUE!	#VALUE!	#VALUE!	#VALUE!	#VALUE!	#VALUE!	#VALUE!	#VALUE!	#VALUE!	#VALUE!	#VALUE!	#VALUE!	#VALUE!	#VALUE!	#VALUE!	#VALUE!	#VALUE!	#VALUE!	#VALUE!	#VALUE!	#VALUE!	#VALUE!	#VALUE!	#VALUE!	#VALUE!	#VALUE!	#VALUE!	#VALUE!	#VALUE!	#VALUE!	0	#VALUE!	#VALUE!	#VALUE!	#VALUE!	#VALUE!	#VALUE!	#VALUE!	#VALUE!	#VALUE!	#VALUE!
#VALUE!	#VALUE!	#VALUE!	#VALUE!	#VALUE!	#VALUE!	#VALUE!	#VALUE!	#VALUE!	#VALUE!	#VALUE!	#VALUE!	#VALUE!	#VALUE!	#VALUE!	#VALUE!	#VALUE!	#VALUE!	#VALUE!	#VALUE!	#VALUE!	0	#VALUE!	#VALUE!	#VALUE!	#VALUE!	#VALUE!	#VALUE!	#VALUE!	#VALUE!	#VALUE!	#VALUE!	#VALUE!	#VALUE!	#VALUE!	#VALUE!	#VALUE!	#VALUE!	#VALUE!	#VALUE!	#VALUE!	#VALUE!	#VALUE!	#VALUE!	#VALUE!	#VALUE!	#VALUE!	#VALUE!	#VALUE!	#VALUE!
#VALUE!	#VALUE!	#VALUE!	AAAAAD7+JQM=	#VALUE!	#VALUE!	#VALUE!	#VALUE!	#VALUE!	#VALUE!	#VALUE!	#VALUE!	#VALUE!	#VALUE!	#VALUE!	#VALUE!	#VALUE!	#VALUE!	#VALUE!	#VALUE!	#VALUE!	#VALUE!	#VALUE!	#VALUE!	#VALUE!	#VALUE!	#VALUE!	#VALUE!	#VALUE!	#VALUE!	#VALUE!	#VALUE!	#VALUE!	#VALUE!	#VALUE!	#VALUE!	#VALUE!	0	#VALUE!	#VALUE!	#VALUE!	#VALUE!	#VALUE!	#VALUE!	#VALUE!	#VALUE!	#VALUE!	#VALUE!	#VALUE!	#VALUE!
#VALUE!	#VALUE!	#VALUE!	#VALUE!	#VALUE!	#VALUE!	#VALUE!	#VALUE!	#VALUE!	#VALUE!	#VALUE!	#VALUE!	#VALUE!	#VALUE!	#VALUE!	#VALUE!	#VALUE!	#VALUE!	#VALUE!	0	#VALUE!	#VALUE!	#VALUE!	#VALUE!	#VALUE!	#VALUE!	#VALUE!	#VALUE!	#VALUE!	#VALUE!	#VALUE!	#VALUE!	#VALUE!	#VALUE!	#VALUE!	#VALUE!	#VALUE!	#VALUE!	#VALUE!	#VALUE!	#VALUE!	#VALUE!	#VALUE!	#VALUE!	#VALUE!	#VALUE!	#VALUE!	#VALUE!	#VALUE!	#VALUE!
#VALUE!	#VALUE!	#VALUE!	#VALUE!	#VALUE!	#VALUE!	#VALUE!	#VALUE!	#VALUE!	#VALUE!	#VALUE!	#VALUE!	#VALUE!	#VALUE!	#VALUE!	#VALUE!	#VALUE!	#VALUE!	#VALUE!	#VALUE!	#VALUE!	#VALUE!	#VALUE!	#VALUE!	#VALUE!	#VALUE!	#VALUE!	#VALUE!	#VALUE!	#VALUE!	#VALUE!	#VALUE!	#VALUE!	#VALUE!	#VALUE!	0	#VALUE!	#VALUE!	#VALUE!	#VALUE!	#VALUE!	#VALUE!	#VALUE!	#VALUE!	#VALUE!	#VALUE!	#VALUE!	#VALUE!	#VALUE!	#VALUE!
#VALUE!	#VALUE!	#VALUE!	#VALUE!	#VALUE!	#VALUE!	#VALUE!	#VALUE!	#VALUE!	#VALUE!	#VALUE!	#VALUE!	#VALUE!	#VALUE!	#VALUE!	#VALUE!	#VALUE!	0	#VALUE!	#VALUE!	#VALUE!	#VALUE!	#VALUE!	#VALUE!	#VALUE!	#VALUE!	#VALUE!	#VALUE!	#VALUE!	#VALUE!	#VALUE!	#VALUE!	#VALUE!	#VALUE!	#VALUE!	#VALUE!	#VALUE!	#VALUE!	#VALUE!	#VALUE!	#VALUE!	#VALUE!	#VALUE!	#VALUE!	#VALUE!	#VALUE!	#VALUE!	#VALUE!	#VALUE!	#VALUE!
#VALUE!	#VALUE!	#VALUE!	#VALUE!	#VALUE!	#VALUE!	#VALUE!	#VALUE!	#VALUE!	#VALUE!	#VALUE!	#VALUE!	#VALUE!	#VALUE!	#VALUE!	#VALUE!	#VALUE!	#VALUE!	#VALUE!	#VALUE!	#VALUE!	#VALUE!	#VALUE!	#VALUE!	#VALUE!	#VALUE!	#VALUE!	#VALUE!	#VALUE!	#VALUE!	#VALUE!	#VALUE!	#VALUE!	0	#VALUE!	#VALUE!	#VALUE!	#VALUE!	#VALUE!	#VALUE!	#VALUE!	#VALUE!	#VALUE!	#VALUE!	#VALUE!	#VALUE!	#VALUE!	#VALUE!	#VALUE!	#VALUE!
#VALUE!	#VALUE!	#VALUE!	#VALUE!	#VALUE!	#VALUE!	#VALUE!	#VALUE!	#VALUE!	#VALUE!	#VALUE!	#VALUE!	#VALUE!	#VALUE!	#VALUE!	0	#VALUE!	#VALUE!	#VALUE!	#VALUE!	#VALUE!	#VALUE!	#VALUE!	#VALUE!	#VALUE!	#VALUE!	#VALUE!	#VALUE!	#VALUE!	#VALUE!	#VALUE!	#VALUE!	#VALUE!	#VALUE!	#VALUE!	#VALUE!	#VALUE!	#VALUE!	#VALUE!	#VALUE!	#VALUE!	#VALUE!	#VALUE!	#VALUE!	#VALUE!	#VALUE!	#VALUE!	#VALUE!	#VALUE!	0
#VALUE!	#VALUE!	#VALUE!	#VALUE!	#VALUE!	#VALUE!	#VALUE!	#VALUE!	#VALUE!	#VALUE!	#VALUE!	#VALUE!	#VALUE!	#VALUE!	#VALUE!	#VALUE!	#VALUE!	#VALUE!	#VALUE!	#VALUE!	#VALUE!	#VALUE!	#VALUE!	#VALUE!	#VALUE!	#VALUE!	#VALUE!	#VALUE!	#VALUE!	#VALUE!	#VALUE!	0	#VALUE!	#VALUE!	#VALUE!	#VALUE!	#VALUE!	#VALUE!	#VALUE!	#VALUE!	#VALUE!	#VALUE!	#VALUE!	#VALUE!	#VALUE!	#VALUE!	#VALUE!	#VALUE!	#VALUE!	#VALUE!
#VALUE!	#VALUE!	#VALUE!	#VALUE!	#REF!	#REF!	#REF!	#REF!	#REF!	#REF!	#REF!	#REF!	#REF!	#VALUE!	#VALUE!	#VALUE!	#VALUE!	#VALUE!	#VALUE!	#VALUE!	#VALUE!	#REF!	0	#VALUE!	#REF!	#REF!	#REF!	#VALUE!	#VALUE!	#VALUE!	#VALUE!	#VALUE!	#VALUE!	#VALUE!	#VALUE!	#VALUE!	#VALUE!	#REF!	#REF!	#REF!	#REF!	#REF!	#REF!	#REF!	#REF!	#REF!	#VALUE!	#VALUE!	#VALUE!	#VALUE!
#REF!	#REF!	#VALUE!	#VALUE!	#VALUE!	#VALUE!	#VALUE!	#VALUE!	#VALUE!	#VALUE!	#VALUE!	#VALUE!	#REF!	#REF!	#REF!	#REF!	#REF!	#REF!	#REF!	#REF!	#REF!	#VALUE!	#VALUE!	#REF!	#REF!	#REF!	#REF!	#REF!	#REF!	#REF!	0	#VALUE!	#REF!	#REF!	#REF!	#VALUE!	#VALUE!	#VALUE!	#VALUE!	#VALUE!	#VALUE!	#VALUE!	#VALUE!	#VALUE!	#VALUE!	#REF!	#REF!	#REF!	#REF!	#REF!
#VALUE!	#VALUE!	#VALUE!	#VALUE!	#VALUE!	0	#VALUE!	#REF!	#REF!	#REF!	#REF!	#REF!	#REF!	#REF!	#REF!	#REF!	#REF!	#REF!	#VALUE!	#VALUE!	#REF!	#REF!	#REF!	#REF!	#REF!	#REF!	#REF!	#REF!	#REF!	#REF!	#VALUE!	#VALUE!	#VALUE!	#VALUE!	#VALUE!	#VALUE!	#VALUE!	#VALUE!	0	#VALUE!	#REF!	#REF!	#REF!	#VALUE!	#VALUE!	#VALUE!	#VALUE!	#VALUE!	#VALUE!	#REF!
#REF!	#REF!	#REF!	#REF!	#REF!	#REF!	#REF!	#REF!	#REF!	#REF!	#VALUE!	#VALUE!	#VALUE!	#VALUE!	#VALUE!	#REF!	#VALUE!	#REF!	#VALUE!	#VALUE!	#VALUE!	#VALUE!	#VALUE!	#VALUE!	#VALUE!	#VALUE!	#VALUE!	#VALUE!	#REF!	#REF!	#REF!	#REF!	#REF!	#REF!	#REF!	#REF!	#REF!	#REF!	#REF!	#REF!	#REF!	#REF!	#REF!	#VALUE!	#VALUE!	#VALUE!	0	#VALUE!	#REF!	#VALUE!
#VALUE!	#VALUE!	#VALUE!	#REF!	#REF!	#REF!	#REF!	#REF!	#REF!	#REF!	#REF!	#REF!	#REF!	#REF!	#REF!	#REF!	#REF!	#VALUE!	#VALUE!	#VALUE!	#VALUE!	0	#VALUE!	#REF!	#VALUE!	#REF!	#VALUE!	#VALUE!	#VALUE!	#VALUE!	#VALUE!	#VALUE!	#VALUE!	#VALUE!	#VALUE!	#VALUE!	#REF!	#REF!	#REF!	#REF!	#REF!	#REF!	#REF!	#REF!	#REF!	#REF!	#REF!	#REF!	#REF!	#REF!
0	0	0	0	0	0	0	0	0	0	0	0	0	0	0	0	0	0	0	0	0	0	0	0	0	0	0	0	0	0	0	0	0	0	0	0	0	0	0	0	0	0	0	0	0	0	0	0	0	0
0	0	0	0	0	0	0	0	0	0	0	0	0	0	0	0	0	0	0	0	0	0	0	0	0	0	0	0	0	0	0	0	0	0	0	0	0	0	0	0	0	0	0	0	0	0	0	0	0	0
0	0	0	0	0	0	0	0	0	0	0	0	0	0	0	0	0	0	0	0	0	0	0	0	0	0	0	0	0	0	0	0	0	0	0	0	0	0	0	0	0	0	0	0	0	0	0	0	0	0
#REF!	#REF!	#VALUE!	#VALUE!	#VALUE!	#VALUE!	#VALUE!	#VALUE!	#VALUE!	#VALUE!	#VALUE!	#VALUE!	#VALUE!	#VALUE!	#VALUE!	#VALUE!	#VALUE!	#VALUE!
#REF!	#VALUE!	#VALUE!	#VALUE!	#VALUE!	#VALUE!	#VALUE!	#VALUE!	#VALUE!	#VALUE!	#VALUE!	#REF!	#REF!	#REF!
#REF!	#REF!	#REF!	#REF!	#REF!	#REF!	#REF!	#REF!	#REF!	#REF!	#REF!	#REF!	#REF!	#REF!	#REF!	#REF!	#REF!	#REF!	#REF!	#REF!	#REF!	#REF!	#REF!	#REF!	#REF!	#REF!	#REF!	#REF!	#REF!	#REF!	#REF!	#REF!	#REF!	#REF!	#REF!	#REF!	#REF!	#REF!	#REF!	#REF!	#REF!	#REF!	#REF!	#REF!	#REF!	#REF!	#REF!	#REF!	#REF!	#REF!
#VALUE!	#VALUE!	#VALUE!	#VALUE!	#VALUE!	#VALUE!	#VALUE!	#VALUE!	#VALUE!	#VALUE!	#VALUE!	#VALUE!	#VALUE!	#VALUE!	#VALUE!	#VALUE!	#VALUE!	#VALUE!	#VALUE!	#VALUE!	#VALUE!	#VALUE!	#VALUE!	#VALUE!	#VALUE!	#VALUE!	#VALUE!	#VALUE!	#VALUE!	#VALUE!	#VALUE!	#VALUE!	#VALUE!	#VALUE!	#VALUE!	#VALUE!	#VALUE!	#VALUE!	#VALUE!	#VALUE!	#VALUE!	#VALUE!	#VALUE!	#VALUE!	#VALUE!	#VALUE!	#VALUE!	#VALUE!	#VALUE!	#VALUE!
#VALUE!	#VALUE!	#VALUE!	#VALUE!	#VALUE!	#VALUE!	#VALUE!	#VALUE!	#VALUE!	#VALUE!	#VALUE!	#VALUE!	#VALUE!	#VALUE!	#VALUE!	#VALUE!	#VALUE!	#VALUE!	#VALUE!	#REF!	#REF!	#REF!	#REF!	#REF!	#REF!	#REF!	#REF!	#REF!	#REF!
#REF!	#REF!	#REF!	#REF!	#REF!	#REF!	#REF!	#REF!	#REF!	#REF!	#REF!	#REF!	#REF!	#REF!	#REF!	#REF!	#REF!	#REF!	#REF!	#REF!	#REF!	#REF!	#REF!	#REF!	#REF!	#REF!	#REF!	#REF!	#REF!	#REF!	#REF!	#REF!	#REF!	#REF!	#REF!	#REF!	#REF!	#REF!	#REF!	#REF!	#REF!	#REF!	#REF!	#REF!	#REF!	#REF!	#REF!	#REF!	#REF!	#REF!
#REF!	#REF!	#REF!	#REF!	#REF!	#REF!	#REF!	#REF!	#REF!	#REF!	#REF!	#REF!	#REF!	#REF!	#REF!	#REF!	#REF!	#REF!	#REF!	#REF!	#REF!	#REF!	#REF!	#REF!	#REF!	#REF!	#REF!	#REF!	#REF!	#REF!	#REF!	#REF!	#REF!	#REF!	#REF!	#REF!	#REF!	#REF!	#REF!	#REF!	#REF!	#REF!	#REF!	#REF!	#REF!	#REF!	#REF!	#REF!	#REF!	#REF!
0	0	0	0	0	0	0	0	0	0	0	0	0	0	0	0	0	0	#VALUE!	#VALUE!	#VALUE!	#VALUE!	#VALUE!	#VALUE!	#VALUE!	#VALUE!	#VALUE!	#VALUE!	#VALUE!	#VALUE!	#VALUE!	#VALUE!	#VALUE!	#VALUE!	#VALUE!	#VALUE!	#VALUE!	#VALUE!	#VALUE!	#VALUE!	#VALUE!	#VALUE!	#VALUE!	#VALUE!	#VALUE!	#VALUE!	#VALUE!	#VALUE!	#VALUE!	#VALUE!
0	#VALUE!	#VALUE!	#VALUE!	#VALUE!	0	#VALUE!	#VALUE!	#VALUE!	#VALUE!	0	#VALUE!	#VALUE!	#VALUE!	#VALUE!	0	#VALUE!	#VALUE!	#VALUE!	#VALUE!	0	#VALUE!	#VALUE!	#VALUE!	#VALUE!	0	#VALUE!	#VALUE!	#VALUE!	#VALUE!	0	#VALUE!	#VALUE!	#VALUE!	#VALUE!	0	#VALUE!	#VALUE!	#VALUE!	#VALUE!	0	#VALUE!	#VALUE!	#VALUE!	#VALUE!	0	#VALUE!	#VALUE!	#VALUE!	#VALUE!
#VALUE!	#VALUE!	#VALUE!	#VALUE!	AAAAAH/5fwQ=	#VALUE!	#VALUE!	#VALUE!	#VALUE!	0	#VALUE!	#VALUE!	#VALUE!	#VALUE!	0	#VALUE!	#VALUE!	#VALUE!	#VALUE!	0	#VALUE!	#VALUE!	#VALUE!	#VALUE!	0	#VALUE!	#VALUE!	#VALUE!	#VALUE!	0	#VALUE!	#VALUE!	#VALUE!	#VALUE!	0	#VALUE!	#VALUE!	#VALUE!	#VALUE!	0	#VALUE!	#VALUE!	#VALUE!	#VALUE!	0	#VALUE!	#VALUE!	#VALUE!	#VALUE!	0
#VALUE!	#VALUE!	#VALUE!	0	#VALUE!	#VALUE!	#VALUE!	#VALUE!	0	#VALUE!	#VALUE!	#VALUE!	#VALUE!	0	#VALUE!	#VALUE!	#VALUE!	#VALUE!	0	#VALUE!	#VALUE!	#VALUE!	#VALUE!	0	#VALUE!	#VALUE!	#VALUE!	#VALUE!	0	#VALUE!	#VALUE!	#VALUE!	#VALUE!	0	#VALUE!	#VALUE!	#VALUE!	#VALUE!	0	#VALUE!	#VALUE!	#VALUE!	#VALUE!	0	#VALUE!	#VALUE!	#VALUE!	#VALUE!	0	#VALUE!
#VALUE!	#VALUE!	AAAAAH/9/gI=	#VALUE!	#VALUE!	#VALUE!	#VALUE!	0	#VALUE!	#VALUE!	#VALUE!	#VALUE!	0	#VALUE!	#VALUE!	#VALUE!	#VALUE!	0	#VALUE!	#VALUE!	#VALUE!	#VALUE!	0	#VALUE!	#VALUE!	#VALUE!	#VALUE!	0	#VALUE!	#VALUE!	#VALUE!	#VALUE!	0	#VALUE!	#VALUE!	#VALUE!	#VALUE!	0	#VALUE!	#VALUE!	#VALUE!	#VALUE!	0	#VALUE!	#VALUE!	#VALUE!	#VALUE!	0	#VALUE!	#VALUE!
#VALUE!	AAAAAFr/5wE=	#VALUE!	#VALUE!	#VALUE!	#VALUE!	0	#VALUE!	#VALUE!	#VALUE!	#VALUE!	0	#VALUE!	#VALUE!	#VALUE!	#VALUE!	0	#VALUE!	#VALUE!	#VALUE!	#VALUE!	0	#VALUE!	#VALUE!	#VALUE!	#VALUE!	0	#VALUE!	#VALUE!	#VALUE!	#VALUE!	0	#VALUE!	#VALUE!	#VALUE!	#VALUE!	0	#VALUE!	#VALUE!	#VALUE!	#VALUE!	0	#VALUE!	#VALUE!	#VALUE!	#VALUE!	0	#VALUE!	#VALUE!	#VALUE!
0	#VALUE!	#VALUE!	#VALUE!	#VALUE!	0	#VALUE!	#VALUE!	#VALUE!	#VALUE!	0	#VALUE!	#VALUE!	#VALUE!	#VALUE!	0	#VALUE!	#VALUE!	#VALUE!	#VALUE!	0	#VALUE!	#VALUE!	#VALUE!	#VALUE!	0	#VALUE!	#VALUE!	#VALUE!	#VALUE!	0	#VALUE!	#VALUE!	#VALUE!	#VALUE!	0	#VALUE!	#VALUE!	#VALUE!	#VALUE!	0	#VALUE!	#VALUE!	#VALUE!	#VALUE!	0	#VALUE!	#VALUE!	#VALUE!	#VALUE!
#VALUE!	#VALUE!	#VALUE!	#VALUE!	AAAAAF/XVQQ=	#VALUE!	#VALUE!	#VALUE!	#VALUE!	0	#VALUE!	#VALUE!	#VALUE!	#VALUE!	0	#VALUE!	#VALUE!	#VALUE!	#VALUE!	0	#VALUE!	#VALUE!	#VALUE!	#VALUE!	0	#VALUE!	#VALUE!	#VALUE!	#VALUE!	0	#VALUE!	#VALUE!	#VALUE!	#VALUE!	0	#VALUE!	#VALUE!	#VALUE!	#VALUE!	0	#VALUE!	#VALUE!	#VALUE!	#VALUE!	0	#VALUE!	#VALUE!	#VALUE!	#VALUE!	0
#VALUE!	#VALUE!	#VALUE!	0	#VALUE!	#VALUE!	#VALUE!	#VALUE!	0	#VALUE!	#VALUE!	#VALUE!	#VALUE!	0	#VALUE!	#VALUE!	#VALUE!	#VALUE!	0	#VALUE!	#VALUE!	#VALUE!	#VALUE!	0	#VALUE!	#VALUE!	#VALUE!	#VALUE!	0	#VALUE!	#VALUE!	#VALUE!	#VALUE!	0	#VALUE!	#VALUE!	#VALUE!	#VALUE!	0	#VALUE!	#VALUE!	#VALUE!	#VALUE!	0	#VALUE!	#VALUE!	#VALUE!	#VALUE!	0	#VALUE!
#VALUE!	#VALUE!	AAAAAHnV3wI=	#VALUE!	#VALUE!	#VALUE!	#VALUE!	0	#VALUE!	#VALUE!	#VALUE!	#VALUE!	0	#VALUE!	#VALUE!	#VALUE!	#VALUE!	0	#VALUE!	#VALUE!	#VALUE!	#VALUE!	0	#VALUE!	#VALUE!	#VALUE!	#VALUE!	0	#VALUE!	#VALUE!	#VALUE!	#VALUE!	0	#VALUE!	#VALUE!	#VALUE!	#VALUE!	0	#VALUE!	#VALUE!	#VALUE!	#VALUE!	0	#VALUE!	#VALUE!	#VALUE!	#VALUE!	0	#VALUE!	#VALUE!
#VALUE!	AAAAAHd73AE=	#VALUE!	#VALUE!	#VALUE!	#VALUE!	0	#VALUE!	#VALUE!	#VALUE!	#VALUE!	0	#VALUE!	#VALUE!	#VALUE!	#VALUE!	0	#VALUE!	#VALUE!	#VALUE!	#VALUE!	0	#VALUE!	#VALUE!	#VALUE!	#VALUE!	0	#VALUE!	#VALUE!	#VALUE!	#VALUE!	0	#VALUE!	#VALUE!	#VALUE!	#VALUE!	0	#VALUE!	#VALUE!	#VALUE!	#VALUE!	0	#VALUE!	#VALUE!	#VALUE!	#VALUE!	0	#VALUE!	#VALUE!	#VALUE!
0	#VALUE!	#VALUE!	#VALUE!	#VALUE!	0	#VALUE!	#VALUE!	#VALUE!	#VALUE!	0	#VALUE!	#VALUE!	#VALUE!	#VALUE!	0	#VALUE!	#VALUE!	#VALUE!	#VALUE!	0	#VALUE!	#VALUE!	#VALUE!	#VALUE!	0	#VALUE!	#VALUE!	#VALUE!	#VALUE!	0	#VALUE!	#VALUE!	#VALUE!	#VALUE!	0	#VALUE!	#VALUE!	#VALUE!	#VALUE!	0	#VALUE!	#VALUE!	#VALUE!	#VALUE!	0	#VALUE!	#VALUE!	#VALUE!	#VALUE!
#VALUE!	#VALUE!	#VALUE!	#VALUE!	AAAAACiP+wQ=	#VALUE!	#VALUE!	#VALUE!	#VALUE!	0	#VALUE!	#VALUE!	#VALUE!	#VALUE!	0	#VALUE!	#VALUE!	#VALUE!	#VALUE!	0	#VALUE!	#VALUE!	#VALUE!	#VALUE!	0	#VALUE!	#VALUE!	#VALUE!	#VALUE!	0	#VALUE!	#VALUE!	#VALUE!	#VALUE!	0	#VALUE!	#VALUE!	#VALUE!	#VALUE!	0	#VALUE!	#VALUE!	#VALUE!	#VALUE!	0	#VALUE!	#VALUE!	#VALUE!	#VALUE!	0
#VALUE!	#VALUE!	#VALUE!	0	#VALUE!	#VALUE!	#VALUE!	#VALUE!	0	#VALUE!	#VALUE!	#VALUE!	#VALUE!	0	#VALUE!	#VALUE!	#VALUE!	#VALUE!	0	#VALUE!	#VALUE!	#VALUE!	#VALUE!	0	#VALUE!	#VALUE!	#VALUE!	#VALUE!	0	#VALUE!	#VALUE!	#VALUE!	#VALUE!	0	#VALUE!	#VALUE!	#VALUE!	#VALUE!	0	#VALUE!	#VALUE!	#VALUE!	#VALUE!	0	#VALUE!	#VALUE!	#VALUE!	#VALUE!	0	#VALUE!
#VALUE!	#VALUE!	AAAAAHjtfwI=	#VALUE!	#VALUE!	#VALUE!	#VALUE!	0	#VALUE!	#VALUE!	#VALUE!	#VALUE!	0	#VALUE!	#VALUE!	#VALUE!	#VALUE!	0	#VALUE!	#VALUE!	#VALUE!	#VALUE!	0	#VALUE!	#VALUE!	#VALUE!	#VALUE!	0	#VALUE!	#VALUE!	#VALUE!	#VALUE!	0	#VALUE!	#VALUE!	#VALUE!	#VALUE!	0	#VALUE!	#VALUE!	#VALUE!	#VALUE!	0	#VALUE!	#VALUE!	#VALUE!	#VALUE!	0	#VALUE!	#VALUE!
#VALUE!	AAAAAGlbzwE=	#VALUE!	#VALUE!	#VALUE!	#VALUE!	0	#VALUE!	#VALUE!	#VALUE!	#VALUE!	0	#VALUE!	#VALUE!	#VALUE!	#VALUE!	0	#VALUE!	#VALUE!	#VALUE!	#VALUE!	0	#VALUE!	#VALUE!	#VALUE!	#VALUE!	0	#VALUE!	#VALUE!	#VALUE!	#VALUE!	0	#VALUE!	#VALUE!	#VALUE!	#VALUE!	0	#VALUE!	#VALUE!	#VALUE!	#VALUE!	0	#VALUE!	#VALUE!	#VALUE!	#VALUE!	0	#VALUE!	#VALUE!	#VALUE!
0	#VALUE!	#VALUE!	#VALUE!	#VALUE!	0	#VALUE!	#VALUE!	#VALUE!	#VALUE!	0	#VALUE!	#VALUE!	#VALUE!	#VALUE!	0	#VALUE!	#VALUE!	#VALUE!	#VALUE!	0	#VALUE!	#VALUE!	#VALUE!	#VALUE!	0	#VALUE!	#VALUE!	#VALUE!	#VALUE!	0	#VALUE!	#VALUE!	#VALUE!	#VALUE!	0	#VALUE!	#VALUE!	#VALUE!	#VALUE!	0	#VALUE!	#VALUE!	#VALUE!	#VALUE!	0	#VALUE!	#VALUE!	#VALUE!	#VALUE!
0	#VALUE!	#VALUE!	#REF!	#REF!	#REF!	#REF!	#REF!	#REF!	#REF!	#REF!	#REF!	#REF!	#VALUE!	#VALUE!	#VALUE!	#VALUE!	#VALUE!	#VALUE!	#VALUE!	#VALUE!	#VALUE!	#VALUE!	#VALUE!	0	#VALUE!	#VALUE!	#REF!	#REF!	#REF!	#REF!	#REF!	#REF!	#REF!	#REF!	#REF!	#REF!	#VALUE!	#VALUE!	#VALUE!	#VALUE!	#VALUE!	#VALUE!	#VALUE!	#VALUE!	#VALUE!	#VALUE!	#VALUE!	0	#VALUE!
#VALUE!	#VALUE!	#VALUE!	#VALUE!	#VALUE!	#VALUE!	#VALUE!	#VALUE!	0	#VALUE!	#VALUE!	#REF!	#REF!	#REF!	#REF!	#REF!	#REF!	#REF!	#REF!	#REF!	#REF!	#VALUE!	#VALUE!	#VALUE!	#VALUE!	#VALUE!	#VALUE!	#VALUE!	#VALUE!	#VALUE!	#VALUE!	#VALUE!	0	#VALUE!	#VALUE!	#REF!	#REF!	#REF!	#REF!	#REF!	#REF!	#REF!	#REF!	#REF!	#REF!	#VALUE!	#VALUE!	#VALUE!	#VALUE!	#VALUE!
#REF!	#REF!	#REF!	#REF!	#REF!	#VALUE!	#VALUE!	#VALUE!	#VALUE!	#VALUE!	#VALUE!	#VALUE!	#VALUE!	#VALUE!	#VALUE!	#VALUE!	0	#VALUE!	#VALUE!	#REF!	#REF!	#REF!	#REF!	#REF!	#REF!	#REF!	#REF!	#REF!	#REF!	#VALUE!	#VALUE!	#VALUE!	#VALUE!	#VALUE!	#VALUE!	#VALUE!	#VALUE!	#VALUE!	#VALUE!	#VALUE!	0	#VALUE!	#VALUE!	#REF!	#REF!	#REF!	#REF!	#REF!	#REF!	#REF!
0	#VALUE!	#VALUE!	#REF!	#REF!	#REF!	#REF!	#REF!	#REF!	#REF!	#REF!	#REF!	#REF!	#VALUE!	#VALUE!	#VALUE!	#VALUE!	#VALUE!	#VALUE!	#VALUE!	#VALUE!	#VALUE!	#VALUE!	#VALUE!	0	#VALUE!	#VALUE!	#REF!	#REF!	#REF!	#REF!	#REF!	#REF!	#REF!	#REF!	#REF!	#REF!	#VALUE!	#VALUE!	#VALUE!	#VALUE!	#VALUE!	#VALUE!	#VALUE!	#VALUE!	#VALUE!	#VALUE!	#VALUE!	0	#VALUE!
#VALUE!	#VALUE!	#VALUE!	#VALUE!	#VALUE!	#VALUE!	#VALUE!	#VALUE!	0	#VALUE!	#VALUE!	#REF!	#REF!	#REF!	#REF!	#REF!	#REF!	#REF!	#REF!	#REF!	#REF!	#VALUE!	#VALUE!	#VALUE!	#VALUE!	#VALUE!	#VALUE!	#VALUE!	#VALUE!	#VALUE!	#VALUE!	#VALUE!	0	#VALUE!	#VALUE!	#REF!	#REF!	#REF!	#REF!	#REF!	#REF!	#REF!	#REF!	#REF!	#REF!	#VALUE!	#VALUE!	#VALUE!	#VALUE!	#VALUE!
#REF!	#REF!	#REF!	#REF!	#REF!	#VALUE!	#VALUE!	#VALUE!	#VALUE!	#VALUE!	#VALUE!	#VALUE!	#VALUE!	#VALUE!	#VALUE!	#VALUE!	0	#VALUE!	#VALUE!	#REF!	#REF!	#REF!	#REF!	#REF!	#REF!	#REF!	#REF!	#REF!	#REF!	#VALUE!	#VALUE!	#VALUE!	#VALUE!	#VALUE!	#VALUE!	#VALUE!	#VALUE!	#VALUE!	#VALUE!	#VALUE!	0	#VALUE!	#VALUE!	#REF!	#REF!	#REF!	#REF!	#REF!	#REF!	#REF!
0	#VALUE!	#VALUE!	#REF!	#REF!	#REF!	#REF!	#REF!	#REF!	#REF!	#REF!	#REF!	#REF!	#VALUE!	#VALUE!	#VALUE!	#VALUE!	#VALUE!	#VALUE!	#VALUE!	#VALUE!	#VALUE!	#VALUE!	#VALUE!	0	#VALUE!	#VALUE!	#REF!	#REF!	#REF!	#REF!	#REF!	#REF!	#REF!	#REF!	#REF!	#REF!	#VALUE!	#VALUE!	#VALUE!	#VALUE!	#VALUE!	#VALUE!	#VALUE!	#VALUE!	#VALUE!	#VALUE!	#VALUE!	0	#VALUE!
#VALUE!	#VALUE!	#VALUE!	#VALUE!	#VALUE!	#VALUE!	#VALUE!	#VALUE!	0	#VALUE!	#VALUE!	#REF!	#REF!	#REF!	#REF!	#REF!	#REF!	#REF!	#REF!	#REF!	#REF!	#VALUE!	#VALUE!	#VALUE!	#VALUE!	#VALUE!	#VALUE!	#VALUE!	#VALUE!	#VALUE!	#VALUE!	#VALUE!	0	#VALUE!	#VALUE!	#REF!	#REF!	#REF!	#REF!	#REF!	#REF!	#REF!	#REF!	#REF!	#REF!	#VALUE!	#VALUE!	#VALUE!	#VALUE!	#VALUE!
#VALUE!	#VALUE!	#VALUE!	#VALUE!	#VALUE!	#VALUE!	#VALUE!	#VALUE!	#VALUE!	#VALUE!	#VALUE!	#VALUE!	#VALUE!	#VALUE!	#VALUE!	#VALUE!	#VALUE!	#VALUE!	#VALUE!	#VALUE!	#VALUE!	#VALUE!	#VALUE!	#VALUE!	#VALUE!	#VALUE!	#VALUE!	#VALUE!	#VALUE!	#VALUE!	#VALUE!	#VALUE!	#VALUE!	#VALUE!	#VALUE!	#VALUE!	#VALUE!	#VALUE!	#VALUE!	#VALUE!	#VALUE!	#VALUE!	#VALUE!	#VALUE!	#VALUE!	#VALUE!	#VALUE!	#VALUE!	#VALUE!	#VALUE!
#VALUE!	#VALUE!	#VALUE!	#VALUE!	#VALUE!	#VALUE!	#VALUE!	#VALUE!	#VALUE!	#VALUE!	#VALUE!	#VALUE!	#VALUE!	#VALUE!	#VALUE!	#VALUE!	#VALUE!	#VALUE!	#VALUE!	#VALUE!	#VALUE!	#VALUE!	#VALUE!	#VALUE!	#VALUE!	#VALUE!	#VALUE!	#VALUE!	#VALUE!	#VALUE!	#VALUE!	#VALUE!	#VALUE!	#VALUE!	#VALUE!	#VALUE!	#VALUE!	#VALUE!	#VALUE!	#VALUE!	#VALUE!	#VALUE!	#VALUE!	#VALUE!	#VALUE!	#VALUE!	#VALUE!	#VALUE!	#VALUE!	#VALUE!
[truncated: 206 more columns]

## Sheet: Biomass
	-8	0.0785431		0.396604
	-7.98	0.0790249		0.399036
	-7.96	0.0795096		0.401484
	-7.94	0.0799973		0.403946
	-7.92	0.0804879		0.406424
	-7.9	0.0809816		0.408917
	-7.88	0.0814783		0.411425
	-7.86	0.0819781		0.413948
	-7.84	0.0824809		0.416487
	-7.82	0.0829868		0.419042
	-7.8	0.0834958		0.421612
	-7.78	0.0840079		0.424198
	-7.76	0.0845231		0.4268
	-7.74	0.0850416		0.429418
	-7.72	0.0855632		0.432052
	-7.7	0.086088		0.434702
	-7.68	0.086616		0.437368
	-7.66	0.0871473		0.44005
	-7.64	0.0876818		0.442749
	-7.62	0.0882196		0.445465
	-7.6	0.0887607		0.448197
	-7.58	0.0893051		0.450946
	-7.56	0.0898528		0.453712
	-7.54	0.0904039		0.456495
	-7.52	0.0909584		0.459295
	-7.5	0.0915163		0.462112
	-7.48	0.0920777		0.464946
	-7.46	0.0926424		0.467798
	-7.44	0.0932106		0.470667
	-7.42	0.0937823		0.473554
	-7.4	0.0943576		0.476459
	-7.38	0.0949363		0.479381
	-7.36	0.0955186		0.482321
	-7.34	0.0961045		0.48528
	-7.32	0.0966939		0.488256
	-7.3	0.097287		0.491251
	-7.28	0.0978837		0.494264
	-7.26	0.0984841		0.497296
	-7.24	0.0990881		0.500346
	-7.22	0.0996959		0.503415
	-7.2	0.100307		0.506502
	-7.18	0.100923		0.509609
	-7.16	0.101542		0.512735
	-7.14	0.102164		0.51588
	-7.12	0.102791		0.519044
	-7.1	0.103422		0.522227
	-7.08	0.104056		0.52543
	-7.06	0.104694		0.528653
	-7.04	0.105336		0.531896
	-7.02	0.105982		0.535158
	-7	0.106632		0.53844
	-6.98	0.107286		0.541743
	-6.96	0.107944		0.545066
	-6.94	0.108607		0.548409
	-6.92	0.109273		0.551773
	-6.9	0.109943		0.555157
	-6.88	0.110617		0.558562
	-6.86	0.111296		0.561988
	-6.84	0.111978		0.565435
	-6.82	0.112665		0.568903
	-6.8	0.113356		0.572392
	-6.78	0.114051		0.575903
	-6.76	0.114751		0.579435
	-6.74	0.115455		0.582989
	-6.72	0.116163		0.586565
	-6.7	0.116875		0.590163
	-6.68	0.117592		0.593783
	-6.66	0.118314		0.597425
	-6.64	0.119039		0.601089
	-6.62	0.119769		0.604776
	-6.6	0.120504		0.608485
	-6.58	0.121243		0.612217
	-6.56	0.121987		0.615972
	-6.54	0.122735		0.61975
	-6.52	0.123488		0.623552
	-6.5	0.124245		0.627376
	-6.48	0.125007		0.631224
	-6.46	0.125774		0.635096
	-6.44	0.126545		0.638991
	-6.42	0.127322		0.64291
	-6.4	0.128102		0.646854
	-6.38	0.128888		0.650821
	-6.36	0.129679		0.654813
	-6.34	0.130474		0.658829
	-6.32	0.131274		0.66287
	-6.3	0.13208		0.666936
	-6.28	0.13289		0.671027
	-6.26	0.133705		0.675142
	-6.24	0.134525		0.679283
	-6.22	0.13535		0.68345
	-6.2	0.13618		0.687642
	-6.18	0.137015		0.691859
	-6.16	0.137856		0.696103
	-6.14	0.138701		0.700372
	-6.12	0.139552		0.704668
	-6.1	0.140408		0.70899
	-6.08	0.141269		0.713339
	-6.06	0.142136		0.717714
	-6.04	0.143007		0.722116
	-6.02	0.143885		0.726545
	-6	0.144767		0.731002
	-5.98	0.145655		0.735485
	-5.96	0.146548		0.739996
	-5.94	0.147447		0.744535
	-5.92	0.148352		0.749102
	-5.9	0.149261		0.753696
	-5.88	0.150177		0.758319
	-5.86	0.151098		0.76297
	-5.84	0.152025		0.76765
	-5.82	0.152957		0.772358
	-5.8	0.153895		0.777096
	-5.78	0.154839		0.781862
	-5.76	0.155789		0.786658
	-5.74	0.156745		0.791483
	-5.72	0.157706		0.796337
	-5.7	0.158673		0.801221
	-5.68	0.159647		0.806136
	-5.66	0.160626		0.81108
	-5.64	0.161611		0.816055
	-5.62	0.162602		0.82106
	-5.6	0.163599		0.826096
	-5.58	0.164603		0.831163
	-5.56	0.165613		0.836261
	-5.54	0.166628		0.84139
	-5.52	0.16765		0.846551
	-5.5	0.168679		0.851743
	-5.48	0.169713		0.856967
	-5.46	0.170754		0.862224
	-5.44	0.171801		0.867512
	-5.42	0.172855		0.872833
	-5.4	0.173915		0.878187
	-5.38	0.174982		0.883573
	-5.36	0.176055		0.888992
	-5.34	0.177135		0.894445
	-5.32	0.178222		0.899931
	-5.3	0.179315		0.905451
	-5.28	0.180415		0.911004
	-5.26	0.181521		0.916592
	-5.24	0.182635		0.922214
	-5.22	0.183755		0.92787
	-5.2	0.184882		0.933561
	-5.18	0.186016		0.939287
	-5.16	0.187157		0.945049
	-5.14	0.188305		0.950845
	-5.12	0.18946		0.956677
	-5.1	0.190622		0.962545
	-5.08	0.191791		0.968449
	-5.06	0.192967		0.974389
	-5.04	0.194151		0.980365
	-5.02	0.195342		0.986378
	-5	0.19654		0.992428
	-4.98	0.197745		0.998515
	-4.96	0.198958		1.00464
	-4.94	0.200178		1.0108
	-4.92	0.201406		1.017
	-4.9	0.202642		1.02324
	-4.88	0.203884		1.02952
	-4.86	0.205135		1.03583
	-4.84	0.206393		1.04218
	-4.82	0.207659		1.04858
	-4.8	0.208933		1.05501
	-4.78	0.210214		1.06148
	-4.76	0.211504		1.06799
	-4.74	0.212801		1.07454
	-4.72	0.214106		1.08113
	-4.7	0.215419		1.08776
	-4.68	0.216741		1.09443
	-4.66	0.21807		1.10114
	-4.64	0.219407		1.1079
	-4.62	0.220753		1.11469
	-4.6	0.222107		1.12153
	-4.58	0.223469		1.12841
	-4.56	0.22484		1.13533
	-4.54	0.226219		1.14229
	-4.52	0.227607		1.1493
	-4.5	0.229003		1.15635
	-4.48	0.230407		1.16344
	-4.46	0.231821		1.17058
	-4.44	0.233242		1.17776
	-4.42	0.234673		1.18498
	-4.4	0.236112		1.19225
	-4.38	0.237561		1.19956
	-4.36	0.239018		1.20692
	-4.34	0.240484		1.21432
	-4.32	0.241959		1.22177
	-4.3	0.243443		1.22927
	-4.28	0.244936		1.2368
	-4.26	0.246438		1.24439
	-4.24	0.24795		1.25202
	-4.22	0.249471		1.2597
	-4.2	0.251001		1.26743
	-4.18	0.25254		1.2752
	-4.16	0.254089		1.28302
	-4.14	0.255648		1.29089
	-4.12	0.257216		1.29881
	-4.1	0.258793		1.30678
	-4.08	0.260381		1.31479
	-4.06	0.261978		1.32286
	-4.04	0.263584		1.33097
	-4.02	0.265201		1.33913
	-4	0.266828		1.34735
	-3.98	0.268464		1.35561
	-3.96	0.270111		1.36393
	-3.94	0.271768		1.37229
	-3.92	0.273435		1.38071
	-3.9	0.275112		1.38918
	-3.88	0.276799		1.3977
	-3.86	0.278497		1.40627
	-3.84	0.280205		1.4149
	-3.82	0.281924		1.42357
	-3.8	0.283653		1.43231
	-3.78	0.285393		1.44109
	-3.76	0.287143		1.44993
	-3.74	0.288904		1.45882
	-3.72	0.290676		1.46777
	-3.7	0.292459		1.47677
	-3.68	0.294253		1.48583
	-3.66	0.296058		1.49494
	-3.64	0.297874		1.50411
	-3.62	0.299701		1.51334
	-3.6	0.301539		1.52262
	-3.58	0.303388		1.53196
	-3.56	0.305249		1.54136
	-3.54	0.307121		1.55081
	-3.52	0.309005		1.56032
	-3.5	0.3109		1.56989
	-3.48	0.312807		1.57952
	-3.46	0.314726		1.58921
	-3.44	0.316656		1.59896
	-3.42	0.318599		1.60876
	-3.4	0.320553		1.61863
	-3.38	0.322519		1.62856
	-3.36	0.324497		1.63855
	-3.34	0.326487		1.6486
	-3.32	0.32849		1.65871
	-3.3	0.330505		1.66888
	-3.28	0.332532		1.67912
	-3.26	0.334571		1.68942
	-3.24	0.336623		1.69978
	-3.22	0.338688		1.71021
	-3.2	0.340765		1.7207
	-3.18	0.342856		1.73125
	-3.16	0.344958		1.74187
	-3.14	0.347074		1.75255
	-3.12	0.349203		1.7633
	-3.1	0.351345		1.77412
	-3.08	0.3535		1.785
	-3.06	0.355668		1.79595
	-3.04	0.35785		1.80696
	-3.02	0.360044		1.81805
	-3	0.362253		1.8292
	-2.98	0.364475		1.84042
	-2.96	0.36671		1.8517
	-2.94	0.368959		1.86306
	-2.92	0.371222		1.87449
	-2.9	0.373499		1.88599
	-2.88	0.37579		1.89755
	-2.86	0.378095		1.90919
	-2.84	0.380414		1.9209
	-2.82	0.382747		1.93268
	-2.8	0.385095		1.94454
	-2.78	0.387457		1.95647
	-2.76	0.389833		1.96847
	-2.74	0.392225		1.98054
	-2.72	0.39463		1.99269
	-2.7	0.397051		2.00491
	-2.68	0.399486		2.01721
	-2.66	0.401936		2.02958
	-2.64	0.404402		2.04203
	-2.62	0.406882		2.05455
	-2.6	0.409378		2.06715
	-2.58	0.411888		2.07983
	-2.56	0.414415		2.09259
	-2.54	0.416957		2.10542
	-2.52	0.419514		2.11834
	-2.5	0.422087		2.13133
	-2.48	0.424676		2.1444
	-2.46	0.427281		2.15756
	-2.44	0.429901		2.17079
	-2.42	0.432538		2.1841
	-2.4	0.435191		2.1975
	-2.38	0.437861		2.21098
	-2.36	0.440546		2.22454
	-2.34	0.443248		2.23818
	-2.32	0.445967		2.25191
	-2.3	0.448702		2.26572
	-2.28	0.451454		2.27962
	-2.26	0.454223		2.2936
	-2.24	0.457009		2.30767
	-2.22	0.459812		2.32182
	-2.2	0.462633		2.33607
	-2.18	0.46547		2.35039
	-2.16	0.468325		2.36481
	-2.14	0.471198		2.37931
	-2.12	0.474088		2.39391
	-2.1	0.476996		2.40859
	-2.08	0.479921		2.42336
	-2.06	0.482865		2.43823
	-2.04	0.485827		2.45318
	-2.02	0.488806		2.46823
	-2	0.491804		2.48337
	-1.98	0.494821		2.4986
	-1.96	0.497856		2.51393
	-1.94	0.50091		2.52934
	-1.92	0.503982		2.54486
	-1.9	0.507073		2.56047
	-1.88	0.510183		2.57617
	-1.86	0.513312		2.59197
	-1.84	0.516461		2.60787
	-1.82	0.519628		2.62387
	-1.8	0.522816		2.63996
	-1.78	0.526022		2.65615
	-1.76	0.529249		2.67244
	-1.74	0.532495		2.68883
	-1.72	0.535761		2.70533
	-1.7	0.539047		2.72192
	-1.68	0.542353		2.73861
	-1.66	0.54568		2.75541
	-1.64	0.549027		2.77231
	-1.62	0.552394		2.78932
	-1.6	0.555782		2.80642
	-1.58	0.559191		2.82364
	-1.56	0.562621		2.84096
	-1.54	0.566072		2.85838
	-1.52	0.569544		2.87591
	-1.5	0.573037		2.89355
	-1.48	0.576552		2.9113
	-1.46	0.580088		2.92916
	-1.44	0.583646		2.94712
	-1.42	0.587226		2.9652
	-1.4	0.590828		2.98339
	-1.38	0.594452		3.00169
	-1.36	0.598098		3.0201
	-1.34	0.601766		3.03862
	-1.32	0.605457		3.05726
	-1.3	0.609171		3.07601
	-1.28	0.612907		3.09488
	-1.26	0.616666		3.11386
	-1.24	0.620449		3.13296
	-1.22	0.624254		3.15217
	-1.2	0.628083		3.17151
	-1.18	0.631935		3.19096
	-1.16	0.635811		3.21053
	-1.14	0.639711		3.23022
	-1.12	0.643635		3.25004
	-1.1	0.647582		3.26997
	-1.08	0.651554		3.29003
	-1.06	0.655551		3.31021
	-1.04	0.659572		3.33051
	-1.02	0.663617		3.35094
	-1	0.667687		3.37149
	-0.98	0.671783		3.39217
	-0.96	0.675903		3.41297
	-0.94	0.680049		3.43391
	-0.92	0.68422		3.45497
	-0.9	0.688416		3.47616
	-0.88	0.692639		3.49748
	-0.86	0.696887		3.51893
	-0.84	0.701161		3.54052
	-0.82	0.705462		3.56223
	-0.8	0.709789		3.58408
	-0.78	0.714142		3.60607
	-0.76	0.718523		3.62818
	-0.74	0.72293		3.65044
	-0.72	0.727364		3.67283
	-0.7	0.731825		3.69535
	-0.68	0.736314		3.71802
	-0.66	0.74083		3.74082
	-0.64	0.745374		3.76377
	-0.62	0.749946		3.78685
	-0.6	0.754545		3.81008
	-0.58	0.759173		3.83345
	-0.56	0.76383		3.85696
	-0.54	0.768515		3.88062
	-0.52	0.773229		3.90442
	-0.5	0.777971		3.92837
	-0.48	0.782743		3.95246
	-0.46	0.787544		3.97671
	-0.44	0.792374		4.0011
	-0.42	0.797234		4.02564
	-0.4	0.802124		4.05033
	-0.38	0.807044		4.07517
	-0.36	0.811994		4.10017
	-0.34	0.816974		4.12531
	-0.32	0.821985		4.15062
	-0.3	0.827027		4.17608
	-0.28	0.832099		4.20169
	-0.26	0.837203		4.22746
	-0.24	0.842338		4.25339
	-0.22	0.847505		4.27948
	-0.2	0.852703		4.30573
	-0.18	0.857933		4.33213
	-0.16	0.863195		4.35871
	-0.14	0.868489		4.38544
	-0.12	0.873816		4.41234
	-0.1	0.879176		4.4394
	-0.08	0.883463		4.46105
	-0.06	0.884503		4.4663
	-0.04	0.885542		4.47155
	-0.02	0.886582		4.4768
	0	0.887621		4.48205
	0.02	0.88866		4.48729
	0.04	0.889699		4.49254
	0.06	0.890738		4.49779
	0.08	0.891777		4.50303
	0.1	0.892815		4.50827
	0.12	0.893853		4.51352
	0.14	0.894891		4.51876
	0.16	0.895929		4.524
	0.18	0.896966		4.52923
	0.2	0.898003		4.53447
	0.22	0.89904		4.5397
	0.24	0.900076		4.54494
	0.26	0.901112		4.55017
	0.28	0.902147		4.55539
	0.3	0.903182		4.56062
	0.32	0.904216		4.56584
	0.34	0.90525		4.57106
	0.36	0.906284		4.57628
	0.38	0.907317		4.5815
	0.4	0.90835		4.58672
	0.42	0.909382		4.59193
	0.44	0.910414		4.59714
	0.46	0.911445		4.60235
	0.48	0.912476		4.60755
	0.5	0.913507		4.61275
	0.52	0.914537		4.61796
	0.54	0.915566		4.62315
	0.56	0.916595		4.62835
	0.58	0.917623		4.63354
	0.6	0.918651		4.63873
	0.62	0.919679		4.64392
	0.64	0.920705		4.64911
	0.66	0.921732		4.65429
	0.68	0.922758		4.65947
	0.7	0.923783		4.66464
	0.72	0.924808		4.66982
	0.74	0.925832		4.67499
	0.76	0.926855		4.68016
	0.78	0.927878		4.68532
	0.8	0.928901		4.69049
	0.82	0.929923		4.69565
	0.84	0.930944		4.7008
	0.86	0.931965		4.70596
	0.88	0.932985		4.71111
	0.9	0.934005		4.71626
	0.92	0.935024		4.72141
	0.94	0.936043		4.72655
	0.96	0.937062		4.7317
	0.98	0.93808		4.73684
	1	0.939097		4.74198
	1.02	0.940115		4.74711
	1.04	0.941132		4.75225
	1.06	0.942148		4.75738
	1.08	0.943164		4.76251
	1.1	0.94418		4.76764
	1.12	0.945195		4.77277
	1.14	0.94621		4.77789
	1.16	0.947225		4.78301
	1.18	0.948239		4.78814
	1.2	0.949253		4.79326
	1.22	0.950266		4.79837
	1.24	0.95128		4.80349
	1.26	0.952292		4.8086
	1.28	0.953305		4.81372
	1.3	0.954317		4.81883
	1.32	0.955329		4.82394
	1.34	0.956341		4.82905
	1.36	0.957352		4.83415
	1.38	0.958363		4.83926
	1.4	0.959373		4.84436
	1.42	0.960384		4.84946
	1.44	0.961394		4.85456
	1.46	0.962403		4.85966
	1.48	0.963413		4.86476
	1.5	0.964422		4.86985
	1.52	0.965431		4.87495
	1.54	0.966439		4.88004
	1.56	0.967448		4.88513
	1.58	0.968456		4.89022
	1.6	0.969464		4.89531
	1.62	0.970472		4.9004
	1.64	0.971479		4.90549
	1.66	0.972487		4.91058
	1.68	0.973495		4.91567
	1.7	0.974503		4.92076
	1.72	0.975511		4.92584
	1.74	0.976519		4.93093
	1.76	0.977527		4.93602
	1.78	0.978535		4.94112
	1.8	0.979543		4.94621
	1.82	0.980552		4.9513
	1.84	0.98156		4.95639
	1.86	0.982569		4.96149
	1.88	0.983579		4.96658
	1.9	0.984588		4.97168
	1.92	0.985598		4.97678
	1.94	0.986607		4.98188
	1.96	0.987618		4.98698
	1.98	0.988628		4.99208
	2	0.989639		4.99719
	2.02	0.99065		5.00229
	2.04	0.991662		5.0074
	2.06	0.992674		5.01251
	2.08	0.993686		5.01762
	2.1	0.994699		5.02274
	2.12	0.995712		5.02785
	2.14	0.996726		5.03297
	2.16	0.99774		5.03809
	2.18	0.998755		5.04322
	2.2	0.999771		5.04834
	2.22	1.00079		5.05348
	2.24	1.0018		5.05861
	2.26	1.00282		5.06375
	2.28	1.00384		5.06889
	2.3	1.00486		5.07403
	2.32	1.00588		5.07918
	2.34	1.0069		5.08433
	2.36	1.00792		5.08949
	2.38	1.00894		5.09465
	2.4	1.00996		5.09981
	2.42	1.01099		5.10498
	2.44	1.01201		5.11015
	2.46	1.01304		5.11533
	2.48	1.01406		5.12051
	2.5	1.01509		5.12569
	2.52	1.01612		5.13088
	2.54	1.01714		5.13608
	2.56	1.01817		5.14128
	2.58	1.0192		5.14648
	2.6	1.02024		5.15169
	2.62	1.02127		5.1569
	2.64	1.0223		5.16212
	2.66	1.02334		5.16734
	2.68	1.02437		5.17256
	2.7	1.02541		5.1778
	2.72	1.02644		5.18303
	2.74	1.02748		5.18827
	2.76	1.02852		5.19352
	2.78	1.02956		5.19877
	2.8	1.0306		5.20403
	2.82	1.03164		5.20929
	2.84	1.03269		5.21455
	2.86	1.03373		5.21983
	2.88	1.03478		5.2251
	2.9	1.03582		5.23039
	2.92	1.03687		5.23568
	2.94	1.03792		5.24097
	2.96	1.03897		5.24627
	2.98	1.04002		5.25158
	3	1.04107		5.2569
	3.02	1.04213		5.26222
	3.04	1.04318		5.26755
	3.06	1.04424		5.27288
	3.08	1.0453		5.27822
	3.1	1.04635		5.28357
	3.12	1.04742		5.28893
	3.14	1.04848		5.29429
	3.16	1.04954		5.29966
	3.18	1.05061		5.30504
	3.2	1.05167		5.31042
	3.22	1.05274		5.31581
	3.24	1.05381		5.32121
	3.26	1.05488		5.32662
	3.28	1.05595		5.33203
	3.3	1.05702		5.33744
	3.32	1.0581		5.34287
	3.34	1.05917		5.3483
	3.36	1.06025		5.35374
	3.38	1.06133		5.35918
	3.4	1.06241		5.36464
	3.42	1.06349		5.37009
	3.44	1.06457		5.37556
	3.46	1.06566		5.38103
	3.48	1.06674		5.38651
	3.5	1.06783		5.39199
	3.52	1.06891		5.39748
	3.54	1.07		5.40298
	3.56	1.07109		5.40848
	3.58	1.07218		5.41399
	3.6	1.07328		5.41951
	3.62	1.07437		5.42503
	3.64	1.07546		5.43056
	3.66	1.07656		5.43609
	3.68	1.07766		5.44163
	3.7	1.07876		5.44718
	3.72	1.07986		5.45274
	3.74	1.08096		5.4583
	3.76	1.08206		5.46387
	3.78	1.08316		5.46945
	3.8	1.08427		5.47503
	3.82	1.08538		5.48062
	3.84	1.08649		5.48622
	3.86	1.0876		5.49183
	3.88	1.08871		5.49745
	3.9	1.08982		5.50307
	3.92	1.09094		5.50871
	3.94	1.09206		5.51435
	3.96	1.09318		5.52
	3.98	1.0943		5.52566
	4	1.09542		5.53133
	4.02	1.09655		5.53701
	4.04	1.09767		5.5427
	4.06	1.0988		5.54839
	4.08	1.09993		5.5541
	4.1	1.10106		5.55981
	4.12	1.10219		5.56554
	4.14	1.10333		5.57127
	4.16	1.10447		5.57701
	4.18	1.10561		5.58276
	4.2	1.10675		5.58852
	4.22	1.10789		5.59429
	4.24	1.10903		5.60007
	4.26	1.11018		5.60586
	4.28	1.11133		5.61166
	4.3	1.11248		5.61747
	4.32	1.11363		5.62329
	4.34	1.11479		5.62912
	4.36	1.11594		5.63496
	4.38	1.1171		5.64081
	4.4	1.11826		5.64667
	4.42	1.11942		5.65254
	4.44	1.12059		5.65842
	4.46	1.12176		5.66431
	4.48	1.12292		5.67021
	4.5	1.12409		5.67612
	4.52	1.12527		5.68204
	4.54	1.12644		5.68797
	4.56	1.12762		5.69392
	4.58	1.1288		5.69987
	4.6	1.12998		5.70584
	4.62	1.13116		5.71181
	4.64	1.13235		5.7178
	4.66	1.13354		5.7238
	4.68	1.13473		5.7298
	4.7	1.13592		5.73582
	4.72	1.13711		5.74186
	4.74	1.13831		5.7479
	4.76	1.13951		5.75395
	4.78	1.14071		5.76002
	4.8	1.14191		5.76609
	4.82	1.14312		5.77218
	4.84	1.14433		5.77828
	4.86	1.14554		5.78439
	4.88	1.14675		5.79051
	4.9	1.14796		5.79664
	4.92	1.14918		5.80279
	4.94	1.1504		5.80894
	4.96	1.15162		5.81511
	4.98	1.15284		5.82129
	5	1.15407		5.82748
	5.02	1.1553		5.83369
	5.04	1.15653		5.8399
	5.06	1.15776		5.84613
	5.08	1.159		5.85237
	5.1	1.16024		5.85862
	5.12	1.16148		5.86488
	5.14	1.16272		5.87116
	5.16	1.16396		5.87744
	5.18	1.16521		5.88374
	5.2	1.16646		5.89005
	5.22	1.16771		5.89638
	5.24	1.16897		5.90271
	5.26	1.17023		5.90906
	5.28	1.17149		5.91542
	5.3	1.17275		5.9218
	5.32	1.17401		5.92818
	5.34	1.17528		5.93458
	5.36	1.17655		5.94099
	5.38	1.17782		5.94742
	5.4	1.1791		5.95385
	5.42	1.18037		5.9603
	5.44	1.18165		5.96676
	5.46	1.18294		5.97323
	5.48	1.18422		5.97972
	5.5	1.18551		5.98622
	5.52	1.1868		5.99273
	5.54	1.18809		5.99925
	5.56	1.18938		6.00578
	5.58	1.19068		6.01233
	5.6	1.19197		6.01888
	5.62	1.19328		6.02545
	5.64	1.19458		6.03203
	5.66	1.19588		6.03862
	5.68	1.19719		6.04522
	5.7	1.1985		6.05183
	5.72	1.19981		6.05846
	5.74	1.20113		6.06509
	5.76	1.20244		6.07174
	5.78	1.20376		6.07839
	5.8	1.20508		6.08506
	5.82	1.2064		6.09174
	5.84	1.20773		6.09843
	5.86	1.20905		6.10512
	5.88	1.21038		6.11183
	5.9	1.21171		6.11855
	5.92	1.21305		6.12528
	5.94	1.21438		6.13202
	5.96	1.21572		6.13877
	5.98	1.21706		6.14552
	6	1.2184		6.15229
	6.02	1.21974		6.15907
	6.04	1.22108		6.16586
	6.06	1.22243		6.17265
	6.08	1.22378		6.17946
	6.1	1.22513		6.18627
	6.12	1.22648		6.1931
	6.14	1.22783		6.19993
	6.16	1.22918		6.20677
	6.18	1.23054		6.21362
	6.2	1.2319		6.22048
	6.22	1.23326		6.22735
	6.24	1.23462		6.23422
	6.26	1.23598		6.2411
	6.28	1.23735		6.24799
	6.3	1.23871		6.25489
	6.32	1.24008		6.26179
	6.34	1.24145		6.26871
	6.36	1.24282		6.27563
	6.38	1.24419		6.28255
	6.4	1.24557		6.28949
	6.42	1.24694		6.29643
	6.44	1.24832		6.30337
	6.46	1.24969		6.31033
	6.48	1.25107		6.31729
	6.5	1.25245		6.32425
	6.52	1.25383		6.33123
	6.54	1.25521		6.3382
	6.56	1.2566		6.34519
	6.58	1.25798		6.35218
	6.6	1.25937		6.35917
	6.62	1.26075		6.36617
	6.64	1.26214		6.37318
	6.66	1.26353		6.38019
	6.68	1.26492		6.3872
	6.7	1.26631		6.39422
	6.72	1.2677		6.40125
	6.74	1.26909		6.40828
	6.76	1.27048		6.41531
	6.78	1.27188		6.42235
	6.8	1.27327		6.42939
	6.82	1.27467		6.43644
	6.84	1.27606		6.44349
	6.86	1.27746		6.45054
	6.88	1.27886		6.45759
	6.9	1.28026		6.46465
	6.92	1.28165		6.47172
	6.94	1.28305		6.47878
	6.96	1.28445		6.48585
	6.98	1.28585		6.49293
	7	1.28726		6.5
	7.02	1.28866		6.50708
	7.04	1.29006		6.51416
	7.06	1.29146		6.52124
	7.08	1.29286		6.52832
	7.1	1.29427		6.53541
	7.12	1.29567		6.5425
	7.14	1.29708		6.54959
	7.16	1.29848		6.55668
	7.18	1.29989		6.56378
	7.2	1.30129		6.57087
	7.22	1.3027		6.57797
	7.24	1.3041		6.58507
	7.26	1.30551		6.59217
	7.28	1.30691		6.59927
	7.3	1.30832		6.60637
	7.32	1.30973		6.61347
	7.34	1.31113		6.62058
	7.36	1.31254		6.62768
	7.38	1.31395		6.63479
	7.4	1.31536		6.64189
	7.42	1.31676		6.649
	7.44	1.31817		6.65611
	7.46	1.31958		6.66322
	7.48	1.32099		6.67032
	7.5	1.32239		6.67743
	7.52	1.3238		6.68454
	7.54	1.32521		6.69165
	7.56	1.32662		6.69876
	7.58	1.32803		6.70587
	7.6	1.32943		6.71298
	7.62	1.33084		6.72009
	7.64	1.33225		6.7272
	7.66	1.33366		6.73431
	7.68	1.33507		6.74142
	7.7	1.33647		6.74853
	7.72	1.33788		6.75563
	7.74	1.33929		6.76274
	7.76	1.3407		6.76985
	7.78	1.3421		6.77696
	7.8	1.34351		6.78407
	7.82	1.34492		6.79118
	7.84	1.34633		6.79829
	7.86	1.34774		6.8054
	7.88	1.34914		6.81251
	7.9	1.35055		6.81962
	7.92	1.35196		6.82673
	7.94	1.35337		6.83384
	7.96	1.35478		6.84095
	7.98	1.35618		6.84805
	8	1.35759		6.85516

## Sheet: Deletion mutants
	WT							Cat8							Sip4							Msn4							Hap4							Oaf1							Ino2
	Real time	t [h]	OD1	OD2	Dilution	Final OD		Real time	t [h]	OD1	OD2	Dilution	Final OD		Real time	t [h]	OD1	OD2	Dilution	Final OD		Real time	t [h]	OD1	OD2	Dilution	Final OD		Real time	t [h]	OD1	OD2	Dilution	Final OD		Real time	t [h]	OD1	OD2	Dilution	Final OD		Real time	t [h]	OD1	OD2	Dilution	Final OD
	08:45:00	-5	0.161	0.165	4	0.652		08:45:00	-6.05	0.116	0.117	4	0.466		08:42:00	-5.74	0.127	0.128	4	0.51		08:45:00	-5.33333	0.144	0.142	4	0.572		08:45:00	-6.05	0.112	0.113	4	0.45		08:42:00	-5.46667	0.138	0.136	4	0.548		08:42:00	0	0.025	0.024	4	0.098
	09:50:00	-3.91667	0.222	0.225	4	0.894		09:50:00	-4.96667	0.15	0.154	4	0.608		09:50:00	-4.60667	0.177	0.18	4	0.714		09:50:00	-4.25	0.193	0.197	4	0.78		09:50:00	-4.96667	0.153	0.151	4	0.608		09:50:00	-4.33333	0.193	0.187	4	0.76		09:50:00	1.13333	0.029	0.028	4	0.114
	11:03:00	-2.7	0.14	0.147	10	1.435		11:03:00	-3.75	0.093	0.086	10	0.895		11:03:00	-3.39	0.107	0.106	10	1.065		11:03:00	-3.03333	0.114	0.116	10	1.15		11:03:00	-3.75	0.088	0.086	10	0.87		11:03:00	-3.11667	0.108	0.111	10	1.095		11:03:00	2.35	0.121	0.118	1	0.1195
	11:36:00	-2.15	0.173	0.166	10	1.695		11:36:00	-3.2	0.12	0.123	10	1.215		11:36:00	-2.84	0.133	0.129	10	1.31		11:36:00	-2.48333	0.146	0.148	10	1.47		11:36:00	-3.2	0.11	0.109	10	1.095		11:36:00	-2.56667	0.139	0.135	10	1.37		13:22:00	4.66667	0.147	0.136	1	0.1415
	12:11:00	-1.56667	0.207	0.209	10	2.08		12:11:00	-2.61667	0.133	0.129	10	1.31		12:05:00	-2.35667	0.149	0.152	10	1.505		12:11:00	-1.9	0.171	0.171	10	1.71		12:11:00	-2.61667	0.123	0.128	10	1.255		12:05:00	-2.08333	0.159	0.163	10	1.61		17:22:00	8.66667	0.195	0.194	1	0.1945
	12:50:00	-0.916667	0.254	0.253	10	2.535		12:44:00	-2.06667	0.147	0.151	10	1.49		12:44:00	-1.70667	0.18	0.174	10	1.77		12:44:00	-1.35	0.202	0.197	10	1.995		12:44:00	-2.06667	0.146	0.149	10	1.475		12:50:00	-1.33333	0.194	0.194	10	1.94		19:56:00	11.2333	0.223	0.23	1	0.2265
	13:27:00	-0.3	0.305	0.308	10	3.065		13:22:00	-1.43333	0.175	0.175	10	1.75		13:22:00	-1.07333	0.217	0.208	10	2.125		13:22:00	-0.716667	0.234	0.233	10	2.335		13:22:00	-1.43333	0.171	0.171	10	1.71		13:27:00	-0.716667	0.237	0.243	10	2.4		1900-01-01 01:44:00	17.0333	0.405	0.403	1	0.404
	14:10:00	0.416667	0.349	0.348	10	3.485		14:05:00	-0.716667	0.225	0.224	10	2.245		14:05:00	-0.356667	0.273	0.271	10	2.72		14:05:00	0	0.302	0.3	10	3.01		14:05:00	-0.716667	0.209	0.206	10	2.075		14:10:00	0	0.296	0.301	10	2.985
	14:52:00	1.11667	0.331	0.333	10	3.32		14:48:00	0	0.264	0.259	10	2.615		14:48:00	0.36	0.299	0.298	10	2.985		14:48:00	0.716667	0.306	0.306	10	3.06		14:48:00	0	0.246	0.234	10	2.4		14:52:00	0.7	0.306	0.304	10	3.05
	16:08:00	2.38333	0.17	0.168	20	3.38		16:03:00	1.25	0.142	0.141	20	2.83		16:03:00	1.61	0.144	0.152	20	2.96		16:03:00	1.96667	0.177	0.173	20	3.5		16:03:00	1.25	0.126	0.125	20	2.51		16:08:00	1.96667	0.152	0.151	20	3.03
	17:35:00	3.83333	0.185	0.189	20	3.74		17:22:00	2.56667	0.139	0.135	20	2.74		17:22:00	2.92667	0.155	0.155	20	3.1		17:22:00	3.28333	0.163	0.163	20	3.26		17:22:00	2.56667	0.138	0.137	20	2.75		17:28:00	3.3	0.159	0.158	20	3.17
	18:39:00	4.9	0.197	0.195	20	3.92		18:33:00	3.75	0.146	0.146	20	2.92		18:33:00	4.11	0.156	0.154	20	3.1		18:33:00	4.46667	0.165	0.161	20	3.26		18:33:00	3.75	0.141	0.141	20	2.82		18:39:00	4.48333	0.151	0.147	20	2.98
	19:16:00	5.51667	0.19	0.195	20	3.85		19:16:00	4.46667	0.133	0.133	20	2.66		19:16:00	4.82667	0.14	0.144	20	2.84		19:16:00	5.18333	0.16	0.162	20	3.22		19:16:00	4.46667	0.134	0.133	20	2.67		19:16:00	5.1	0.141	0.142	20	2.83
	19:56:00	6.18333	0.22	0.222	20	4.42		19:56:00	5.13333	0.138	0.135	20	2.73		19:56:00	5.49333	0.159	0.16	20	3.19		19:56:00	5.85	0.19	0.191	20	3.81		19:56:00	5.13333	0.137	0.136	20	2.73		19:56:00	5.76667	0.165	0.166	20	3.31
	20:17:00	6.53333	0.211	0.222	20	4.33		20:17:00	5.48333	0.147	0.148	20	2.95		20:17:00	5.84333	0.16	0.165	20	3.25		20:17:00	6.2	0.181	0.182	20	3.63		20:17:00	5.48333	0.141	0.141	20	2.82		20:17:00	6.11667	0.165	0.166	20	3.31
	20:55:00	7.16667	0.249	0.244	20	4.93		20:46:00	5.96667	0.152	0.149	20	3.01		20:49:00	6.37667	0.172	0.175	20	3.47		20:46:00	6.68333	0.19	0.19	20	3.8		20:46:00	5.96667	0.149	0.148	20	2.97		20:46:00	6.6	0.183	0.182	20	3.65
	21:31:00	7.76667	0.234	0.237	20	4.71		21:31:00	6.71667	0.145	0.145	20	2.9		21:31:00	7.07667	0.172	0.17	20	3.42		21:31:00	7.43333	0.188	0.191	20	3.79		21:31:00	6.71667	0.162	0.166	20	3.28		21:31:00	7.35	0.178	0.179	20	3.57
	22:11:00	8.43333	0.246	0.243	20	4.89		22:11:00	7.38333	0.146	0.143	20	2.89		22:06:00	7.66	0.174	0.178	20	3.52		22:06:00	8.01667	0.197	0.195	20	3.92		22:06:00	7.3	0.147	0.148	20	2.95		22:11:00	8.01667	0.181	0.178	20	3.59
	23:31:00	9.76667	0.283	0.279	20	5.62		23:27:00	8.65	0.154	0.155	20	3.09		23:27:00	9.01	0.193	0.19	20	3.83		23:27:00	9.36667	0.215	0.209	20	4.24		23:27:00	8.65	0.155	0.159	20	3.14		23:31:00	9.35	0.198	0.198	20	3.96
	1900-01-01 00:33:00	10.8	0.291	0.281	20	5.72		1900-01-01 00:29:00	9.68333	0.162	0.158	20	3.2		1900-01-01 00:29:00	10.0433	0.199	0.198	20	3.97		1900-01-01 00:29:00	10.4	0.231	0.228	20	4.59		1900-01-01 00:29:00	9.68333	0.168	0.168	20	3.36		1900-01-01 00:29:00	10.3167	0.213	0.208	20	4.21
	1900-01-01 01:44:00	11.9833	0.326	0.325	20	6.51		1900-01-01 01:44:00	10.9333	0.15	0.151	20	3.01		1900-01-01 01:44:00	11.2933	0.224	0.214	20	4.38		1900-01-01 01:44:00	11.65	0.244	0.229	20	4.73		1900-01-01 01:44:00	10.9333	0.171	0.172	20	3.43		1900-01-01 01:44:00	11.5667	0.222	0.223	20	4.45
[truncated: 18 more columns]
